# Supplementary material for: Engineering Streptomyces coelicolor for heterologous expression of the thiopeptide GE2270A—A cautionary tale
Source: J Ind Microbiol Biotechnol. 2025 Jul 18;52:kuaf019. doi: 10.1093/jimb/kuaf019 (PMC12309360; doi:10.1093/jimb/kuaf019)
Supplement: kuaf019_Supplemental_Files [file kuaf019_supplemental_files.zip]

Archive with 6 entries (6 files):
- Metabolomics_data_negative.xlsx
- Metabolomics_data_positive.xlsx
- Proteomics_Prosea.xlsx
- Proteomics_Scoelicolor_strains.xlsx
- Supplementary_material_cautionarytale_clean.docx
- Transcriptomics_LW207.xlsx
