# Supplementary material for: Engineering Streptomyces coelicolor for heterologous expression of the thiopeptide GE2270A—A cautionary tale
Source: J Ind Microbiol Biotechnol. 2025 Jul 18;52:kuaf019. doi: 10.1093/jimb/kuaf019 (PMC12309360; doi:10.1093/jimb/kuaf019)
Supplement: kuaf019_Supplemental_Files [file kuaf019_supplemental_files.zip › Metabolomics_data_negative.xlsx]

## Sheet: negative_mode
ids	mzs	RT	Blank_01b_NEG	GE2270A_STD_7_8_ug_mL_NEG	Linear_GE2270_STD_NEG	LW_207_72h_1	LW_207_72h_2	LW_207_72h_3	LW_207_96h_1	LW_207_96h_2	LW_207_96h_3	LW_290_72h_1	LW_290_72h_2	LW_290_72h_3	LW_290_96h_1	LW_290_96h_2	LW_290_96h_3	LW_291_72h_1	LW_291_72h_2	LW_291_72h_3	LW_291_96h_1	LW_291_96h_2	LW_291_96h_3	LW_292_72h_1	LW_292_72h_2	LW_292_72h_3	LW_292_96h_1	LW_292_96h_2	LW_292_96h_3	LW_293_72h_1	LW_293_72h_2	LW_293_72h_3	LW_293_96h_1	LW_293_96h_2	LW_293_96h_3	LW_294_72h_1	LW_294_72h_2	LW_294_72h_3	LW_294_96h_1	LW_294_96h_2	LW_294_96h_3	NonoM_A_2F7_1	NonoM_A_2F7_2	NonoM_B_2F7_2	NonoM_A_cos3_1	NonoM_A_cos3_2	NonoM_B_cos3_1	NonoM_B_cos3_2	NonoM_A_D12_1
1	195.102	489.097	19244.9	38663.7	29419.6	312404192	237569248	526090304	321276160	237390816	271814912	342882688	456448576	731519616	293069472	1041748928	522865760	252730416	349540128	196428848	907365056	725734208	889698624	634085696	551855872	467513920	393851840	674177600	477484256	297576928	492569920	337382688	823699008	509488256	420023520	643986112	419826336	635633024	821880960	357407040	577719232	56199.5	52087.1	48608.3	43080.2	53820.2	58790.2	55225.4	50172
2	303.181	556.771	NA	36800.6	40113.3	535947776	498800320	466726560	527898720	536422528	415854016	727112128	683617408	873250816	606140736	769544128	692406976	185850096	406511328	192358976	51089312	310615744	105738992	480292416	264647888	503048448	401371520	321995584	413010080	35784784	586348672	523975648	70896288	577801984	375234912	734005120	1014388864	607306304	571386304	632923072	407476576	75726.5	68374.5	44486.7	45591.1	90453.4	62125.7	61775	77627
3	289.166	526.185	NA	30507.8	33264.7	367528960	335020416	312394368	317940000	311829760	216776576	722341504	793318784	905249728	391750272	516369632	483720576	142659072	313337280	131219304	192474512	562363968	224557680	192388624	131509784	226403872	106980064	103382656	121446104	111861368	660105984	450206720	323060256	590750144	417256320	591055616	780782144	337074912	280588864	352305568	134481360	49464.6	58649.5	40106.7	34189.4	52060.7	48770.1	48221.7	50207.2
4	421.208	508.281	NA	NA	NA	34246532	41733996	36478156	43709184	58795592	29561958	51209136	61288660	100422344	56928528	67949592	91433480	143985376	141649424	93679480	157071344	244730256	136749952	12930090	14171934	20388768	13632600	26089508	21890760	120550792	256467440	216023984	163285088	697990336	363492544	401836	306387	312622	427714	243302	280873	NA	NA	NA	NA	NA	NA	NA	NA
5	253.051	451.977	NA	99546.8	687293312	4.23047e+06	3073637	3.70268e+06	4.5292e+06	3379100	2822891	3.37415e+06	3.03141e+06	1.7787e+06	3.2137e+06	3.36552e+06	1705891	1586806	2.50895e+06	1.38844e+06	423969	1.88098e+06	798001	2677712	1.2829e+06	3.5769e+06	2.27527e+06	1.73225e+06	2.57765e+06	289749	1.64576e+06	1.83631e+06	100934	1.69257e+06	1.06878e+06	4.05832e+06	4.62038e+06	3.29408e+06	3.41231e+06	2537686	2.33433e+06	NA	NA	NA	NA	NA	NA	NA	NA
6	181.086	456.995	15644	22304.1	41680.6	73954592	50517860	188667152	65267836	49202588	57316504	117049280	178742832	253818960	76843112	426381888	102895408	86291432	91167240	72198080	603876480	453062176	396781280	228557488	131762560	134956224	108136752	167278640	146466096	161842768	153471584	77136720	638424640	156817696	110309608	211479856	119271592	201880576	259085216	80553448	168493568	50966.6	50529.4	47755.1	50311.9	39261.5	67561.8	67934.3	34433.9
7	319.177	410.481	NA	NA	18203	218685376	180325968	301082464	255625392	159348864	178876096	293339616	362895648	522634752	208478240	234470160	372420416	310187424	252099440	238225168	294730176	220609616	279760928	225387344	295737280	260726192	192293744	421356032	253696912	294825152	320738624	315497600	276059232	340877184	283615456	318647136	336714816	366049696	314215968	218407168	302871168	41861.7	38167.8	NA	NA	34484.1	NA	NA	33315
8	387.115	45.2207	62807.9	699769	38224688	244483984	199465424	109016408	268406192	261365968	287047936	465756320	506569504	393874208	229481744	129843592	354856544	248287248	279820896	220759808	290654592	388888288	306404928	125322912	154513184	266510144	231693360	103089056	170129776	358121824	478197792	340671456	450067424	445637216	494872544	311394816	405963520	312094624	145376304	305503392	116690160	75904712	81469288	86858032	74593576	59219604	60496592	67173232	78405728
9	271.228	671.001	924046	1082995	539682	13846400	15593044	17414576	12090417	11648070	11671669	34248796	72606320	52645080	62299864	18828620	42712916	84190128	41094784	49951992	134965120	71139464	106792424	42622332	48256100	42845160	21847444	43264680	31761944	168823120	52083240	47891824	477091840	50382228	162248816	95197912	73084232	101004280	52913696	60745288	51612664	566291	581444	805414	630766	584573	430680	711329	574651
10	112.984	66.5033	18579756	398934	3.78912e+06	6600392	6243723	10530419	7157876	6743476	7.02937e+06	7187185	7.11454e+06	10027842	6.19572e+06	9538874	6928675	5.0819e+06	4706680	6.44648e+06	6.39043e+06	5.03632e+06	6.94088e+06	7315154	6699000	8118049	7.90594e+06	8480906	8321075	5060838	4632943	5.00335e+06	6068519	5547739	4.9494e+06	6.15884e+06	7.31985e+06	6.99286e+06	7085769	5.9378e+06	6.14132e+06	371635648	400075808	375857120	448066816	388577568	421579040	343272480	395178272
11	317.161	389.92	NA	NA	15633.1	156652272	104711784	214453200	321639264	282114528	294791104	114979496	128014784	163673040	327270688	292600000	323898592	29625908	20420358	15302020	58903872	54300880	46473472	227208464	197274336	263376832	358340864	401628288	380347392	62629148	78919408	52139008	86099000	162397888	112956184	276644480	267928464	342491648	434067296	357909952	400666816	NA	39827.4	55314.5	46237.6	NA	51242.2	47852.1	39145.9
12	305.161	361.821	NA	NA	10390.5	109899384	89705288	201621920	146687648	128048112	115980040	184252144	237742752	424324096	224222976	395049568	299668800	87706032	71950128	72924800	124917808	102417824	100541680	190514544	139102512	166147408	137613648	257537104	187632496	117863120	132055856	112268328	138564528	211940272	136534272	253001024	288588576	286853696	267728000	210463120	208953216	32840.7	28470.7	23153.7	21829	33900.2	37927.8	32569.5	45613.9
14	435.224	539.467	NA	NA	NA	38041616	60628812	44164732	49844376	74688208	37674620	55332424	55823736	62413372	57108148	58608820	66214728	172615296	195236624	124994224	131540064	179815072	96583328	18503110	14984181	20296456	21216378	39250064	29387410	104304864	246794576	242581904	58138024	385412480	277788160	986327	755975	797044	990374	701932	841080	NA	NA	35561.5	NA	NA	23190.1	NA	NA
15	289.166	532.489	NA	NA	NA	186412240	150402960	144904512	170239312	157790528	120624280	228131616	232145744	327412896	198879760	218494784	228725168	110831856	163341440	84738992	28767126	102715088	43109056	130286344	74838168	155142144	110719320	81151216	117146832	25114864	180856160	203979664	30049520	188437328	120193440	307770816	382993376	226964128	221967568	247297200	130939960	48410.2	47048.7	32459.3	38470.6	55451.6	45406.4	37515.8	76068.8
16	165.04	45.506	NA	NA	19324668	556578	582062	1.14597e+06	3.7795e+06	2.34868e+06	3352326	3.37366e+06	3172044	2.21562e+06	3.11518e+06	2.76958e+06	3.08785e+06	1.49414e+06	1.36447e+06	1.03784e+06	644577	1.24083e+06	1.08857e+06	2.95759e+06	1.91208e+06	3.97013e+06	4738588	8472302	5.7303e+06	1.38528e+06	1716083	1.75743e+06	1.20777e+06	2.83022e+06	2542454	1258447	2238496	2.53922e+06	3.46853e+06	2.60035e+06	3.71096e+06	331486048	305395104	332620032	347305216	289598432	346144160	319902656	320155936
17	377.086	46.1976	NA	49681.6	3.493e+06	12742225	13454368	18169116	10397594	10163032	10656457	19526832	15603608	10577976	11302287	6858948	11847646	14221322	14697088	28207182	22463658	15606318	15357889	11761909	9372455	9577863	8698760	4.0516e+06	6833205	20821768	18058628	16560639	16080520	13713115	15844689	12265700	14590111	10779567	5790039	13537023	6.00925e+06	330195616	286836864	280967392	89075560	323347040	188934944	202837488	135010832
19	267.088	449.961	NA	NA	NA	NA	NA	NA	NA	NA	NA	NA	NA	NA	NA	NA	NA	NA	NA	NA	25497.9	NA	NA	10711.2	68256.1	NA	NA	NA	NA	NA	NA	20002.1	22614.7	NA	11457.7	NA	NA	NA	NA	NA	28609.9	359668576	326931360	298856640	206089360	226210608	199933776	179789760	16648599
20	439.27	746.557	NA	430722	339563360	98488.7	NA	NA	70826.5	NA	NA	NA	NA	412273	59070.7	46108.6	27908	94550.7	NA	NA	NA	40083.2	390059	41346.5	277590	306947	32729.5	NA	46559.3	74262	NA	NA	NA	29322	180026	354019	95912.6	87179.9	NA	NA	277515	325737	293143	392082	8.38044e+06	220494	12910442	357185	42883
22	271.156	437.896	NA	NA	17552.8	151746480	70917112	96197536	1366333	871099	1.41918e+06	41605296	80548400	119005136	3.71013e+06	12374088	9176638	323710816	274347424	224171568	176803376	138355264	174274416	14639030	33270124	35336124	407429	3.31726e+06	1.1814e+06	259099360	161785472	163491728	144030000	24303280	54151320	113178872	44890596	75254120	12751351	1.08017e+06	5.9869e+06	108765	113903	86296.3	67545.8	78963.6	71604.6	87390.4	108925
23	465.234	531.259	NA	NA	NA	162848352	164126352	216351120	161781232	159628720	134881584	249394496	321067264	273654656	163553648	198479792	124997112	68932912	89849656	56807744	64514312	104017616	50016388	143873392	82495024	123582768	92347136	72715112	90866952	76582912	149400816	174867968	62220404	147389312	163786336	191336048	308054336	149282704	97460528	125890960	58626140	NA	NA	NA	NA	NA	NA	NA	NA
24	146.045	43.8759	24183	75441.5	669769	8571815	7909193	3.3022e+06	22722078	12719629	20197736	69893496	85338112	27387762	30695824	15446691	44200980	18504010	8891975	3.74162e+06	3537672	13273029	5900024	12186213	51554776	78896880	37620524	84196848	74294960	11356885	16158251	11511395	25738926	54785640	46611744	37923172	50140996	70290712	64807180	12395350	65824080	163415424	177865904	193739312	182484208	186170736	196749296	191785632	182783120
25	623.538	687.482	169040	153201	NA	11344151	9946050	4.93123e+06	57019764	48751976	45454348	9088172	19039574	14404345	10984708	10293727	9536556	27849718	26294568	16181216	47020908	36866792	23877960	18215152	58688060	28183976	51760672	129105632	64032120	42222088	18319314	20447684	39228576	34051000	24479186	124388968	63142988	155253360	294833632	51528400	153550464	210961	130692	114083	118374	247706	546605	313596	798647
26	357.104	46.3036	NA	NA	979139	123316	96741.1	89045.8	400325	271448	484261	489446	418773	496427	388825	269596	505135	406770	197316	274189	206891	163945	205426	149114	243228	514239	638148	991395	611866	400060	229459	234094	284846	649206	392453	207882	288565	344531	506150	448602	516042	261829872	264614784	161027136	137255040	183056208	259072320	221532816	40749716
27	281.103	480.339	NA	14080.3	NA	20055.8	18264.8	29005.7	27803.4	NA	16925.9	41090.4	19197.3	26632.1	NA	69350.9	26837.5	24966.3	21752.4	30928.9	46341.3	23901.5	30279.2	28994.4	21848.2	37418.9	11862.5	20023.6	41236.7	21217.2	16167	NA	19110.9	17916.8	25117.6	54268.8	54501.3	28053.8	NA	NA	22589.6	287061824	234649696	231354192	132890952	155765728	147773984	127044584	32088750
29	305.161	355.595	NA	NA	9714.05	58126224	46281620	95069792	73172704	59684308	56709116	101673104	112618088	277603008	113237656	231353456	162267104	45917752	37855444	36188636	69425920	52788904	57549152	102607616	73950128	81042976	69604000	107559736	90416560	61778608	76360408	66499356	77194704	137286640	76927608	140069360	148303232	144685616	148939968	145791840	119614616	NA	NA	NA	30103.1	30872.8	52642.1	26804.2	49663.6
30	451.219	498.254	NA	NA	22537.9	59445940	52479548	89873552	61934440	57764028	50466452	135799856	187853072	274841152	107480024	184638256	138111984	24550856	26292934	18719052	34647924	64642024	32131144	60824232	32740526	53837216	40482476	38219528	49545388	25629732	70302072	60884060	33472906	128145088	85544688	114256904	165985568	78878752	76034104	95522408	37119672	NA	NA	NA	NA	NA	NA	NA	NA
31	494.276	600.381	NA	35330	391790	NA	NA	NA	NA	NA	NA	NA	NA	48836.7	NA	NA	NA	NA	NA	NA	NA	NA	NA	NA	NA	40739.5	NA	NA	NA	NA	NA	NA	NA	NA	NA	71516.4	NA	NA	NA	NA	NA	34834276	32651518	15320915	37816252	53230548	43690580	38400060	3.61785e+06
32	275.15	485.482	NA	NA	NA	131786456	109230536	63881460	43838540	45051752	24251140	155961344	140926864	267315584	26378228	54373252	53594364	78968072	159359232	72142720	20552784	78848640	36723276	18430534	15411196	22961774	3.19349e+06	7590209	5357921	33189672	213904704	222663776	22279174	100020088	94976512	100202960	201086064	46970552	22810292	18411754	11215236	25066.6	47280.7	25528.7	20802.6	21289.7	27041.5	24029.3	29083.3
34	257.14	394.847	NA	11189	47966.3	83118824	40153808	73961248	1186423	681631	1.14987e+06	36347904	103011800	79697376	3.47669e+06	20495274	7.014e+06	119791456	86429808	60773900	156983168	162318112	141060000	15377571	19011940	30202848	398103	1635783	951814	212060240	126057840	90095552	253377008	24296732	48363212	128351840	52652820	69404016	16218069	985685	5900777	39673.4	55165.5	40127.8	29687.8	39887.8	51690.1	45739.9	33488.4
35	317.197	584.928	NA	NA	NA	67886880	88071000	70604720	76334080	90047064	54815616	198170160	177885968	232730496	133635144	166252384	161989648	9227869	42903720	10739699	9538107	78202248	13074045	84959192	33249606	85006040	70847408	39031040	69161696	3.03056e+06	110074448	63443536	23084480	164844016	58850488	164621200	243041008	113508416	118500264	111651904	75736624	NA	NA	NA	NA	NA	NA	NA	NA
36	396.167	436.495	NA	NA	NA	NA	NA	NA	NA	NA	NA	NA	NA	NA	NA	NA	NA	NA	NA	NA	NA	NA	NA	NA	NA	NA	NA	NA	NA	NA	NA	NA	NA	NA	NA	NA	NA	NA	NA	NA	NA	55209192	46639396	23713616	41985164	54287780	38811088	32337632	2.04671e+06
37	285.244	681.746	149820	165616	605780	25818194	38160748	29683270	19547756	21208212	22697608	21487418	42213264	33055730	72857760	10835243	46118620	174777376	99672480	146070768	139607024	67063804	88176672	49893124	56739476	52172884	26446912	63095888	34757628	147883024	78357640	113368528	228685536	69322440	229542128	101178544	71755104	137362528	68452448	77603520	66640760	303824	287553	312803	324269	278125	355939	336666	132798
38	255.16	572.135	NA	NA	62606.6	81380560	76580968	55515324	7689274	7419855	7871219	23410824	39084472	31539428	17590894	28029930	25696962	38623940	117101912	57390000	76886144	142083264	79239304	8736533	29804224	15385745	3.93672e+06	15942067	9802035	37485792	229086240	160230800	154040352	36611888	53547844	42445828	25607498	34263432	28617330	10054997	16477864	36460.2	NA	NA	NA	45226.4	NA	NA	76407.2
39	421.208	514.509	NA	NA	NA	16406382	19344568	15371207	21590586	26139872	15243763	16769695	17877354	28037162	19668400	20064680	25194610	106039744	91839272	66083548	101369776	116465728	75203048	7314348	7148373	10714004	8529343	17620122	13330856	68393448	114665784	98681128	56103060	214000304	124913512	187979	152025	200582	210695	117129	199620	NA	NA	NA	NA	NA	NA	NA	NA
40	295.119	508.277	NA	NA	NA	NA	NA	NA	NA	NA	NA	NA	NA	NA	NA	NA	NA	20744	NA	36901.3	51015.3	32525.7	52310	NA	NA	NA	NA	NA	NA	NA	NA	NA	58943.1	33089.5	NA	NA	NA	NA	NA	NA	NA	206269760	168142304	162792368	97631352	108512432	122221032	100905408	32667236
41	599.342	411.414	NA	22109.1	51608.5	301422	183783	2.53939e+06	233002	162519	611042	12250866	27743482	12155544	9370830	205716304	1.81465e+06	413500	724816	64640.8	287206	5.88991e+06	158830	88066552	127178	7986111	12263847	259231	10378246	54436	219511	149005	53956.1	776327	555604	5960324	6.91867e+06	362456	6177945	4321262	362097	112994	214669	203156	100984	485724	297979	393697	75513
42	229.044	474.973	NA	NA	27933.5	71608688	53075112	64484620	193408736	112155672	94574992	31647786	22423626	57802644	39101312	34326176	45618112	31729340	28967058	18701034	21057162	67218120	54737304	57311376	16304621	71111408	65735308	25455162	70845880	15820880	69940888	14128760	21505184	167099216	55451020	38078108	62639296	38109564	30667856	39991584	25820654	149744	111073	126527	168943	152795	214223	154515	176740
44	241.119	342.213	NA	NA	227882	23609.2	13710.9	77082.6	77116.5	26989.7	34530.8	30007.5	29540.4	262313	40610.8	224335	35941.1	57087.6	161351	267031	73701.3	30423.8	210713	50030.5	13588.3	74212.2	53628.7	190882	66460.1	50427.8	36714.7	66414	44369.8	61872.3	38996.5	37172.9	39238.1	91299.6	58913.2	27529.2	22137.7	39716712	41313820	35426240	68158880	74628672	69732392	62313868	148519216
45	421.26	798.682	NA	307416	186507088	357509	24249	NA	NA	NA	NA	NA	NA	496816	NA	NA	39356.9	434494	NA	NA	NA	390052	36983.6	NA	36833.4	47056.8	183874	NA	23981.4	661611	NA	24741.8	NA	NA	882730	28288.6	NA	NA	NA	NA	271925	33996.7	39084.6	171619	2.02406e+06	30587.7	132084	169309	NA
46	421.26	785.746	NA	252491	185428464	4.07719e+06	20240.7	NA	32266.5	NA	NA	NA	NA	372839	169401	28608.1	55325.5	1.2482e+06	23351.4	19425.3	NA	502289	50226	22910.7	782180	60237.3	95931	NA	27965.6	490368	NA	NA	33028.3	NA	882730	74114.5	NA	22231.5	24608.8	NA	780054	37917.4	48130.5	723637	1.65984e+06	28202.1	2218441	194568	28916.3
47	407.193	466.75	NA	NA	NA	11745091	13434888	10574874	14494393	17965986	8182851	17745108	16881886	34856936	18355328	17812908	26673894	77010000	73697672	54602664	71927112	91623168	65625000	4.03474e+06	2519565	4.96336e+06	3.60263e+06	3.99561e+06	4406971	70259216	124003312	108869920	64626152	184655376	134938240	133307	100694	93733.5	152043	73467.4	70347.6	NA	23371.8	23354.7	27434.5	26583.9	31058.6	NA	29378
48	319.177	428.257	NA	NA	21422	88016840	46049700	98911720	107607832	64852324	75110352	53574300	66254984	168094336	75323672	88786912	135135904	122494424	76421104	81821296	117986296	93490832	112069056	79122056	125016688	117443056	80203792	178857712	107247944	133348088	120623648	102130848	122893896	136537520	116723624	123609280	83536728	150374176	145418096	78622864	134572864	NA	NA	NA	NA	NA	37342.3	NA	39230.7
49	359.076	48.1852	NA	NA	50656.7	122964	243986	2.06123e+06	1.20896e+06	1.04403e+06	1.60178e+06	2.21067e+06	1.13643e+06	4.50351e+06	981106	5433586	1.29148e+06	338217	398114	2.25253e+06	2.31008e+06	322464	1.47116e+06	3.70418e+06	700483	589285	1960538	3.16182e+06	1.70736e+06	354690	915682	832423	345119	470486	1.31633e+06	613984	485408	784348	1.34965e+06	1.06105e+06	1.4644e+06	146156912	147143488	166503232	139086352	156950048	154081712	171986208	129600040
53	271.228	684.349	262447	1.29054e+06	58927020	348188	336452	415472	272661	985671	320691	1.05797e+06	438505	1.49121e+06	1.08513e+06	2.22604e+06	1.39616e+06	466682	811565	869792	259059	280085	1.0509e+06	415805	1.08693e+06	1.74838e+06	702400	459092	372061	381523	328646	566225	392637	385397	1299584	2.78389e+06	1.26926e+06	1.45731e+06	898629	539494	1816004	59291080	44214240	65925892	41171404	56101892	78448176	80314200	39298248
54	464.302	581.592	NA	NA	46020096	NA	NA	NA	NA	NA	NA	NA	NA	NA	NA	NA	NA	NA	NA	NA	NA	NA	NA	NA	NA	NA	NA	NA	NA	NA	NA	NA	NA	NA	NA	NA	NA	NA	NA	NA	NA	122308760	111327952	103537872	82571600	100838112	92714928	89652752	118932760
55	291.145	317.387	NA	NA	NA	38678252	29632446	79315952	52637344	44847328	37259484	53796288	51201124	148461776	59735244	104026768	70213616	27944550	25977898	31348162	43104312	28272744	39577740	68008456	32901848	47826276	44011920	66908380	46736640	33908620	50625748	45646248	32688468	68859160	47131196	60133060	85752208	66416164	59964480	67006520	50881564	NA	NA	NA	21174.9	24327.2	24609.9	22101.4	42833
56	609.521	683.179	307961	161081	NA	9732226	12310801	6.14266e+06	50499524	54547200	42611956	12483527	17855544	24688780	16559559	8.20572e+06	10722599	26779966	16482857	6.50252e+06	41977188	44234692	34611056	25814896	43480100	37777588	68003992	81945616	68061288	30797582	17898384	12008207	48676544	32806622	17877482	85292040	50275572	97642384	148111552	44595584	125604344	197044	255278	183162	154410	337361	652444	364608	702710
62	1177.16	545.082	NA	NA	NA	NA	NA	74041	NA	341384	81132.8	355267	85159.8	290264	170022	773161	483171	NA	287372	323010	66213.4	68162.5	98396.1	NA	NA	118341	173416	NA	NA	NA	122558	100016	NA	NA	NA	NA	104235	91308.5	NA	99652.9	NA	8737581	9163431	8290610	203450	NA	NA	76205.6	22407326
60	128.034	52.98	127968	1.06577e+06	6.24742e+06	68931088	45195732	90841032	83401024	72731408	61974676	91452792	2.82934e+06	48907576	1.68875e+06	841093	1.67079e+06	29229622	83793936	65694672	7.59071e+06	57037672	64769728	49386868	896420	5145372	31587534	1.95203e+06	2.03056e+06	74191160	103742976	116899872	47272252	142679248	123035560	1.55336e+06	128042032	10587373	1.47419e+06	79003576	1.54159e+06	5.09084e+06	4.74066e+06	4.45117e+06	3764768	3819801	4.3678e+06	4.33252e+06	19665930
61	287.15	486.667	NA	NA	NA	59021712	37949432	45305132	56168364	48296856	38242508	86777736	94617728	120386256	75132064	106653792	103373144	28022522	33172488	15917825	18427384	44454968	20005954	44882196	31691434	60203712	27771170	26928042	34633688	24934820	53999916	49186052	26734332	91795240	42131436	123286048	139052064	91692224	82222992	79453488	37677216	49023.7	44155.6	36583.3	26270.5	37036.7	36092.5	42143	40730.9
151	446.15	438.367	NA	NA	NA	NA	NA	NA	NA	NA	NA	NA	NA	NA	NA	NA	NA	NA	NA	NA	NA	NA	NA	NA	NA	NA	NA	NA	NA	NA	NA	NA	NA	NA	NA	NA	NA	NA	NA	NA	NA	138351728	125710824	100024720	79000024	105139824	87697792	85953816	576534
64	606.075	56.1098	NA	NA	491507	NA	NA	NA	40819.2	30539.1	85313.8	NA	NA	NA	50383.4	NA	50759.2	NA	NA	NA	NA	NA	NA	29363.2	NA	108763	115666	172718	311793	NA	NA	NA	NA	NA	NA	NA	NA	NA	73813.8	26077.9	422069	43331804	35129832	35058344	88718016	52142984	55874988	33675824	41407200
66	305.161	394.311	NA	NA	15840.8	34898564	24376086	50014500	50859312	40613724	36457672	75902512	76709680	136199920	118294568	131767360	133067432	23275480	18386034	14326380	26375656	26175166	21857746	44522168	42615820	59024700	48382804	73807408	57148984	28836098	33716652	33552626	35086164	92608968	45183568	86266208	95078648	77707800	100884528	96149208	68235424	54410.6	70829.4	55075.7	49244.4	61426.8	66303.9	44037.4	89446.9
67	494.276	595.133	NA	NA	391790	NA	NA	NA	NA	NA	NA	NA	NA	NA	NA	NA	NA	NA	NA	NA	NA	NA	NA	NA	NA	NA	NA	NA	NA	NA	NA	NA	NA	NA	NA	NA	NA	NA	NA	NA	NA	19881308	21194808	10321343	19338168	31649694	27202596	24341272	2.41842e+06
68	1177.15	545.278	79881.1	36834.1	52896.1	NA	NA	69322.1	NA	NA	NA	312315	NA	430613	NA	NA	NA	NA	148195	NA	NA	70032.5	72573.2	NA	NA	96408.5	NA	NA	NA	43277.1	NA	NA	41718	NA	NA	NA	106057	62727	NA	NA	NA	308702	NA	NA	319573	NA	NA	NA	113620848
70	341.109	45.306	80171.5	1.04619e+06	7.86368e+06	42758240	33801760	21893012	51377216	48795696	52707700	87638592	91589608	70805128	43633788	23253274	65499856	100482568	104887736	85353864	98435024	103303928	99687096	23687872	27730944	50092340	42114828	22607344	33808896	118360088	132731768	115717160	87060616	72640752	86530264	56780288	71956168	53344508	27568398	62082312	24053742	37339968	37825304	40493444	37453768	32355302	35670200	35345012	47782932
72	305.161	376.483	NA	NA	16832.3	40389268	28176674	55560484	51238732	40454020	37074820	63287964	77378824	129390120	79634592	104856744	97855512	29859484	22541194	18380516	27751064	27269266	23236784	52737980	46320344	61378272	46779912	76218904	55571304	34548780	39289760	37464560	30616714	61978504	35763188	89776376	91391144	91785856	93127272	79104000	73301608	NA	40026.6	32153.3	27759.6	25361.8	54247.5	31876.5	27933.9
73	385.308	597.216	NA	NA	NA	1.10072e+06	1.00149e+06	1.30421e+06	700254	642940	940858	1.41212e+06	4134042	5929108	2.27534e+06	2344797	2217108	13377514	17750584	13257310	37487608	20024526	44457212	3.04295e+06	1.73312e+06	2.47827e+06	1.29774e+06	2.46799e+06	2079602	102602000	18793006	8.0694e+06	126300008	1.76613e+06	1.9251e+06	3465619	3.4749e+06	4460511	2.7562e+06	482159	3320827	NA	NA	NA	NA	NA	NA	NA	NA
74	205.035	53.0515	NA	12280.9	66149.9	171564	138836	379754	229497	277666	464219	731647	916214	531631	274574	112198	720310	224887	199156	161413	157470	85896.5	76254.8	461848	180066	531535	834734	736267	895499	83698.7	122214	164920	169106	232680	550200	176281	265733	161218	374916	392960	715883	53549836	52258752	48153608	46119188	67102164	52997360	55299424	89909904
76	241.119	358.018	NA	NA	62421.9	NA	NA	46878.8	27240.5	NA	20085.9	NA	NA	47780.4	NA	47559.9	NA	NA	48971.1	62579.2	28601.3	NA	37016.9	42423.9	NA	21627.3	27917.3	33956.2	30312	NA	NA	48899.3	27780.2	NA	NA	NA	NA	NA	NA	NA	NA	511229	488889	480617	568847	594360	712114	696701	80912528
77	269.14	416.579	NA	NA	22470.9	77056344	37790456	75460856	1.92467e+06	1.08528e+06	2.05474e+06	22527608	52501360	45404536	4494625	16911512	7750959	58356780	38000872	29445710	50135688	45117708	47100076	18164626	21009632	34279068	460330	2.04831e+06	1.025e+06	67702208	44454548	33195610	40970728	14203003	24095948	120414240	50590984	73105272	17850042	1.34631e+06	8484165	376112	227293	236660	318767	196469	290924	255038	36780.3
78	683.226	45.4494	NA	NA	115873	1.46066e+06	835634	223383	2174638	1.20616e+06	1.56934e+06	3.54259e+06	3675320	3.06026e+06	1.49196e+06	486030	2200903	99839968	96336928	59498924	56189928	75300648	81483736	313352	831706	2.49081e+06	1.51462e+06	1.93223e+06	1.8768e+06	118922176	72425240	91967288	26132202	4.89838e+06	3.31524e+06	2.18883e+06	3.85781e+06	3.29925e+06	1.73018e+06	1.8075e+06	1.07308e+06	3.01873e+06	3.27444e+06	4.97837e+06	10082518	2.27283e+06	6.34936e+06	4313382	9918028
98	283.083	355.452	NA	NA	11159.4	38759.1	36930.7	51675.4	50905.3	42639.7	38058.5	59118.9	53759.8	128494	50545.7	106566	66963.5	49995	42333.8	49359.2	203093	59337.5	83910.8	69938.7	41778.5	67198.5	40360.8	64218.7	55790.4	55093.3	58518.9	45046.7	76824.9	94504.3	61420.3	102961	76750.3	66234.5	57391.8	NA	47805.6	118022848	96824536	105381312	89917256	92860760	103575744	82488896	2.55955e+06
79	275.187	543.63	NA	NA	NA	4.88793e+06	7.08552e+06	32421822	53290876	75607440	40267556	25857372	13055355	43182180	54323216	111667248	65699564	1.63308e+06	2.1225e+06	2344859	1.47248e+06	2200990	1.7716e+06	53079788	7.39593e+06	14241173	117906528	44854112	76043672	657270	4.07713e+06	4.83328e+06	289088	22012962	9487200	9645884	20448356	10834222	35062932	91994032	32492008	NA	NA	NA	NA	NA	NA	NA	NA
81	396.167	431.752	NA	NA	NA	NA	NA	NA	NA	NA	NA	NA	NA	NA	NA	NA	NA	NA	NA	NA	NA	NA	NA	NA	NA	NA	NA	NA	NA	NA	NA	NA	NA	NA	NA	NA	NA	NA	NA	NA	NA	21624676	20180966	10583618	18160678	23384454	19190290	14562486	1.26326e+06
65	713.519	581.653	NA	NA	NA	541283	643624	670379	240041	232765	322597	11969606	9536051	2.47317e+06	15825764	7020267	1.60389e+06	167147	16711112	178377	627807	117384560	1.52205e+06	1.83023e+06	NA	3.51209e+06	1.14807e+06	77835.7	850063	65735.5	10547316	3076853	NA	4.81179e+06	21617780	16563981	71618848	740342	2.51312e+06	2.61075e+06	460088	102005	NA	NA	NA	128444	67905.4	NA	NA
4560	599.342	407.343	NA	21461.4	34182.9	244069	170390	1.32284e+06	165423	93365.5	527638	5.37971e+06	12521143	6756215	4.04696e+06	114263312	998058	413500	566620	44080.2	270379	2.89258e+06	101455	38848924	109918	2.58027e+06	5486151	259231	4.16741e+06	NA	111097	132201	NA	606883	418239	2.15936e+06	3.0885e+06	284944	3.01362e+06	2.36779e+06	264037	NA	214444	193627	64969.3	446959	214460	393697	75513
82	135.029	46.2877	NA	NA	16541513	2.0629e+06	1.88521e+06	9691565	11478747	7708539	9947415	8922036	8502438	17358556	6991465	20157138	8640643	4.18817e+06	3.76437e+06	2.25696e+06	2.48296e+06	4.28393e+06	3481407	19809554	6.36838e+06	11241659	12372236	24606386	16426223	4891971	5.12934e+06	6792138	5490265	10137591	9681618	5.99539e+06	7331457	11052678	13986607	6776783	10288214	15416505	16516847	15137737	15112275	16638127	14820883	16885720	59505352
84	568.349	594.74	NA	NA	111787104	NA	NA	NA	NA	NA	NA	NA	NA	NA	NA	NA	NA	NA	NA	NA	NA	NA	NA	NA	NA	NA	NA	NA	NA	NA	NA	NA	NA	NA	NA	NA	NA	NA	NA	NA	NA	6840765	6807954	6.51067e+06	7492891	7.88447e+06	8.11981e+06	8.06897e+06	71314.9
85	273.207	534.421	NA	NA	75186	968006	352988	5.33791e+06	352026	166736	69597.1	78944.2	65734.5	2.52421e+06	NA	44168.5	NA	77285640	11612901	62557432	97585528	5.05262e+06	61498972	219560	85397.8	59490.5	38519.3	56044.6	41001.9	111688248	6.6192e+06	19085880	31103410	2.94367e+06	10918583	NA	94285.2	NA	NA	NA	NA	NA	NA	31686.3	NA	28999.4	31628.4	34566.9	NA
86	424.198	498.304	NA	NA	NA	NA	NA	NA	NA	NA	NA	NA	NA	NA	NA	NA	NA	NA	NA	NA	NA	NA	NA	NA	NA	NA	NA	NA	NA	NA	NA	NA	NA	NA	NA	33102.8	NA	NA	NA	NA	NA	4334579	4.11421e+06	1.85806e+06	6527287	9719869	6.58265e+06	5085961	1.24553e+06
87	549.167	45.6538	NA	33308.5	3.43561e+06	3134647	2711207	758933	4.64118e+06	3.1953e+06	3.74041e+06	10033744	11620792	3.9554e+06	4684232	3.18418e+06	6.8636e+06	110756736	103993952	70239744	35017924	53690216	41416988	1.20554e+06	4338650	7911001	6140989	7152743	5.77561e+06	69900344	68093376	77534688	24044796	7949468	11835838	6.87029e+06	7.60803e+06	6894451	7467912	5897047	6.10381e+06	28841512	35324976	34889392	47965152	29053216	36390980	46424860	47990820
88	480.261	584.31	NA	NA	83542.7	NA	NA	NA	NA	NA	NA	NA	NA	NA	NA	NA	NA	NA	NA	NA	NA	NA	NA	NA	NA	NA	NA	NA	NA	NA	NA	NA	NA	NA	NA	NA	NA	NA	NA	NA	NA	8837693	8943273	4189993	6913173	9699523	11116091	9849819	6207772
92	241.119	333.312	NA	NA	126806	364060	295943	2592710	1.18572e+06	746304	897021	1.16909e+06	886292	2.96561e+06	629610	2.809e+06	713295	1.10733e+06	1.02834e+06	1.15587e+06	1.65207e+06	767447	2.12538e+06	2.12382e+06	398466	724532	1.15083e+06	2.1616e+06	1264877	986546	838251	960563	693025	797945	739767	675953	736799	800433	800834	596269	718893	22587482	20791340	19116366	40060556	43748632	41515248	35697344	81343728
93	311.114	413.87	NA	NA	21864.1	NA	NA	NA	NA	NA	NA	NA	NA	NA	NA	NA	NA	NA	NA	NA	NA	NA	NA	NA	NA	NA	NA	15887.6	NA	NA	NA	NA	NA	NA	NA	NA	NA	NA	NA	NA	NA	84362632	71496192	82092088	88643624	91265448	107020640	92932320	10464950
94	257.212	657.106	77419.7	136965	1.00298e+06	6.71136e+06	8757091	9032107	7106396	6296550	6.86805e+06	19283846	27015438	27603278	23902566	16518549	19823792	43468360	30623408	29744374	46052784	31133818	30469204	17169222	16820168	16478517	7.04476e+06	19729322	13017273	21326344	16946718	24520472	49359232	27826546	106158064	42575856	31110610	43447648	17618840	16331756	15253071	245845	198272	219745	246297	202833	194070	240587	84859.3
95	467.214	487.689	NA	NA	106141184	NA	NA	259520	83636.2	66744.7	67999.9	NA	NA	172373	63332	107411	NA	NA	NA	103846	84729.3	NA	115484	113864	77455.1	NA	64180.8	131216	55819.9	NA	NA	NA	NA	NA	NA	79804.2	NA	88485.4	49846.1	69488.1	NA	22393.1	27364.1	43525.3	NA	NA	NA	NA	NA
97	261.171	510.351	NA	NA	NA	1938256	2545871	15970182	26126128	31146364	17537592	21416566	10467759	55418968	33287768	104583936	46657384	641738	661769	1.0837e+06	1.67507e+06	1.77617e+06	1.70786e+06	21177808	3.77716e+06	5.76712e+06	26729066	17081648	21655004	531585	2636098	1.99632e+06	915816	26626150	7.70947e+06	6900876	16016121	6.12667e+06	17336460	41487432	11365021	NA	NA	NA	NA	NA	NA	NA	NA
99	269.176	598.616	NA	NA	80468.9	15911562	15665760	16112100	2.59858e+06	2573483	2.77783e+06	8776291	9609452	6.41986e+06	3.71205e+06	8.19667e+06	3.62567e+06	13924661	26473886	9666936	40153280	83453000	43121808	6307076	5070585	7756931	997359	1.51343e+06	1577437	17722978	63573760	29316834	103430656	15594385	13527173	10940901	8226097	7.62382e+06	6266895	1.74142e+06	3266928	NA	NA	NA	NA	NA	NA	NA	40693
89	446.15	427.849	NA	NA	NA	NA	NA	NA	NA	NA	NA	NA	NA	NA	NA	NA	NA	NA	NA	NA	NA	NA	NA	NA	NA	NA	NA	NA	NA	NA	NA	NA	NA	NA	NA	NA	NA	NA	NA	NA	NA	97336072	86853664	72975184	59938064	101245536	75309424	78111712	512587
101	407.281	688.306	NA	26799	378622	31428.9	138794	NA	NA	NA	NA	53406.3	69373.9	93157.3	276602	1253678	321961	45192.5	82936.5	46293.2	NA	NA	295573	153656	1.0544e+06	144306	57134.9	NA	NA	107733	NA	50768.7	53854.8	NA	463967	116973	121696	197264	60292.9	83298.4	683497	72866824	56392036	32341962	60741188	75764312	98388856	100750912	269841
102	276.988	57.5413	NA	NA	47585.2	NA	NA	NA	NA	NA	25245.7	51692.6	121498	NA	53779.4	25727	28018.6	17940.4	20096.4	NA	NA	25314.9	NA	14213.2	15120.8	37743	53395.1	35407.1	92533.1	NA	NA	9466.9	NA	NA	39837.9	NA	24086.6	NA	15773.3	19541.1	43060.1	88508144	84849056	66651908	89144096	58219876	99831760	68791320	20128028
103	279.039	52.6382	NA	NA	NA	23162372	18262786	48792976	14841490	11334142	9651847	7356061	7.59527e+06	88042528	4.03505e+06	98157696	12557480	27017744	23552004	47600456	37195660	19135530	50784172	39945740	7.48259e+06	23152986	9710022	15705701	16435107	16462351	22499696	24836400	18636118	15242545	15726017	22301812	23804974	31208908	17344288	4386582	8438337	1.67621e+06	1.3544e+06	2.00063e+06	2.38561e+06	1.59697e+06	2662223	2.32422e+06	2.38921e+06
91	126.952	58.6019	NA	NA	65446.3	4.56892e+06	2.90618e+06	8504396	6.56704e+06	3.93597e+06	3.70236e+06	29848992	23510804	18668272	31762762	69699984	12840962	23717592	13080981	20349196	88976224	42953892	63293824	11263254	6284942	9164735	6.14939e+06	10313619	9380826	22828964	3.77929e+06	3222020	58612064	12391377	5.18146e+06	14010352	13478756	10259693	18812714	9426731	11876267	97378432	69665736	96771840	61893952	80650672	85048472	76017376	7.94871e+06
104	273.207	528.723	NA	NA	45085	632435	176542	2.62791e+06	155723	75331.1	NA	NA	NA	2.52421e+06	NA	NA	NA	55179292	7.27974e+06	50576080	96149032	4.35767e+06	56176256	94415.9	NA	NA	NA	27816.7	NA	80376488	5754156	14248404	23868248	2.08057e+06	7.27375e+06	NA	NA	NA	NA	NA	NA	NA	NA	NA	NA	NA	NA	NA	NA
109	544.259	645.208	NA	NA	51811	120786	NA	NA	NA	NA	NA	NA	NA	55963.1	NA	NA	NA	101154	NA	NA	NA	NA	NA	139806	NA	NA	NA	NA	NA	34824.7	NA	NA	NA	NA	38701.4	NA	NA	NA	NA	68565.3	NA	49009844	57545380	42488372	276119	94334896	345368	70363440	NA
110	319.177	443.019	NA	NA	19495.9	44092852	29164302	54693820	51360868	39063196	37361824	41521712	44925904	93669176	56309972	63069612	84989536	38120272	29265090	24092958	33188982	33389876	28990150	40541856	50994816	53481916	36369436	72136472	50792824	42835968	46680816	45545924	34110104	62171940	49958020	63085852	58615416	69311264	68842560	52832764	62501276	NA	NA	NA	NA	NA	NA	NA	33858.8
111	233.104	48.835	NA	NA	183255	36700896	20246696	7549431	45917908	36337632	30488012	5486750	8.13149e+06	81895632	11345319	92078592	26434834	27330038	32650112	51289576	50436048	29624516	71839592	9159424	10337935	39194872	26094962	50867616	45158800	27128892	29110886	29466508	34123832	35248756	20815512	50495100	56106068	49274184	51588816	34466372	19734630	1.15504e+06	1.31879e+06	1.22876e+06	623788	1.19778e+06	1.07594e+06	1.4238e+06	563671
112	206.082	385.98	NA	NA	58101.3	8489416	7556592	91788816	28716808	22992288	21029730	10746448	7.79461e+06	49896984	6905778	41363724	8927652	7754360	7.70173e+06	18157904	17658432	5.72681e+06	20633652	44041980	7405037	8998738	17642836	28734096	18999100	7.28037e+06	6741739	7.33305e+06	6.33914e+06	7664641	7.24767e+06	8702181	10831730	11335757	11379750	10195559	11638578	457159	491430	447975	320513	305181	392809	387401	583539
113	439.27	576.343	NA	78449.4	26786986	NA	36773.8	NA	NA	NA	NA	NA	NA	40074.9	NA	NA	40580.7	NA	NA	NA	NA	NA	49780.6	NA	32972.6	40497.5	NA	NA	NA	NA	NA	NA	NA	NA	53626.4	NA	NA	NA	NA	NA	75214.6	91706304	78979032	79263472	38119948	45459536	65835772	54216732	2.0857e+06
115	436.271	621.071	NA	NA	292135	NA	NA	NA	NA	NA	NA	NA	NA	NA	NA	61482.4	NA	NA	NA	NA	NA	NA	NA	NA	NA	NA	NA	NA	NA	NA	NA	NA	NA	NA	NA	NA	NA	NA	NA	NA	NA	2.95624e+06	3081984	2.07853e+06	2.00952e+06	2.76318e+06	1.68042e+06	1.47761e+06	1.27966e+06
119	241.217	690.317	16672.2	30566.8	408148	7.36237e+06	3.71574e+06	2.78414e+06	8481968	4.13073e+06	5.31584e+06	10116222	9063663	17268754	19856480	45598648	21130608	14519708	7.1419e+06	3.69883e+06	4112989	10142366	9556092	9152409	11255107	30791666	6.05024e+06	31318726	14730853	10038819	6.35457e+06	5.70363e+06	11310060	21777540	7799120	88183768	51477576	82267968	37187268	17693920	15803428	64954.5	47496.6	50562.9	89845.3	83163.2	115248	99657.9	94616.9
120	1090.13	551.786	NA	NA	NA	NA	NA	NA	NA	102037	NA	154274	NA	255629	56728	210527	124285	132009	181893	154094	531176	302018	318308	NA	NA	NA	52657.7	NA	NA	30258.9	NA	48091	NA	NA	NA	NA	57791.7	NA	NA	NA	NA	1.73839e+06	1.81228e+06	3087637	164525	NA	NA	NA	71406480
122	440.274	754.171	NA	127754	87350192	NA	NA	NA	NA	NA	NA	NA	NA	NA	NA	NA	NA	NA	NA	NA	NA	NA	87043.5	NA	NA	95410.2	NA	NA	NA	26847	NA	NA	NA	NA	69009.3	NA	NA	NA	NA	NA	64571.7	NA	NA	68350.2	3.67109e+06	NA	109022	NA	NA
149	446.15	424.921	NA	NA	NA	NA	NA	NA	NA	NA	NA	NA	NA	NA	NA	NA	NA	NA	NA	NA	NA	NA	NA	NA	NA	NA	NA	NA	NA	NA	NA	NA	NA	NA	NA	NA	NA	NA	NA	NA	NA	71568736	86853664	54738172	36001220	70622016	72466840	59911344	303073
124	227.104	272.544	NA	NA	49198.2	290479	222939	1.04038e+06	647444	503003	554525	771866	581631	1.64596e+06	439060	1374571	509639	735091	928434	937513	764436	509069	1.05036e+06	983625	270158	446772	604560	1.13406e+06	782713	728504	706694	852579	454898	547275	550843	404358	456198	461059	512307	346410	412637	2.13145e+06	2136327	1.93432e+06	2.26483e+06	2391607	2.42083e+06	1.97586e+06	61654708
125	173.118	523.61	3.22663e+06	2698100	2.51305e+06	602683	2.66739e+06	85260832	1362434	1.73369e+06	1244828	784196	1.72639e+06	822906	1.10091e+06	1440938	1.0238e+06	1.06806e+06	668980	498691	892957	386273	678518	754846	812157	719905	764702	754704	619542	578785	286859	556153	787604	883261	612415	429241	726822	289307	803079	444545	503991	171269	188727	405465	347504	331087	264700	218588	284074
127	448.307	616.585	NA	NA	83948144	NA	NA	NA	NA	NA	NA	NA	NA	NA	NA	NA	NA	NA	NA	NA	NA	NA	NA	NA	NA	NA	NA	NA	NA	NA	NA	NA	NA	NA	43422.8	NA	NA	NA	NA	NA	NA	15574495	14290056	14590186	12502618	14786735	12777380	12389252	26426072
128	179.055	46.6583	10897	21171	1.72474e+06	10863157	9932469	21294372	44447348	34343692	41619952	47869876	49792564	46564756	44567136	39490504	46646400	34823112	31315514	24572144	20850398	23712760	19379238	40141952	34130416	60921980	46179256	83728096	61105652	34278884	33874992	41440968	25060322	48677388	41346704	26489856	34368428	48307108	55279476	33774084	42295208	60263592	56964636	65133184	47378040	51932492	60572776	61918632	35942856
129	287.187	466.538	NA	NA	24715.2	150570	62382.1	1.80671e+06	221225	124515	162669	103454	93854.9	5.53659e+06	137259	236147	338935	15045579	1013731	9069980	83434056	1155453	28365938	395653	729787	143553	116647	1.26658e+06	177915	34008272	1.12283e+06	1722724	25250372	952882	2.07613e+06	151937	69829.1	157117	160369	73755.6	156832	57362.1	53292.7	47955.8	28361.8	37454.1	36915.8	35980.7	181818
131	291.146	305.653	NA	NA	NA	17677698	14645401	39089388	27643544	22696154	19513372	26046850	23820458	82280816	28570536	55739260	34181332	13599104	13037502	15215539	19114344	14490155	20223794	35610892	15881765	22715482	22144882	31679050	23891980	16805926	24355018	22706208	15918961	31650204	22311746	27114872	39693296	32973932	30226988	31713684	24590694	21588.3	23279.5	28898	26955.4	25051.6	33264.4	20837.2	27666.7
132	1179.18	533.467	NA	NA	NA	NA	NA	NA	NA	NA	NA	2345665	1.97696e+06	3.89851e+06	2.085e+06	4.70672e+06	4692537	NA	82578.3	73639.2	130429	175916	128014	NA	NA	NA	NA	NA	NA	NA	NA	NA	NA	NA	NA	NA	NA	NA	NA	NA	NA	492046	396614	213656	NA	NA	NA	NA	59023256
133	271.192	519.414	NA	NA	71056.7	410396	98737.6	698101	85039.7	61609.9	63572.2	28019.1	28095.2	639481	NA	51094	36365.2	54962812	5288625	31516052	81470600	2.25622e+06	31829520	107099	44882	32388.4	44206.5	74868.2	37255.4	67652088	4044416	12032188	25755802	1.04941e+06	9317873	30700.9	46863.1	30589.9	NA	27377.4	NA	34503.5	30909.8	38117.1	33497.4	34669.7	42709.1	39249.8	29291.5
134	311.114	408.873	NA	NA	30654.8	NA	NA	NA	NA	NA	NA	NA	NA	NA	NA	NA	NA	NA	NA	NA	NA	NA	NA	NA	NA	NA	NA	NA	NA	NA	NA	NA	NA	NA	NA	NA	NA	NA	NA	NA	NA	65286784	53306944	63880476	59599840	70796600	81303040	70913776	6.62316e+06
140	255.233	702.534	679258	1.23002e+06	1.66696e+06	7897283	3.01419e+06	2.5163e+06	9399380	4.58137e+06	5641729	7.06277e+06	10146898	16595304	20919928	19949384	17482388	11491280	4777772	2.03546e+06	5841624	10255673	7905835	7.03808e+06	11565652	27827324	6.14501e+06	28832098	20350864	9821571	4.59883e+06	6066207	16584888	15167039	8890104	69470248	50573260	77636400	34926764	24999864	19578468	691453	673343	767888	1670624	703901	1.48203e+06	1.50914e+06	1.96837e+06
142	147.029	53.0178	59892.3	60155.1	513053	3.88238e+06	5225694	11059092	6282495	7.58967e+06	17946174	21953334	27583214	4151983	22902276	3.11426e+06	29393940	4.14954e+06	2.8891e+06	2.87038e+06	2110580	2.6716e+06	1.65348e+06	10627014	12066732	10020476	20832414	10758428	9784779	2.73425e+06	1.82895e+06	1.89122e+06	4.84777e+06	13766217	11616331	8576366	9305480	11908100	12588310	10230810	39519320	75963728	60508128	53309132	43386724	63151416	61000536	56624936	15241676
164	112.984	40.567	1.95644e+06	9467278	42620240	21746628	21720940	33878948	24514428	23450776	24618366	28920504	28672930	31570472	26197648	30158266	26756004	27370700	28600790	28844922	28255260	25419682	32322114	27339800	22119544	25536942	25302002	29360696	26814278	27630464	27098384	26781118	25755554	23514956	27563246	25285542	25895998	25737102	27186348	25271634	26190522	66465040	62184648	65857632	56359892	72616976	67736536	63152628	61917608
143	241.144	544.576	19014.7	247482	292023	1.9363e+06	1.70558e+06	1.9043e+06	2.3001e+06	2189150	1.36482e+06	3.09389e+06	4021165	6.45013e+06	3.24221e+06	4.66964e+06	3.8122e+06	13102597	22335476	9516979	27224768	66092960	23152020	716823	1.59319e+06	1.23923e+06	647097	1604077	1.54169e+06	25847654	62654332	28451900	75082912	5.17362e+06	3.82925e+06	4.23956e+06	3128981	3.06311e+06	3.39151e+06	1.56891e+06	1.61115e+06	41268.1	50843.9	NA	44586.7	33958.4	39837.3	28717.2	43661.7
144	955.492	624.783	NA	NA	74572952	NA	NA	NA	NA	NA	NA	NA	NA	NA	NA	NA	NA	NA	NA	NA	NA	NA	NA	NA	NA	NA	NA	NA	NA	NA	NA	NA	NA	NA	NA	NA	NA	NA	NA	NA	NA	NA	NA	NA	NA	NA	NA	NA	NA
145	325.13	444.706	NA	NA	15553.8	NA	NA	NA	NA	NA	NA	NA	NA	NA	NA	NA	NA	NA	NA	NA	NA	NA	NA	NA	NA	NA	NA	NA	NA	NA	NA	NA	NA	NA	NA	NA	NA	NA	NA	NA	NA	73927848	66496128	49486848	35392120	38461352	69802120	59889988	3.80642e+06
147	311.223	651.147	58290.5	34549	82362.7	50789984	64982700	50017400	26676580	27864862	17467982	57045908	51084684	55959200	19934128	25862442	22057974	39657484	57708128	32446884	9995885	25343118	11544527	23523724	11726852	29255304	8.27963e+06	5641686	10557339	9913137	73296680	64304352	9810120	34128956	22748552	57904312	68751064	34225680	16960708	15241797	9043752	47522.1	37631.3	42744.1	35624.5	38895.3	56416.7	45759.1	50765.3
148	366.193	514.698	NA	NA	NA	NA	19165.9	21975.2	NA	NA	NA	NA	NA	NA	NA	NA	NA	61665.8	34343.9	56202.5	NA	NA	38805.9	NA	NA	NA	NA	NA	NA	86018.8	29141.6	30432.7	42954.3	NA	NA	NA	NA	NA	NA	NA	NA	28755806	25644596	26340936	13167778	16946852	18658168	17035718	60222476
150	480.298	605.562	NA	NA	1964814	NA	NA	NA	NA	NA	NA	NA	NA	NA	NA	NA	NA	NA	NA	NA	NA	NA	NA	NA	NA	NA	NA	NA	NA	NA	NA	NA	NA	NA	NA	NA	NA	NA	NA	NA	NA	25631086	22212580	13479846	17405692	26002538	19382610	17999020	3775326
152	451.219	504.963	NA	NA	NA	32192120	27478768	43962488	33335850	29740170	24538370	44754088	57476840	68354072	29895010	45250416	25518724	22607548	21625758	15776325	25801020	28695442	21066976	31358370	20851354	29290422	22659114	19827132	24358206	19141612	32585386	35631484	15133736	32329046	32712090	55248968	72434016	45406020	30331722	30881192	19802456	NA	NA	NA	NA	NA	NA	NA	NA
153	382.187	434.772	NA	NA	15163.4	NA	28061	55711.8	NA	NA	NA	NA	NA	NA	NA	NA	NA	NA	NA	NA	66065.5	50521.7	52944.1	NA	NA	NA	NA	NA	NA	NA	NA	NA	43868.2	22938	30483.6	NA	NA	NA	NA	NA	NA	8443458	8005212	6014130	12023067	12518771	15572742	13095969	31111828
157	480.297	674.905	NA	63053.3	68887024	NA	NA	NA	NA	NA	NA	NA	NA	NA	NA	NA	NA	NA	NA	NA	NA	NA	NA	NA	NA	NA	NA	NA	NA	NA	NA	NA	NA	NA	NA	NA	NA	NA	NA	NA	NA	5204956	4773193	3649453	2.73557e+06	4723672	4875498	4983904	NA
162	134.894	51.0182	1.15431e+06	975328	10504101	28486192	21758992	68307024	40816888	29357056	27508962	18187608	17090014	53186596	15599716	53113892	20799282	41244920	46551008	47708896	43092096	35487636	53877196	34967164	17164758	31789356	28698308	37048172	41574340	41807672	41698440	39408700	32838842	34972864	23271902	29891510	34569148	36621024	37986024	26200794	23035404	47938712	53752624	55977396	42014096	54069080	45222368	51308052	41123872
163	168.98	51.0494	9871.54	16962.8	193324	115969	136658	103225	452997	545030	659667	799968	1.58123e+06	246271	1.23137e+06	429483	1.39889e+06	179761	139459	114289	74586.9	163606	107586	194884	353109	964761	767738	751258	751477	99031.1	198314	140613	158484	569779	714681	410942	546209	580795	1679430	1.15509e+06	978220	1.71071e+06	1363971	18929754	63510108	68278024	50657900	58883028	294123
165	261.135	441.953	NA	9560.29	32397.6	18172618	13337101	10935812	10523717	9255804	5489377	21938712	27356282	66764300	5.50383e+06	10213906	15220251	16177963	20543286	9876821	3.9932e+06	10972461	4.57076e+06	4.27593e+06	1.91938e+06	5347930	1.05354e+06	854045	1.18078e+06	5975447	22560398	23386950	3.45464e+06	14911690	9880983	23255220	45397360	8574218	4.15778e+06	5.69814e+06	1.13394e+06	78376.2	51702.7	67640.7	60825	57608.8	45906.7	45688.4	47229.7
166	1361.27	509.196	NA	NA	66743544	NA	NA	NA	NA	NA	NA	NA	NA	NA	NA	NA	NA	NA	NA	NA	NA	NA	NA	NA	NA	NA	NA	NA	NA	NA	NA	NA	NA	NA	NA	NA	NA	NA	NA	NA	NA	276090	234303	204353	NA	NA	NA	NA	NA
167	436.271	600.294	NA	NA	264883	NA	NA	NA	NA	NA	NA	NA	NA	NA	NA	NA	NA	NA	NA	NA	NA	NA	NA	NA	NA	NA	NA	NA	NA	NA	NA	NA	NA	NA	NA	NA	NA	NA	NA	NA	NA	305348	311419	320999	202882	160001	385758	314783	614269
168	197.807	822.452	59620308	47784256	43986700	50954164	59356932	59305940	48768840	54355232	55699504	62472476	62240384	48639476	59178344	51975616	59314200	49161308	49398892	55529580	57301376	49559108	50642116	59557608	61126040	47633196	53917852	47304676	49835928	50182156	53428080	53573840	49983732	49917000	56236232	46437464	47513660	49084220	52760172	58726744	61348876	56355188	62435040	59119740	46405532	61189832	50731024	57205628	48709556
170	275.15	493.051	NA	12576.6	14272.1	28629634	19450060	17622402	18478170	15383899	10437464	38853628	39659576	65691432	12778911	21553040	19924134	15735618	26080700	14122291	4268265	13085063	7.08286e+06	11327308	4.43441e+06	12953423	3.64804e+06	2.32283e+06	3865578	7191610	27309572	32925346	2.72184e+06	15413518	12708665	35132328	60818224	14917228	9432324	13500832	2.80914e+06	30039.4	32384.6	38801.4	24165.2	33294.3	31366.4	23716	29083.3
121	297.098	378.449	NA	NA	12382.1	NA	NA	NA	NA	NA	NA	NA	NA	NA	NA	NA	NA	NA	NA	NA	NA	NA	NA	NA	NA	NA	NA	NA	NA	NA	NA	NA	NA	NA	NA	NA	NA	NA	NA	NA	NA	64617088	59868084	53651536	39283780	38903056	55340084	43925916	851209
172	1343.27	548.496	75705.2	94377.4	64023252	86023	77801.8	206865	154562	126704	130388	NA	NA	NA	NA	NA	NA	NA	NA	NA	NA	NA	NA	82629.3	57071.9	61802.5	101679	195032	108895	NA	NA	NA	NA	NA	NA	NA	NA	NA	NA	NA	NA	543275	417997	621334	NA	NA	NA	NA	NA
173	288.937	36.1502	11152.2	75953.2	2931651	1.85138e+06	635168	1.0064e+06	281712	519567	294758	1.42453e+06	2612568	752562	460611	614962	373589	4603264	4289311	672895	683852	2121975	611657	444471	287621	744141	91932.7	869212	348561	1757186	2.20619e+06	2.07028e+06	1.39956e+06	926557	2.69173e+06	814216	1.01696e+06	787538	471900	203287	173703	52305268	51354832	57702144	53143848	59668860	53017916	53493624	56913908
174	266.089	52.4871	NA	NA	132232	3.32177e+06	1.73403e+06	4.30151e+06	4.8567e+06	3595570	4.06197e+06	9425166	6778642	11031274	10226049	63440880	26151168	2758576	2058474	2.21788e+06	5161967	5.75902e+06	3551718	42506716	19702006	28665622	2.78358e+06	18257198	7.49663e+06	1.17589e+06	1.59539e+06	1311057	7175245	3.25284e+06	2.02048e+06	17900440	9575471	15443484	18270868	2.02387e+06	19159644	195173	168403	199399	172805	205565	182196	220671	131740
175	245.093	386.464	NA	NA	154048	11267914	7822609	63291424	37857988	25248004	25087336	15318710	14420229	50964740	13666801	63074968	16622827	4597267	4392385	6.6344e+06	11182741	6.71142e+06	13948551	45705884	10345892	15906868	32075220	47501216	35675792	5248360	6341452	5.07515e+06	5.44778e+06	10632822	7.74943e+06	16058259	16206223	16480122	24450642	16733415	20003918	124670	79167.5	108798	127457	102781	162272	92481.6	156896
176	273.135	439.589	NA	NA	13357.7	35756228	23612070	27855638	28382824	23020450	16331297	37336712	35027328	47139932	18848528	24615036	23611066	18668284	22768984	12290709	10627228	19470314	13979568	16392040	9777535	22941446	7.09626e+06	6323904	7.41288e+06	19041638	35920672	33395148	10783012	31597240	23128870	40241176	62705260	30432364	15736807	18684212	6773787	58250	67382.3	57124.5	54999.2	80925.5	86450.8	86145.8	NA
177	331.213	605.028	NA	NA	NA	24228694	29123044	24086670	21338086	28515928	17271062	48820504	37551548	44663412	23830548	29981346	26050172	4195042	14179088	4.63593e+06	1.066e+06	8662174	1.36891e+06	23990296	8874778	21919560	18193028	7.2829e+06	17865004	434048	21856880	22288528	1.18676e+06	22908572	10547969	40754520	62679220	26696816	20357568	22969246	12823585	NA	NA	NA	NA	NA	NA	NA	NA
182	480.261	578.715	NA	NA	95609.5	NA	NA	NA	NA	NA	NA	NA	NA	NA	NA	NA	NA	NA	NA	NA	NA	NA	NA	NA	NA	NA	NA	NA	NA	NA	NA	NA	NA	NA	NA	NA	NA	NA	NA	NA	NA	5.42062e+06	5.57518e+06	2.84365e+06	4.32797e+06	5.72461e+06	6.99716e+06	5694801	3020668
184	424.198	491.978	NA	NA	NA	NA	NA	NA	NA	NA	NA	NA	NA	NA	NA	NA	NA	NA	NA	NA	NA	NA	NA	NA	NA	NA	NA	NA	NA	NA	NA	NA	NA	NA	NA	NA	NA	NA	NA	NA	NA	3.71654e+06	3.70592e+06	1.6377e+06	4928939	6.4308e+06	5.38107e+06	4.25969e+06	1.02741e+06
185	1092.14	540.292	NA	NA	NA	NA	NA	NA	NA	NA	NA	510851	587648	1.3016e+06	362057	644125	1.12367e+06	2.77948e+06	1.82537e+06	2.02043e+06	4.46028e+06	4259367	3735946	NA	NA	NA	NA	NA	NA	NA	NA	NA	NA	NA	NA	NA	NA	NA	NA	NA	NA	185545	165940	192111	75817.6	NA	NA	NA	56001636
186	466.318	606.832	NA	97562	60406128	NA	NA	NA	NA	NA	NA	NA	NA	NA	NA	NA	NA	NA	NA	NA	NA	NA	NA	NA	NA	NA	NA	NA	NA	NA	NA	NA	NA	NA	NA	NA	NA	NA	NA	NA	NA	9961219	9006481	6723144	3617490	4396006	5827143	5.28332e+06	22016240
187	187.007	363.268	NA	NA	NA	10237051	33890388	47923512	13679810	50438744	49362044	42137996	49198264	23126730	45986196	37570228	52983492	13633800	16679232	27522716	36396428	11856659	17323986	35057604	43190344	10601213	54531564	11269527	16510785	14564299	34940732	30185776	12866937	14189711	31349048	19275254	22521246	14244882	51104204	59841656	49070500	4917278	4.93408e+06	4978446	2644696	4.65407e+06	5.40077e+06	5330007	2.10825e+06
191	129.055	318.816	51756.4	44987.6	157417	12303748	7.38376e+06	59480684	12989815	6.79833e+06	7.53761e+06	4287443	3.83787e+06	33087994	379572	25290862	5.96567e+06	5.75166e+06	6.609e+06	14497039	2.99099e+06	2.75659e+06	7199044	28628722	5.43585e+06	12528917	10202355	33897052	20872120	2670743	5140941	2.29515e+06	2.81667e+06	3.19639e+06	1.91583e+06	22903588	4364566	23546134	22699768	231121	15501110	585030	499397	520614	466087	440713	547881	611922	293406
195	311.169	792.761	781008	19741584	4.62889e+06	22097500	595335	513604	15101049	4.24656e+06	24496740	545397	527024	7183153	523562	11453301	631594	9595408	10477202	757314	2.74975e+06	15418747	12352580	548558	541836	6471269	13736436	12676770	8470241	4.93313e+06	58728096	22911680	4.09924e+06	16453563	508427	7.33199e+06	14310789	16270988	51789912	1.95627e+06	533098	659117	531997	487562	8965149	499655	23567054	629263	16748222
493	311.169	774.745	812871	6.0474e+06	856613	5480740	2.98714e+06	672475	4.37484e+06	4.24656e+06	26947824	602237	696262	6445248	672268	16154517	2160603	4481074	9366125	4329059	32544450	3.99699e+06	3822888	891254	549213	2034600	23282128	4.58033e+06	3.62349e+06	1269820	58728096	14918255	1.02449e+06	4922433	913316	4386555	5752721	8124452	26702838	30348024	663817	6441637	629705	674771	2.14823e+06	715385	10773379	1.32241e+06	4.70559e+06
227	283.083	347.14	NA	NA	10124.6	NA	NA	NA	NA	NA	NA	NA	NA	NA	NA	NA	NA	20836.8	NA	NA	NA	21610.1	47655.3	NA	NA	33565.1	NA	36250.2	NA	36824.1	NA	NA	48605.5	NA	NA	26599.5	NA	NA	NA	NA	NA	58193504	50244456	54128148	44714336	46917220	52961168	43391268	1.48141e+06
199	478.282	638.377	NA	NA	87751.6	NA	NA	NA	NA	NA	NA	NA	NA	32555	NA	NA	NA	NA	NA	NA	NA	NA	43725.8	NA	NA	NA	NA	NA	NA	NA	NA	NA	NA	NA	NA	36782	NA	NA	NA	NA	NA	53589492	57819756	30098878	38362252	56871120	25507666	29795992	10165343
201	253.072	416.046	NA	NA	NA	NA	NA	NA	NA	NA	NA	NA	NA	NA	NA	NA	NA	NA	NA	NA	NA	NA	NA	NA	NA	NA	NA	NA	NA	NA	NA	NA	NA	NA	NA	NA	NA	NA	NA	NA	NA	56916992	52258632	47477528	26525742	25952048	31476924	25233616	689662
207	197.807	51.0462	28752.9	609189	15705359	28254374	32013988	56230300	27122398	28031390	27836252	34927012	29652334	28318616	29180136	31827810	27944958	25557432	25822522	37500968	39073896	29344266	26983544	47469876	30333672	26703606	29050980	26799886	25189298	28239758	26381558	24590592	29103420	26959870	35511248	27447052	28080292	28993464	26249928	26022600	31612012	12622218	14536041	14312157	8661356	12900335	9335541	15054254	9464720
208	437.204	454.065	NA	NA	NA	14024813	11319082	27819850	18048702	16296399	11942841	28483324	28197912	56068776	20479564	35403320	19729292	7576686	8.14146e+06	7572607	10402363	11452251	10579013	20137168	8552138	13471374	12523297	12250516	12367456	7.07188e+06	18851088	19385628	6.677e+06	21014602	20187536	18657362	32916088	16588038	14904142	19865600	9914808	NA	NA	NA	NA	NA	NA	NA	NA
253	320.18	416.73	NA	NA	NA	31878528	26028510	29971262	21784962	15574317	12135046	27260002	34723708	54835492	21913052	34209136	21615798	25367024	25252228	10374125	13208939	19556434	18067840	22644558	18800460	36532408	6769797	27015260	15460359	27265430	30319198	33413960	21725952	32726240	18037808	42958244	41338552	47749424	18420784	17223492	15436861	NA	NA	NA	NA	NA	NA	NA	NA
215	319.176	550.591	NA	NA	NA	25296330	23493114	23073516	8891028	8505457	9224465	30908352	31528920	28346608	12017481	20424076	15716554	6211461	15332855	6.18966e+06	1.95276e+06	11106440	3.09365e+06	16000731	6.96474e+06	18564514	2.18602e+06	2.29899e+06	2.99308e+06	1.89196e+06	26047514	32192386	1.15412e+06	19898438	16636306	37802332	54177476	29076970	20300724	9763488	10589016	NA	NA	NA	NA	NA	NA	NA	NA
216	544.259	663.984	NA	NA	NA	NA	NA	NA	NA	NA	NA	NA	NA	69142.2	59970.5	49286.1	NA	NA	NA	NA	NA	NA	NA	NA	29682.2	NA	NA	NA	NA	NA	NA	82837.5	NA	NA	NA	40653.1	NA	NA	NA	NA	33308.2	6270501	11554604	18406406	103008	39915088	53991020	34202728	NA
217	163.024	48.901	NA	NA	464457	102485	41911.4	200447	172359	112613	390863	165337	166505	133305	111751	151760	131371	91557.4	59243.5	59564.5	60887.7	68131.6	85802.6	154422	93228.8	123814	288415	372620	608372	67325.5	55410.1	75286	96690.5	138918	142389	69733.9	132165	81969.6	132903	106442	117275	7478740	6.61687e+06	6.80151e+06	7412210	6.81887e+06	5840624	6397326	17334282
221	498.29	536.356	NA	53426316	NA	NA	NA	NA	NA	NA	NA	NA	NA	308793	NA	162414	NA	NA	NA	NA	NA	NA	3.28592e+06	NA	NA	NA	NA	NA	NA	NA	NA	NA	NA	NA	NA	229562	440728	388045	NA	NA	NA	NA	NA	NA	NA	NA	NA	NA	NA
222	506.349	680.421	NA	118392	53410888	NA	NA	NA	NA	NA	NA	NA	NA	NA	NA	NA	NA	NA	NA	NA	NA	NA	NA	NA	NA	NA	NA	NA	NA	NA	NA	NA	NA	NA	NA	NA	NA	NA	NA	NA	NA	7646073	6.89579e+06	4.86265e+06	4908855	5514250	6.55019e+06	6994916	142514
225	1068.58	650.386	NA	NA	NA	7.57124e+06	8686870	5014812	24749986	16358831	19819234	2.41115e+06	6.43896e+06	4982265	5.63094e+06	5431539	8930291	11569860	10605857	5.76757e+06	13223136	10245972	5.55398e+06	21388880	26496054	22640686	23510170	34128972	35149320	11505744	21218174	16162354	18787852	19573018	10733511	39430128	29828562	53097948	50907496	9337184	32856500	NA	NA	NA	NA	NA	NA	NA	NA
226	145.013	53.7691	NA	8771.41	75927	756987	1.17209e+06	1.66026e+06	1.20573e+06	842173	1591652	8554881	31759178	1.78649e+06	303875	570129	5128989	13103893	4.23732e+06	4.98385e+06	11263770	9015791	6105124	8178147	53074544	38175860	8451034	31148870	14306984	11442617	1.25248e+06	338062	13512678	2177545	2.59307e+06	15383272	462415	21130836	26189828	59654	18307034	2.65582e+06	1.8725e+06	2.12609e+06	3033217	2.4664e+06	2.26148e+06	1.79022e+06	1.79934e+06
229	257.212	614.552	NA	64200.8	11325618	313976	200587	404044	206617	116734	152909	584083	984714	859969	259219	1022950	503920	52613404	9915637	22791858	23086984	3.68696e+06	21326346	269494	259710	336624	98601	152759	165617	42503932	1.8467e+06	19901242	23283616	621266	6.59763e+06	1.36442e+06	823806	1.03703e+06	520321	118298	247555	235420	209754	264953	370865	261859	395575	327803	76802.4
230	243.124	347.775	NA	NA	10703.5	22073834	10610337	15889326	321058	181244	267942	9204849	19799314	29920924	695081	3850651	1.59439e+06	48866892	42186700	33853768	28715744	22828182	29852000	3.97779e+06	4268550	6.4071e+06	104896	481068	247142	52525692	40437544	35474176	22726394	5343415	10481146	27482688	16588499	15554904	2.67554e+06	309973	1.07648e+06	362694	383191	306140	571285	631926	554965	556025	1.28582e+06
231	399.324	608.639	NA	NA	NA	1.55793e+06	1.33147e+06	1.17174e+06	956290	769586	915933	920657	3661357	3.87528e+06	1.59064e+06	1.22115e+06	1.36234e+06	19460754	18882204	19919892	15678856	6038568	14211400	1.14241e+06	1.99948e+06	1.21757e+06	958929	2578091	1558165	52433356	9209528	9475946	36262084	1.18805e+06	2.96317e+06	2.25119e+06	2.36694e+06	2.75775e+06	1.84591e+06	403151	1.89519e+06	NA	NA	NA	NA	NA	NA	NA	NA
236	311.169	748.964	1.87423e+06	2.38377e+06	1.01805e+06	1.8791e+06	29603920	15374738	1.46688e+06	5.68918e+06	16638946	4082780	35842732	1.30414e+06	23073372	4709187	4147882	1.27964e+06	1.58739e+06	4509355	17955290	1.87748e+06	1.59213e+06	22447444	6.57688e+06	1.02247e+06	16303065	1666182	1.49506e+06	1.04791e+06	26259434	12553917	847892	1.58475e+06	8829971	1.19636e+06	1714405	1.95397e+06	8647001	24672726	12520211	51530020	22575632	6311878	1.15095e+06	20682872	4890620	25766112	1.89431e+06
238	271.155	455.431	NA	NA	NA	9011298	4.1831e+06	5.71842e+06	197481	131734	183936	2173210	4170281	6415039	344073	1.05096e+06	708095	33677348	22280890	19813882	20598708	11462088	21310480	1.26039e+06	2.06353e+06	2.35084e+06	85858.5	287272	132510	51184504	13680739	12878873	22107962	2.15679e+06	4.59711e+06	7590178	3.34532e+06	4694865	1.17876e+06	151173	511892	42420.7	40374.5	59686.4	40934.2	38373.6	93593.5	45381.8	89982.4
2255	187.006	366.136	NA	NA	NA	NA	347044	170302	NA	35305148	15702099	143045	243322	27988016	202677	37570228	770880	NA	32611472	1.0183e+06	3.43759e+06	NA	NA	182624	146850	NA	12190140	2.39575e+06	NA	NA	23884664	28246672	NA	3956344	242487	NA	NA	NA	51104204	2.67368e+06	215269	100142	34266.8	39281.4	4619581	37915.7	5.40077e+06	37379.1	3.93961e+06
241	325.185	650.236	2.86943e+06	4.40984e+06	5426541	7794974	647138	597331	16468822	6.11549e+06	18228644	569819	574467	13504841	595437	20992136	731412	8725801	15344597	1260211	4.04565e+06	13335903	9709012	586606	617148	13250086	3.40806e+06	12400699	10176938	12395868	4.56722e+06	18252082	4.97004e+06	7478265	594353	10052434	23198060	8598584	21117412	974955	557806	508931	452407	422327	8923502	501184	25025120	542002	10340730
1085	325.185	642.252	2.86943e+06	1.28353e+06	1.58903e+06	5.74943e+06	782963	657124	8.03006e+06	6.11549e+06	22230620	613565	626477	12479846	635087	13356312	927910	7988730	10136064	6.38445e+06	18668478	8264362	3733718	706172	659656	5516680	4.32621e+06	7015657	6.05299e+06	4791812	4.56722e+06	13820788	1.70296e+06	4472197	786242	5549979	15872856	4.55712e+06	16287637	2401351	684040	635256	452407	546264	4240764	501184	16635377	542002	6.2378e+06
244	144.045	388.959	15430	35468	2567729	44741120	22487394	13664556	16759924	10724573	10267529	16573656	12753630	9738594	4.67833e+06	3.76089e+06	3.17521e+06	43946832	50320592	44991576	10008926	14409472	15494076	5062833	2148182	5964866	4390294	3.17763e+06	3.94419e+06	25417554	23410048	19277092	10058491	6129936	6.06298e+06	3.76458e+06	8246249	2.54953e+06	1681517	1.65049e+06	1.23609e+06	1.54327e+06	1.53398e+06	1.43167e+06	1.06985e+06	876817	1.41003e+06	1.34472e+06	3.65906e+06
245	144.045	311.999	13215.9	28723.9	52866.5	366329	319635	2.15209e+06	1.06929e+06	877463	951077	349184	338036	1.78522e+06	288018	1.31827e+06	423702	252576	192497	284202	648242	378162	657386	1.23268e+06	261082	389247	761155	1.01966e+06	749379	257356	301292	213071	410793	408127	251377	424662	358988	493061	625441	336530	542073	3.50895e+06	3176965	3207257	3.71531e+06	3.92478e+06	4.17455e+06	3.66146e+06	30290422
594	311.169	741.167	6.07304e+06	2.24577e+06	1.0093e+06	1.49456e+06	26853246	36759872	1.38278e+06	5.63211e+06	11255236	9746139	35842732	1.17325e+06	26914132	2.50697e+06	4.51283e+06	1.14035e+06	1.58739e+06	5013456	16396219	1.48896e+06	1533063	22447444	10563656	1.02247e+06	14582198	1.27384e+06	1.49506e+06	949764	15250138	6151174	837997	1.28212e+06	8829971	1098769	1.5233e+06	1.67289e+06	3060873	14818698	12520211	49547008	37483880	6311878	1.1022e+06	20682872	1.52169e+06	25766112	1.3203e+06
248	242.176	535.24	3865932	1.3035e+06	9489795	5.12997e+06	6.2404e+06	14335160	3.3964e+06	3.38535e+06	10035873	14000623	1.14293e+06	24402080	8.02163e+06	1.95734e+06	20164646	7995564	10812793	7455650	3.82021e+06	6349101	3.39199e+06	4.76462e+06	38947048	3.72737e+06	10680410	4.11662e+06	7.34941e+06	4511259	7869959	2.48368e+06	3.01392e+06	2.45861e+06	2.5007e+06	4086302	6.90706e+06	31366372	9224710	40223824	8448726	16661777	8977797	6756833	13615315	6.37628e+06	8031913	5796338	11253192
251	410.183	470.236	NA	NA	NA	NA	NA	NA	NA	NA	NA	NA	NA	NA	NA	NA	NA	NA	NA	NA	NA	NA	NA	NA	NA	NA	NA	NA	NA	NA	NA	NA	NA	NA	NA	NA	NA	NA	NA	NA	NA	3.89202e+06	3.69782e+06	1787204	3.82024e+06	5346470	3924179	3.37127e+06	413502
252	571.29	665.206	NA	43009.3	313370	103713	110959	NA	4.18935e+06	102225	5520497	399754	656450	985575	57345.4	530602	238148	57705.7	613656	6314598	245293	743625	25979.7	38252.1	46685.2	34769.9	77974.3	4803346	299774	47369.1	144197	276375	1.37956e+06	1069850	1.08233e+06	4.56301e+06	78578.2	2.28189e+06	1.38802e+06	95030.4	44768.2	954907	NA	137251	657770	136155	62962.3	996920	177355
281	257.14	382.718	NA	9442.35	17662.6	12031079	7.48918e+06	10598538	185690	134730	197157	6.23057e+06	19096562	14289208	601829	4012998	1.24222e+06	18790644	15282318	12413272	37392028	30131542	28370536	2.9722e+06	3259667	3311587	107751	268264	182619	40121504	26174288	16106072	47681420	4745465	10391107	21060858	9457112	10947087	2.77479e+06	228438	1.25312e+06	130274	97324.2	123078	77535.1	96559	92150.1	92378.4	30267.4
254	410.183	465.411	NA	NA	NA	NA	NA	NA	NA	NA	NA	NA	NA	NA	NA	NA	NA	NA	NA	NA	NA	NA	NA	NA	NA	NA	NA	NA	NA	NA	NA	NA	NA	NA	NA	NA	NA	NA	NA	NA	NA	3.61394e+06	3.03963e+06	2.23084e+06	3.71736e+06	4.01772e+06	3.73112e+06	2.7616e+06	475072
218	464.303	674.899	29109.5	140814	37672696	NA	NA	NA	NA	NA	NA	NA	NA	NA	NA	NA	NA	NA	NA	64960.9	NA	NA	72369.5	NA	66061.9	NA	NA	NA	NA	NA	NA	NA	NA	NA	84930.8	NA	NA	NA	NA	NA	NA	32784344	33296300	21792940	18584850	24067860	29052606	28258218	215154
260	311.169	702.743	10584950	890382	481256	826550	2.18556e+06	18234130	836176	1.33949e+06	1.83955e+06	26817630	14447666	1.04293e+06	37987420	2.14007e+06	3.04514e+06	818358	825172	1.32103e+06	2.58517e+06	823572	791171	5.82277e+06	44148348	1.37283e+06	2.7788e+06	1.50479e+06	1.00336e+06	682992	2779367	1.84742e+06	804376	1.14484e+06	11594908	1.95453e+06	1.81541e+06	2.30401e+06	3.70896e+06	5055993	46240424	4493872	16743840	9589320	632782	7990978	1.07268e+06	9398910	655286
264	259.094	52.9515	NA	NA	97756.8	153822	NA	168191	276215	225887	297682	382595	548001	356584	1.58567e+06	2.15138e+06	1.03293e+06	138169	151587	78022.3	NA	113688	131159	529450	174383	636740	939735	316350	1435279	145249	127832	88591.5	169605	345839	247774	510877	1.22885e+06	679787	1676415	3.21207e+06	1.37149e+06	34648416	31053756	27210340	45745660	36643180	43809984	32201602	31638594
265	215.082	378.995	NA	NA	106521	9977429	7.74669e+06	14372673	45572096	39535804	27816010	10081743	8995824	9566576	21081804	16945404	15832058	5362101	5404738	4.07733e+06	4.77693e+06	7.39409e+06	5760745	12920715	8764065	17368674	25328144	19362844	25959098	4.95232e+06	5.91961e+06	4.74955e+06	7412389	18435568	7238685	10780611	10733836	11193350	16122808	14737895	12561389	34202.8	45066.9	40979.7	28492.2	31940.5	42172.8	27797.1	460653
269	265.148	623.134	2949881	160616	97187.7	156495	2.3704e+06	6248079	158267	161381	157665	15455538	3.85205e+06	184088	14339632	159119	7.4743e+06	146013	190086	2.23858e+06	571840	143827	185726	28890560	14101312	147379	150898	147491	162294	150859	163300	174077	153079	155535	26136496	146129	203689	183744	179201	458457	45097224	3.53528e+06	4669026	6.84727e+06	142585	3.17327e+06	127703	11316170	145319
270	305.161	405.789	NA	NA	13904.5	15515719	13149702	22611910	20358536	17770800	16467921	28253228	37384328	44970956	36327032	40126860	38548936	7.64173e+06	6732012	4525054	6689883	9384379	5354885	21625032	19957672	26472482	19745034	27599086	22806344	8341832	14597831	14175625	10014586	26015152	14523388	34276548	37774592	38544300	39931108	32456934	30949086	72390	71651.2	69336.9	72813.8	59049.2	87400.7	72923.4	168435
272	167.071	419.995	NA	NA	NA	6.11473e+06	3.85044e+06	28991022	7.13229e+06	4398262	5606050	8791288	15490032	28588672	4656443	44776968	5864070	10087093	6791113	5509093	23631234	15237887	17847410	19829044	7.69491e+06	7.66593e+06	7516044	15629217	9440218	24780728	6.92661e+06	4.84592e+06	13624756	4982813	3.53501e+06	16805002	12133262	16337732	16649563	8.11889e+06	11681899	NA	NA	NA	NA	NA	NA	NA	16944.2
273	311.169	714.349	6696611	916544	473466	930738	7.2867e+06	20391628	910908	1.35361e+06	2.04395e+06	11455841	21927292	856229	36023304	2418633	5.54021e+06	1.22291e+06	908576	2084103	2.26555e+06	816915	898370	11760354	16721432	1.12468e+06	2403927	1.30755e+06	894221	838939	3.17765e+06	2.98764e+06	808474	1.02501e+06	28122986	1.6206e+06	1.41798e+06	1.95441e+06	3170407	3.21357e+06	44690268	14599222	20234514	8904241	620788	10775879	1.22845e+06	13059816	764976
344	311.169	723.901	10374293	1.26971e+06	614124	1.02492e+06	14984523	36759872	1.02389e+06	1.35361e+06	2.68002e+06	10160854	25403476	991562	36023304	2418633	5.72973e+06	1.22291e+06	1.19768e+06	4998823	8745567	877526	898370	12818800	16721432	1.12468e+06	7247890	1.30755e+06	894221	838939	3.17765e+06	2.98764e+06	808474	1.02501e+06	28122986	1.6206e+06	1.41798e+06	1.95441e+06	3170407	9562266	44690268	27170608	37483880	7773733	764953	10775879	1.51085e+06	15078511	971572
278	438.287	615.123	NA	36092.4	1.96739e+06	NA	NA	NA	NA	NA	NA	NA	NA	169856	NA	NA	NA	NA	NA	NA	NA	NA	NA	NA	NA	99996	NA	NA	NA	NA	NA	NA	NA	NA	NA	287946	NA	NA	NA	NA	NA	140059	156127	1.98257e+06	311504	141450	355923	235792	607150
393	311.169	763.785	933397	2.72356e+06	1.01805e+06	2.1323e+06	19647968	790921	1.84919e+06	5213920	26947824	703517	1.52699e+06	2.71272e+06	1.13585e+06	16154517	4147882	1.75477e+06	4.08924e+06	4.58836e+06	32544450	2.18803e+06	1.63625e+06	4919836	707912	1.11457e+06	23282128	1666182	1.34708e+06	1.27366e+06	34111468	14918255	998560	2.03845e+06	4.34495e+06	1.54359e+06	1878593	2532493	26702838	30348024	1779901	43616024	872774	957469	1.24442e+06	1.63939e+06	10773379	9840579	1.89431e+06
284	366.969	455.425	NA	NA	NA	NA	NA	NA	NA	37478.9	NA	NA	NA	NA	NA	NA	30429.3	NA	NA	26703.7	NA	NA	NA	NA	NA	NA	NA	NA	NA	NA	NA	NA	NA	NA	NA	NA	NA	NA	NA	NA	NA	NA	NA	NA	NA	NA	NA	NA	NA
286	315.218	515.591	NA	NA	NA	526984	245802	3.40021e+06	611728	339743	405712	119190	74405.9	3476909	46874.2	173986	239940	22288868	2.74998e+06	15711949	43077400	1.31152e+06	16555115	755187	437680	178763	197184	958706	254787	31125268	1.76677e+06	4514816	15386107	1.11544e+06	3.89775e+06	103317	74002.7	103101	64907.7	52617.5	81258.9	NA	NA	NA	NA	NA	NA	NA	NA
287	297.207	636.447	NA	NA	46142.1	20097866	24126326	17506020	8660326	8833738	5855855	29277008	33821984	28155456	7880258	13121310	7.67853e+06	9630993	15551654	7.62568e+06	10409129	28569928	9712308	8728516	4899443	9179627	2474741	1.48934e+06	2.96504e+06	6.79836e+06	42622872	18592298	20495290	20130752	9878175	24643718	31768252	13048700	6531873	5726704	3.55914e+06	NA	NA	34470.6	NA	NA	30433.3	26651	36622.1
290	269.046	478.908	NA	42195	42088096	1.74754e+06	1.58687e+06	1.66406e+06	1.52407e+06	1.46477e+06	1.07499e+06	1.73078e+06	1557550	535800	1.47208e+06	1.17258e+06	499005	721546	1307225	638618	103621	582630	192264	1.14225e+06	317756	1.05858e+06	815443	271390	797691	62777.3	664593	940258	29213.6	478347	379575	1.55736e+06	2.11731e+06	1.1747e+06	1.10203e+06	1.02994e+06	742901	NA	NA	NA	NA	NA	NA	NA	NA
291	571.29	637.396	NA	NA	NA	NA	354202	91415.4	47872.1	47858.4	278242	5.44178e+06	5931221	NA	367356	3.09142e+06	365740	NA	116465	2.26178e+06	50243.1	NA	NA	292587	552135	NA	NA	88257.6	NA	NA	NA	487332	NA	NA	5832710	52559.1	NA	31757	927354	NA	297999	3.1458e+06	163110	773859	NA	1.20584e+06	720031	11633588	NA
292	269.249	713.297	26836.9	51125.7	130023	8587720	4.25727e+06	2.92921e+06	8873396	5.24593e+06	4.83121e+06	3844478	4765641	8798227	12151819	6.53214e+06	14965332	24228874	7444557	5.55593e+06	5.81771e+06	8889323	9738300	6815211	7923457	26494122	5.29025e+06	22104418	11020388	14042210	5896174	12324027	12291741	11638634	8025749	38538912	28122092	41844588	18975486	16105173	12430521	42070.1	42793.8	46418.9	95615.4	35783.9	139481	104577	116892
293	325.185	688.987	2.75573e+06	3240416	12823898	4.40093e+06	604705	693279	29847572	546301	546481	1.18706e+06	1.00969e+06	14850318	1.6451e+06	1.60843e+06	1.04762e+06	4418145	10886258	512119	583071	19419442	5.29149e+06	905935	1.37904e+06	9592100	574240	22918218	14422781	5.23265e+06	560768	648911	19328808	15016847	953843	41782868	20050956	32753970	1.23657e+06	981256	1.88085e+06	484733	605287	506902	16340237	554727	580331	470678	24809408
4793	514.285	629.409	47940.7	NA	171369	3.36286e+06	3.21348e+06	NA	NA	NA	703650	248818	232026	188066	NA	NA	197630	3167650	NA	656032	NA	244260	50731	523666	NA	NA	NA	NA	NA	621547	NA	NA	NA	NA	241119	NA	NA	NA	90557	NA	2.7466e+06	5063768	41586920	26621954	210922	38869280	NA	20146310	NA
297	595.506	678.837	86121.9	NA	NA	4606800	7.34912e+06	2.29482e+06	20668022	21190270	16503195	5.82057e+06	11312968	8896685	6.77137e+06	2.42319e+06	4.56379e+06	9879138	9758580	4.16577e+06	25681796	24176392	15712350	10075939	14882773	15936086	29640046	41543560	37473780	12915838	7.13279e+06	5.91874e+06	24144418	13378437	5491215	31145558	15798903	34390724	38680580	15685979	36644360	59555.7	65155.3	58431	NA	88239.9	154328	82055.5	205974
299	494.326	694.893	43093.1	NA	NA	23727	26466	NA	NA	98732.1	27067.4	87935	NA	85618.4	51176.8	107073	75216.9	31896.2	95563.6	81027.7	NA	NA	89300.7	41431.9	94771.3	147201	55425.5	NA	NA	27339.9	34007.4	40128.8	NA	NA	84802.4	82813	34309.5	NA	NA	38197.5	94078.9	22102314	21525670	22748612	17163880	22431588	21675580	21128062	30133732
304	466.295	675.114	NA	NA	NA	25711.8	30594.5	35982.2	77785.7	71928.7	120136	500735	435045	281593	1.01466e+06	1.73651e+06	843471	64155.8	38110.6	33400.9	217866	241720	118524	431621	627116	390148	157843	747855	384234	41188.4	41685.2	29243.7	360853	618739	188455	1.54345e+06	1.19474e+06	1.18246e+06	1.02912e+06	581479	1.05148e+06	8879118	7311669	7.86134e+06	8504072	10646029	10226814	11973756	10852781
307	257.078	77.5151	NA	NA	9852.44	7810.08	NA	25770.8	15314.7	11011.1	10209.7	12115.6	12369.4	18328	16771.1	15639	13834.9	9759.14	NA	11943	NA	9820.77	10496	10979.9	NA	18647.1	14695.2	16199	14474	8810.02	NA	NA	NA	8516.66	10813.1	NA	8673.66	8328.5	14542.3	9712.82	16763.5	1.0062e+06	898089	979155	1.00856e+06	1.42652e+06	1.20833e+06	1128650	25079062
308	338.162	430.816	NA	NA	NA	NA	NA	NA	NA	NA	NA	NA	NA	NA	NA	NA	NA	NA	NA	NA	NA	NA	NA	NA	NA	32937.9	NA	NA	NA	NA	NA	NA	NA	NA	NA	NA	NA	NA	NA	NA	NA	1.23952e+06	1.41818e+06	1.54512e+06	863697	1.14392e+06	1.41703e+06	1.15762e+06	1296957
309	338.162	458.397	NA	NA	NA	NA	NA	NA	NA	NA	NA	NA	NA	NA	NA	NA	NA	NA	NA	NA	NA	NA	NA	NA	NA	NA	NA	NA	NA	NA	NA	NA	NA	NA	NA	NA	NA	NA	NA	NA	NA	19043326	18318850	22606540	8542462	10583713	11608211	9636755	33238336
311	466.281	589.682	NA	NA	2.51118e+06	NA	NA	NA	NA	NA	NA	NA	NA	NA	NA	NA	NA	NA	NA	NA	NA	NA	NA	NA	NA	NA	NA	NA	NA	NA	NA	NA	NA	NA	NA	NA	NA	NA	NA	NA	NA	8774896	8.38827e+06	4975335	5004277	6161681	5566200	5.20408e+06	6443714
312	301.202	497.86	NA	NA	19879.3	162283	66406.9	1.57981e+06	312567	119524	179414	58132.6	52915.9	730947	77973.1	126468	118270	13155777	574140	4.79347e+06	37603628	508713	9175078	366201	238826	152476	89556.3	556124	168663	39892592	360528	1.08178e+06	25399096	297647	961838	63688.6	54121.4	66705.3	71097.1	59019.8	81022.3	27743.9	40985.4	29122	23900.2	NA	36360.4	28830.2	27636.1
314	339.254	677.311	12491.5	30766.3	478854	13535026	17154418	13657767	9781942	8462258	6563713	19370130	18834538	18440976	10970998	18041926	15456492	16511406	13630503	12368414	7581734	9066947	5597995	12968038	9402206	12567868	3.16628e+06	3.10832e+06	4.31961e+06	8484113	20626062	17713140	5.23136e+06	13931314	9991312	39632444	32540624	28320410	13468486	6.60302e+06	10455568	84852.4	81580.1	296102	58426.2	64783.1	96835.6	174128	35473.7
316	380.172	518.095	NA	NA	NA	NA	NA	NA	NA	NA	NA	NA	NA	NA	NA	NA	NA	NA	NA	NA	NA	NA	NA	NA	NA	NA	NA	NA	NA	NA	NA	NA	NA	NA	NA	NA	NA	NA	NA	NA	NA	33067730	32509310	26770046	26671810	39246552	17662924	14705927	9630354
317	121.028	308.413	148060	132433	4.10686e+06	28815540	12030522	16302892	14460514	8074340	6995036	6.58038e+06	20989374	32566982	769593	832800	1.04009e+06	30444068	16538909	29676922	33484918	17060864	39115308	7.81537e+06	1.99733e+06	8614881	1.4822e+06	4.47621e+06	1.91732e+06	34953152	14216790	5.59819e+06	35282736	5.57923e+06	4.20748e+06	1.37587e+06	5.39808e+06	1.28903e+06	704426	413784	557705	519800	505879	517801	404585	336999	458837	433719	584266
318	333.192	466.733	NA	NA	17702.1	13695537	8984257	16348661	15810657	12066078	12452725	13969712	17050324	24952582	25883914	30908580	38690476	17268976	11858114	10238080	12521197	13194316	10727123	14483621	17804206	20475670	12971976	23187062	19166808	15978026	15907394	16573922	13863575	26506940	20261334	24234614	16429984	27809004	33809432	16169565	29500994	40856.6	32715.3	29033.1	NA	26552.9	45605.6	31794.1	29103.9
319	303.145	348.959	NA	NA	NA	12175043	6.44687e+06	12079888	21062446	12293559	11624765	9817760	11357289	21151400	16566764	18893282	23984012	8805897	5.72773e+06	3.79699e+06	14535933	11964858	10491862	13408826	19142522	20504596	17138718	38641372	21464290	12332882	12743567	8708322	17329360	20209488	10426262	21514914	21832660	26154756	27711378	24516596	26324188	42551.4	66783.7	47369.1	55082	62669.9	37573	48842	40512.1
321	522.308	602.246	NA	NA	180561	NA	NA	NA	NA	NA	NA	NA	NA	NA	NA	NA	NA	NA	NA	NA	NA	NA	NA	NA	NA	NA	NA	NA	NA	NA	NA	NA	NA	NA	NA	NA	NA	NA	NA	NA	NA	7312593	6943199	2.66274e+06	6817555	8742089	7534074	7133465	402129
323	438.287	555.082	NA	NA	224078	NA	NA	NA	NA	NA	NA	NA	NA	NA	NA	NA	NA	NA	NA	NA	NA	NA	NA	NA	NA	NA	NA	NA	NA	NA	NA	NA	NA	NA	NA	NA	NA	NA	NA	NA	NA	263003	293156	943636	443593	556386	557635	517600	107055
328	462.145	432.119	NA	NA	NA	NA	NA	NA	NA	NA	NA	NA	NA	NA	NA	NA	NA	NA	NA	NA	NA	NA	NA	NA	NA	NA	NA	NA	NA	NA	NA	NA	NA	NA	NA	NA	NA	NA	NA	NA	NA	37788000	33919572	35180008	18223510	29793722	32819692	27777114	222090
329	271.083	392.221	NA	NA	NA	NA	NA	NA	NA	NA	NA	NA	NA	NA	NA	NA	NA	NA	NA	NA	NA	NA	NA	NA	NA	NA	NA	NA	NA	NA	NA	NA	NA	NA	NA	NA	NA	NA	NA	NA	NA	37692660	37125688	27489222	17697598	17992802	18870662	16012578	65477.9
332	178.05	415.706	NA	NA	73195.8	8420483	6420039	37409632	19873368	14275930	14421867	1.44166e+06	2750406	21985450	1.09355e+06	7.30701e+06	5618369	1.58889e+06	776737	1.62645e+06	7814039	3143313	8079989	10541777	6111021	6.37004e+06	5.9521e+06	14687775	7.32107e+06	4.30545e+06	2417362	1.0052e+06	6.01884e+06	3.87554e+06	1.55773e+06	8.06342e+06	3494175	8179924	8.3005e+06	2740370	6.47587e+06	406914	497044	453187	400158	410104	422189	448701	528102
335	1273.23	537.596	NA	NA	227449	NA	NA	41182.7	NA	NA	NA	23722304	26332234	36180864	21131332	37213272	22180734	18336388	22052782	22261476	30556110	33023706	29025104	NA	NA	NA	NA	NA	31645.4	NA	NA	NA	NA	NA	NA	NA	NA	NA	NA	NA	NA	273863	126959	151963	NA	NA	NA	NA	22554630
337	544.26	688.663	NA	NA	NA	546249	NA	NA	NA	NA	180277	NA	NA	NA	NA	NA	NA	27740.8	NA	NA	115304	319062	31571.8	149021	NA	NA	49863.1	57430.2	56917.8	152754	NA	NA	75802.9	49796.7	NA	NA	51016.1	64306.6	NA	NA	NA	2.05351e+06	298570	278674	33480594	593417	19782744	2.09895e+06	81579
338	301.028	541.702	92267.6	41169.9	107047	59647.1	73928.2	68885.8	59399.7	85013.2	71040.3	92450	78125.4	40091.4	85357	58348.9	100244	55287.3	74440.5	98138.6	85899.2	47440.5	45262.3	76560.9	84732.7	49508.2	90279.2	57576.2	47677	51769.3	73162.8	83342.9	54528.1	72571.6	76821.8	55920.7	51306.8	50235	58879.5	82518.2	67909.4	91828.6	75375.2	75619.8	49233.8	75850.6	79134.1	88006.4	48329.4
347	311.169	808.245	1.08437e+06	24683982	6117253	36524744	782543	765007	25315498	1.06135e+06	953463	791433	724440	7163207	736024	12580310	743800	13266048	7899220	750994	847311	30357736	11851560	735817	785534	7284465	849563	16598518	11342224	12175157	6125093	10226402	10997268	19096132	684414	7264139	21390200	18572158	37084044	779595	669079	752155	756725	672134	9868208	684983	23567054	668876	28382314
340	697.43	648.961	NA	NA	171637	NA	NA	NA	NA	NA	NA	NA	NA	NA	NA	71469.3	NA	NA	NA	NA	NA	NA	35395.8	NA	42612.7	NA	NA	NA	NA	NA	NA	NA	NA	NA	44480.5	52380.3	NA	NA	NA	NA	45160.2	29076858	24157778	29263144	30726434	36931484	31748744	27859922	294854
348	450.287	665.462	NA	NA	469866	NA	NA	NA	NA	47295.4	NA	NA	NA	NA	NA	NA	NA	NA	NA	41781.2	NA	NA	NA	NA	NA	37064.1	NA	NA	NA	NA	NA	NA	NA	NA	NA	38772.9	NA	NA	NA	NA	NA	10031096	10275441	4.38291e+06	6.12804e+06	9108555	7720852	8.09966e+06	248999
349	1220.2	525.386	NA	NA	36173080	NA	NA	96461.5	134376	115307	127733	NA	NA	NA	NA	NA	NA	NA	NA	NA	NA	NA	NA	NA	NA	NA	NA	90791.5	NA	NA	NA	NA	NA	NA	NA	NA	NA	NA	NA	NA	NA	700589	636461	658952	NA	NA	NA	NA	NA
351	209.118	534.305	NA	NA	NA	3.71074e+06	3.02384e+06	5689978	5.13181e+06	3.4931e+06	3648441	8.07924e+06	14101446	11135951	5.19073e+06	21433942	7177251	1.37189e+06	2.06668e+06	583695	23281158	25301326	10454394	8084178	8.38762e+06	9774934	5977443	7.73219e+06	8654979	1.62e+06	8413837	2.57682e+06	36155808	14050450	7.64222e+06	15754744	10291866	14532810	19305064	6264538	11874288	NA	NA	NA	NA	NA	NA	NA	NA
353	333.008	410.308	NA	NA	930562	NA	NA	NA	NA	NA	NA	NA	NA	NA	39306.3	NA	NA	NA	NA	NA	NA	NA	NA	NA	NA	NA	NA	NA	NA	NA	NA	NA	NA	NA	NA	NA	NA	NA	NA	NA	NA	NA	NA	NA	NA	50686.3	NA	NA	26261.1
354	117.018	53.4045	1.21521e+06	2.96768e+06	7.7357e+06	3.86395e+06	2.68868e+06	4.1918e+06	2.00781e+06	1.91992e+06	3.455e+06	6.04096e+06	13793571	2.84705e+06	7593824	2.04914e+06	6.34725e+06	16174972	6437752	5263438	2.37713e+06	6.82047e+06	3.43578e+06	2.60644e+06	9295112	11182216	6859555	6596062	9152938	35869600	1.24158e+06	1.21396e+06	22008182	5.96644e+06	2.88563e+06	25830980	7283916	20186292	6110290	1.76854e+06	7.68247e+06	6.69223e+06	6.17239e+06	6.39141e+06	6.46459e+06	6.19666e+06	7.06341e+06	6.66969e+06	6.4574e+06
360	408.276	588.643	NA	NA	482413	NA	NA	NA	NA	NA	NA	NA	NA	NA	NA	NA	NA	NA	NA	NA	NA	NA	NA	NA	NA	NA	NA	NA	NA	NA	NA	NA	NA	NA	NA	NA	NA	NA	NA	NA	NA	606185	619122	767132	325525	440060	843165	832130	547197
363	550.288	560.336	NA	NA	NA	NA	NA	NA	NA	NA	NA	NA	NA	NA	NA	NA	NA	NA	NA	NA	NA	NA	NA	NA	NA	NA	NA	NA	NA	NA	NA	NA	NA	NA	NA	NA	NA	NA	NA	NA	NA	34265804	30877582	35119796	20012974	28366600	33517952	30542268	17233858
364	305.161	519.441	NA	NA	NA	12847478	10465392	11198909	3.81163e+06	3.41708e+06	3.86689e+06	21042778	25779868	30331544	8.21487e+06	15874127	13016679	4.49618e+06	6955515	3.42407e+06	3.72704e+06	9842369	3.36284e+06	7.52034e+06	5998234	9089608	806946	1.3881e+06	1140671	2.68887e+06	16463211	12551693	5.43395e+06	17527566	12272455	28235948	34973484	19632752	11965213	5.49029e+06	5895739	NA	NA	NA	NA	NA	NA	NA	NA
369	425.255	723.332	NA	99676.6	34689436	296113	NA	NA	NA	NA	NA	NA	NA	64893.6	NA	77158	NA	277152	NA	NA	NA	51742.3	51538.4	NA	48275	93069.3	NA	NA	NA	25209.9	NA	NA	NA	NA	NA	60793.2	35921.8	NA	NA	NA	26021.6	113642	112696	85220.8	2.44816e+06	82223.1	2.55259e+06	103013	NA
370	339.145	473.988	NA	NA	NA	NA	NA	NA	23694.5	NA	23880.8	NA	NA	NA	NA	NA	NA	NA	NA	NA	NA	19323.8	22958.1	NA	NA	NA	NA	NA	NA	25432.5	NA	NA	34382.3	NA	NA	NA	NA	NA	NA	NA	NA	23767528	19814190	23043952	23139724	27568012	34568060	30647724	10565530
373	271.228	630.785	423671	585764	2.18888e+06	744023	903392	841443	980346	741344	954281	1.29109e+06	2408236	1.94983e+06	1.39661e+06	2.30217e+06	1.24531e+06	25273980	2280809	6859303	22547236	3.45133e+06	16468793	541071	912361	1.0641e+06	741536	1.20351e+06	524124	32579926	1.87642e+06	10214874	34194012	827063	7322840	1.94263e+06	846979	1.70772e+06	661422	502669	616725	404050	462688	554153	657171	455711	512519	576153	578447
378	173.081	397.918	74064.4	83508.5	516190	205828	264287	888820	391103	267375	386005	325673	525224	236501	302366	379379	299781	318754	221388	141198	262225	138068	317986	181365	234732	322840	249163	541769	254099	266783	110470	149893	383945	161585	217832	106278	122713	114208	152068	131873	74795.1	4.51283e+06	4.4661e+06	4942962	6.60405e+06	5.9461e+06	8.08821e+06	7045623	5.25577e+06
379	352.177	487.628	NA	NA	NA	NA	NA	NA	NA	NA	NA	NA	NA	NA	NA	NA	NA	18703.7	NA	NA	NA	31158.4	36527.5	NA	NA	NA	NA	NA	NA	48778.1	17887.9	NA	71746.2	NA	NA	NA	NA	NA	NA	NA	NA	11219918	9768387	11058827	4.30266e+06	5.96316e+06	6131202	5581081	25329118
382	297.153	701.749	247782	12574024	1.3628e+06	19062046	185641	176331	14248440	253990	241373	216185	322188	4397997	406064	1.15894e+06	385567	9163361	2.73877e+06	223329	201306	13754658	2807282	238232	397204	2.89926e+06	267039	21554128	9883287	7.66895e+06	270108	268202	5.96196e+06	19002200	231416	6.4528e+06	21267894	33460850	697117	469597	366869	180990	162060	155349	2.17387e+06	176132	449280	173731	15650269
384	325.185	615.83	2.17214e+06	812800	881661	1.18044e+06	6.55803e+06	2.76372e+06	1.86824e+06	8785225	11866615	4729302	13546265	1.74922e+06	11764978	5833395	7.17754e+06	1064887	1526568	19248998	24402516	1.69567e+06	1.08888e+06	7.64952e+06	15895187	1.23984e+06	4.00877e+06	1.61179e+06	1.26361e+06	1.25179e+06	4931858	7.6292e+06	1.01679e+06	1.16087e+06	17005036	1589564	2.05278e+06	1.34789e+06	12271437	3727564	3936929	13370433	9243415	10954279	1.39099e+06	13934173	6.45698e+06	12785075	1.40084e+06
385	519.333	475.94	NA	NA	527993	NA	NA	NA	NA	NA	NA	NA	NA	NA	NA	NA	NA	NA	NA	NA	NA	NA	NA	NA	NA	NA	NA	NA	NA	NA	NA	NA	NA	NA	NA	NA	NA	NA	NA	NA	NA	46460	50559.8	50684.9	64516.1	72454.3	71989.1	61211.9	56212.7
389	325.239	665.504	26866.4	1.14777e+06	159211	19103958	23166158	18795904	9939631	10191344	8.00217e+06	27432128	30131856	32858624	9738261	17791880	12324323	14121962	13645727	8301089	8719800	18175596	6339036	10100013	6646346	10173677	3.044e+06	1.67985e+06	3.79923e+06	6.55446e+06	32115496	21862360	10365801	21239900	14848721	30037516	32698672	18290310	8745452	6.62132e+06	4724881	40882.2	49413.2	34467.2	45181.4	NA	NA	58612.9	21254.1
390	297.153	674.408	299507	11499382	1367161	8130705	294193	270870	5221208	2.61877e+06	14949343	255820	278213	3162495	298419	6.52807e+06	340129	3.43371e+06	4034738	377866	1.39261e+06	5.55065e+06	4878419	258661	287902	2658412	9340671	4.51662e+06	2.88697e+06	2.22096e+06	32848656	12744185	1.84046e+06	5.53926e+06	274733	4.96755e+06	6609053	8668656	30553496	989770	277871	276721	171393	225892	2.8972e+06	247417	7613884	230056	6.4904e+06
391	151.025	52.7963	NA	NA	269893	23975610	6833516	8769875	2772759	2.22535e+06	2.2633e+06	10000472	11176851	10743855	4.00715e+06	8.29874e+06	4.40052e+06	23364734	17605046	32694234	11135677	14955852	12268698	6476014	7.26755e+06	6.22969e+06	2.06109e+06	5.92052e+06	4.00138e+06	21728312	14239767	12290904	14747221	10863623	7792804	15637295	12828294	14164449	5.11614e+06	1.1743e+06	5935781	NA	NA	NA	114639	183473	133959	170054	NA
392	514.285	662.691	26947.3	NA	9789049	1.15971e+06	45737.2	NA	NA	NA	243404	NA	NA	339378	NA	NA	NA	3189558	NA	81409.1	NA	102768	NA	NA	NA	NA	NA	NA	NA	587807	NA	NA	NA	NA	NA	NA	NA	NA	417254	NA	NA	70975.4	39122.7	46538.3	13082562	42864.1	32544476	74535.4	NA
394	554.23	512.935	NA	NA	NA	NA	NA	NA	NA	NA	NA	NA	NA	NA	NA	NA	NA	NA	NA	NA	NA	NA	NA	NA	NA	NA	NA	NA	NA	NA	NA	NA	NA	NA	NA	NA	NA	NA	NA	NA	NA	20196376	16364994	22493284	16315570	22855272	25500416	23970042	1.21555e+06
396	457.281	579.799	NA	NA	18615822	NA	NA	NA	NA	NA	NA	NA	NA	NA	NA	NA	NA	NA	NA	NA	NA	NA	NA	NA	NA	NA	NA	NA	NA	NA	NA	NA	NA	NA	NA	NA	NA	NA	NA	NA	NA	32262758	30515386	21580860	11173470	12112728	11894684	9468687	526459
399	571.29	722.249	NA	NA	3686375	185193	NA	NA	20148108	NA	118001	NA	NA	4576079	NA	2.39051e+06	NA	142591	1.38947e+06	NA	NA	4.1075e+06	84390.6	NA	NA	95148.6	NA	32116482	1411677	144378	60205.3	51820.2	2.18355e+06	362332	NA	17119128	83440.7	13449628	425211	NA	NA	NA	NA	NA	4252201	NA	54339.6	28573.6	69824.3
400	452.266	608.484	NA	NA	311667	NA	NA	NA	NA	NA	NA	NA	NA	NA	NA	NA	NA	NA	NA	NA	NA	NA	NA	NA	NA	NA	NA	NA	NA	NA	NA	NA	NA	NA	NA	NA	NA	NA	NA	NA	NA	231293	229774	283330	106350	136788	151614	180284	353692
405	309.174	694.358	192602	37718.7	93490.7	65243.5	625578	722981	86921.1	57262.5	71627.8	1.95334e+06	2.46507e+06	77864	7.4515e+06	174737	6.56954e+06	122860	75434.9	1.363e+06	574152	94521.2	70251.1	3144986	4.58037e+06	109650	84314.7	145074	97736.8	85507.1	79310.5	77079.6	103517	121406	8.29422e+06	190106	120262	174730	167975	1.04606e+06	31657266	816335	679635	2.16343e+06	47103.8	1360522	54315.5	3460414	49991.5
406	111.019	51.7326	16376.9	27136.3	124894	31599946	9145666	12318385	6.45705e+06	1.59275e+06	2115885	2.20274e+06	2.63543e+06	6.50103e+06	2.04389e+06	6.04902e+06	2.25617e+06	6.84043e+06	5.06888e+06	3.66729e+06	2858250	5.83847e+06	7330957	3.52527e+06	2.49371e+06	9498834	2.50483e+06	7.34786e+06	9543780	4.89039e+06	3.5089e+06	3.36398e+06	3.6346e+06	5.61154e+06	1.20738e+06	9448560	10008012	9641136	4833569	862891	2.30287e+06	792791	657672	563245	626587	588762	640232	833764	488605
460	325.185	631.204	2.67136e+06	819122	1.09405e+06	1.31528e+06	4.28776e+06	657124	2209995	6.90241e+06	22230620	642718	993636	3.57005e+06	870095	12913015	6902493	2.5387e+06	5187085	19248998	27962166	1.82777e+06	1166148	1.81525e+06	760787	1.32315e+06	4.32621e+06	1.96257e+06	2183398	1.30525e+06	4555613	10013944	1.34276e+06	1.44072e+06	9003119	1.76405e+06	2.46004e+06	1495621	16287637	3987437	1.06925e+06	10637150	542152	1.26979e+06	1443145	1.01886e+06	16635377	5.87145e+06	1703073
411	399.115	49.9872	NA	NA	358172	1.6467e+06	1.90959e+06	2.84839e+06	3.02983e+06	3.68919e+06	2.83621e+06	1.91078e+06	1.17644e+06	4.08166e+06	4.72289e+06	3711839	6012626	998950	1.10577e+06	431691	5.39618e+06	11231236	4.22241e+06	1.95084e+06	1.52186e+06	1.08237e+06	2.60019e+06	7978605	3.72712e+06	1.49463e+06	3388018	1.59009e+06	22046518	30965060	13967591	NA	86456.9	59061.5	71729.8	58570.5	72019.9	1585282	1.20236e+06	1.73494e+06	1.43632e+06	1.09817e+06	1.05843e+06	1.43435e+06	1.27051e+06
412	287.223	560.684	39818.7	35539.1	222223	39570	58036.5	208019	62756.9	45074.9	57358.8	79098.7	126471	201739	81292.4	131503	73826.3	18398698	1.43289e+06	8047683	18099906	443412	10870325	57190	44748	53921.6	58800.3	88917.8	39360.9	30954718	612545	3.57313e+06	12406390	209196	1.58607e+06	32874.9	25540.1	33809.5	40963	37477.4	47316	67462.4	70586.8	66003.4	61339.3	68645.7	84733.2	85940.4	50579
415	177.04	47.9382	17845.5	29228.5	2.44159e+06	5.29156e+06	3403668	4.89989e+06	12363256	7881803	9678761	12757876	9860566	25948644	7.46482e+06	15392405	10767294	26445384	16785630	14041979	13281599	25117052	30706566	7.19721e+06	6843560	11035885	7508415	19822694	14554721	26681718	15442846	13472939	18840252	17933486	11090464	10073063	7862828	13235560	10975045	5335524	9241338	9354826	7566835	7.50422e+06	9342526	9343195	8653583	7.54557e+06	12147520
899	287.223	549.294	NA	NA	97185.4	NA	NA	108706	30318.2	NA	NA	NA	NA	82505.5	NA	NA	NA	15032348	1.26001e+06	7367490	17915844	443412	10870325	NA	NA	NA	NA	NA	NA	30662270	540968	2.93978e+06	12042272	99903	1.29936e+06	NA	NA	NA	NA	NA	NA	NA	NA	NA	51787.6	46677.4	53396.7	56666.8	NA
416	311.26	687.957	62674.9	99189.5	30631812	267345	343956	320565	200163	181350	232356	217030	212018	236974	589853	495298	604890	822427	559406	820347	600664	307776	345892	228119	449025	240523	143994	483162	254439	431474	503135	787240	775418	438902	1.95985e+06	734923	384479	972322	861047	268088	894699	2418493	2294226	2.20332e+06	2.00743e+06	2.16255e+06	3158585	3.06678e+06	193038
419	359.245	642.267	NA	NA	124905	11161695	14525130	9088485	9209262	12076375	4.41656e+06	21322464	12633875	19929722	2.30094e+06	2.15987e+06	3550160	2.33662e+06	5345164	2.76596e+06	669458	2.42509e+06	718665	4.27869e+06	1407685	3.14492e+06	1.35598e+06	453714	841292	501866	13325918	10304915	632219	5.39301e+06	2.88338e+06	9826682	30468722	4.41281e+06	1.03691e+06	4.19247e+06	756469	NA	57548.8	37723.3	30120.1	NA	NA	NA	NA
422	267.233	696.452	NA	NA	81837	6.50919e+06	2935464	2601360	9505824	6826159	5004599	5078445	4.34296e+06	7993896	8559324	24023966	11116941	8710409	3.22139e+06	2576631	2.56398e+06	5621902	3688969	4634409	6.15091e+06	11965076	3.95215e+06	19032884	10808071	6928435	3213665	6.2616e+06	5576732	12116144	5269721	29222186	20652246	30245858	12945725	8.08696e+06	7.36427e+06	38811.9	NA	36140.1	57605.4	37040	64421	50759.9	46797.6
425	129.055	300.525	49811.6	49538.4	102843	6.6427e+06	3.71626e+06	30139420	5.66538e+06	3917597	2.16272e+06	1.34548e+06	1.06865e+06	8345207	153233	5312963	1.28895e+06	2313793	2778002	7344514	2.10681e+06	1.58712e+06	6.45583e+06	7283903	1.03279e+06	2.54762e+06	2.65387e+06	7592148	4906858	1.02667e+06	2568348	1.04351e+06	1.00733e+06	1.1398e+06	1.16712e+06	4693961	1.17663e+06	4.74646e+06	4.18693e+06	170987	3.31523e+06	440209	317069	330935	342557	314046	431189	393809	262239
427	253.081	638.511	NA	NA	NA	10054257	13557764	10789567	18932206	17554406	11216973	5388877	3418028	6432376	6371530	3625032	8794041	5.14329e+06	6475165	3.42867e+06	3.88189e+06	4397526	3.9032e+06	16265287	8897826	14532338	24431712	23651520	16892062	4.19581e+06	4851501	7530237	6.5157e+06	5784481	5225129	9278986	13187367	10355538	14063296	30089780	21646044	NA	NA	NA	NA	NA	NA	NA	52442.9
430	243.124	411.607	NA	NA	17896.1	24038590	14662038	15003333	3.01061e+06	2.26757e+06	2.86219e+06	13361081	19192300	14262929	2.46513e+06	5.46843e+06	3.74404e+06	28052772	29555140	18701822	13545880	18235032	16700641	5.56959e+06	3681016	7.68529e+06	486482	1.07558e+06	704017	27673002	29975096	26825770	15337806	11462189	13998558	16881256	18759032	8691605	3.6839e+06	1.50595e+06	1.3397e+06	115546	102237	96275.5	103040	117794	126729	112452	123177
434	265.148	678.289	297372	14223918	1.60419e+06	6.10124e+06	132872	136960	3.98298e+06	181722	147634	172798	161585	9608091	176325	2.23014e+06	160840	2.98619e+06	14904704	116305	154322	6.77386e+06	12494886	152524	191697	7.72672e+06	159791	9223810	3.80519e+06	2.40397e+06	166830	236602	6.75768e+06	5121466	122491	21628874	16895918	17122654	316317	137661	249256	104777	106910	114646	8.0258e+06	108679	251369	107854	3.10199e+06
435	287.187	480.462	NA	NA	36431.1	80075.9	53740.1	742492	119353	62292.7	116403	36071.1	40933	1.57032e+06	33272.7	103784	121111	5.54442e+06	507847	3.49848e+06	29627330	550793	8805997	168783	134928	63699.6	54146.3	416946	84348.1	10856902	338495	690342	7985767	313007	752877	60170.1	51311.9	64519.3	50476.3	45512.3	45250.3	31726.7	31917.8	NA	19292.4	21838.6	23652.1	25363.9	62348.2
436	363.019	541.29	NA	NA	29584184	NA	NA	NA	NA	NA	NA	NA	NA	NA	NA	NA	NA	NA	NA	NA	NA	NA	NA	NA	NA	NA	NA	NA	NA	NA	NA	NA	NA	NA	NA	NA	NA	NA	NA	NA	NA	NA	NA	NA	NA	NA	NA	NA	NA
1632	466.318	601.407	NA	67271.5	29495220	NA	NA	NA	NA	NA	NA	NA	NA	NA	NA	NA	NA	NA	NA	NA	NA	NA	NA	NA	NA	NA	NA	NA	NA	NA	NA	NA	NA	NA	NA	NA	NA	NA	NA	NA	NA	8.27996e+06	7092327	6.53346e+06	3.35551e+06	3.72473e+06	4572603	5162256	7672342
440	117.055	140.656	42985.9	53360.3	68464.9	364453	244544	2836131	879646	630422	505714	306823	152019	2.17511e+06	148880	596182	267042	450239	431618	668949	1.20957e+06	332569	1.90483e+06	876973	124176	206561	306337	532991	298754	558084	548789	534742	415934	989682	826110	174283	316799	187762	131570	176196	93027.8	95256.3	112529	80048.4	159909	90411.4	114842	91898.1	22053038
442	373.166	541.169	NA	NA	NA	NA	NA	NA	NA	NA	NA	NA	NA	33890.7	NA	NA	NA	NA	NA	NA	NA	NA	NA	NA	NA	NA	NA	NA	NA	NA	NA	NA	NA	NA	NA	26793.4	NA	NA	NA	NA	NA	2513381	2.46688e+06	2.35604e+06	2.1948e+06	2.11781e+06	2563997	2.07998e+06	251397
444	243.124	360.044	NA	NA	12769.2	10418217	4.9513e+06	5334097	184226	112879	162026	4.25154e+06	9536686	10882947	360628	1.29828e+06	711859	29313492	24234214	17250596	12351590	11507840	12511871	1.21973e+06	1210148	1.94337e+06	75616.9	270511	142434	21142448	18641844	15953732	7.97807e+06	2152116	4304159	9695029	7.29782e+06	3.5966e+06	709840	180141	351827	218559	261561	182271	298845	287600	262338	251452	680189
445	568.246	525.162	NA	NA	NA	NA	NA	NA	NA	NA	NA	NA	NA	NA	NA	NA	NA	NA	NA	NA	NA	NA	NA	NA	NA	NA	NA	NA	NA	NA	NA	NA	NA	NA	NA	NA	NA	NA	NA	NA	NA	27597668	21621878	23340882	17801514	27396834	29237662	27712972	3.76708e+06
446	115.039	139.905	32881.1	35272.4	55655.8	3.78824e+06	1.85108e+06	29218172	5349239	3.11204e+06	1.85461e+06	808978	104373	1.68842e+06	41911.1	604921	152170	1.50118e+06	1.77852e+06	2.53249e+06	3.04582e+06	3.21463e+06	6.78144e+06	923431	102618	249710	213107	1.0734e+06	488823	998398	1.82011e+06	548710	1.00655e+06	1.1671e+06	504125	471690	170975	499153	313728	43278	291650	73700	106645	90099.9	69918.7	58005.6	86204.2	68526.6	67877.8
448	211.097	403.355	NA	NA	15539.4	445406	200017	4486239	640681	317281	496068	349269	601964	10208365	178815	4215176	1.07848e+06	6.43585e+06	2.63131e+06	3.96845e+06	29063638	3888619	19399010	3.43112e+06	1.36558e+06	674598	680244	3.91385e+06	1.06131e+06	18170070	1.48248e+06	1.23922e+06	12714682	1.22533e+06	1.20625e+06	1.50113e+06	559798	1.63855e+06	1.43948e+06	350490	1.26223e+06	80222.9	72542.1	66662.9	61326	81199.7	118860	67088.8	26017.8
449	118.05	43.7006	NA	25713.9	407105	10772470	8252433	4784730	11871039	11275666	3403785	2949080	1.1331e+06	1.99276e+06	1.25323e+06	3.01437e+06	1.31714e+06	19168308	24319266	15604970	7.63045e+06	13614324	19427276	1.38311e+06	965177	1.31601e+06	925960	2.13832e+06	1.49227e+06	22464984	19943502	29021696	4.51739e+06	8116861	17924214	1.42817e+06	2.14095e+06	1.29143e+06	1.22315e+06	1041904	1.34192e+06	5082487	4.46261e+06	4.82141e+06	3.68082e+06	5061627	3645145	3.88839e+06	6.16293e+06
507	606.075	49.6533	NA	NA	NA	NA	NA	NA	NA	NA	NA	NA	NA	NA	NA	NA	NA	NA	NA	NA	NA	NA	NA	NA	NA	NA	NA	NA	NA	NA	NA	NA	NA	NA	NA	NA	NA	NA	NA	NA	NA	16407724	11195546	14194247	10991088	19266876	18216158	11077624	6557124
465	462.145	405.696	NA	NA	NA	NA	NA	NA	NA	NA	NA	NA	NA	NA	NA	NA	NA	NA	NA	NA	NA	NA	NA	NA	NA	NA	NA	NA	NA	NA	NA	NA	NA	NA	NA	NA	NA	NA	NA	NA	NA	28919874	26168562	27926626	9242899	25093960	26113396	22124534	609596
1649	408.276	605.279	NA	NA	243516	NA	NA	NA	NA	NA	NA	NA	NA	NA	NA	NA	NA	NA	NA	NA	NA	NA	NA	NA	NA	NA	NA	NA	NA	NA	NA	NA	NA	NA	NA	NA	NA	NA	NA	NA	NA	250041	221720	350669	79128.7	243116	324695	437413	242224
455	321.102	578.537	NA	NA	NA	NA	50359.6	54080.3	NA	NA	NA	14598290	28582316	NA	2.01568e+06	NA	82452.5	NA	NA	NA	272535	NA	NA	72116.7	NA	NA	NA	NA	NA	NA	NA	NA	NA	NA	901422	NA	NA	NA	NA	267232	40315	NA	NA	NA	NA	NA	NA	NA	NA
456	407.193	474.135	NA	NA	NA	2.473e+06	2.60737e+06	2.28122e+06	3.49315e+06	3.83978e+06	1831186	3.30372e+06	3.28505e+06	5822362	3.38713e+06	3329528	4416490	13674828	13595382	12233805	16314668	17558560	15581329	1.11591e+06	747638	1.41767e+06	1.05098e+06	1.31143e+06	1.57638e+06	14464874	18318778	17297462	13440372	28566374	21301036	34935.8	43087.7	37147.4	32759.2	19013.3	21419.2	29938.7	30312	37615.9	NA	47867.3	35723.9	32257.6	26852.7
457	261.171	517.086	NA	NA	NA	979294	1.10551e+06	8022863	13081016	13191274	8525201	5.21425e+06	2.30123e+06	11666225	11069341	28532516	13120696	533935	473210	791978	1.21692e+06	628618	1.11186e+06	13512225	1.97625e+06	3.38248e+06	23722156	11009744	17321224	467450	1.03939e+06	1.04354e+06	358911	5115708	2.3252e+06	2.95995e+06	5.43167e+06	3838569	10467847	22976380	8899947	NA	NA	NA	NA	NA	NA	NA	NA
462	339.2	702.686	788345	281272	362129	476378	11364729	3.16582e+06	643261	717860	1.75048e+06	5523620	4.96841e+06	947840	4426277	1.5592e+06	28250022	571621	530186	8460035	5820807	555040	430282	9717648	5.58889e+06	1010320	1.27767e+06	941243	600938	576828	506797	646004	418784	518772	7.57285e+06	998300	2369770	930460	2.03321e+06	5408407	4.7703e+06	2.9999e+06	4420187	3.90228e+06	499648	3.73735e+06	497898	4.20346e+06	394877
467	269.081	48.8747	NA	NA	NA	752527	930770	24638012	2.99605e+06	1.76128e+06	2918109	7704766	5.67711e+06	18595018	5574800	20019442	2.68624e+06	526823	748307	7619749	5640442	544358	6186192	27884970	3.75293e+06	1.17986e+06	5.93944e+06	4850394	2847055	588180	538789	540076	629070	703648	1.99907e+06	1.28654e+06	1508215	2.02287e+06	1.16356e+06	1.41766e+06	5.23289e+06	3.00486e+06	2.93293e+06	3577589	973902	3.13115e+06	2.57527e+06	3.69726e+06	714924
468	325.185	810.119	13775432	1.03333e+06	659746	999550	2327250	17367678	1.10161e+06	1.40101e+06	2027274	27863470	7.96509e+06	875454	15249171	1.32657e+06	1.54785e+06	818366	996045	1396385	2.47967e+06	890029	805460	2.49228e+06	24065628	760149	2.49027e+06	879580	877394	784421	2.43548e+06	1.76317e+06	727125	927969	2740809	880092	894379	983677	1.25829e+06	2.63484e+06	10956829	4190787	18977190	6.1108e+06	828270	5.85216e+06	1.29673e+06	2996601	905962
544	100.932	689.945	12259155	13379962	8971095	21127144	21427800	18543348	22244540	21916024	23500984	20302756	20941336	22459084	22270450	23999934	23010284	21777542	20457588	20534380	22678326	23919284	21002550	23978086	21347880	23664098	22891932	24691996	21726678	22309972	21956812	22240902	22932354	22189990	22247024	25289032	23180092	25218440	27769516	24116312	23795498	9889384	9355243	10616652	14015858	11254910	11106091	11614887	13417714
473	175.072	43.3152	NA	NA	19449.2	1.48726e+06	931508	675831	3181199	1.70738e+06	1.7422e+06	4101079	400555	119278	395733	163189	376193	280027	1.45425e+06	105195	269266	2.71747e+06	400349	336842	216232	312276	207004	387796	269275	115926	949557	1889305	178202	2.3444e+06	5.35586e+06	185585	4.13823e+06	246840	364055	313121	365487	2.67374e+06	3416933	4.10118e+06	2761173	4306551	2950545	3353086	13358375
474	393.265	678.667	22061.2	85420.4	828523	334597	63958.9	NA	19596.9	NA	31830.2	50374.7	26161.2	110122	59427.8	404139	67078.5	556054	NA	51653.4	NA	32131.3	96507.6	66931.1	125792	100555	40737.1	NA	27798.7	60230	NA	31856.9	37451.7	NA	125910	86267.2	50542.4	61301.2	61728.3	NA	205310	20206432	16709232	11127144	22795068	23486266	26481594	27654440	63349.5
476	1194.18	483.979	NA	NA	NA	NA	NA	NA	NA	NA	NA	NA	NA	29508.7	NA	23560.3	55626.4	NA	NA	NA	NA	NA	NA	NA	NA	NA	NA	NA	NA	NA	NA	NA	NA	NA	NA	NA	NA	NA	NA	NA	NA	40772.3	32918.4	46232.3	NA	NA	NA	NA	16699430
481	1177.18	532.193	NA	NA	361841	NA	NA	NA	NA	NA	NA	7.19867e+06	3.23901e+06	10260534	5017661	13285092	13709080	NA	211961	159434	292188	328512	291359	NA	NA	NA	NA	NA	NA	NA	NA	NA	NA	NA	NA	NA	NA	NA	NA	NA	NA	58643.2	NA	59085.4	NA	NA	NA	NA	17457748
484	341.143	630.661	NA	NA	NA	NA	NA	NA	NA	30715.8	NA	NA	NA	NA	NA	NA	NA	NA	NA	NA	NA	NA	NA	NA	NA	NA	36876.3	NA	NA	NA	56105.2	NA	NA	NA	NA	NA	NA	NA	NA	NA	NA	500813	146544	595400	NA	544909	71142.9	1.10448e+06	485816
485	386.131	41.0743	NA	NA	29317.2	22585	33063.2	NA	109011	55650.5	59589.6	188563	290504	54989.8	95211.8	33839.7	163625	635368	272688	76256.1	104524	336518	82623.8	NA	115455	272755	139876	441000	297539	171154	87155.2	65140.8	423451	237444	175431	79624.9	205382	339960	213103	73158.1	204833	1.65904e+06	1.72408e+06	1.75818e+06	1.78832e+06	1.62666e+06	1.99109e+06	1.76075e+06	17045338
486	571.29	692.287	NA	NA	234104	NA	NA	NA	584632	37957.5	668946	NA	32056.4	452805	NA	27141020	NA	NA	452511	411884	58209.6	79934.1	NA	NA	NA	NA	65679	3.12741e+06	103300	NA	77131	554055	244567	46624.3	77475.6	942083	NA	889162	5388228	101899	NA	104483	NA	NA	162728	NA	436230	141819	NA
487	229.108	328.267	NA	NA	NA	8.2696e+06	4878060	7130360	796669	483780	683081	7.16605e+06	12292441	27112958	1.41277e+06	5.83805e+06	3.55567e+06	10792473	8.22015e+06	5456334	9236251	11912752	8725612	2747038	2.7089e+06	5.52807e+06	120771	567185	278186	13275263	14153219	10264638	15945289	7.44444e+06	6090423	12402937	12343624	9527641	3.00294e+06	613605	1.35087e+06	60693.2	47620.6	52811.6	41245.8	44275.2	54779.5	48525	25178.9
488	425.255	731.808	NA	100784	27107528	254366	NA	NA	NA	NA	NA	NA	NA	33136.3	NA	NA	NA	203442	NA	NA	NA	30875.7	43761.3	NA	75396	40544.9	NA	NA	NA	43351.4	NA	NA	NA	NA	29984.7	NA	NA	NA	NA	NA	35410.3	57664.6	NA	68689.7	2.67468e+06	48867.5	99231.9	58412	NA
490	407.244	800.161	NA	27082774	134125	NA	NA	NA	NA	NA	NA	NA	NA	22052	163686	NA	NA	NA	NA	NA	NA	NA	151326	NA	303551	188632	NA	NA	NA	NA	NA	NA	NA	NA	149274	22000.8	56758.3	35187.2	NA	NA	256951	118558	34795.2	258211	NA	76585.4	57013.4	115907	NA
491	514.284	676.847	39318.3	NA	27018264	5.21872e+06	NA	NA	NA	NA	91976.9	NA	NA	567117	NA	NA	NA	5434282	NA	NA	NA	596980	NA	NA	46169.5	NA	NA	NA	NA	4311209	NA	NA	NA	NA	NA	NA	NA	NA	159133	NA	NA	NA	NA	NA	24637630	27043.6	3807497	NA	NA
494	298.109	421.397	NA	NA	NA	1.32491e+06	479167	778712	14395.6	NA	NA	16202	41096.2	NA	NA	NA	NA	16705426	11209802	20970744	8035121	483469	16753675	21476.7	NA	NA	NA	NA	NA	26881378	923036	1.83376e+06	7.10076e+06	NA	249794	NA	NA	NA	NA	NA	NA	NA	NA	NA	NA	NA	NA	NA	NA
495	283.228	665.791	34888.4	42870.4	475092	2.01117e+06	2612500	2465439	2.92336e+06	2.70583e+06	2.6669e+06	5727368	5529241	6.00676e+06	8755849	14231078	8796359	5466005	3225712	5.26178e+06	4480754	3.02636e+06	2.82817e+06	3.57497e+06	6.41923e+06	3585061	2.4071e+06	6.9958e+06	4.48386e+06	2.50381e+06	4.03551e+06	4.37523e+06	5980874	10123462	26852468	13591972	10249723	14807901	7.42668e+06	5721165	7.49621e+06	137524	156229	117585	123770	128530	139608	165855	75174.8
498	397.17	441.083	NA	NA	NA	NA	NA	NA	NA	NA	NA	NA	NA	NA	NA	NA	NA	NA	NA	NA	NA	NA	NA	NA	NA	NA	NA	NA	NA	NA	NA	NA	NA	NA	NA	NA	NA	NA	NA	NA	NA	7.52112e+06	7.34665e+06	2.49364e+06	5.4691e+06	6886137	4.71581e+06	4382144	162770
500	257.14	462.121	13003.5	13008.1	26386.1	9004542	5494593	7495765	676587	424307	677124	5290412	11934654	8.21073e+06	1.00006e+06	3298289	1.5226e+06	8439168	7420491	4607347	14177035	15854858	11435179	2.68304e+06	2.77787e+06	3.77655e+06	113636	436484	258630	17128340	14382108	8370141	26725044	5.75623e+06	7.39243e+06	15526902	7509333	9181653	3145455	492048	1.30801e+06	389648	325980	362971	209798	229522	326437	296809	230060
501	144.045	297.269	13543.8	22285.3	35359.3	106414	123435	800577	326250	398230	392775	169407	141278	888589	136246	759696	234721	134984	128181	144868	319911	179629	349327	522060	108830	94825.7	330737	273307	335153	138188	160278	110706	121558	238473	159905	164703	165826	198568	263610	217703	220910	1.67033e+06	1.66253e+06	1.65633e+06	1.9989e+06	1.92371e+06	2145726	1695411	15598177
504	422.255	579.78	NA	NA	203540	NA	NA	NA	NA	NA	NA	NA	NA	NA	NA	NA	NA	NA	NA	NA	NA	NA	NA	NA	NA	NA	NA	NA	NA	NA	NA	NA	NA	NA	NA	NA	NA	NA	NA	NA	NA	420626	455408	427524	273577	342832	276222	249551	470806
506	107.049	336.842	NA	NA	11133.2	9016704	6.34865e+06	26654868	17747072	12381291	11605636	6769063	7314764	26567758	4817467	14106709	8484345	15612110	10921437	10996241	19975280	9770451	22276852	14276685	8519271	10981578	10750505	20287462	12801587	14456129	8500225	6956000	12344696	11165149	6955677	11557654	10879946	12099236	10199997	8360121	8605785	68882.1	49808.9	40798.4	44888.4	47060.3	65631.1	58122.5	99184.5
508	310.13	366.148	NA	NA	NA	NA	NA	NA	NA	NA	NA	NA	NA	NA	NA	NA	NA	NA	NA	NA	NA	NA	NA	NA	NA	NA	NA	NA	NA	NA	NA	NA	NA	NA	NA	NA	NA	NA	NA	NA	NA	645252	610629	2.6569e+06	744412	697161	716908	682112	731504
548	253.072	410.787	NA	NA	NA	NA	NA	NA	NA	NA	NA	NA	NA	NA	NA	NA	NA	NA	NA	NA	NA	NA	NA	NA	NA	NA	NA	NA	NA	NA	NA	NA	NA	NA	NA	NA	NA	NA	NA	NA	NA	26329062	24410914	21208232	13218381	11513300	14811722	12603618	332771
510	243.197	643.183	160336	96949	407118	1.02043e+06	1.05369e+06	1.41326e+06	1.11694e+06	883876	1.0796e+06	4.8528e+06	7.80602e+06	6534789	4.71615e+06	4405107	3.19951e+06	6.20807e+06	3.34341e+06	3769539	12607094	6.22299e+06	5901055	3.61897e+06	3.26699e+06	3.28575e+06	1.60771e+06	4.29114e+06	2.86886e+06	6781520	2286995	2.53074e+06	19593654	6764058	26163974	9161731	5.34363e+06	7224835	3.70457e+06	2.59594e+06	2.38464e+06	128141	152160	157044	129317	131154	122691	129265	116649
511	271.109	395.708	NA	NA	32858.8	1.74375e+06	777637	2.01087e+06	6615387	3.51076e+06	3.31304e+06	833524	632786	4.0107e+06	2.45386e+06	2072720	9216495	1.39268e+06	586063	652280	3.27903e+06	1.83917e+06	3.01423e+06	2247045	10956387	4340778	4.96223e+06	26145910	7.99255e+06	5.16677e+06	1.54625e+06	1.16402e+06	10340967	6737977	3698948	2782267	1676093	4562740	7.51719e+06	4056899	7258118	NA	NA	NA	NA	NA	NA	NA	23908.9
512	345.229	625.854	NA	NA	42107.7	4.94318e+06	6694727	4049621	4.58489e+06	5.70611e+06	2488612	17803818	13466378	26101034	2935354	2.90924e+06	4.15633e+06	760786	2.46853e+06	897291	722849	3444882	609889	2.57099e+06	1.16896e+06	2.40463e+06	1.1597e+06	417956	901926	266022	9972802	5119793	1.04625e+06	7259291	2043895	6977001	24020724	3.97944e+06	1.13448e+06	4486095	529748	NA	NA	NA	NA	NA	NA	NA	NA
513	251.096	609.041	NA	805009	878275	26090526	NA	NA	7661584	NA	NA	NA	NA	1.22178e+06	NA	2176932	NA	523763	903394	NA	NA	523569	929548	NA	NA	8679340	NA	7.60079e+06	3.84954e+06	1.32684e+06	NA	NA	1.24258e+06	997319	NA	4811234	3.64303e+06	3.59945e+06	406839	NA	NA	NA	NA	NA	683192	NA	61303.6	NA	1.05763e+06
514	100.932	713.621	13907781	14795662	10904214	21871830	22357716	19492572	23696122	24188796	23332690	20421774	22871824	24959676	23677828	23013134	25716652	23853358	20831816	25238528	24072150	21815048	25072962	24011778	23867798	24373924	22583416	24230886	23779442	25029830	23617922	24128990	25439166	22666712	25405724	24127122	24657794	24765466	24904252	26054032	25906148	14187682	12374426	14024061	13612314	14523794	13856201	13085813	13932715
515	293.104	465.843	NA	NA	NA	NA	NA	NA	NA	NA	NA	NA	NA	NA	NA	NA	NA	NA	NA	NA	NA	NA	NA	NA	NA	NA	NA	NA	NA	NA	NA	NA	NA	NA	NA	NA	NA	NA	NA	NA	NA	16261854	14682460	13058716	12197237	10900196	26021748	21787878	587335
520	471.26	548.988	NA	28754.6	2.07637e+06	NA	NA	NA	51923.1	NA	NA	NA	NA	NA	NA	NA	NA	NA	NA	NA	NA	NA	NA	NA	NA	NA	NA	NA	NA	NA	NA	NA	NA	NA	NA	NA	NA	NA	NA	NA	NA	25930246	23357056	22855464	4.0232e+06	5285649	5.07061e+06	4566821	381598
525	1274.21	549.524	NA	NA	NA	NA	NA	NA	NA	NA	NA	855034	578069	4973761	655090	6557892	1.45582e+06	214813	211920	296777	1.54704e+06	942207	1.64321e+06	NA	NA	NA	NA	NA	NA	NA	NA	NA	NA	NA	NA	NA	NA	NA	NA	NA	NA	523635	554282	183680	NA	NA	NA	NA	15101123
526	503.255	488.457	NA	NA	NA	NA	NA	NA	NA	NA	NA	NA	NA	NA	NA	NA	NA	NA	NA	NA	NA	NA	NA	NA	NA	NA	NA	NA	NA	NA	NA	NA	NA	NA	NA	NA	NA	NA	NA	NA	NA	16664360	15280211	14603530	13179684	19486248	25537136	23255378	770162
1337	261.135	431.074	17366.8	23339.7	165751	2.82787e+06	2.06791e+06	1.7597e+06	1418679	1.59378e+06	883038	7291655	7.16597e+06	25521344	1.52059e+06	2930479	4.94994e+06	1.35456e+06	1.99212e+06	814579	435214	2.38787e+06	561515	670785	338843	888291	154919	163577	153839	758094	5735160	3.89571e+06	710428	4.90131e+06	2204839	3.35426e+06	10248282	1763383	782979	1.12271e+06	250873	123102	99288.1	134261	129129	75171.9	87702.2	99569.3	137493
646	438.287	611.514	NA	NA	1.09483e+06	NA	NA	NA	NA	NA	NA	NA	NA	270766	NA	NA	NA	NA	NA	NA	NA	NA	NA	NA	NA	85472	NA	NA	NA	NA	NA	NA	NA	NA	NA	352045	NA	NA	NA	NA	NA	206744	197204	1.65599e+06	227541	329107	323153	293016	483914
528	239.119	470.713	NA	NA	NA	15203717	4.65841e+06	4.15237e+06	17933976	8652488	7086522	4180618	3.85861e+06	11724310	4861843	12965980	4.08007e+06	3729452	7.94523e+06	1.80521e+06	743698	7717526	3.05081e+06	4536484	1.65334e+06	11518524	7.23515e+06	7.13424e+06	13401256	1.13327e+06	5.06156e+06	6.30639e+06	1.0375e+06	11775885	2.98571e+06	17386666	25334882	12530552	11790133	7197902	3.86179e+06	22300.2	NA	NA	NA	NA	33151.7	NA	31903.2
530	311.169	690.622	11090086	641052	442296	747921	2.09369e+06	8.18466e+06	681926	1.13712e+06	1.55775e+06	17556988	3.87273e+06	977011	6.2791e+06	2.2839e+06	3238711	841208	688164	1.3819e+06	1.92208e+06	812804	713314	3538906	12710911	1.2075e+06	2.55534e+06	1.22615e+06	1.05778e+06	597381	1.65387e+06	1133556	755220	1.11551e+06	3.74304e+06	1.89116e+06	1.86617e+06	2.06186e+06	1.99979e+06	3.48221e+06	8.2409e+06	2556671	6.68076e+06	1.76547e+06	610372	1.63797e+06	684161	2.16627e+06	688145
538	310.13	346.871	NA	NA	NA	NA	NA	NA	NA	NA	NA	NA	NA	NA	NA	NA	NA	NA	NA	NA	NA	NA	NA	NA	NA	NA	NA	NA	NA	NA	NA	NA	NA	NA	NA	NA	NA	NA	NA	NA	NA	356578	397867	1.81904e+06	612645	593599	530523	489215	1.17435e+06
532	339.2	690.226	764378	210812	237696	368087	13128245	5.61641e+06	406689	710580	965464	7.06978e+06	10025444	559978	9207108	1.87333e+06	15573212	419724	423705	2655956	975358	459815	289492	25157814	12210062	557227	495774	645218	404892	296439	573689	687112	288578	431828	11850410	852145	1.24092e+06	743372	1.90619e+06	785552	11165170	2493965	4428284	4398207	305777	4.52499e+06	474302	4.67463e+06	252049
536	544.239	52.7172	NA	NA	NA	NA	NA	NA	NA	NA	NA	NA	NA	NA	75429.9	NA	NA	NA	NA	NA	NA	NA	NA	NA	NA	37258.6	NA	44243.7	92456.7	NA	NA	NA	NA	NA	NA	NA	NA	NA	121810	211613	103970	1.0024e+06	927835	984557	1.89641e+06	1.59101e+06	1.27333e+06	1.72833e+06	1.14404e+06
539	285.171	471.954	NA	NA	22260.3	3567127	1.59326e+06	2.9866e+06	88960	50079.5	85298	710232	1.63103e+06	1.65226e+06	89445.2	392454	183318	15139252	7.22942e+06	6.37959e+06	14928360	7075680	9859170	654645	952876	1.23527e+06	40897	132979	66987.1	24852988	6.42076e+06	5.43271e+06	21536382	1.28304e+06	2.66975e+06	2.697e+06	786653	2.01921e+06	349655	46644	172108	37711	32739.5	39513.8	51979.1	45913.4	73376.6	44432.3	63455.8
540	317.161	406.589	NA	7628	37538.9	2.95242e+06	1377271	3.02188e+06	5124800	2.88275e+06	3865832	1.24585e+06	1.66768e+06	5.928e+06	2397854	2.82568e+06	6.42297e+06	6482909	2.47539e+06	2.87424e+06	9573846	4.33826e+06	7.28504e+06	2717412	9018854	4.84196e+06	4.61755e+06	12900318	5468878	16643859	4257351	3184125	24794866	6715224	5277153	4646316	2.43685e+06	6.73564e+06	6.32911e+06	3007789	6519101	48247.3	63197.4	56883.6	55984.9	54033	66901	63413.7	48484.9
541	328.188	402.048	NA	NA	20047.8	332410	274003	7.83143e+06	1.23978e+06	788592	899394	1.11234e+06	793031	6807908	674960	6.09789e+06	725932	704527	765177	1.66447e+06	2.12076e+06	569806	2.43423e+06	4629743	444576	630302	1.22963e+06	2.20134e+06	1.47137e+06	706396	559920	625067	696944	773118	730571	857592	830075	868954	794845	678503	846774	16785974	16594379	15883204	15229637	16844752	17501814	15739910	17437934
580	271.083	385.489	NA	NA	NA	NA	NA	NA	NA	NA	NA	NA	NA	NA	NA	NA	NA	NA	NA	NA	NA	NA	NA	NA	NA	NA	NA	NA	NA	NA	NA	NA	NA	NA	NA	NA	NA	NA	NA	NA	NA	24355170	22982528	17936176	11124217	11020938	13672170	11208861	60815.7
557	325.185	665.322	2.8702e+06	4.85527e+06	5.89538e+06	6.80372e+06	645080	618743	24217964	1.16688e+06	712886	697377	623653	13993741	629378	23847814	592839	7.01229e+06	22019270	541865	661825	13527728	9042683	615748	635376	13250086	653773	14308902	10727295	12395868	1.42712e+06	8869565	10931300	9323555	593243	13453840	19111058	10534238	16479809	636653	807680	388690	423042	457931	9511380	460290	24342054	420598	14850004
554	404.187	419.613	NA	NA	17928.4	NA	NA	NA	NA	NA	NA	NA	NA	21340.6	NA	NA	NA	NA	NA	NA	NA	NA	NA	NA	NA	NA	NA	NA	NA	NA	NA	NA	NA	NA	NA	NA	NA	NA	NA	NA	NA	18997424	18199292	18909458	17964006	21512390	24281908	23362426	406321
1660	448.308	609.401	NA	NA	24205530	NA	NA	NA	NA	NA	NA	NA	NA	NA	NA	NA	NA	NA	NA	NA	NA	NA	NA	NA	NA	NA	NA	NA	NA	NA	NA	NA	NA	NA	NA	NA	NA	NA	NA	NA	NA	4353406	4085803	3.67778e+06	2.92286e+06	3.57978e+06	3.99259e+06	3605721	6844279
560	133.05	53.0134	28450.8	60092.7	344809	4.01924e+06	3640954	19184586	6.20255e+06	6461586	7.9492e+06	13711515	8876989	9493045	7662190	10662045	6404340	4547687	5549226	4990310	2.70712e+06	6.59959e+06	4.37772e+06	17674678	3.00536e+06	3228949	7230069	6.31209e+06	4794626	5.02891e+06	5280016	6.22819e+06	5.93366e+06	9493408	9583246	6.45097e+06	8.18131e+06	5984431	4.07219e+06	5.92609e+06	7112793	18878852	14370976	14308269	21820390	19945846	22651342	16590889	18566908
573	382.151	404.739	NA	NA	NA	NA	NA	NA	NA	NA	NA	NA	NA	NA	NA	NA	NA	NA	NA	NA	NA	NA	NA	NA	NA	NA	NA	NA	NA	NA	NA	NA	NA	NA	NA	NA	14112.8	NA	NA	NA	NA	8059176	7.42056e+06	3.59387e+06	3.85569e+06	5.00885e+06	4.36917e+06	4.11113e+06	110315
598	371.135	405.635	NA	NA	15335.7	NA	NA	NA	NA	NA	NA	NA	NA	NA	NA	NA	NA	NA	NA	NA	NA	NA	NA	NA	NA	NA	NA	NA	NA	NA	NA	NA	NA	NA	NA	NA	NA	NA	NA	NA	NA	1.91454e+06	2.21365e+06	2.45737e+06	3.378e+06	3503600	2940429	2.16224e+06	79411.3
576	425.255	558.377	NA	47893.9	924377	NA	NA	NA	NA	NA	NA	NA	NA	NA	NA	68199.3	NA	NA	NA	NA	NA	NA	NA	NA	NA	NA	NA	NA	NA	NA	NA	NA	NA	NA	NA	NA	NA	NA	NA	NA	NA	13207212	12212202	7.27776e+06	6119017	7199663	10424635	9254203	678504
577	245.176	478.318	NA	NA	22668.7	311346	108099	3699579	609157	205926	338455	111947	72390.2	5461327	24443	61251.8	198657	5181205	953953	5.06041e+06	23088458	1.17353e+06	14748082	658770	206263	228412	113156	387577	233720	8.17124e+06	1.07604e+06	1.79889e+06	5.51404e+06	967832	2.09118e+06	98068.2	69446.8	89135.3	NA	32829.2	NA	NA	NA	NA	NA	NA	NA	NA	NA
579	452.266	568.718	NA	NA	625553	NA	NA	NA	NA	NA	NA	NA	NA	NA	NA	NA	NA	NA	NA	NA	NA	NA	NA	NA	NA	NA	NA	NA	NA	NA	NA	NA	NA	NA	NA	NA	NA	NA	NA	NA	NA	877387	884015	734271	688536	920931	1.08895e+06	932587	1.46486e+06
581	343.261	612.377	NA	NA	NA	1122658	906044	307407	78097.5	46377.4	NA	1.00933e+06	1.52613e+06	1.47457e+06	313858	378463	106769	504463	2.4119e+06	319742	1.11043e+06	2.92769e+06	843495	287098	NA	339811	32244.3	29408.3	NA	75403.7	4.82908e+06	8657705	127014	1.78166e+06	22979914	1.00216e+06	2.72521e+06	912792	153101	107573	39352.3	47065.6	NA	NA	NA	NA	39572.7	NA	NA
582	386.23	471.34	NA	NA	19256.6	NA	NA	NA	NA	NA	NA	NA	NA	NA	NA	NA	NA	NA	NA	NA	NA	NA	NA	NA	NA	NA	NA	NA	NA	NA	NA	NA	NA	NA	NA	NA	NA	NA	NA	NA	NA	22015208	22129856	22939956	14505337	18859164	19773904	16809938	5.24061e+06
583	1089.14	539.239	NA	NA	NA	NA	NA	NA	NA	NA	NA	2.46961e+06	2.66765e+06	6162786	1.80143e+06	3674592	6.18256e+06	16103075	9512208	11176468	22914856	22591938	19897204	NA	NA	NA	NA	NA	NA	NA	NA	NA	NA	NA	NA	NA	NA	NA	NA	NA	NA	NA	NA	NA	NA	NA	NA	NA	3.12702e+06
586	227.104	250.21	NA	NA	17374.7	39847	28626.9	154797	110896	67535.5	75892.3	107388	89963.3	191912	75654.8	157333	68055.9	84338.9	118134	155320	80711.8	67991.4	128154	142375	47137.5	85575.1	104571	239108	122668	88378.2	73104.3	105095	45983.9	63231.3	61572	43752.3	54098.8	55590.3	74427.6	54629.4	63306	907392	952556	891962	900204	967153	1.02366e+06	969143	12446386
3635	227.104	263.809	NA	NA	17374.7	58951.1	56787.6	250647	145214	109390	119990	213386	142621	375466	109800	322600	121331	173002	237740	205485	189398	124789	256814	247706	75690.8	109962	160906	243223	174305	186780	159400	204276	92390.2	135297	121040	85690.6	113125	87317.1	112234	94028.9	114763	1779819	1.67063e+06	1.62393e+06	1.61264e+06	1.65311e+06	1.82863e+06	1.75547e+06	13205265
587	455.266	629.117	NA	73904.1	6893415	41311.2	NA	NA	NA	NA	NA	NA	NA	29822.8	NA	44671.8	NA	44745.1	NA	NA	NA	NA	NA	NA	NA	36382.1	NA	NA	NA	62776.6	NA	NA	NA	NA	37789.5	35064.5	NA	NA	NA	NA	NA	1.04355e+06	1.11728e+06	1.02519e+06	3.05813e+06	814566	3.69669e+06	1.02912e+06	76169.6
591	301.093	330.231	NA	NA	NA	NA	NA	36125.2	13514.9	12290.8	19531.9	16647.7	NA	70947.1	NA	25577.5	27886.8	NA	NA	NA	NA	NA	NA	28190.2	9183.54	13402.5	15870.4	12016.2	16882.1	NA	NA	NA	NA	20201.7	NA	NA	19011.4	13034	14782.2	13766	10086.4	22515964	21357668	18720362	12691110	13583991	13144428	10925251	588403
595	1204.21	553.913	NA	NA	22393086	NA	79732.8	181875	313130	289970	240501	NA	NA	NA	NA	NA	NA	NA	NA	NA	NA	NA	NA	NA	NA	NA	NA	73201.9	NA	NA	NA	NA	NA	NA	NA	NA	NA	NA	NA	NA	NA	824849	679500	905344	NA	NA	NA	NA	677590
597	297.153	648.477	1.97838e+06	1932966	275313	1.08393e+06	16796494	16831062	874829	2936364	7418285	4196670	20619862	651820	17185166	6.3735e+06	2.64927e+06	663862	749613	2.90261e+06	16870712	883763	855427	13338115	5894714	522783	8411952	716745	570443	633139	15816838	7.26828e+06	455922	795625	5.59925e+06	693791	959965	971833	9057777	17487578	8440124	22356356	14326703	2.9855e+06	512231	8.12125e+06	2.45888e+06	12077180	816479
754	297.153	642.15	4.83982e+06	1.22605e+06	235609	715765	16796494	19669464	645053	2936364	6.96964e+06	6.25359e+06	20619862	651820	17185166	1.45058e+06	2.97723e+06	563990	692483	2.89908e+06	9129326	691221	559992	13338115	6031892	438424	8411952	604146	510216	412371	8682157	3.62225e+06	407521	671351	7.60751e+06	560624	751929	840397	1.48846e+06	7.18043e+06	10840211	22356356	15185996	3.10147e+06	361020	8.12125e+06	657241	12077180	644040
599	257.14	406.082	NA	10718.6	75817	8770543	4361606	6611275	168141	106848	153235	4212567	10024422	8877791	416318	2.13472e+06	825843	19330596	12340580	10561317	15203634	13979107	12187155	1.79874e+06	2.16393e+06	3.06975e+06	93998.8	255055	150611	22328758	12748330	10360999	21354704	2.41573e+06	4.90616e+06	16101870	6.56452e+06	9017490	1686321	187831	697974	88572.8	67535.1	70942.6	69035.6	62833.7	78871.4	56654.9	32542.8
602	471.26	558.599	NA	37505.5	22183886	NA	NA	NA	NA	NA	NA	NA	NA	NA	NA	NA	NA	NA	NA	NA	NA	NA	NA	NA	NA	NA	NA	NA	NA	NA	NA	NA	NA	NA	NA	NA	NA	NA	NA	NA	NA	1.08873e+06	1.05775e+06	1.07091e+06	458850	624896	734573	693993	115735
2914	585.306	750.317	NA	NA	NA	NA	32378	NA	NA	NA	63070.2	2.27193e+06	2.63607e+06	NA	159432	795849	29934.6	NA	NA	468102	NA	NA	NA	NA	208478	NA	NA	NA	NA	NA	NA	100741	NA	NA	2420321	NA	NA	NA	274523	NA	NA	1.52242e+06	48428.3	287175	NA	492034	179410	4.56081e+06	NA
609	438.287	572.544	NA	NA	881177	NA	NA	NA	NA	NA	NA	NA	NA	NA	NA	NA	NA	NA	NA	NA	NA	NA	NA	NA	NA	38276.2	NA	NA	NA	NA	NA	NA	NA	NA	NA	NA	NA	NA	NA	NA	NA	2.28338e+06	1.91193e+06	2.29837e+06	1.01097e+06	1.26939e+06	1.53917e+06	1.2201e+06	3.23968e+06
611	1288.24	530.984	NA	NA	1.18769e+06	NA	NA	NA	NA	NA	NA	NA	NA	NA	NA	159658	NA	NA	NA	NA	NA	NA	NA	NA	NA	NA	NA	NA	NA	NA	NA	NA	NA	NA	NA	NA	NA	NA	NA	NA	NA	NA	NA	NA	NA	NA	NA	NA	18682888
613	271.019	505.819	84003.6	56713.2	131003	1.74862e+06	1.85327e+06	4821385	10165813	10259294	9186278	2.03651e+06	1.66961e+06	3.77312e+06	3.39931e+06	4.5552e+06	4869542	693990	506146	622281	1.30045e+06	996891	1.14816e+06	4646632	2.06568e+06	3150361	9121973	4.72906e+06	7694638	735723	1.05545e+06	712000	1.2815e+06	5.73085e+06	2.12276e+06	1755418	2.07678e+06	2.30388e+06	4.05599e+06	4.19713e+06	4.19302e+06	17537158	16145051	16520377	13422486	15784399	17938006	16942898	2.83068e+06
615	536.273	550.863	NA	NA	NA	NA	NA	NA	NA	NA	NA	NA	NA	NA	NA	NA	NA	NA	NA	NA	NA	NA	NA	NA	NA	NA	NA	NA	NA	NA	NA	NA	NA	NA	NA	NA	NA	NA	NA	NA	NA	19817166	17841246	21645062	12733107	15977625	20634878	19138194	6451197
630	329.125	400.216	NA	NA	11532.7	NA	NA	68813.9	25305.6	16782	36327.6	23273.1	NA	76969.9	NA	21224.4	29733.5	NA	NA	NA	21974.6	NA	31089.7	51110.6	28849.1	30716.9	25862.2	41090	37137.3	NA	NA	NA	NA	49732.5	29234.4	NA	NA	NA	19217.9	NA	16458.8	21576016	19860928	21009248	11965869	14135391	15419238	12540637	2.04981e+06
619	347.208	502.426	NA	NA	NA	6.56265e+06	5646715	9927748	8459677	7598355	8.29745e+06	8842299	9698522	12305213	17850354	19299632	19766810	8.00301e+06	5718033	4.84555e+06	4703938	4.91102e+06	3.57905e+06	11260087	10699485	11893327	10117766	11900507	12145739	4474133	7.25059e+06	9342636	2.51113e+06	11229526	10735524	15254580	10792296	17658522	21566006	11614631	21328046	26432.9	27850	NA	NA	NA	NA	NA	NA
620	852.451	661.074	NA	NA	59846	NA	NA	NA	NA	NA	NA	NA	NA	NA	NA	62939.3	NA	NA	NA	NA	NA	NA	36443.6	NA	53809.2	NA	NA	NA	NA	NA	NA	NA	NA	NA	48751.8	NA	NA	NA	NA	NA	52232.2	13415144	13242108	13270099	16262417	21515198	19033228	19595306	NA
654	315.109	363.558	NA	NA	13055.7	31727.5	NA	135599	59947	38220.6	56029	33144.1	NA	124721	NA	92925.6	19589.4	22583.2	19915.5	28446.2	62625.9	30526.4	55245.8	79560.4	22925.2	47569.3	44147.6	72107.7	57518.6	NA	28853.5	20702.1	41532.3	81658	40730.5	24459.8	52100.4	55857.8	42017.8	NA	34028.7	21473392	18768348	20258414	9803073	11331317	12721952	10762486	1.17769e+06
623	550.34	620.226	NA	NA	75761.9	NA	NA	NA	NA	NA	NA	NA	NA	NA	NA	NA	NA	NA	NA	NA	NA	NA	NA	NA	NA	NA	NA	NA	NA	NA	NA	NA	NA	NA	NA	NA	NA	NA	NA	NA	NA	4.05345e+06	3851203	1.82268e+06	3709128	6.09187e+06	4.46176e+06	4303732	260257
990	198.936	821.942	21250804	5532483	5189378	5.34608e+06	10000970	13923680	5360695	6.47974e+06	7146582	14552451	12979115	5305777	13257651	5.62946e+06	10893322	5388593	5.04915e+06	8959430	6795598	5.54035e+06	5.41557e+06	12233091	13636436	5.68902e+06	7812031	5313742	5.28395e+06	5.70056e+06	6188213	6082260	5.48875e+06	5.07639e+06	12056612	4.98504e+06	5.39462e+06	5254156	6.0419e+06	10211469	12439970	11984943	14278647	13329164	5555762	12870048	5982862	11228892	5375461
966	325.185	597.841	1.78703e+06	539258	536275	757348	5414542	4739681	1.09548e+06	5.80222e+06	10109312	12012129	14248719	1.16664e+06	13001295	1183927	7.64388e+06	902724	972812	10194520	10913261	933370	794192	6452393	21107454	902832	3.94881e+06	1.00368e+06	820495	966549	2.06967e+06	1.22154e+06	699708	700074	7.78291e+06	902742	1.48878e+06	708483	1.38781e+06	3.03816e+06	3823277	5.92466e+06	13734977	10954279	795320	13934173	1.13972e+06	7730284	897050
631	289.202	469.865	NA	NA	25878.1	76989.2	32661.2	890109	232258	67906.3	142079	64079.7	35884.9	3.00969e+06	40662.1	166721	434568	3.22062e+06	736672	2.85898e+06	20974488	880653	10686088	306189	460576	115580	95740.4	1.50023e+06	192792	6362444	519914	790024	5.9264e+06	560273	963348	55992.5	29267.4	106411	59868.5	23464	46026	NA	NA	NA	NA	NA	NA	NA	39234.3
632	466.245	566.005	NA	NA	68396	NA	NA	NA	NA	NA	NA	NA	NA	NA	NA	NA	NA	NA	NA	NA	NA	NA	NA	NA	NA	NA	NA	NA	NA	NA	NA	NA	NA	NA	NA	NA	NA	NA	NA	NA	NA	967422	968978	461936	1.19793e+06	1.62235e+06	1.40843e+06	1.25026e+06	448392
633	333.192	450.506	NA	NA	17445.6	7.7134e+06	4760580	10154180	10384498	6.77661e+06	7.13071e+06	5945083	7828213	17563768	8.16759e+06	10168819	15035262	11057312	6.93902e+06	5.81496e+06	10710074	9109880	8.36064e+06	8448725	12891300	13110779	7.59854e+06	20967596	11851904	11533467	10177281	10793734	12027366	15496249	11932492	12707075	8.07432e+06	16288027	12530874	7457266	12714138	NA	NA	NA	NA	NA	NA	NA	29058.8
634	418.118	363.139	NA	NA	NA	NA	NA	NA	NA	NA	NA	NA	NA	NA	NA	NA	NA	NA	NA	NA	NA	NA	NA	NA	NA	NA	NA	NA	NA	NA	NA	NA	NA	NA	NA	NA	NA	NA	NA	NA	NA	20967546	20127142	16193698	7.45218e+06	12213219	11684674	10057277	NA
637	347.208	485.959	NA	NA	NA	7331540	5.24848e+06	7993048	7.84888e+06	5571828	5.77097e+06	5.56133e+06	6857475	20824856	6.6892e+06	7.07322e+06	16352627	12259401	9132591	8425958	8714372	8463657	8037789	7.54196e+06	15363688	11885175	7043797	18295222	10338447	11431679	12590530	12841654	7.5666e+06	14098648	11027659	14979588	9255939	18500888	12808709	7520186	15103801	NA	21011.4	24364.2	NA	NA	NA	NA	NA
642	372.105	52.993	NA	NA	45167.8	10203539	3.16173e+06	17842458	923335	909775	969555	6.98989e+06	185312	2.24076e+06	85288.1	NA	120383	3.48893e+06	6.81161e+06	2.38148e+06	278484	8735019	2.19805e+06	2.71988e+06	NA	152392	849999	NA	122256	7302827	2.83711e+06	2.35519e+06	7093096	13865788	5387616	188102	20692570	2.28712e+06	100659	608130	84224.7	2277676	2.18e+06	2.1326e+06	2.12666e+06	2.09685e+06	2395557	1904355	2.56021e+06
643	371.292	639.301	NA	NA	NA	985774	1.09218e+06	281455	135943	99873.7	68156.8	1.55508e+06	2.40742e+06	1.39803e+06	522633	449875	162570	802812	3534589	426302	1.07641e+06	3.43841e+06	807116	430091	NA	586964	46567.2	43671.4	68125.7	89331.5	6.29796e+06	12359218	112840	1.8691e+06	20677816	1834112	3.96493e+06	1.9914e+06	419613	244116	84630.1	224000	172923	221486	129589	235635	161569	144361	341978
647	226.083	49.7959	NA	NA	29693.5	400790	169885	102629	618966	501447	660514	1.9132e+06	1.15536e+06	3.46369e+06	1.29888e+06	20594406	4199751	176084	133790	230116	993437	629689	515860	910370	4170617	4765428	486081	2.74414e+06	1.23757e+06	158616	158815	93559.9	1.38096e+06	778242	359953	2.11129e+06	1.35086e+06	2.04105e+06	2.81415e+06	314869	2.13132e+06	4235747	3.56518e+06	3.68674e+06	3.53077e+06	3.81941e+06	3636151	3.56513e+06	4.06701e+06
2463	317.234	508.172	NA	NA	NA	67687.6	35221.8	792379	135521	67386.9	69399.5	58425.1	NA	848478	NA	NA	51251.6	5.44612e+06	536909	3170384	20517334	389470	7.75235e+06	117226	141040	27792.5	NA	202553	30771	7233779	335480	774463	4727765	291541	722965	19771.7	16385.9	22821	NA	NA	NA	NA	NA	NA	NA	NA	NA	NA	NA
649	479.25	563.725	NA	NA	NA	6.62701e+06	7.67495e+06	8.33466e+06	5399157	6067290	5.03608e+06	14340045	20464120	14554859	5105172	5846730	5.33974e+06	3.51789e+06	4434285	2206669	2.9504e+06	6860510	2091170	4753444	1.96291e+06	4191932	2.83281e+06	1.13382e+06	2.91508e+06	2.74496e+06	7.62591e+06	7.73382e+06	2.23641e+06	7.61529e+06	7.01048e+06	5.80936e+06	10122895	3.49411e+06	1.82853e+06	2.44058e+06	1.01055e+06	NA	NA	NA	NA	NA	NA	NA	NA
653	251.096	587.318	818094	NA	NA	NA	9773866	20309204	NA	NA	276920	2373806	2.18123e+06	NA	2914919	NA	2163420	NA	NA	626969	766196	NA	NA	7572664	8336352	NA	417504	NA	NA	NA	NA	NA	NA	NA	1.03057e+06	NA	NA	NA	NA	7908741	3.39128e+06	1.47371e+06	1.23464e+06	1.60312e+06	NA	932961	NA	1.09815e+06	NA
657	585.305	784.849	NA	NA	304600	41845	NA	NA	748981	37465.8	2171985	70066.9	99565	281587	NA	286932	NA	NA	94910.8	2.40097e+06	239897	219828	NA	NA	NA	NA	NA	2.0536e+06	75296.3	NA	NA	84648.3	140264	259261	701025	736760	41515	961167	412083	NA	NA	787496	NA	NA	259819	44515.1	NA	865926	74386
660	419.193	468.279	NA	NA	85545.8	1.03915e+06	1.17856e+06	1203454	1409133	1687790	1.11742e+06	830800	1.0809e+06	1.96883e+06	1.05464e+06	1.36077e+06	1.83666e+06	3.19349e+06	2.25154e+06	1.66212e+06	5633732	5.56828e+06	4251410	625250	947367	999859	694254	2.29858e+06	1.30054e+06	5.46507e+06	5919649	4855333	8.2402e+06	19988128	10672802	74474.2	49763.9	70808.2	60591.6	49154	52976.5	NA	NA	NA	NA	NA	NA	NA	NA
8492	129.055	295.271	48077.1	48866.2	102843	6.6427e+06	2.83931e+06	19976420	5.66538e+06	3887474	2.16272e+06	794063	597848	8345207	105720	5312963	1.09957e+06	2313793	2778002	6515837	1.69617e+06	1.58712e+06	6.45583e+06	5623090	552548	2.54762e+06	2.58908e+06	7592148	4906858	1.02667e+06	2568348	1.04351e+06	1.00733e+06	1.1398e+06	994578	4693961	1.17663e+06	4.74646e+06	4.18693e+06	164599	2.74712e+06	111753	114681	106117	273242	103480	231708	120140	196354
661	1178.15	524.864	NA	NA	NA	NA	NA	NA	NA	NA	NA	NA	NA	NA	NA	NA	NA	NA	NA	NA	NA	NA	NA	NA	NA	NA	NA	NA	NA	NA	NA	NA	NA	NA	NA	NA	NA	NA	NA	NA	NA	469120	433194	310119	NA	NA	NA	NA	7408535
662	400.04	542.449	NA	30673.6	NA	NA	360476	42198.7	NA	92225.5	32300	72988	72005.5	52632.2	196687	460587	188178	NA	66189.8	106602	NA	40501.6	239508	172443	397719	NA	109990	NA	NA	75610.1	NA	79114.7	33250.3	NA	1.82721e+06	NA	49522.5	77852.4	NA	39751.5	666755	4.54141e+06	4242394	5309048	38336.4	11660170	327264	19962794	NA
704	585.305	628.462	NA	2.66409e+06	NA	9773525	NA	NA	54286.9	76853.8	NA	NA	NA	212523	NA	NA	NA	2193316	42853.7	NA	NA	43453.2	2.40924e+06	NA	NA	506613	NA	473379	NA	NA	NA	54783.8	NA	629957	NA	2372267	6.23582e+06	1.49464e+06	NA	NA	NA	NA	NA	NA	41965.9	NA	76027.8	43839.8	11387269
669	259.192	509.223	NA	NA	34178	112237	55930.1	721284	62104.2	36338.5	29838.9	NA	NA	308098	NA	34237.8	NA	7.14663e+06	569968	4587483	19766070	506921	8.04575e+06	87306.8	NA	24429.3	NA	NA	NA	15350622	455301	1199793	7.28897e+06	245543	968728	NA	NA	NA	NA	NA	NA	NA	NA	NA	NA	NA	NA	NA	NA
6246	530.28	681.387	NA	NA	97125.7	1.0469e+06	NA	NA	NA	NA	NA	NA	NA	55751.2	NA	31467.1	NA	616367	NA	NA	NA	71583.3	NA	44672.7	NA	NA	NA	NA	NA	219201	NA	NA	NA	NA	NA	NA	NA	NA	NA	NA	35961.9	6.41576e+06	246408	1154034	735273	19638892	3.27021e+06	4616211	NA
672	182.045	52.9895	NA	NA	206697	624200	395692	2.40651e+06	770351	537942	549862	354527	234246	1.0457e+06	429689	664821	483773	233728	223434	599074	569124	354540	500989	1.24466e+06	563278	374267	576221	582624	542432	356110	315568	360984	482578	598276	302238	725542	541270	632794	532077	314825	590729	12266412	10173777	10487943	8305368	9651678	11598229	10562316	2.84997e+06
673	306.999	55.8417	NA	NA	47299.5	NA	NA	NA	NA	NA	NA	NA	NA	NA	NA	NA	NA	NA	NA	NA	NA	NA	NA	NA	NA	NA	NA	NA	NA	NA	NA	NA	NA	NA	NA	NA	NA	NA	NA	NA	NA	9769623	7310073	2.5784e+06	2.8719e+06	1.63273e+06	11676954	7.28885e+06	588036
676	452.229	546.365	NA	NA	NA	NA	NA	NA	NA	NA	NA	NA	NA	NA	NA	NA	NA	NA	NA	NA	NA	NA	NA	NA	NA	NA	NA	NA	NA	NA	NA	NA	NA	NA	NA	NA	NA	NA	NA	NA	NA	1.00105e+06	871219	409491	1315158	1.68467e+06	1.41549e+06	1.07152e+06	517802
681	405.286	674.184	NA	NA	NA	399228	387665	300948	533983	413241	370108	3.30705e+06	2357597	1.65831e+06	4743475	19430210	4101035	917242	646395	461358	455276	857961	425213	1651874	2574690	2018777	424409	1.73324e+06	870777	526512	587761	606451	1.07783e+06	2.24316e+06	798046	8395196	4.15735e+06	8796466	7370658	1.51468e+06	5316128	63284	81416.9	63225.7	90315.8	63918.6	68038.5	89671	42599.4
683	313.12	481.89	NA	NA	NA	3.16486e+06	1.84954e+06	7.46812e+06	1.17301e+06	667159	840165	6046692	6709630	13949602	4.15e+06	19378928	4542291	4847155	7.43726e+06	3216355	6778845	7.30024e+06	7351579	6763897	978651	3.17733e+06	1.13731e+06	1.3575e+06	1.4411e+06	2525209	3.95562e+06	3823789	1.15559e+06	4592907	4064183	5.20128e+06	4696204	4.95537e+06	2533975	952753	1.77709e+06	57885.7	85417	91952.1	37007	60542.6	65375	38433.1	88831.3
687	257.176	490.819	NA	NA	37340.2	95216.7	35067.9	279619	67808.5	29063.2	58170.6	NA	NA	138568	NA	NA	NA	7.10467e+06	499725	2.81192e+06	19336114	357152	4.84855e+06	56642.9	NA	NA	NA	34967.8	22860	13411191	359879	1.08803e+06	7780025	238989	1.28994e+06	NA	NA	NA	NA	NA	NA	32372.1	26612.6	38863.2	27715.2	27377.6	42014.2	38157.2	38494.7
689	508.292	581.34	NA	NA	157497	NA	NA	NA	NA	NA	NA	NA	NA	NA	NA	NA	NA	NA	NA	NA	NA	NA	NA	NA	NA	NA	NA	NA	NA	NA	NA	NA	NA	NA	NA	NA	NA	NA	NA	NA	NA	1.77662e+06	1518012	808449	1.74253e+06	2.08633e+06	2053928	2.03323e+06	764967
691	454.282	550.339	NA	NA	249616	NA	NA	NA	NA	NA	NA	NA	NA	NA	NA	NA	NA	NA	NA	NA	NA	NA	NA	NA	NA	NA	NA	NA	NA	NA	NA	NA	NA	NA	NA	NA	NA	NA	NA	NA	NA	243260	221595	598074	259001	238618	281767	258893	174587
697	449.24	569.681	NA	NA	NA	1.41911e+06	2137073	1.55169e+06	1.58215e+06	2.54929e+06	1.40648e+06	1813521	1.78944e+06	2.08837e+06	1.93482e+06	2.02049e+06	2.17699e+06	4.69464e+06	4489891	2.70247e+06	2.91815e+06	6056432	2.0262e+06	764163	535144	1.05877e+06	916921	1.57906e+06	1.43051e+06	1440247	7.33813e+06	6703329	1.27618e+06	19125564	9423125	60318.2	49563.1	NA	52442.2	NA	NA	NA	NA	NA	NA	NA	NA	NA	NA
703	285.244	644.056	49764.6	52265.3	118199	538595	300883	540083	236641	155934	292519	466291	845927	1.02284e+06	235662	584804	396105	18898748	2.62899e+06	8849745	12586620	2.13685e+06	11077267	338957	483858	366811	120650	248259	142039	16512549	2.14864e+06	9917308	11947059	625836	5958362	1.60654e+06	742385	1.53715e+06	408619	121458	308057	34423.4	39822.9	52018.5	66340.9	38510.3	47287.7	52376.3	57752.1
706	886.252	523.145	NA	25491.3	907262	65666.5	NA	NA	27242	209811	NA	NA	NA	167291	49518.7	69186.3	214587	39901.7	NA	166329	NA	NA	57773.3	NA	117843	111465	80867.4	NA	21131.3	NA	50444.9	43644.1	NA	NA	NA	171956	49558.3	46064.9	NA	56895.8	70273.1	12822438	11906299	8556896	3130727	4.59119e+06	5.58996e+06	4786347	3.51255e+06
707	162.022	551.911	NA	NA	NA	10698546	8842001	12704415	13698222	10338041	11077890	9370161	8817793	18291860	8991519	9940048	17713750	6.86446e+06	6171985	6.42067e+06	8.20524e+06	8241518	8812184	11913246	18862860	13692370	11842366	16875222	12465453	8890021	11583836	10005499	10498019	13418238	11357595	11338630	11915420	12663134	13195567	9356059	15124756	NA	NA	NA	NA	NA	NA	NA	NA
708	519.157	46.6222	NA	NA	247397	769651	1.0783e+06	698644	2.55057e+06	3015255	3276224	8672157	8.38207e+06	5760080	3.01025e+06	1293115	6501045	17606936	10337781	9235636	8790370	15419694	9802031	1.2574e+06	1.7852e+06	2.66393e+06	2.73188e+06	1.719e+06	1.58521e+06	17555860	16926742	13902281	7.82901e+06	6397301	9452890	2.88599e+06	2775720	3.26974e+06	2.17497e+06	2.29443e+06	2.13007e+06	11248799	9247852	8702713	7747806	9831526	9498240	9086433	3806305
709	393.178	425.11	NA	NA	NA	1.34267e+06	1.43597e+06	1.60989e+06	2.01533e+06	2131393	1.10574e+06	1789237	1.87575e+06	5901502	1.94492e+06	2196771	3.75105e+06	14012380	10308027	8960106	16527910	12372041	11568363	586269	432681	784127	510708	773690	730664	11061374	11213270	11183650	10801001	18853504	14032879	NA	NA	NA	20270.3	15135.6	NA	NA	52146.5	94730.8	45964	66739.6	60139.8	57056.9	41238
710	145.086	401.803	11310.8	10566.9	13714	1.60735e+06	1.26816e+06	18764176	3730845	3233280	2.51686e+06	659296	452804	6170093	461282	3127902	1002384	3.9252e+06	3.2075e+06	6.50526e+06	8496557	1.44181e+06	10395552	3.23495e+06	664792	767999	822969	2.23139e+06	1.0193e+06	4.19208e+06	1.95426e+06	2.75122e+06	2.00766e+06	6.22668e+06	3.87042e+06	810122	728124	710152	558185	644762	351614	64568.5	65727.3	64065.6	46088.8	47428.3	65140.7	79551.3	86303.2
712	206.028	436.063	NA	NA	124181	3228637	2111056	5306637	18691438	10926269	10212379	1344631	1.2723e+06	5324439	4.14397e+06	2719310	11102033	736382	534865	567977	1.5537e+06	3.20219e+06	3017723	6661430	10455727	10134099	8332733	16374402	10836629	855148	2.34468e+06	284558	3.20216e+06	18574284	2.36894e+06	3.52013e+06	2099153	6.84338e+06	4.1834e+06	2.70194e+06	5.32209e+06	NA	NA	NA	NA	NA	NA	NA	123906
714	287.187	455.632	NA	NA	21966	62843.4	37020.8	656991	135787	51252.4	97228.8	29170.3	44681.3	1998727	36797.3	127111	229177	2385705	342189	2.16919e+06	18684790	512511	7.34258e+06	239322	276371	78343.3	53944.9	715019	86495	5569761	327067	428359	4346302	271226	598580	65144.9	40110.5	86686.9	66727.3	36642.8	55776.1	158900	148084	149359	67271.4	62634.5	102953	108534	925055
715	530.212	243.741	NA	NA	NA	NA	NA	NA	NA	NA	NA	NA	NA	NA	NA	NA	NA	NA	NA	NA	NA	NA	NA	NA	NA	NA	NA	NA	NA	NA	NA	NA	NA	NA	NA	NA	NA	NA	NA	NA	8284.58	14079076	12425847	11699117	12077599	14499188	18678442	14178562	6.11081e+06
719	564.345	729.419	NA	553502	NA	1.56184e+06	629346	2.01734e+06	11910070	4870675	3.84668e+06	643020	298802	129094	208506	253635	252015	437771	208237	190073	181861	249773	216066	3265966	3.53651e+06	7306235	5.87386e+06	3.81449e+06	18598332	231643	290962	144870	168842	233816	182415	2.0266e+06	1.84639e+06	1.32979e+06	1.16415e+06	1.10031e+06	1.11113e+06	89105.9	97461.3	112170	141133	93004	112837	138604	119625
721	407.245	761.271	NA	367481	18546122	NA	NA	NA	NA	NA	NA	NA	NA	58962.6	NA	155456	NA	26260.4	NA	NA	NA	NA	NA	NA	NA	25455.2	NA	NA	NA	NA	NA	44895.4	NA	NA	NA	36563.3	NA	NA	NA	NA	NA	NA	16792.2	30103.9	318316	NA	508175	NA	NA
797	271.192	529.026	NA	NA	36859	72581.3	51616.2	168337	39606	NA	29879.2	NA	NA	313703	NA	77776.4	NA	16793624	1.60635e+06	8648401	18481950	440457	8670353	56264.4	NA	NA	NA	27768.2	NA	16752157	1063414	3.78025e+06	5880256	144794	2.55702e+06	NA	NA	NA	NA	NA	57330	40875.1	43816.7	31838.9	27162.8	NA	42709.1	37019.9	NA
723	285.171	486.712	NA	NA	NA	3.65827e+06	1.7885e+06	3.01336e+06	132107	88964.8	116776	913382	2.2558e+06	1.89426e+06	155053	656856	305277	15388243	7.37291e+06	6.17074e+06	11257041	6.41289e+06	7829219	740156	909148	1.25089e+06	56271.1	143527	76672.2	18473234	6015198	5.07556e+06	16325580	1.29574e+06	3.16874e+06	3541772	869310	2488887	576737	69614.3	339664	31553.7	45313.5	32525.2	24352.7	32237.5	29358.7	29022.7	32942.8
725	391.271	662.542	NA	NA	68051.7	157390	169845	238443	333063	242764	178044	3714527	2.89081e+06	1.92808e+06	4.90952e+06	18457122	4231694	306950	224016	156756	357361	1.05548e+06	304724	1.53598e+06	1.68849e+06	1.99311e+06	392003	1.17935e+06	694366	258716	339618	211397	1.23968e+06	2.29593e+06	834601	9205319	4910722	7557703	6394020	1.55672e+06	4.12333e+06	314691	349763	461615	314792	NA	299323	415160	236257
14425	115.039	129.105	31523.9	33805.4	51507.2	2.49014e+06	755392	18360646	4.492e+06	2.09022e+06	1.2316e+06	316263	48402.6	1.4993e+06	29030.9	528805	78129.5	1219703	1.54297e+06	1.77185e+06	2.26048e+06	2.48078e+06	5922211	652480	62667.1	184774	137226	894538	406782	866785	1.22467e+06	392990	725671	847585	272196	391974	131522	440730	225000	33659.4	144860	84407	102727	67226.9	81903.7	78542.2	79104.2	87160.2	71580.3
731	253.217	686.492	NA	42289.4	356013	1.13809e+06	463189	440354	2.29499e+06	1.18711e+06	1243164	1.58838e+06	1.56842e+06	3.73785e+06	3.99907e+06	18162786	5.51358e+06	1.38902e+06	820927	385593	652690	1529419	901765	1.19778e+06	2.74963e+06	4863961	960634	7.55094e+06	3.82661e+06	1.02626e+06	695650	962697	2999114	4.51329e+06	1.62157e+06	12960753	9987243	15706348	5980422	2.17435e+06	3.52792e+06	70606.1	104367	89087.4	205365	98804.5	282933	263480	271127
733	299.259	693.258	602465	307360	589977	996767	725158	813679	1.08032e+06	813061	909073	557966	772387	744179	2.0404e+06	558851	1.33769e+06	8893934	4.44747e+06	5893877	8907352	3.43998e+06	5413350	1712536	1640276	1.79733e+06	1.73059e+06	2347841	2.44468e+06	11034059	5.36488e+06	6.84691e+06	18160034	3611181	10649574	1.79172e+06	1570677	2546391	2.52135e+06	3.04677e+06	3098194	368860	451604	417885	375319	401694	397969	427748	513397
736	116.049	390.874	NA	NA	314405	10529082	4.27269e+06	9220566	6.90656e+06	4187381	4500447	3.25825e+06	3.89482e+06	9451895	712618	2.09347e+06	912937	12849130	11218656	5.09135e+06	7.2574e+06	16962322	18103352	2752900	479008	3713420	1623655	1.57837e+06	1.59747e+06	12214033	7020277	5.18302e+06	8.06335e+06	7.76382e+06	3.51558e+06	3.57883e+06	4.12103e+06	2.18571e+06	864722	881888	803517	310211	249769	294499	212845	251603	234868	310836	354187
740	331.079	49.9363	NA	NA	26860.6	3520879	7504347	18008772	172565	637503	834495	5.86042e+06	1.75827e+06	362259	127356	247383	93722.5	7453434	5783145	5.27885e+06	3976207	4.89214e+06	2271220	2.83519e+06	152112	189103	63404.2	90728.4	86703	3.34644e+06	2.6568e+06	1.53647e+06	2.60535e+06	1.0458e+06	3.4181e+06	142363	151272	154521	65920.6	NA	95527.3	2.52696e+06	1.99166e+06	2189770	2.64e+06	2.0988e+06	2.54841e+06	2407724	1605567
741	293.176	566.982	3.97504e+06	5.45723e+06	6579605	8001318	4476079	6764652	6202591	4803671	4830224	3.89602e+06	3.7632e+06	5.26245e+06	4071746	4.66832e+06	3899127	5.7031e+06	5.32366e+06	4.00916e+06	3.89844e+06	5.4137e+06	5520729	5052000	5345828	6.88735e+06	5214035	6935070	6.84407e+06	5423287	4251607	4.33509e+06	5268842	5.2756e+06	3.48449e+06	6565364	6.06702e+06	6.28074e+06	6.43826e+06	6.2072e+06	4968994	15061734	5694467	5940581	16567302	6342364	15925084	7028939	15677453
1210	585.305	634.493	NA	2.92355e+06	NA	9483699	NA	NA	54286.9	NA	NA	NA	NA	154936	NA	NA	NA	1.8198e+06	NA	NA	NA	43453.2	2.40924e+06	NA	NA	506613	NA	440974	NA	NA	NA	NA	NA	514799	NA	2.2712e+06	6.23582e+06	1.49464e+06	NA	NA	NA	NA	NA	NA	NA	NA	45376.6	53246.6	11387269
749	172.097	374.725	NA	NA	46368.5	1995292	2.04063e+06	17686276	2019516	2.21963e+06	1.11877e+06	1.04463e+06	721255	4142471	454057	3.36e+06	533821	2.6449e+06	1900521	6794647	1.59637e+06	561427	1.98507e+06	3566890	378579	646740	1.27482e+06	1810708	1321160	1.78804e+06	784255	1.27726e+06	473546	697205	626974	608668	704793	630223	774004	668183	622467	208009	209151	202641	182827	212791	165127	241788	238288
803	267.072	48.7872	NA	21019.3	632543	2.20549e+06	2.36972e+06	618499	2.18407e+06	2369235	3.05077e+06	5.52852e+06	6312031	10048098	3.73556e+06	17562944	3.56433e+06	2.07168e+06	1.98899e+06	1.58999e+06	2011163	2.71567e+06	2.55867e+06	9853423	2.55371e+06	4.98765e+06	4.09582e+06	6561372	5.98414e+06	2.33379e+06	3.30731e+06	2.21227e+06	2.52797e+06	4.2311e+06	3.45678e+06	10899017	15249457	7.12347e+06	6240880	1.71734e+06	4390042	14089290	11431317	13257474	13169215	11098036	11984390	10337313	16540897
753	720.519	686.475	45156.4	NA	NA	76881.4	47679.5	64368.3	NA	3.6286e+06	NA	5.52938e+06	NA	9976166	2.77543e+06	6494789	5671947	86380.2	5.36051e+06	3793490	NA	NA	3.50675e+06	50340.7	3.31221e+06	9471713	1.92017e+06	NA	40708.9	56833.9	64124.6	1717340	NA	NA	4406230	17549316	2.78475e+06	3723873	141487	49934.1	8929969	NA	NA	3.81287e+06	4.04923e+06	NA	NA	1842129	NA
1105	506.349	672.79	NA	46814.5	17518664	NA	NA	NA	NA	NA	NA	NA	NA	NA	NA	NA	NA	NA	NA	NA	NA	NA	NA	NA	NA	NA	NA	NA	NA	NA	NA	NA	NA	NA	NA	NA	NA	NA	NA	NA	NA	6015996	5.96931e+06	5905811	3.01614e+06	3546321	4.94408e+06	5092546	93647
2983	229.108	320.505	NA	NA	NA	5.04651e+06	3.25403e+06	3.57077e+06	383666	272421	378810	4.59323e+06	7101423	17442496	791987	3904608	2.1086e+06	6717988	6.05848e+06	4015428	6816075	8456906	6.52087e+06	1743454	1.69551e+06	2289042	73704.5	204851	126483	9815574	10404893	7.35839e+06	11009930	5.17787e+06	4.44571e+06	8.08425e+06	8792266	5.31866e+06	1.83027e+06	404678	903456	42335.9	38947	42735.4	31114.6	33086.2	48342.7	30978.4	NA
761	291.146	337.066	NA	NA	NA	6130139	5.43151e+06	8890237	6.47099e+06	5.93226e+06	4.7523e+06	8.21964e+06	7072679	17368344	8835555	14691351	10307931	4275048	4731078	4.04572e+06	5099785	4.94319e+06	4948338	8338693	4.74446e+06	5924176	5568167	6365455	5.85335e+06	5846283	8495467	8292823	5.20845e+06	10963214	7417467	10023032	14382766	11242031	9442577	11458554	7.67309e+06	NA	34914.1	NA	NA	33887	36761.4	NA	55502.4
764	330.982	592.235	601492	511114	17302808	502503	571384	642546	518359	521050	608171	596579	564451	481128	566292	520489	546532	483690	472826	562705	579838	470740	480575	589656	555713	523212	565566	489196	484518	461581	508973	532536	507140	474273	587620	514778	515140	491520	532740	561425	541651	477811	515829	526713	438236	495219	433487	458887	527449
766	287.223	592.069	NA	67578.6	1.32197e+06	294728	257410	468372	242013	177340	110309	76141.9	169070	212119	61267.4	139096	67679.6	8216022	803092	2.5089e+06	8706357	804499	6.87657e+06	338636	472457	422545	211056	363333	344472	11901976	459690	2.26868e+06	17268588	190866	2.58265e+06	397632	248644	413298	621250	246960	211187	49014.9	47684.7	52715.6	44152.2	53761.8	63496	67802	33901.3
767	530.244	631.019	NA	NA	NA	NA	NA	NA	NA	NA	NA	NA	NA	NA	NA	NA	NA	NA	NA	NA	NA	NA	NA	NA	NA	NA	NA	NA	NA	NA	NA	NA	NA	NA	NA	NA	NA	NA	NA	NA	NA	2.79278e+06	3.06368e+06	3379510	3.75948e+06	4602968	6.29057e+06	4882549	62069.2
770	303.218	502.326	NA	NA	21343.7	33900.5	23705.4	562310	110309	52690.1	95299.5	29131.7	26061.5	385899	NA	77394	50175.8	3.63071e+06	258212	1.83e+06	17208958	307572	5226470	306751	249208	88934.2	90959.4	717956	199449	8718010	199384	428872	7.90554e+06	180862	500895	31236.2	NA	61314.3	18624.1	NA	32009.9	NA	NA	NA	NA	NA	NA	NA	NA
772	464.266	627.291	NA	59053.6	62651	NA	NA	NA	NA	NA	NA	NA	NA	NA	NA	NA	NA	NA	NA	NA	NA	NA	NA	NA	NA	NA	NA	NA	NA	NA	NA	NA	NA	NA	NA	NA	NA	NA	NA	NA	NA	12279533	11118014	8959995	6.05781e+06	8891874	6910790	6.73221e+06	13036252
773	418.118	370.4	NA	NA	NA	NA	NA	NA	NA	NA	NA	NA	NA	NA	NA	NA	NA	NA	NA	NA	NA	NA	NA	NA	NA	NA	NA	NA	NA	NA	NA	NA	NA	NA	NA	NA	NA	NA	NA	NA	NA	17153866	15155054	12191142	10941547	8581520	8801151	7.6598e+06	30985.5
777	438.214	457.111	NA	NA	NA	NA	NA	NA	NA	NA	NA	NA	NA	NA	NA	NA	NA	NA	NA	NA	NA	NA	NA	NA	NA	NA	NA	NA	NA	NA	NA	NA	NA	NA	NA	NA	NA	NA	NA	NA	NA	10639953	9450747	8716538	7526232	8896502	9920547	8621222	1.52939e+06
780	371.162	455.751	NA	NA	NA	4353074	3.42689e+06	4380685	6.53051e+06	5464763	4.97192e+06	3.08069e+06	2.65367e+06	2.09436e+06	4.30118e+06	3.62729e+06	2.59181e+06	4389906	5.12653e+06	3673917	3.08367e+06	6412809	4.90966e+06	8736130	6.99898e+06	12850485	12121680	13154559	17018496	5536135	7.93086e+06	7.26175e+06	3.28051e+06	13036339	8219391	NA	NA	49028.6	87947.1	26395.1	52107.2	NA	NA	NA	NA	NA	NA	NA	NA
783	145.05	91.5658	20976.4	19057	29291.6	1814964	1.53786e+06	8.3031e+06	4537613	3.1424e+06	3.9006e+06	5697655	5.09364e+06	17003334	3.29631e+06	12296182	5.87716e+06	3662602	3.81295e+06	3.65249e+06	9710573	4.4779e+06	12492795	3.83492e+06	1.22503e+06	2.99171e+06	2.93828e+06	3.80845e+06	3.46844e+06	3.41432e+06	3.85766e+06	4.29604e+06	2.57565e+06	5165045	4.60954e+06	1.99903e+06	3101571	2.91913e+06	2.9953e+06	2.59988e+06	2723674	379078	397620	378414	386507	372714	361100	345050	1.05336e+06
1965	508.329	597.076	NA	NA	16993184	NA	NA	NA	NA	NA	NA	NA	NA	NA	NA	NA	NA	NA	NA	NA	NA	NA	NA	NA	NA	NA	NA	NA	NA	NA	NA	NA	NA	NA	NA	NA	NA	NA	NA	NA	NA	2.94712e+06	2744233	1.70773e+06	1.63924e+06	2.18484e+06	2.25446e+06	2.37515e+06	163916
789	357.276	627.826	NA	NA	NA	663768	728162	245269	146684	54922.9	69101.6	1.71416e+06	3.2732e+06	1.93213e+06	646822	624612	167925	373760	1.35179e+06	255951	1.46658e+06	4286276	1204589	489198	NA	698689	NA	NA	NA	78299.6	4.11151e+06	5.11272e+06	233588	2.33724e+06	16911288	2462647	5.33723e+06	1.75183e+06	272991	261096	54360	NA	NA	NA	NA	31542.3	NA	NA	NA
626	301.202	483.696	NA	NA	27766.9	100398	46411	1.4496e+06	269786	98039.4	170946	46117	51674.4	1.03487e+06	29370.5	82124.7	102354	3.16246e+06	366876	2.35138e+06	16857036	462087	6857826	485931	355603	138837	86614.3	944393	202107	6279196	308496	517439	8579407	341150	794303	93731.9	47556.1	115053	73770.9	36802.8	76533.3	25990.6	21501.9	29090.5	NA	32052.8	34776.2	22165.8	34754.7
799	245.176	509.684	NA	NA	83234.5	464087	267884	4543121	659695	450149	306035	131741	80180.8	5.07899e+06	NA	28183.1	84913.2	5013852	2.51995e+06	7898059	16792558	2.1804e+06	14683334	392137	48225.7	82875.9	69905.8	44718.4	58983	4760140	1.26082e+06	2.25281e+06	2.35984e+06	1.39931e+06	2887938	63836.6	118148	39376.6	NA	62624.1	NA	52939.5	55114.2	NA	42253.2	51022.4	63377	33382.7	40144.9
800	585.305	805.197	NA	NA	249786	22302.4	NA	NA	434925	39868.1	1.90449e+06	51855	54969.5	74707.3	NA	1.64285e+06	NA	NA	NA	130439	31082.4	173857	NA	NA	NA	NA	NA	886211	NA	NA	32868.6	330367	140264	73632.8	78642.9	379243	21273.9	381839	2.15919e+06	NA	NA	50444.5	NA	NA	226704	NA	148768	87105.2	32655.5
802	299.088	43.8356	NA	NA	691710	3114672	1.99586e+06	16731417	1.47533e+06	858626	1324918	3266882	2.64423e+06	14293560	622209	7197519	1.35275e+06	2.26548e+06	2.91974e+06	4576067	4.29929e+06	2.4324e+06	4984721	5330209	1.1054e+06	3120167	274818	961776	563094	1.86676e+06	4291094	4978645	1.12907e+06	2.34306e+06	2.2958e+06	3.98792e+06	3.81925e+06	3.34183e+06	1.0893e+06	212315	403749	403762	445656	495602	498290	459174	467131	489005	448924
804	317.023	569.726	103908	73429.1	67146.4	88144.9	111960	101651	77721.3	87871.4	105669	110415	103531	88712.7	97715.4	100788	133783	81827.2	88397.3	130412	107671	102746	99329.4	110970	94896.9	75090.7	95803.8	85617.4	85668.4	72908.7	108563	91946.3	82859.6	74067.2	92924.1	104332	89913.3	83666.3	90794.9	110195	92640.9	83622.8	94097.1	103208	89168.2	98809	83011.3	109378	80104
808	201.113	487.391	148301	526821	801879	324496	440925	964123	437698	360411	456899	249998	534641	363224	353233	275812	362546	561215	223539	204374	349228	247055	297431	349365	387076	466513	444657	708511	455505	404697	159029	284556	355544	255711	315668	242758	374689	258211	267479	332515	208962	1.23984e+06	1.2026e+06	845973	688302	594970	1.29235e+06	1.1862e+06	1.47453e+06
756	328.188	398.033	NA	NA	NA	218992	183832	7.83143e+06	610542	504372	498090	1.11234e+06	793031	3.61316e+06	674960	3.77186e+06	479661	477017	472234	1.11575e+06	1.50775e+06	420038	1.57983e+06	4105038	443783	303367	575312	389592	662043	402800	443088	491671	424396	510298	481743	466958	588197	550592	602751	510523	840851	9812879	16594379	15536162	7372444	15241517	9031033	11716147	8.02215e+06
2642	436.271	617.968	NA	NA	292135	NA	NA	NA	NA	NA	NA	NA	NA	NA	NA	NA	NA	NA	NA	NA	NA	NA	NA	NA	NA	NA	NA	NA	NA	NA	NA	NA	NA	NA	NA	NA	NA	NA	NA	NA	NA	2.95624e+06	3081984	2.07853e+06	2.00952e+06	2.76318e+06	1.68042e+06	1.47761e+06	191031
3884	241.145	550.369	NA	NA	NA	785453	641754	444646	557350	427573	400117	813957	1.28936e+06	2.04479e+06	727292	985207	1.42746e+06	3.73604e+06	6317746	3.4295e+06	6.6618e+06	9851108	5.28604e+06	319578	500005	410407	311795	349800	617409	6.21046e+06	16574321	10078074	14961863	835864	730793	1.51164e+06	1.57657e+06	1.05159e+06	960652	718095	610991	NA	61135.9	NA	41908.4	NA	NA	35648.9	58732.9
450	407.245	771.76	NA	16507022	13073320	NA	NA	NA	NA	NA	NA	NA	NA	135461	NA	191144	NA	NA	NA	NA	NA	NA	67519.1	NA	NA	165666	NA	NA	NA	NA	NA	NA	NA	NA	NA	131828	32960.9	44497.6	NA	NA	NA	NA	55978.2	34197.6	431858	29827	NA	29973.8	NA
812	668.33	598.283	NA	NA	NA	NA	NA	NA	NA	NA	NA	NA	NA	NA	NA	NA	NA	NA	NA	NA	NA	NA	NA	NA	NA	NA	NA	NA	NA	NA	NA	NA	NA	NA	NA	NA	NA	NA	NA	NA	NA	9888079	8213887	9480958	11430008	15411893	16410776	16478020	NA
815	424.235	554.828	NA	NA	132987	NA	NA	NA	NA	NA	NA	NA	NA	NA	NA	NA	NA	NA	NA	NA	NA	NA	NA	NA	NA	NA	NA	NA	NA	NA	NA	NA	NA	NA	NA	NA	NA	NA	NA	NA	NA	225389	244267	199485	138092	162187	172019	126075	48521.5
821	341.143	651.912	NA	NA	NA	NA	NA	NA	NA	NA	NA	NA	NA	NA	NA	NA	NA	NA	NA	NA	NA	NA	NA	NA	NA	NA	NA	58143.7	NA	29983.8	NA	NA	23452.3	44041.8	NA	NA	NA	27641.3	NA	NA	NA	NA	NA	NA	312512	NA	246418	NA	16377135
822	1343.28	490.024	NA	NA	NA	NA	NA	NA	NA	NA	NA	1.53396e+06	2.41335e+06	4545523	2345274	16368424	1631304	1970052	2528439	1848613	2646320	3.91958e+06	3.35889e+06	NA	NA	NA	NA	NA	NA	NA	NA	NA	NA	NA	NA	NA	NA	NA	NA	NA	NA	NA	NA	NA	NA	NA	NA	NA	2140188
833	257.14	479.368	NA	15447.2	36392.5	3.72679e+06	1.89714e+06	2643486	366942	255838	338773	2322618	4314355	4.53341e+06	719013	1.92804e+06	1.15777e+06	4340895	2.98825e+06	2.11896e+06	6.92305e+06	6418479	5.72466e+06	1.08959e+06	1.40891e+06	1.82017e+06	97307.3	296028	192356	14523646	5.45255e+06	3.10545e+06	16239403	2.72995e+06	2.86211e+06	6.67414e+06	3.60828e+06	4.48246e+06	1.64715e+06	338858	898470	325449	296298	210694	177880	207264	329293	318865	119994
857	100.932	792.099	13622513	13048578	12380023	13771756	15622345	13904798	14678417	13925970	14265956	13096751	14191511	12846132	14038415	13255030	15515018	12971794	12763575	13990937	14544563	12981609	12712195	14857270	13585361	13712438	14143950	14066199	12755768	12681955	15244896	13900548	13132707	13530225	14064111	13257110	13158239	13662910	13815223	14305248	15307480	13676085	13173893	13858626	12730234	13552429	13932986	14022784	13122326
835	1182.17	533.671	NA	NA	NA	NA	NA	NA	NA	NA	NA	NA	NA	NA	NA	NA	NA	NA	NA	NA	NA	NA	NA	NA	NA	NA	NA	NA	NA	NA	NA	NA	NA	NA	NA	NA	NA	NA	NA	NA	NA	NA	NA	NA	NA	NA	NA	NA	NA
836	229.181	625.202	41588.7	43738.1	196187	466946	534418	678223	637108	501979	512532	1.41748e+06	1.72947e+06	2.3753e+06	1.67935e+06	2.30535e+06	1.55513e+06	3.071e+06	2.12303e+06	2474681	3.44683e+06	1.85908e+06	1.79667e+06	1.03523e+06	1.15752e+06	881371	740436	2179099	1.24468e+06	1.07719e+06	1.08393e+06	2.04433e+06	2.80113e+06	4.31057e+06	16170039	2312887	1.58601e+06	2186385	1.24485e+06	935862	827351	53244.2	50654.9	46161	52034.7	73370.6	46713	59757.6	43797.1
810	371.135	399.483	NA	NA	NA	NA	NA	NA	NA	NA	NA	NA	NA	NA	NA	NA	NA	NA	NA	NA	NA	NA	NA	NA	NA	NA	NA	NA	NA	NA	NA	NA	NA	NA	NA	NA	NA	NA	NA	NA	NA	1.74981e+06	1.78389e+06	1.99284e+06	2.25428e+06	2.87412e+06	2194085	1.8474e+06	60268
841	577.387	678.336	NA	NA	16084426	NA	NA	NA	NA	NA	NA	NA	NA	NA	NA	NA	NA	NA	NA	NA	NA	NA	NA	34773.9	40586.8	NA	NA	NA	NA	NA	NA	NA	NA	NA	NA	NA	NA	NA	NA	NA	33369.2	4738773	3946397	3.22388e+06	6523560	7237456	7080416	7.12392e+06	65735.9
618	329.125	395.762	NA	NA	11532.7	NA	NA	89606.1	NA	NA	NA	NA	NA	NA	NA	NA	NA	NA	NA	NA	NA	NA	41015.8	NA	NA	NA	NA	NA	NA	NA	NA	NA	NA	NA	NA	NA	NA	NA	NA	NA	NA	16042531	15509221	15025618	8757698	10466685	11468997	9812569	1.68143e+06
716	439.271	720.84	35414.3	122439	1.31035e+06	96093.7	NA	NA	NA	NA	NA	47945.1	31627	790308	112174	611866	NA	93110.1	NA	NA	NA	36631	252610	NA	189808	531195	NA	NA	NA	94082.1	NA	56438.3	NA	NA	64774.2	995799	119764	107332	25639.3	NA	150182	7812744	14660135	12881678	276927	16026083	602035	7760373	NA
849	471.26	569.877	NA	51166.7	15865848	NA	NA	NA	NA	NA	NA	NA	NA	NA	NA	NA	NA	NA	NA	NA	NA	NA	NA	NA	NA	NA	NA	NA	NA	NA	NA	NA	NA	NA	NA	NA	NA	NA	NA	NA	NA	663060	903543	793400	630570	611293	774744	683379	89017.6
984	310.13	355.779	NA	NA	NA	NA	NA	NA	NA	NA	NA	NA	NA	NA	NA	NA	NA	NA	NA	NA	NA	NA	NA	NA	NA	NA	NA	NA	NA	NA	NA	NA	NA	NA	NA	NA	NA	NA	NA	NA	NA	455427	413021	1.51798e+06	668224	536293	655101	488306	709004
1845	271.155	449.01	NA	NA	NA	7.30483e+06	4.07528e+06	5680117	228818	155925	209601	2.27752e+06	4.16582e+06	5.41583e+06	437256	1.29007e+06	786452	14170047	11556112	9833275	9082714	6217434	7.99242e+06	1.21839e+06	2.18665e+06	2.24958e+06	116544	430314	213726	15844755	6.92146e+06	6.87739e+06	8.01578e+06	1.67603e+06	2.95058e+06	7233789	3.0052e+06	4657894	1.31764e+06	158345	679091	87705.3	64345.7	NA	NA	48154.4	93593.5	51645	89982.4
4226	313.112	555.638	NA	NA	NA	NA	NA	43180.4	NA	NA	NA	NA	NA	NA	NA	NA	NA	NA	NA	NA	NA	NA	NA	NA	44061.8	NA	NA	NA	NA	NA	NA	NA	NA	NA	NA	NA	NA	NA	NA	NA	NA	337317	336649	416468	53226.3	457067	448819	776743	507106
2110	447.153	440.339	NA	NA	NA	NA	NA	NA	NA	NA	NA	NA	NA	NA	NA	NA	NA	NA	NA	NA	NA	NA	NA	NA	NA	NA	NA	NA	NA	NA	NA	NA	NA	NA	NA	NA	NA	NA	NA	NA	NA	NA	NA	NA	14137788	NA	NA	NA	NA
855	352.141	462.205	NA	NA	NA	NA	NA	NA	NA	NA	NA	NA	NA	NA	NA	NA	NA	NA	NA	NA	NA	NA	NA	NA	NA	NA	NA	NA	NA	NA	NA	NA	NA	NA	NA	NA	NA	NA	NA	NA	NA	15724730	15758601	15696326	11617112	13165974	8.37861e+06	6697960	1490446
858	400.04	569.035	NA	NA	NA	NA	131355	NA	NA	72381.2	59725.8	NA	NA	30481.1	43177.8	650092	44759.8	NA	58963.6	47704.8	NA	NA	225991	32606.7	66626.6	NA	164633	NA	NA	75116.4	NA	185199	37769.3	NA	293097	NA	54929.2	50620.4	56519.3	NA	134194	532994	345573	442390	2.05777e+06	882168	15725781	1708435	80643.5
859	452.302	589.313	NA	NA	15720795	NA	NA	NA	NA	NA	NA	NA	NA	NA	NA	NA	NA	NA	NA	NA	NA	NA	NA	NA	NA	NA	NA	NA	NA	NA	NA	NA	NA	NA	NA	NA	NA	NA	NA	NA	NA	10988127	10097416	4966815	5.66375e+06	6.927e+06	12414608	11080751	5495708
1698	297.153	710.542	247782	12574024	1.3628e+06	15696127	171338	168716	11661362	209613	197888	153313	186224	1.80379e+06	313477	277813	235313	4.77104e+06	1.28092e+06	199755	197968	13176683	2.65087e+06	229227	239793	1.99167e+06	177888	6915948	4.16978e+06	8.00084e+06	226069	236017	5.96196e+06	9376427	206633	2.00536e+06	8686251	8175814	395144	238589	230923	145768	141929	146972	2.17387e+06	178301	223278	147949	14352801
866	544.259	725.73	NA	NA	NA	NA	NA	NA	NA	NA	NA	25398.5	NA	NA	NA	NA	NA	NA	NA	NA	NA	NA	NA	NA	NA	NA	NA	NA	NA	NA	NA	NA	NA	NA	NA	NA	NA	NA	NA	NA	NA	66018.4	109076	67405.8	15051946	67176.4	2.05378e+06	78406.5	NA
867	958.552	611.234	NA	NA	15638341	NA	NA	NA	NA	NA	NA	NA	NA	NA	NA	NA	NA	NA	NA	NA	NA	NA	NA	NA	NA	NA	NA	NA	NA	NA	NA	NA	NA	NA	NA	NA	NA	NA	NA	NA	NA	168541	205502	215199	102399	204747	182769	163450	NA
18546	441.252	600.395	NA	95009	15616907	254970	NA	NA	164792	NA	NA	NA	NA	261032	NA	NA	NA	269129	113128	NA	NA	284787	226227	NA	192988	277929	NA	138823	106119	278148	NA	NA	126152	117048	NA	109005	627871	112414	NA	NA	NA	294029	360830	334093	672801	220491	681200	300304	133361
868	226.966	38.125	34576.1	79358.6	327022	102095	84837.9	166048	96782.9	70168.8	101781	168519	186410	110101	84359.1	122955	93422.6	136270	109985	154235	84305.9	126389	109674	121930	86890.7	90073.2	54566.5	91125.7	91769.1	111605	192273	175775	119923	152896	228957	50398.1	104521	69234.2	74461.5	54735.6	60572.4	13285982	12057698	12956034	11369025	13951653	13182827	10746532	14615327
827	346.297	579.108	NA	NA	NA	NA	NA	291484	NA	NA	267268	82350.5	1.37234e+06	70908.1	NA	262983	2.11042e+06	349842	NA	2780782	15549981	NA	87412.2	54650.3	NA	111934	51166.3	NA	75594.5	NA	NA	43653.4	NA	NA	55962.4	122708	NA	NA	2.94067e+06	115801	NA	NA	NA	NA	NA	NA	NA	NA	NA
875	373.26	656.586	NA	52945.3	34265.4	3.87369e+06	5802584	3.6352e+06	4228702	5092013	2.18714e+06	11825895	8346490	15542762	1.87019e+06	1.58898e+06	3.34494e+06	1.42059e+06	1.82649e+06	880406	467380	2.01019e+06	410394	1.8433e+06	1.05726e+06	1.84463e+06	700913	306280	663383	415219	6.29584e+06	4931101	592602	4756963	1.88664e+06	5.23243e+06	13612327	2768221	514830	2.39013e+06	308206	NA	NA	NA	NA	NA	NA	NA	NA
1138	397.024	384.582	NA	NA	NA	NA	NA	NA	NA	NA	NA	NA	NA	NA	NA	NA	NA	NA	NA	NA	NA	NA	NA	NA	NA	NA	NA	NA	NA	NA	NA	NA	NA	NA	NA	NA	NA	NA	NA	NA	NA	15485846	15311497	13714391	9712630	10662230	13530190	12202516	149202
1242	325.185	699.87	2.61104e+06	2.81204e+06	10687706	1.72475e+06	651068	723794	7898159	518163	668474	982072	970955	2.1015e+06	1.61166e+06	938754	1.23031e+06	1.07268e+06	987200	536072	556107	5.93727e+06	3.75064e+06	797120	1.57416e+06	3224786	603247	3059669	2.47177e+06	3.50477e+06	570633	613864	11160513	2.72467e+06	926449	4.07899e+06	3.58925e+06	3.71965e+06	1283718	1.13297e+06	2.01372e+06	541240	628653	615821	9462155	580149	502343	532212	6351168
881	324.146	391.27	NA	NA	15140.4	NA	NA	NA	NA	NA	NA	NA	NA	NA	NA	NA	NA	NA	NA	NA	NA	NA	NA	NA	NA	NA	NA	NA	NA	NA	NA	NA	NA	NA	NA	NA	NA	NA	NA	NA	NA	1.21594e+06	1.08783e+06	1.40242e+06	741180	851844	1.0756e+06	1.10821e+06	231143
882	324.136	596.613	NA	NA	15397736	39013.3	NA	54819.2	81208.8	51474.9	59971.1	53544.6	52971.5	65701.9	67943.6	113610	77433.1	NA	NA	NA	NA	NA	NA	62763	41394.9	61858.6	86000.7	101793	105861	NA	NA	NA	NA	NA	NA	68462.8	45945.9	49225.6	92373.2	57229	61713.9	5.17464e+06	4.9041e+06	4.98451e+06	4.98394e+06	4.16546e+06	5378098	4.99237e+06	5.32542e+06
885	303.218	492.169	NA	NA	24628.8	42953.1	18926.6	432299	125389	34767.2	73597.9	38699.3	38573.1	460333	NA	74041.9	113572	2.11774e+06	211345	1.21896e+06	15306335	358110	5475136	302516	327439	101756	73635.7	877995	172225	6.3936e+06	187255	357582	8593922	219058	413976	37766.2	NA	56096.6	NA	NA	NA	NA	NA	37398.9	NA	NA	NA	NA	NA
887	469.245	618.716	NA	36247.5	517277	57480.2	NA	NA	NA	NA	NA	NA	NA	NA	NA	NA	NA	NA	NA	NA	NA	NA	NA	NA	NA	NA	NA	NA	NA	NA	NA	NA	NA	NA	NA	NA	NA	NA	NA	NA	NA	393117	343208	334820	1.06624e+06	159121	2.11211e+06	184863	NA
888	576.33	626.161	NA	NA	15280023	NA	NA	NA	NA	NA	NA	NA	NA	NA	NA	NA	NA	NA	NA	NA	NA	NA	NA	NA	NA	NA	NA	NA	NA	NA	NA	NA	NA	NA	NA	NA	NA	NA	NA	NA	NA	1089865	990181	520594	961685	1.23024e+06	1335189	973950	NA
1008	339.2	677.319	750256	200748	160590	222073	6.24937e+06	11671925	297294	662984	833249	9114291	9031495	315776	4.76924e+06	829388	2.22298e+06	244592	284390	827867	866998	284212	215636	15266031	9001192	250436	411825	263137	221438	264198	474526	501608	229871	244546	5137049	366620	420922	287133	785403	428858	5.70519e+06	825433	4.52813e+06	4470527	234337	3.69862e+06	346160	3398096	218481
925	438.287	562.037	NA	NA	842209	NA	NA	NA	NA	NA	NA	NA	NA	NA	NA	NA	NA	NA	NA	NA	NA	NA	NA	NA	NA	29785	NA	NA	NA	NA	NA	NA	NA	NA	NA	NA	NA	NA	NA	NA	NA	397729	456205	605205	263676	356783	422609	443157	1471034
894	242.176	701.929	189786	38034.6	290420	1.35998e+06	966925	1.99284e+06	953431	442815	3357057	2233604	128353	4971156	1605271	209558	3.29854e+06	2.3594e+06	998782	927354	1.23019e+06	970685	533624	2056539	2355581	867167	975555	1.51733e+06	991681	1.11982e+06	2.40526e+06	992247	512030	800555	414608	1.68525e+06	3627535	13894398	6.18443e+06	9799096	4646939	609654	758205	328611	661829	692651	588904	265391	875751
896	450.287	630.744	NA	46685	1.30608e+06	NA	NA	NA	NA	NA	NA	NA	NA	NA	NA	NA	NA	NA	NA	NA	NA	NA	NA	NA	NA	NA	NA	NA	NA	NA	NA	NA	NA	NA	NA	28994.9	36789.4	NA	NA	NA	NA	14645610	15075875	14368576	5.47031e+06	7.29919e+06	5217096	6451809	1.25683e+06
898	265.148	648.178	304337	184616	118526	184008	183111	160225	164826	8.37704e+06	3868845	169040	161295	179951	157809	8860330	236968	183842	164064	600805	1204713	162542	163193	217799	174574	180486	12755205	163646	183511	163150	5.78963e+06	15067082	150280	186549	197779	167824	155801	157809	3.68202e+06	459406	194849	164676	125140	160322	137482	119054	3277772	177706	166604
905	1299.24	531.381	NA	NA	14948808	NA	NA	NA	NA	NA	NA	NA	NA	NA	NA	NA	NA	NA	NA	NA	NA	NA	NA	NA	NA	NA	NA	107954	NA	NA	NA	NA	NA	NA	NA	NA	NA	NA	NA	NA	NA	1442292	1.60377e+06	1.80204e+06	NA	NA	NA	NA	NA
907	423.296	627.243	NA	NA	259732	NA	NA	NA	NA	NA	NA	NA	NA	NA	NA	NA	NA	NA	NA	NA	NA	NA	NA	NA	NA	NA	NA	NA	NA	NA	NA	NA	NA	NA	NA	NA	NA	NA	NA	NA	NA	142139	156168	448053	170404	89405.5	168282	168928	221912
909	311.169	561.581	1.50605e+06	1.68447e+06	7570336	2.08247e+06	265164	294739	12677838	282418	300111	404290	274620	4356480	295839	399333	385541	1404578	2131720	321258	299191	8.17578e+06	2.20763e+06	308602	264542	2.94907e+06	266937	6.03868e+06	3.79759e+06	2.37868e+06	306015	374837	7.03341e+06	3.85283e+06	340008	7882693	4549065	5.18653e+06	288661	274799	343639	246538	231244	213820	7769956	243474	270987	241669	8884962
914	253.108	672.321	NA	NA	NA	4.07196e+06	NA	NA	4294635	1.36691e+06	390867	NA	NA	3174006	NA	4087315	20304.7	1.78829e+06	1.45398e+06	NA	NA	3.30679e+06	2.20305e+06	NA	NA	2.92037e+06	245865	2674969	3.11551e+06	3.18685e+06	1058214	1.92964e+06	14862261	7582728	NA	2.19003e+06	2.36314e+06	1.9709e+06	1.31403e+06	NA	NA	NA	NA	NA	NA	NA	NA	NA	NA
918	255.124	473.435	NA	NA	20511.9	1.31463e+06	1.43938e+06	12595682	3255561	3.32905e+06	3.37717e+06	4.01255e+06	3.42579e+06	13133285	2.67753e+06	14821447	3.0246e+06	2799676	1.1785e+06	1.7509e+06	9100306	2.41174e+06	6036488	11327805	2154977	3677345	5439989	6.66173e+06	6.13814e+06	7724933	2.16396e+06	3561656	7.72103e+06	3909171	4.6571e+06	1.57022e+06	2.59861e+06	1.68213e+06	2033578	2493130	1.64671e+06	191854	157369	154171	106417	114887	163705	108941	131981
923	299.096	518.844	NA	NA	NA	NA	88143.8	96580.5	NA	95002	90007.3	NA	NA	NA	NA	NA	NA	26948.8	NA	NA	57253.5	NA	NA	86731	83167.8	NA	87303.6	NA	NA	NA	NA	NA	NA	NA	NA	NA	NA	NA	95541.3	66321.2	53291.3	329792	300209	399844	190068	402083	827079	720310	5.20339e+06
981	297.153	626.335	4295071	525545	221817	388101	3356967	8889984	332983	618280	855609	6973372	9163000	370079	8882175	620931	2.59443e+06	315030	369471	1.12571e+06	954844	353563	338224	4947601	7938398	313374	1.02158e+06	304108	348604	303791	1.51383e+06	1.08463e+06	325493	348456	7.60751e+06	353106	389697	385791	925197	1.19823e+06	14000553	6.07372e+06	6.09067e+06	3.6663e+06	250574	4344840	456836	6250040	319138
942	241.073	432.939	10172.7	NA	14506581	1.07437e+06	500544	836020	1387457	838953	692036	769427	870292	1.2875e+06	791233	1.14228e+06	828591	852264	686936	461090	693514	900727	740059	805029	633553	1.36083e+06	919525	1.41787e+06	1.26033e+06	618572	625059	580308	926402	1.07148e+06	551183	1.43588e+06	1.23682e+06	1.18486e+06	1.02094e+06	656089	695453	187953	238318	225844	214710	261343	334228	271649	561851
943	264.934	40.6081	NA	45568.4	14391347	7982640	7767633	14505105	9580078	8657907	9005144	12040035	10193490	13011931	9950108	12113718	10087120	11370598	11091192	10958969	10796305	10221067	13160206	11152808	8059002	9857154	9233979	11916602	11121623	10792138	10470290	9826129	10465746	10056171	10580623	10480694	10268802	10899339	11022591	9436519	10186547	9048528	7.77226e+06	8700929	7415968	9268583	9233404	7901677	7.79152e+06
945	333.192	476.638	NA	NA	NA	7345117	4.34311e+06	6.49895e+06	5970579	3.93909e+06	3682633	5.41367e+06	6.56915e+06	12811470	6.38176e+06	6243466	8969249	12237770	8.12592e+06	7610569	9996617	8.19986e+06	7687501	5.53333e+06	7.25762e+06	8296298	3.62932e+06	6.44365e+06	5221605	11246999	9572271	8409951	7.89594e+06	9818480	7.88787e+06	14447114	10399974	14487065	9430759	6.65884e+06	7.88341e+06	NA	28346.3	41171	NA	NA	NA	NA	NA
947	481.23	383.439	NA	NA	NA	827270	809313	5.52531e+06	1.22945e+06	1.22002e+06	1.18118e+06	1.83435e+06	1.7165e+06	14447262	1.07889e+06	7712487	2.05688e+06	542948	458362	886272	4469968	1.29145e+06	3127921	4453566	729796	998933	1.08225e+06	1.51083e+06	1.24576e+06	981758	1776551	1.62741e+06	1.54334e+06	2.2167e+06	2207456	1.79765e+06	1912966	2.14292e+06	1.6656e+06	1.15004e+06	1.46331e+06	NA	NA	NA	52401.6	NA	NA	NA	36277.7
949	508.292	614.134	NA	47861	618541	NA	NA	NA	NA	NA	NA	NA	NA	NA	NA	NA	NA	NA	NA	NA	NA	NA	NA	NA	NA	NA	NA	NA	NA	NA	NA	NA	NA	NA	NA	NA	NA	NA	NA	NA	NA	2.66575e+06	2.83277e+06	1204478	1.91017e+06	2.60244e+06	2.36228e+06	2469415	549630
962	423.276	616.947	NA	48696.2	1.35511e+06	55500.1	NA	NA	NA	NA	NA	NA	NA	NA	NA	NA	NA	34945.6	NA	NA	NA	NA	NA	NA	54388.9	NA	NA	NA	NA	58392.6	NA	NA	NA	NA	42910.5	NA	NA	NA	NA	NA	NA	14302112	12994392	8495431	4.46598e+06	4964352	10444557	11334292	2601769
963	703.419	667.419	NA	NA	14301855	NA	NA	NA	NA	NA	NA	NA	NA	NA	NA	NA	NA	NA	NA	NA	NA	NA	NA	NA	NA	NA	NA	NA	NA	NA	NA	NA	NA	NA	NA	NA	NA	NA	NA	NA	NA	3.95509e+06	3375864	3.17571e+06	1.69544e+06	3662561	2.9871e+06	2.80198e+06	NA
1781	1194.19	484.228	NA	NA	NA	NA	NA	NA	NA	NA	NA	NA	NA	NA	NA	NA	39024	NA	NA	NA	NA	NA	NA	NA	NA	NA	NA	NA	NA	NA	NA	NA	NA	NA	NA	NA	NA	NA	NA	NA	NA	NA	NA	NA	NA	NA	NA	NA	NA
11421	560.254	648.868	NA	NA	NA	NA	NA	NA	NA	NA	NA	NA	NA	NA	NA	NA	NA	NA	NA	NA	NA	NA	NA	NA	NA	NA	NA	NA	NA	NA	NA	NA	NA	NA	NA	NA	NA	NA	NA	NA	NA	1.30979e+06	3.63547e+06	801497	155582	1.06773e+06	14259532	1.33224e+06	NA
968	303.145	377.716	NA	NA	17883.9	4.89531e+06	3.09234e+06	4463235	6875469	4924892	4.49122e+06	4786229	4509554	5.91202e+06	8877065	8494326	9543201	2.3774e+06	1.74322e+06	1.1868e+06	3.2895e+06	3555410	2.79181e+06	5.07598e+06	6.56504e+06	7.53192e+06	6761636	9239561	8.15377e+06	3422763	3554751	3.38488e+06	4533755	7033576	4.45031e+06	9063652	9321209	11111085	14224126	11178651	12356841	49177.1	40196.3	45357.6	32264.8	36138.4	47680.2	42431	31550.5
1838	310.13	329.982	NA	NA	NA	NA	NA	NA	NA	NA	NA	NA	NA	NA	NA	NA	NA	NA	NA	NA	NA	NA	NA	NA	NA	NA	NA	NA	NA	NA	NA	NA	NA	NA	NA	NA	NA	NA	NA	NA	NA	121642	97863.2	732710	NA	234132	244367	157175	552147
969	164.034	390.999	10014.6	9833.2	404929	4514353	2300737	14159288	11224463	6.62222e+06	7141855	1.1964e+06	1.88527e+06	11118760	1.07502e+06	5.38535e+06	3.56252e+06	1.46974e+06	637047	1103214	2.68947e+06	1.6124e+06	3276871	4.94631e+06	5465438	6.5054e+06	4.31225e+06	9185103	5884987	2.16923e+06	1.05345e+06	505614	1.95561e+06	1.90677e+06	664301	4.13946e+06	4234160	4.70817e+06	5.25607e+06	1.84886e+06	3303977	118860	86699.2	94358.4	55045.2	60956.3	77182.4	76095.6	398240
970	510.271	592.644	NA	NA	116815	NA	NA	NA	NA	NA	NA	NA	NA	NA	NA	NA	NA	NA	NA	NA	NA	NA	NA	NA	NA	NA	NA	NA	NA	NA	NA	NA	NA	NA	NA	NA	NA	NA	NA	NA	NA	3.74932e+06	3.70632e+06	2.36698e+06	2213472	2.65019e+06	3834386	3.04698e+06	319323
971	438.214	466.185	NA	NA	NA	NA	NA	NA	NA	NA	NA	NA	NA	NA	NA	NA	NA	NA	NA	NA	NA	NA	NA	NA	NA	NA	NA	NA	NA	NA	NA	NA	NA	NA	NA	NA	NA	NA	NA	NA	NA	11973010	10544389	10309432	9951088	11799909	12446801	10936917	680440
975	292.104	52.9552	NA	NA	96581.9	2.25868e+06	1262428	1.2883e+06	409016	509871	587992	3220393	2.30885e+06	5562318	1.3954e+06	3.44684e+06	2.18117e+06	593185	1.18551e+06	476040	390692	1.48354e+06	994293	1.34581e+06	1.66851e+06	2.02908e+06	501884	1.38978e+06	905732	807533	3269967	3.19204e+06	1.54938e+06	3.68878e+06	3.92351e+06	2.61103e+06	2.09578e+06	3.29166e+06	1.93501e+06	780175	1.29972e+06	777966	560490	696760	597383	639164	871196	493070	7719775
976	547.238	52.7906	NA	NA	NA	NA	NA	NA	NA	NA	NA	300013	530544	NA	1.39362e+06	287819	913612	NA	NA	NA	NA	NA	NA	NA	NA	477264	622890	NA	1.14837e+06	NA	NA	NA	NA	147866	79031	293993	624888	362311	3.23512e+06	1.82026e+06	1.28133e+06	2.3434e+06	2260403	2.48521e+06	9063822	9326498	5.90385e+06	6150935	14040778
977	228.103	420.322	NA	NA	NA	6336167	2.21453e+06	3.82068e+06	1.43687e+06	529965	1.20576e+06	1.85691e+06	1.98097e+06	9487446	984484	2.36921e+06	2.62777e+06	8.2542e+06	5534782	4.39045e+06	8233811	7.14395e+06	9489805	2083085	3288102	4.44268e+06	47071.6	361934	84860.1	14037006	6.48406e+06	6.70505e+06	11659504	4.83012e+06	5.31063e+06	6749483	5.57797e+06	7.31111e+06	1.33804e+06	191922	1.25835e+06	NA	NA	NA	NA	NA	NA	NA	17516.8
978	570.221	452.879	NA	NA	NA	NA	NA	NA	NA	NA	NA	NA	NA	NA	NA	NA	NA	NA	NA	NA	NA	NA	NA	NA	NA	NA	NA	NA	NA	NA	NA	NA	NA	NA	NA	NA	NA	NA	NA	NA	NA	6.9683e+06	5915899	7.93607e+06	10847947	14015202	13160556	10647679	NA
982	530.28	720.678	NA	NA	117575	34690.9	32167.5	NA	NA	NA	NA	NA	NA	NA	61673.6	NA	NA	33529.2	NA	NA	NA	NA	NA	NA	171551	NA	NA	NA	NA	114282	NA	NA	NA	NA	154560	NA	NA	NA	NA	NA	241275	35781.7	31276.1	200872	9079997	229771	13990168	738089	NA
986	301.239	569.685	NA	NA	NA	59653.4	NA	78949.6	NA	NA	NA	NA	NA	66010.3	NA	NA	NA	13969753	2.31074e+06	12387465	11075746	496208	9120937	NA	NA	NA	NA	NA	NA	13585268	881612	4322998	6.01314e+06	148429	2373718	NA	NA	NA	NA	NA	NA	NA	NA	NA	NA	NA	NA	NA	NA
987	271.109	384.005	NA	NA	25865.2	348586	180461	506326	2.10691e+06	1.1708e+06	1.24826e+06	322456	234267	1.13731e+06	1.65234e+06	1235495	4100897	144412	80008.9	83304.2	512368	460711	535345	967173	3.78235e+06	1.87164e+06	3.73795e+06	13960219	5899952	542972	428098	201675	1.74436e+06	2.52193e+06	1.11453e+06	1.12371e+06	751284	2.11037e+06	5.52945e+06	3108471	5.02631e+06	NA	43323.9	NA	NA	NA	NA	25794.5	23253.7
988	452.229	514.754	NA	NA	NA	NA	NA	NA	NA	NA	NA	NA	NA	NA	NA	NA	NA	NA	NA	NA	NA	NA	NA	NA	NA	NA	NA	NA	NA	NA	NA	NA	NA	NA	NA	NA	NA	NA	NA	NA	NA	2.48311e+06	2.49919e+06	1.06232e+06	2.65339e+06	3.3253e+06	2.41232e+06	2.06937e+06	191989
994	496.292	722.36	NA	61006.7	13820197	NA	NA	NA	NA	NA	NA	NA	NA	NA	NA	NA	NA	NA	NA	NA	NA	NA	NA	NA	NA	NA	NA	NA	NA	NA	NA	NA	NA	NA	NA	NA	NA	NA	NA	NA	NA	24064.8	NA	NA	429831	NA	546128	NA	NA
996	409.147	46.4122	NA	NA	43910.8	NA	NA	NA	58921.1	NA	NA	76699.5	138756	NA	61355.1	NA	37346.7	NA	NA	NA	NA	NA	NA	NA	38618	108478	109837	235068	124621	NA	NA	NA	NA	46454.9	73892.8	63142.8	NA	80225.7	137593	65319.8	120616	7.23468e+06	7.44511e+06	6569226	4089667	7877807	7.05426e+06	5452176	4.06255e+06
997	474.181	495.211	NA	NA	NA	NA	NA	NA	NA	NA	NA	NA	NA	NA	NA	NA	NA	NA	NA	NA	NA	NA	NA	NA	NA	NA	NA	NA	NA	NA	NA	NA	NA	NA	NA	NA	NA	NA	NA	NA	NA	8419129	8075560	8204535	8821816	13792907	13322627	11686305	142545
1000	519.333	562.408	NA	NA	644155	NA	NA	NA	NA	NA	NA	NA	NA	NA	NA	57920.4	NA	NA	NA	NA	NA	NA	NA	NA	NA	NA	NA	NA	NA	NA	NA	NA	NA	NA	NA	NA	NA	NA	NA	NA	NA	NA	NA	NA	NA	NA	NA	NA	NA
1003	391.286	732.174	NA	NA	NA	NA	NA	NA	NA	NA	NA	NA	NA	NA	NA	48841.6	NA	NA	NA	NA	NA	NA	27340.2	NA	31343.7	NA	NA	NA	NA	NA	NA	NA	NA	NA	54533.4	NA	NA	NA	NA	NA	NA	8622367	4.84621e+06	3025793	4652735	6.1792e+06	10594947	13730780	405203
12712	464.303	638.977	NA	NA	185800	NA	NA	NA	NA	NA	NA	NA	NA	NA	NA	NA	NA	NA	NA	NA	NA	NA	NA	NA	NA	NA	NA	NA	NA	NA	NA	NA	NA	NA	NA	NA	NA	NA	NA	NA	NA	13729529	12161928	10960926	1.24202e+06	7.97339e+06	3.38336e+06	4781539	639144
851	313.112	564.665	NA	NA	NA	NA	NA	NA	39024.2	NA	NA	NA	NA	NA	NA	NA	NA	NA	NA	NA	NA	NA	NA	NA	NA	36643	NA	40687	23425.1	NA	NA	NA	NA	NA	NA	NA	NA	44031.6	NA	NA	NA	213629	207087	259080	319208	226782	711607	328582	12560492
1006	1289.24	530.926	NA	NA	NA	NA	NA	NA	NA	NA	NA	NA	NA	NA	NA	NA	NA	NA	NA	NA	NA	NA	NA	NA	NA	NA	NA	NA	NA	NA	NA	NA	NA	NA	NA	NA	NA	NA	NA	NA	NA	NA	NA	NA	NA	NA	NA	NA	NA
1009	227.104	379.632	NA	NA	16024.5	83666	101489	633518	289631	204234	247848	243890	186603	699134	161073	630945	123842	189505	191369	261354	243859	162683	308227	559882	88267.3	146821	261475	415854	276969	183263	169651	205479	117255	151362	168717	141827	196071	193612	152391	156011	145959	2.77858e+06	2581140	3167259	4799496	4881507	3.88821e+06	3.46536e+06	9168717
10205	371.135	415.766	NA	NA	NA	NA	NA	NA	NA	NA	NA	NA	NA	NA	NA	NA	NA	NA	NA	NA	NA	NA	NA	NA	NA	NA	NA	NA	NA	NA	NA	NA	NA	NA	NA	NA	NA	NA	NA	NA	NA	462317	476277	624910	2.07098e+06	666377	565880	598890	62687.8
2413	259.192	498.655	NA	NA	NA	34366.7	NA	362296	NA	NA	NA	NA	NA	180845	NA	NA	NA	3769563	341061	2.30973e+06	13518300	278403	5551914	37925.7	NA	NA	NA	NA	NA	8610939	231287	640309	4.09259e+06	120556	436611	NA	NA	NA	NA	NA	NA	NA	29043.3	NA	NA	NA	NA	NA	NA
20136	144.045	302.284	NA	NA	46984.5	334988	228660	1.0611e+06	855436	671137	642589	239191	243281	1.13152e+06	181423	822387	357088	194128	162227	177329	346556	NA	NA	702876	205884	183816	507497	583932	572439	NA	220254	149650	NA	435648	225342	357753	306952	449584	478923	281797	358299	989066	1.24617e+06	1.23616e+06	1.18944e+06	1.49108e+06	1.33817e+06	1.28758e+06	8622302
1023	355.089	46.367	NA	NA	13481241	117958	140891	56235.2	302820	265416	447840	1.01423e+06	1.12205e+06	301821	902544	186978	1.55002e+06	437667	227679	204097	286419	443932	507854	150209	839926	1.03475e+06	887690	2.30252e+06	1.45826e+06	284439	285865	182843	877137	1.71195e+06	1.67656e+06	482566	402741	587721	1.45455e+06	658832	1.51006e+06	3.48252e+06	3.21556e+06	3918334	3.35858e+06	2960284	3212334	2350211	3.99575e+06
1024	360.255	709.252	NA	NA	69166.8	2.16957e+06	3.1365e+06	4.38504e+06	3.8128e+06	4335863	4.42737e+06	3.76222e+06	4938883	4.6295e+06	2.63276e+06	3327242	5.28507e+06	856202	1.2296e+06	549031	2.6634e+06	7783055	4495777	7678796	12484221	5.67719e+06	5744550	10220007	5348675	779492	2.11534e+06	906244	1.34086e+06	3532118	1.63741e+06	13464313	6.54405e+06	7868848	7.76491e+06	3.39575e+06	5.55832e+06	NA	NA	NA	NA	NA	NA	NA	37396
1025	324.146	382.88	NA	NA	NA	NA	NA	NA	NA	NA	NA	NA	NA	NA	NA	NA	NA	NA	NA	NA	NA	NA	NA	NA	NA	NA	NA	NA	NA	NA	NA	NA	NA	NA	NA	NA	NA	NA	NA	NA	NA	1.22491e+06	1.18374e+06	1.56168e+06	733676	942110	1.04761e+06	943430	205298
1026	331.177	453.95	NA	NA	NA	6487296	3.21055e+06	6.37838e+06	7727550	4765098	4.89496e+06	3863944	4.45715e+06	9430366	6292979	7.95602e+06	11386210	6.34571e+06	2.50658e+06	2.322e+06	9938949	6.69728e+06	7024445	5248152	10845168	8965541	5.08304e+06	13018013	8.32166e+06	9341104	6637205	5.57833e+06	13455059	12031302	8956305	9634007	5.73705e+06	12372619	11335938	5104300	10655007	32324.8	28567.8	73728.2	31585.2	33877.2	73638.6	25481.7	42633.7
1027	354.156	373.504	NA	NA	NA	NA	NA	NA	NA	NA	NA	NA	NA	NA	NA	NA	NA	NA	NA	NA	NA	NA	NA	NA	NA	NA	NA	NA	NA	NA	NA	NA	NA	NA	NA	NA	NA	NA	NA	NA	NA	4031458	4.14644e+06	3.62002e+06	4.19234e+06	4505225	5922553	5369417	2.13748e+06
1028	283.192	617.667	NA	NA	60114.7	8620206	11538102	9511004	2651791	2987907	2.13302e+06	4.41963e+06	5103820	3.56649e+06	2.24911e+06	3.73036e+06	2442758	5.27819e+06	11755220	5346400	3.2512e+06	8501218	4.01621e+06	3.91759e+06	3.51586e+06	3.9868e+06	973261	1.39181e+06	1.47944e+06	1.6869e+06	13422753	10031303	6.2414e+06	5.07615e+06	4.02704e+06	5.81046e+06	5.09617e+06	4.11166e+06	3.36419e+06	1.19021e+06	2477180	41032.3	52319.3	60726.1	NA	31390	NA	31502.4	NA
1030	313.12	521.086	NA	NA	NA	2191776	1.99096e+06	9620577	3433198	2.56468e+06	2749583	3.94715e+06	4356553	10998638	2721631	13415852	2.81494e+06	3.02878e+06	4.72897e+06	2.08212e+06	4.80428e+06	4742320	4.46285e+06	9420873	1.27895e+06	3.88406e+06	5.47577e+06	3270899	5018309	1.62786e+06	2.79258e+06	2.70165e+06	823361	2.96748e+06	2.56035e+06	3.36626e+06	3.32413e+06	3.90629e+06	4483724	2568030	3.45675e+06	56240.8	50383.5	52733.5	38883.7	35816.7	37043.7	44155.1	66671.7
1032	285.208	545.783	NA	NA	77694.7	44974.6	26185.1	93605.7	30169.4	NA	31035	30964	56907.8	67062.3	31699.2	68989.2	30737.2	10018635	675845	3.71746e+06	10609698	175607	4968837	48759.6	37802.1	NA	NA	43123	29978.3	13413295	359617	2666301	9281292	57685.1	1.94298e+06	27661.6	21559.5	31642.5	NA	NA	NA	40820.6	49534.9	38252.7	38203.9	38848.9	60915.8	43343.2	53476.5
1033	394.187	446.103	NA	NA	NA	NA	NA	NA	NA	NA	NA	NA	NA	NA	NA	NA	NA	NA	NA	NA	NA	NA	NA	NA	NA	NA	NA	NA	NA	NA	NA	NA	NA	NA	NA	NA	NA	NA	NA	NA	NA	2.73073e+06	2844625	2.89819e+06	3.24706e+06	3.77895e+06	4522259	3.80031e+06	307721
1034	324.146	427.099	NA	NA	12977.2	NA	NA	NA	NA	NA	NA	NA	NA	NA	NA	NA	NA	NA	NA	NA	NA	NA	NA	NA	NA	NA	NA	NA	NA	NA	NA	NA	NA	NA	NA	NA	NA	NA	NA	NA	NA	11916633	9536908	13384981	3.32382e+06	4.1601e+06	4.53351e+06	4.34065e+06	4866261
1035	439.271	632.52	NA	84537.6	13375522	NA	72805.5	NA	82550	NA	38928.6	39385.8	NA	45680.9	59320.5	170612	89151.5	NA	NA	NA	NA	NA	30399.9	67823.7	234188	NA	105591	NA	76679.8	NA	NA	39705.3	NA	NA	323653	45664.6	NA	NA	NA	NA	231696	2.81996e+06	2.2342e+06	2.43511e+06	1.2461e+06	1.95063e+06	1.11765e+06	2.55977e+06	NA
1038	451.219	398.657	NA	NA	15171.9	370046	421881	1.43798e+06	748805	746010	551233	352040	357790	3.00031e+06	365072	1.19344e+06	793353	2.61018e+06	1.32833e+06	2.83404e+06	13345085	3508027	9942191	646666	590331	476687	371451	3178551	756573	6.67107e+06	3.86341e+06	2916572	12008517	9915946	5.76221e+06	NA	NA	40444	53913.6	25610.8	36451.5	NA	NA	NA	NA	NA	NA	NA	41476.7
1040	530.212	249.129	NA	NA	NA	NA	NA	NA	NA	NA	NA	NA	NA	NA	NA	NA	NA	NA	NA	NA	NA	NA	NA	NA	NA	NA	NA	NA	NA	NA	NA	NA	NA	NA	NA	NA	NA	NA	NA	NA	12519	10432038	9651777	8622194	8746227	11064057	13312208	8872285	4.31899e+06
1042	398.183	430.927	NA	NA	NA	NA	NA	21646.2	NA	NA	20326.1	32537	22866.2	120539	NA	NA	NA	NA	NA	NA	NA	NA	NA	27749.3	NA	34448.7	NA	NA	NA	NA	NA	NA	33423.4	NA	NA	NA	95589.2	NA	NA	NA	NA	2.12957e+06	1.93974e+06	2102272	1.87535e+06	2.30095e+06	2723976	1.97891e+06	10614126
1048	167.071	462.084	NA	NA	NA	719273	703418	2.95838e+06	947025	910332	829244	2.75677e+06	2.75383e+06	13211886	2726647	11541237	6097902	549219	926983	911853	1166585	1.06709e+06	1.69526e+06	2.00315e+06	1.74157e+06	1.15597e+06	2.80277e+06	2.85649e+06	3.14311e+06	595864	2.31048e+06	1.98134e+06	1.60487e+06	3.10997e+06	2.10674e+06	2.1643e+06	2340153	1.8554e+06	3.97413e+06	2.82932e+06	3.24247e+06	NA	31958.1	22835.8	NA	NA	41485.9	36533	NA
4215	318.201	589.688	NA	NA	NA	3249899	3.79992e+06	2.9022e+06	2941013	4.12073e+06	2272656	7278358	5.83118e+06	8.14732e+06	3.42324e+06	2973679	3.09835e+06	1.06668e+06	3.14239e+06	1.01129e+06	162588	1.68254e+06	NA	2.9955e+06	1.08179e+06	NA	2.14083e+06	766981	1.99576e+06	NA	4.49196e+06	3.25871e+06	NA	3.37497e+06	1.27e+06	6.80201e+06	13198324	4.14869e+06	2363561	4358180	1079522	NA	NA	NA	NA	NA	NA	NA	NA
1050	287.223	605.221	NA	73954.7	2.05137e+06	104805	49185.4	132586	59560.9	51055.5	54416.5	53412.4	104487	60577.3	67920.7	70481.4	75354	3083347	769810	2015044	5402636	435468	3.87403e+06	84339.2	89082.7	88608.2	64772.9	84493.9	59077.2	6.74375e+06	307965	1044007	13183568	77860.8	1505234	76766.8	72670.7	69120.9	97351.2	82223.4	48957.9	118943	121091	128806	145926	172832	189387	198197	83387
1051	453.25	577.996	NA	58666.6	13180908	52939.4	48185.5	NA	NA	NA	NA	NA	NA	52995.5	NA	32350.9	38824.4	41309	NA	NA	NA	NA	42325.3	44925.9	31790.5	48976.2	NA	NA	NA	78380.1	NA	NA	51500.7	NA	NA	NA	NA	NA	NA	NA	58730.3	2.15645e+06	1950123	1.98128e+06	1.06059e+06	1.43999e+06	1.48507e+06	1.63068e+06	171116
1052	257.14	416.976	NA	10132.6	17864.1	3.50576e+06	1.50917e+06	2.36348e+06	162048	101979	156419	1.60006e+06	3.89614e+06	3.55571e+06	258673	1.18016e+06	445139	4656617	3.56374e+06	2.25487e+06	6673975	6141986	5555242	803357	817172	1.37233e+06	57020.5	173121	102700	10005883	5.07014e+06	3.36897e+06	13156422	1.79607e+06	2.36337e+06	5.51388e+06	2.40249e+06	2.95136e+06	880154	117682	354656	60570.6	51919.5	35595.3	39927.7	54337.5	NA	54114.1	22651.5
1054	325.024	375.247	NA	NA	NA	NA	17066.3	NA	NA	NA	NA	NA	NA	NA	37115.3	61986.6	NA	NA	NA	NA	NA	NA	23480.8	NA	45080.4	NA	25052.5	NA	NA	NA	NA	NA	NA	NA	91901.8	NA	NA	NA	NA	NA	76695.8	6.62434e+06	5998900	7001752	NA	8633900	5.70356e+06	13136754	NA
1058	489.24	480.191	NA	NA	NA	NA	NA	NA	NA	NA	NA	NA	NA	NA	NA	NA	NA	NA	NA	NA	NA	NA	NA	NA	NA	NA	NA	NA	NA	NA	NA	NA	NA	NA	NA	NA	NA	NA	NA	NA	NA	8750645	8527543	7918003	9772165	12556890	13116407	11685064	231109
1743	439.27	715.194	35414.3	119877	2.42065e+06	118270	NA	NA	NA	NA	NA	NA	NA	1.88391e+06	51987.7	1.30512e+06	NA	124227	NA	NA	NA	53855.1	247863	NA	171283	584891	53919.7	NA	NA	145322	NA	101561	NA	NA	41346.6	3281734	201925	383373	NA	NA	60980	121484	5569037	1.12209e+06	462456	2.00856e+06	432446	137069	NA
1067	338.162	416.73	NA	NA	NA	NA	NA	NA	NA	NA	NA	NA	NA	NA	NA	NA	NA	NA	NA	NA	NA	NA	NA	NA	NA	NA	NA	NA	NA	NA	NA	NA	NA	NA	NA	NA	NA	NA	NA	NA	NA	747162	561920	688918	510408	483770	627484	489602	608868
1069	245.176	490.87	NA	NA	25840.5	516691	190232	6607493	1.30543e+06	403236	647041	262413	128852	11373018	54591	133108	548557	2.29344e+06	1.11355e+06	3.22227e+06	12416496	1.67421e+06	12978268	1.55184e+06	642469	420517	344425	1.46708e+06	585789	2685699	1.26684e+06	1.7911e+06	2.30909e+06	1.55144e+06	2165884	289053	215375	271110	NA	137340	NA	NA	NA	NA	NA	NA	NA	NA	21771.1
1071	287.089	53.0164	NA	NA	75978.7	1.18696e+06	513099	1252542	341081	541338	741450	4043537	3.39039e+06	585136	5.31167e+06	2832865	9186198	524200	316694	302764	741017	1.38419e+06	319817	10903229	12943294	3.55062e+06	864069	866366	497523	353792	219252	136533	2.80671e+06	1.61075e+06	622030	6.81607e+06	3.3016e+06	5.22153e+06	1.50532e+06	562816	7.74782e+06	4.00476e+06	3.48048e+06	3.28103e+06	3.15957e+06	3451876	3.06991e+06	3.18262e+06	3686426
1074	133.013	51.3589	26163.7	19352.4	283701	183275	198008	474776	245460	215534	206202	186098	325182	174174	133339	126838	379848	3.29628e+06	268306	280141	60790.8	112899	141772	250320	191764	401182	362784	707679	674432	2.27508e+06	140957	225397	1.68435e+06	255408	185339	140912	696172	362748	366267	137868	309443	2927344	2.71601e+06	2.91288e+06	2.21938e+06	2.53528e+06	2.74855e+06	2.43858e+06	2284785
1075	382.187	510.438	NA	NA	NA	NA	NA	NA	NA	NA	NA	NA	NA	NA	NA	NA	NA	NA	NA	NA	NA	NA	NA	NA	NA	NA	NA	NA	NA	NA	NA	NA	NA	NA	NA	NA	NA	NA	NA	NA	NA	9093207	8.0804e+06	7882964	2.12495e+06	3197817	4.28407e+06	3148309	6454329
1076	482.314	617.384	NA	37997.8	12878093	NA	NA	NA	NA	NA	NA	NA	NA	NA	NA	NA	NA	NA	NA	NA	NA	NA	NA	NA	NA	NA	NA	NA	NA	NA	NA	NA	NA	NA	NA	NA	NA	NA	NA	NA	NA	122812	98529.5	114114	528978	99631.7	743222	40909.5	1.87982e+06
1077	581.491	674.493	NA	NA	NA	1.66911e+06	2.19309e+06	904489	5.55767e+06	5176042	3.58686e+06	1.81431e+06	2.65675e+06	2.32904e+06	1.97024e+06	594310	1.46525e+06	3154967	2.34983e+06	929193	5.97308e+06	6248008	5.17536e+06	3.47158e+06	5272026	4.8204e+06	10928125	11747019	12876495	2.88366e+06	1.77243e+06	918091	7.04265e+06	1.99465e+06	1.1281e+06	5.7982e+06	3.2543e+06	9600539	8437582	2.69283e+06	10395069	NA	NA	NA	NA	NA	NA	NA	51908.8
1078	498.291	809.111	NA	NA	12860379	NA	NA	NA	89709.9	NA	127534	NA	NA	37283.3	NA	NA	NA	18231.1	32045.4	50113.1	NA	NA	NA	NA	NA	NA	NA	81002.8	NA	NA	NA	NA	NA	32224.7	NA	57947.6	NA	NA	NA	NA	NA	773670	NA	31390.6	614156	42419.5	283869	192670	NA
1080	126.904	55.7277	18614.6	14658.2	3098705	8498857	6186037	12846995	8963691	8.01285e+06	7.33397e+06	8076903	8.04995e+06	7.91e+06	6.70799e+06	7.43638e+06	7295245	7064555	6.01929e+06	5533625	7060002	6.64116e+06	6.99491e+06	7870165	9148658	9467596	8029113	9442444	9339659	6.90255e+06	5901007	5.76086e+06	6.72121e+06	6.41569e+06	5.67812e+06	6.8635e+06	6.6773e+06	7220341	9059020	5976850	7933951	97723.3	140807	216194	113580	102577	126534	130129	91396.5
752	1360.26	529.453	NA	NA	12801164	NA	NA	NA	NA	NA	NA	187413	298890	368216	173597	593803	183995	6797386	6077104	9970120	6004639	5333202	7.29026e+06	NA	NA	NA	NA	NA	NA	NA	NA	NA	NA	NA	NA	NA	NA	NA	NA	NA	NA	NA	NA	NA	NA	NA	NA	NA	143635
1087	706.394	656.004	NA	NA	121648	NA	NA	NA	NA	NA	NA	NA	NA	NA	NA	NA	NA	NA	NA	NA	NA	NA	NA	NA	NA	NA	NA	NA	NA	NA	NA	NA	NA	NA	NA	NA	NA	NA	NA	NA	NA	7588576	8687393	6.09805e+06	8082743	10736844	12715969	9890613	60037
1088	269.067	328.375	NA	NA	NA	NA	NA	NA	NA	NA	NA	NA	NA	NA	NA	NA	NA	NA	NA	NA	NA	NA	NA	NA	NA	NA	NA	NA	NA	NA	NA	NA	NA	NA	NA	NA	NA	NA	NA	NA	NA	12661544	12709212	10275719	4939100	5110007	6734915	5.256e+06	79723.6
1096	297.153	688.756	237933	9933243	1.48951e+06	9000990	239523	185747	5697335	300182	272630	332916	329218	1.99519e+06	465823	7.88239e+06	464179	3.97671e+06	2.07759e+06	218294	250555	7704944	3.64626e+06	374830	368159	3.47228e+06	313015	5552015	3587016	3.43776e+06	629828	1.40673e+06	3.48655e+06	6514271	293704	4847349	12618906	11187909	4650905	409990	387054	197056	176088	162761	2563465	170253	5325685	194281	7314771
1097	299.187	506.11	NA	NA	NA	2.70203e+06	1295390	2.19348e+06	105292	70106.3	107052	599497	1.0933e+06	1.634e+06	95114.6	299448	182076	12611578	7.49498e+06	7380313	5.86078e+06	3.58958e+06	4.60117e+06	619091	728779	1.042e+06	65281.7	137460	73755.6	8019616	3.99423e+06	4.72161e+06	3.12564e+06	668930	1.49826e+06	2.05e+06	885181	1.52745e+06	302849	59832.8	163699	42652.5	38902.9	50104.2	37078	33377.3	65972.4	40502	51290.2
1098	748.552	756.085	59451	NA	152103	60461.2	94154.3	86405.2	26335.1	10589687	45637.8	10405620	32549.3	6932399	3101794	6365343	11480839	61915.7	12600544	7842471	NA	39925.9	5122257	70139.2	8.13814e+06	6.01806e+06	2.78114e+06	NA	34221.1	74840.5	82904.7	2674450	40608	NA	7363986	4896286	2.39897e+06	2416498	56701.6	107182	8981348	29769.4	47417.8	6.93933e+06	8.09996e+06	NA	NA	3393832	NA
1100	186.113	385.4	70730.7	116747	93284.8	650933	503776	12593894	1769991	1.3722e+06	1.41006e+06	93876.7	89545.3	888950	85436.6	109885	81188.6	506302	291678	811749	3.83883e+06	90430.9	245349	649093	89713	146924	166256	92616.5	172651	409723	114180	203860	112485	109595	112534	86561.9	105609	135737	108650	97333.5	85066.6	88481	90245	84218	123774	77063.9	100552	106664	79137.5
1102	637.397	535.826	NA	NA	5.34664e+06	NA	NA	NA	NA	NA	NA	NA	NA	NA	NA	NA	NA	NA	NA	NA	NA	NA	NA	NA	NA	NA	NA	NA	NA	116449	NA	NA	NA	NA	NA	NA	NA	NA	NA	NA	NA	NA	NA	NA	NA	NA	NA	NA	NA
1104	273.207	562.852	NA	NA	5034758	322764	181358	448795	42013.2	51964.3	NA	36298.6	NA	208196	NA	37459.5	NA	9537964	3.62802e+06	8490987	12579199	1.26104e+06	8740264	46751.3	NA	NA	NA	27989.1	NA	7.52449e+06	1144457	3.6388e+06	4.48264e+06	946304	3.64661e+06	NA	NA	39978.2	NA	NA	NA	179744	229185	251080	82920.3	115199	224370	210188	NA
1108	413.111	373.784	NA	NA	NA	396052	311078	1232855	1.17056e+06	885342	1.14295e+06	6276617	8157380	4.34033e+06	3.76977e+06	12563617	1.70885e+06	865193	883217	433628	923486	3.3908e+06	1.22528e+06	1.58209e+06	333834	1.13988e+06	1.39113e+06	1660820	1.87674e+06	673523	1.17424e+06	1.34567e+06	790898	1.8073e+06	2.27864e+06	1.72255e+06	3.61898e+06	717143	1.83919e+06	2.76324e+06	629759	NA	NA	NA	NA	NA	NA	NA	NA
1111	265.072	381.093	NA	NA	NA	NA	NA	NA	NA	NA	NA	NA	NA	NA	NA	NA	NA	NA	NA	NA	NA	NA	NA	NA	NA	NA	NA	NA	NA	NA	NA	NA	NA	NA	NA	NA	NA	NA	NA	NA	NA	12536295	10946150	10430099	6268540	6.40909e+06	10802833	11587546	124014
1113	174.088	43.6701	NA	NA	116113	5408342	4.61138e+06	2.9236e+06	11966852	9800929	9205452	7.99677e+06	2.8563e+06	3.18652e+06	2.51083e+06	1.28095e+06	1.81495e+06	5653955	5.66821e+06	2.24024e+06	2.20698e+06	6284032	3798427	3.39346e+06	1.66771e+06	2.45854e+06	1.46402e+06	2.76954e+06	1.76089e+06	6.21469e+06	7620355	9869935	6.47673e+06	7.70648e+06	12526635	2.20263e+06	7.04047e+06	1.82067e+06	1.80676e+06	1.94735e+06	1.86599e+06	870801	988049	884920	1.06897e+06	918936	992962	1.13857e+06	5081125
1119	289.166	366.472	NA	20475.6	26068.8	107978	82506.5	1.37833e+06	4.00308e+06	3394355	3.55817e+06	336080	175404	1.2025e+06	2.00256e+06	7459484	1.72941e+06	69900.6	40418.2	46396.5	133833	71178.9	80793	3.95565e+06	444266	748522	12423025	11007712	9573730	76468.2	64648.4	51770.9	119713	711839	245094	352200	479987	732277	2608060	5.36307e+06	4189970	234370	186326	177722	176006	170602	215598	194996	166549
136	727.536	594.509	NA	NA	NA	111452	191896	283365	47425.4	97753.4	98487.5	2.86932e+06	3.95357e+06	183146	9186083	1.14342e+06	757369	NA	1.30513e+06	66621.3	506928	12387430	249417	770736	NA	372425	527324	NA	103100	NA	3.85792e+06	951502	NA	401987	5543727	2.39052e+06	8354045	173979	1780411	1.39677e+06	326133	NA	NA	NA	NA	NA	NA	NA	NA
1155	354.156	373.973	NA	NA	NA	NA	NA	NA	NA	NA	NA	NA	NA	NA	NA	NA	NA	NA	NA	NA	NA	NA	NA	NA	NA	NA	NA	NA	NA	NA	NA	NA	NA	NA	NA	NA	NA	NA	NA	NA	NA	4031458	4.14644e+06	3.62002e+06	4.19234e+06	4505225	5922553	5369417	2.13748e+06
1127	495.274	637.257	NA	NA	74423.1	NA	34795.1	NA	134121	NA	1.02718e+06	338725	227739	115993	NA	1.41446e+06	54788	NA	56875.1	798466	98519.5	101216	NA	NA	53315.9	NA	NA	581682	NA	NA	NA	81257.8	29727.4	33135.6	117070	109960	NA	287727	768918	NA	NA	40207.4	NA	NA	106328	NA	41825.1	255838	NA
1129	307.086	530.41	NA	NA	NA	NA	74543.8	102278	NA	NA	NA	5.40262e+06	12322969	NA	1.00368e+06	NA	NA	NA	NA	205323	476535	NA	NA	111632	73019.8	NA	NA	NA	NA	NA	371558	NA	NA	NA	796538	NA	NA	NA	76470.1	232397	71175.6	NA	NA	NA	NA	NA	NA	NA	NA
877	325.024	392.948	NA	11650.6	912145	NA	NA	NA	NA	NA	NA	NA	NA	NA	NA	129735	NA	NA	NA	NA	NA	NA	62053	NA	NA	NA	NA	NA	NA	NA	NA	NA	NA	NA	30635.4	NA	21004.3	NA	NA	NA	NA	472737	328613	370376	11170632	487137	12255427	647203	480156
137	741.552	603.831	NA	NA	NA	129025	261193	280267	NA	162419	212184	2.33266e+06	3119439	259172	7.85412e+06	1.59084e+06	548847	NA	2.5746e+06	158306	439596	12244887	226432	871766	NA	723943	741047	NA	191262	NA	5608715	2.69662e+06	NA	637740	6371429	2429553	8683660	117165	1.74589e+06	1.72181e+06	163442	NA	NA	NA	NA	NA	NA	NA	NA
1137	295.119	498.072	NA	NA	NA	NA	NA	NA	NA	NA	NA	NA	20331.3	36625.9	NA	28756.7	NA	32638.7	NA	20739.2	57990.5	34218.2	52310	NA	NA	NA	NA	19583.8	15242.9	38161.2	27930.9	23459	54505.1	39009.8	31296.2	19974.2	NA	NA	NA	NA	NA	9424751	9404002	9348508	8643102	12220803	8849432	8.01227e+06	467574
3454	251.078	50.3258	NA	NA	56636.1	3.60683e+06	2.50946e+06	4.08308e+06	970547	917775	562624	1.27713e+06	1.26715e+06	3.80442e+06	2313100	12184366	2.8324e+06	1.19808e+06	1176324	2350198	953256	887346	948848	6.21192e+06	2197624	2.79712e+06	200330	3599062	414097	672669	941440	1.06975e+06	859054	1.03911e+06	828400	5.48421e+06	2522016	4026578	4414241	393000	4004308	2.86633e+06	2.45036e+06	2.51449e+06	2.81794e+06	2.5303e+06	2.47772e+06	2157734	3.40769e+06
1141	245.139	477.041	NA	12403.6	NA	5.87649e+06	5.06555e+06	5.00103e+06	1.60891e+06	1.19373e+06	1.23061e+06	7.18145e+06	7587249	10115059	1.35028e+06	3.10435e+06	2.33632e+06	2.96275e+06	4113685	2.15343e+06	1.49805e+06	3.16255e+06	1.52455e+06	2.44488e+06	774454	2.05144e+06	310480	304138	310939	1.81491e+06	7.13273e+06	6.23555e+06	701945	4.0319e+06	4.0947e+06	5.50555e+06	12180847	2669525	1142692	1046396	475826	1.38504e+06	1.29447e+06	1.77323e+06	1.05132e+06	1.12329e+06	1.73036e+06	1.57804e+06	2546828
1146	437.255	615.651	NA	41779.2	974737	NA	NA	NA	NA	NA	NA	NA	NA	NA	NA	60904.8	45564.7	NA	NA	NA	NA	NA	NA	NA	NA	NA	NA	NA	NA	NA	NA	NA	NA	NA	50759.6	NA	NA	NA	NA	NA	NA	3727603	3381835	1.81165e+06	1.66425e+06	1731471	3.91968e+06	3.6661e+06	167306
1150	297.244	678.098	249319	210193	3.01825e+06	634411	637362	634610	600449	476814	530073	762037	951578	886494	1.31683e+06	1.32898e+06	1.16789e+06	1.9125e+06	1.38633e+06	1.74232e+06	3994708	1.03006e+06	1959969	627318	927980	715937	473331	1.48455e+06	651545	3.6345e+06	1.59278e+06	2.38786e+06	12062474	1.27124e+06	4.92305e+06	1.80082e+06	1.14205e+06	2.16813e+06	1.04616e+06	754235	1.14173e+06	545575	505595	532742	550331	605072	693324	738964	281914
1151	560.146	190.104	10360.1	11286.2	14074.9	18264.2	12003.5	15752.2	12082.2	27492.1	15285.3	24246.8	10218.7	32890.9	14203.5	16866.2	32370.8	16719	22052.1	20720.2	12961.6	14214.9	23784.7	13441.9	23182.9	27850.4	19074.2	10515.2	18177.6	17170.3	13537.3	24309.7	12240.7	12313.8	18590.9	25176.9	23464.3	13435.4	18478.2	16020.1	25366.3	6861119	5.79602e+06	6.39361e+06	5325966	4947915	4.31474e+06	2.86644e+06	3.84025e+06
1152	349.275	768.494	NA	47916.2	12049130	NA	NA	NA	NA	NA	NA	NA	NA	NA	NA	NA	NA	NA	NA	NA	NA	NA	16460.3	NA	NA	NA	NA	NA	NA	NA	NA	NA	NA	NA	NA	NA	NA	NA	NA	NA	NA	NA	NA	NA	1.44553e+06	NA	NA	NA	NA
1153	245.021	536.552	59288.3	40650.7	41044.3	12034072	9067673	8.03563e+06	1.23522e+06	944076	1.118e+06	1.47691e+06	507274	1.67078e+06	269496	137017	288789	647297	1.57936e+06	726529	319417	1.68119e+06	954368	2.32069e+06	247326	1.31686e+06	309570	131445	183167	576040	4.74896e+06	1.18532e+06	1.10195e+06	1971672	3.50504e+06	787893	6203606	871913	158767	277378	244526	71178.7	66178.4	65488	39535.5	59592.1	46302.6	65851.5	50506.3
1157	641.173	475.134	NA	NA	11994461	NA	NA	NA	NA	NA	NA	NA	NA	NA	NA	NA	NA	NA	NA	NA	NA	NA	NA	NA	NA	NA	NA	NA	NA	NA	NA	NA	NA	NA	NA	NA	NA	NA	NA	NA	NA	1286764	1.03976e+06	776285	401036	364852	976011	844356	NA
1158	483.274	679.876	NA	NA	85899.4	NA	30024.5	25630	1.15935e+06	34848	821377	81488.2	143105	276321	NA	337270	101435	22710.4	626448	959648	83461.8	280857	NA	44415.2	NA	NA	69049.7	848026	71330.8	NA	NA	NA	134765	250955	164878	823944	NA	243173	60800.5	69237.1	NA	NA	NA	NA	183368	NA	NA	218387	NA
1160	384.203	408.659	NA	NA	192252	924310	574784	3526520	100359	59112.4	111748	480540	511910	2.58313e+06	25267.7	178511	70991.8	2.93684e+06	1.91531e+06	4.5028e+06	11963864	3.24459e+06	11587833	584380	155943	316345	NA	46951.2	31193.4	4.85587e+06	1.53402e+06	1.36026e+06	6177991	570300	965441	502159	557700	465603	44967.1	NA	55469.5	NA	NA	NA	NA	NA	NA	NA	NA
1165	292.156	483.254	NA	NA	NA	2.33015e+06	1.31996e+06	11906144	3.34946e+06	2.15023e+06	2.0276e+06	32050	43363.8	408909	24225.3	117484	108972	370503	107338	433680	625218	70793.2	258936	292593	27405.7	112528	120731	16424.1	135778	326876	115040	356037	114412	2144435	1.81885e+06	48901.6	41275.3	54924.8	44222.3	41442.3	38933.5	87466.5	22829.8	36376.4	26363.2	42800.5	40602.7	50868	NA
1166	453.25	637.219	NA	81307.4	11904067	60633.3	75024.5	NA	NA	NA	NA	NA	NA	60308.5	38201.3	65827.2	89041.9	63803.1	NA	NA	NA	42587.3	68156.5	66878.1	51864.1	37202	NA	NA	NA	91893.9	NA	NA	NA	NA	58313.3	34598.5	NA	NA	NA	NA	84318.2	828708	566165	565902	596852	410749	797167	730668	NA
1168	478.318	606.056	NA	NA	11884472	NA	NA	NA	NA	NA	NA	NA	NA	NA	NA	NA	NA	NA	NA	NA	NA	NA	NA	NA	NA	NA	NA	NA	NA	NA	NA	NA	NA	NA	NA	NA	NA	NA	NA	NA	NA	575811	550626	427240	185801	280735	304272	344258	73200.4
4656	313.112	571.227	NA	NA	NA	NA	NA	NA	NA	NA	NA	NA	NA	NA	NA	NA	NA	NA	NA	NA	NA	NA	NA	NA	NA	NA	NA	NA	NA	NA	NA	NA	NA	NA	NA	NA	NA	NA	NA	NA	NA	NA	NA	NA	319208	NA	324240	NA	11831241
1173	428.122	370.463	NA	NA	NA	2994677	2.53264e+06	10324299	6.59644e+06	6246015	8485898	3.00177e+06	2.78328e+06	727383	2.03174e+06	5.11687e+06	321744	74125.2	54412.1	28084.7	94902.7	136441	78945	11147517	1.64855e+06	7792177	11462002	5280996	11769772	1.12107e+06	76195.8	1.36193e+06	1.21096e+06	154935	1.45546e+06	275215	2.26341e+06	218949	353610	1.66355e+06	196525	76371.2	57191.1	NA	121494	125518	138369	73212.8	371507
1179	536.36	625.227	NA	NA	98689.3	NA	NA	NA	NA	NA	NA	NA	NA	NA	NA	NA	NA	NA	NA	NA	NA	NA	NA	NA	NA	NA	NA	NA	NA	NA	NA	NA	NA	NA	NA	NA	NA	NA	NA	NA	NA	2.84799e+06	2.65601e+06	1453539	1843830	2.50171e+06	1.85008e+06	1.97509e+06	121833
1182	527.396	744.744	NA	NA	NA	2.98773e+06	3.60427e+06	1.21739e+06	6.33157e+06	7.38781e+06	11651897	2.47039e+06	2.37232e+06	3303015	3.5576e+06	5411860	4.5959e+06	272248	700109	159077	191733	555330	195596	1.44397e+06	741603	1.06761e+06	4.41378e+06	1.2809e+06	3.11681e+06	332483	1.86795e+06	1.63695e+06	318485	6.53757e+06	2.56521e+06	4.69821e+06	7.16932e+06	2.9861e+06	7.58015e+06	3.83365e+06	3.17012e+06	NA	NA	NA	NA	NA	NA	NA	NA
1184	237.103	520.309	NA	NA	NA	5384869	4331412	5.64065e+06	7384338	5177004	4.8201e+06	6.76024e+06	4789068	8465460	6.05442e+06	5956324	8630658	3.87465e+06	3.05943e+06	3.14421e+06	3.7994e+06	4868079	4.54548e+06	7266907	11623004	7502885	6.31368e+06	11149211	7.79106e+06	3899188	5.50718e+06	4.71734e+06	6371680	6872573	4723394	8599487	9927544	8935759	8.29438e+06	4936138	7866835	NA	NA	NA	NA	NA	NA	NA	NA
1186	153.055	414.842	NA	NA	NA	319217	232838	1.57493e+06	329335	320415	318447	2.08328e+06	1.99472e+06	11604202	1.388e+06	7.68422e+06	2.4496e+06	299642	423188	273904	801708	990348	1.08951e+06	1.07003e+06	582526	512257	768079	1210241	918070	376295	1.55575e+06	793132	1.4824e+06	1.97003e+06	844053	1.2144e+06	1.75672e+06	875964	1.67925e+06	1.2804e+06	917560	48988.2	54382.3	44027.8	44931.7	47245	65417.2	41893.9	21033.2
1191	424.198	448.798	NA	NA	NA	NA	NA	NA	NA	NA	NA	NA	NA	NA	NA	NA	NA	NA	NA	NA	NA	NA	NA	NA	NA	NA	NA	NA	NA	NA	NA	NA	NA	NA	NA	NA	NA	NA	NA	NA	NA	4.3379e+06	3787222	2.09631e+06	3.96458e+06	4698072	4.00589e+06	3.16247e+06	222289
259	699.505	570.39	NA	NA	NA	101825	135140	148700	53838.2	NA	82097.4	4571202	3.9527e+06	313939	3.84228e+06	1.44587e+06	363953	48812.1	1.88428e+06	NA	293215	11555140	380074	648565	NA	381581	287422	NA	104518	NA	1.88656e+06	638122	NA	408270	3.66598e+06	1.83113e+06	5.885e+06	302859	774150	542742	128303	NA	NA	NA	NA	NA	NA	NA	NA
1196	520.329	642.855	NA	NA	141593	NA	NA	NA	NA	NA	NA	NA	NA	NA	NA	NA	NA	NA	NA	NA	NA	NA	NA	NA	NA	NA	NA	NA	NA	NA	NA	NA	NA	NA	NA	NA	NA	NA	NA	NA	NA	9696339	11530598	9226274	4.14128e+06	5787874	6837341	7.26944e+06	3.09379e+06
1198	339.2	779.336	691556	2.2272e+06	5.87049e+06	3.90106e+06	195586	199006	7.55063e+06	1.95221e+06	4391997	207574	186242	6.10272e+06	181521	5327643	173592	3.90231e+06	5120764	419084	1190249	6054081	4896005	169151	183753	6897632	1.00898e+06	4.66532e+06	3.20013e+06	6.15503e+06	1.13096e+06	2.88792e+06	3248940	3.15903e+06	191554	3.70081e+06	11510556	2.48118e+06	4258563	329149	197211	189208	184310	177387	5.80791e+06	169399	4402441	179049	3.22071e+06
1200	434.274	692.794	NA	NA	NA	5.61888e+06	6.05992e+06	7524153	6079279	6899520	5667100	9263905	7.37471e+06	9018774	5857178	6666522	10853379	1.15642e+06	1.39232e+06	792645	535235	1.01623e+06	425810	4231386	7.3118e+06	3.83829e+06	3.24318e+06	4.4289e+06	3668318	389418	4.28943e+06	2.64374e+06	529884	4630165	2288828	11491007	8.22157e+06	10358591	9362267	3.89299e+06	8879519	NA	NA	NA	NA	NA	NA	NA	NA
1201	128.958	40.6777	NA	NA	3.07926e+06	2.2465e+06	2.67619e+06	11464718	4.08308e+06	3.6562e+06	3512309	4385740	3.52157e+06	10173363	3.1786e+06	10723004	3.84809e+06	4463265	3.92098e+06	7855351	7.75954e+06	3.88691e+06	8778938	9721005	3052021	3.00988e+06	3.71556e+06	4.63408e+06	3.93465e+06	4327134	3.9489e+06	3.57504e+06	3.91405e+06	3.97302e+06	3866004	4.15552e+06	4.40284e+06	4.47234e+06	4.22983e+06	3.66061e+06	4339709	1.10255e+06	936556	919849	759657	847030	1.05409e+06	936651	938173
1205	532.18	304.986	NA	NA	NA	NA	NA	NA	NA	NA	NA	NA	NA	25051.4	NA	30299.4	15797.6	NA	NA	NA	NA	NA	35978.1	NA	26370.5	23364.6	NA	NA	NA	NA	NA	NA	NA	NA	21549.7	26390	NA	15628	NA	NA	23504.6	11429419	9361086	8548916	5.74751e+06	10682242	8062639	6.35838e+06	1430461
1206	267.124	691.498	NA	NA	NA	57779.2	3.78159e+06	11420292	58931.2	162917	106158	11276122	5.57313e+06	296131	9414919	192503	1.0722e+06	70197.6	126693	348827	335166	403668	125155	2.52338e+06	5.67682e+06	NA	102142	NA	26398.3	43175.4	2.37922e+06	685001	133832	1.15273e+06	5729571	212680	174387	144279	383057	99535.9	4540414	NA	NA	NA	NA	NA	NA	NA	NA
1211	269.14	504.067	NA	16432.4	NA	1842678	2.41899e+06	11374221	3950921	4.56953e+06	4214250	4047690	3.60973e+06	9369509	2.87358e+06	11338721	2.65533e+06	4.61251e+06	2.86237e+06	4.31231e+06	5.16739e+06	2.35866e+06	5722049	8842737	2.23912e+06	3.48943e+06	5174672	5036203	5.43019e+06	4.44768e+06	2.47512e+06	5028971	2.39071e+06	2.98308e+06	4.42252e+06	1.85046e+06	2721378	1.90179e+06	2.30939e+06	2.46436e+06	1.86929e+06	88378.4	67208.5	60471.6	61518.7	57260.3	68467.2	78454.2	72970.3
1212	419.245	764.302	NA	11373072	4.8379e+06	NA	NA	NA	NA	NA	NA	NA	NA	NA	NA	38264.6	NA	NA	NA	NA	NA	NA	25878.2	NA	NA	49244.3	NA	NA	NA	NA	NA	NA	NA	NA	NA	26202.7	NA	NA	NA	NA	NA	NA	NA	NA	44230.7	NA	56081.7	36929.2	NA
1217	137.023	425.681	61987.2	57345.2	313182	2.84415e+06	4.15691e+06	6.84593e+06	3822847	4.68637e+06	3.35238e+06	4.61737e+06	7817454	4.46009e+06	3.81315e+06	11352595	4.05447e+06	1.63355e+06	1.69213e+06	2542501	2.86649e+06	2121559	2392478	4.67602e+06	3498233	2.72098e+06	4.098e+06	3725775	5.53746e+06	1.52821e+06	2.21313e+06	1.95747e+06	1.58419e+06	2.7888e+06	2.73353e+06	2.42753e+06	2.7976e+06	2.69768e+06	3.93113e+06	3.7041e+06	3.69819e+06	504748	547227	865046	636865	595005	510319	808942	782712
1218	393.062	619.907	NA	NA	NA	NA	NA	NA	NA	NA	NA	NA	NA	NA	NA	NA	NA	NA	NA	NA	NA	NA	NA	NA	41443.3	NA	NA	NA	NA	NA	NA	NA	NA	NA	NA	NA	NA	NA	NA	NA	NA	11351851	11144938	6.17196e+06	551931	1.47503e+06	3.36892e+06	4.88201e+06	NA
1984	452.266	558.133	NA	NA	157910	NA	NA	NA	NA	NA	NA	NA	NA	NA	NA	NA	NA	NA	NA	NA	NA	NA	NA	NA	NA	NA	NA	NA	NA	NA	NA	NA	NA	NA	NA	NA	NA	NA	NA	NA	NA	976881	1.06857e+06	846662	572229	771586	835260	738075	1.49381e+06
1227	380.209	538.33	NA	NA	NA	57697.6	NA	NA	95977.3	NA	NA	NA	NA	NA	NA	NA	NA	NA	NA	NA	NA	NA	NA	NA	NA	NA	NA	54621.3	44029.9	NA	NA	NA	NA	169480	NA	28883.7	NA	NA	NA	NA	NA	2.63476e+06	2.44852e+06	2.5637e+06	739558	1.019e+06	1.29746e+06	1363871	9061419
1229	302.169	524.633	NA	NA	NA	8.25882e+06	4.58511e+06	6028165	8.04146e+06	6412886	5.64992e+06	4.91445e+06	4.5805e+06	8915414	5726175	6.42332e+06	8638294	5.52901e+06	7598068	4.65655e+06	1.21441e+06	5.08872e+06	2.22472e+06	5.94103e+06	4.76957e+06	7880643	5.54352e+06	5209839	6.79385e+06	1.23682e+06	8.23236e+06	8623739	655583	9277103	7003120	10821606	9565766	11260842	9989891	7.4078e+06	8.36355e+06	NA	NA	NA	NA	NA	NA	NA	NA
1239	397.224	469.552	NA	NA	11136712	NA	NA	NA	NA	NA	NA	NA	NA	NA	NA	NA	NA	NA	NA	NA	NA	NA	NA	NA	NA	NA	NA	NA	NA	NA	NA	NA	NA	NA	NA	NA	NA	NA	NA	NA	NA	121233	99688	116801	110523	119409	154773	134250	87301.8
1244	409.121	460.092	24166.7	191693	183267	294924	29955.5	42125.8	287483	368014	294435	46522.7	44045.5	333233	37539.6	277925	43009.9	312509	267871	73272.9	107518	259555	241228	34685.8	29221.9	267498	253601	306821	332772	179237	370086	311083	213738	260762	33098.4	325758	247921	277836	363680	113800	52026	213617	202764	278091	315366	398224	393994	646074	2448157
1245	421.26	764.008	185773	71527.2	7.37013e+06	9927892	25206.8	NA	84502.2	NA	52258	NA	NA	925230	191503	NA	25342.8	11099279	NA	NA	NA	838132	36033.5	25785.4	520596	35319	NA	25166.1	94899	370164	33953.9	NA	NA	44071.6	552339	31709.8	NA	26027.5	506613	NA	447442	2.65582e+06	2.19442e+06	2.44573e+06	692782	3.09185e+06	134328	4.02027e+06	34590.9
1248	558.319	576.659	NA	NA	NA	NA	NA	NA	NA	NA	NA	NA	NA	NA	NA	NA	NA	NA	NA	NA	NA	NA	NA	NA	NA	NA	NA	NA	NA	NA	NA	NA	NA	NA	NA	NA	NA	NA	NA	NA	NA	1.42215e+06	1.25705e+06	549573	1.06539e+06	975881	938926	817622	180451
1250	327.164	642.292	54228.6	NA	42532.2	198502	5599356	5023923	249276	4706431	3.13112e+06	3.93973e+06	2.81148e+06	282194	3931939	408158	3.96661e+06	244826	147768	11062745	4.15804e+06	183628	608637	3.68718e+06	4.67228e+06	144266	2.93907e+06	243232	197627	269808	3.77979e+06	2.20521e+06	214044	329659	3930368	195649	204352	152601	1.34716e+06	3.89032e+06	3187063	221940	283235	381220	37037.4	214314	73082.9	380521	419087
2411	422.292	634.825	NA	NA	1.12027e+06	NA	NA	NA	NA	NA	NA	NA	NA	NA	NA	NA	NA	NA	NA	NA	NA	NA	NA	NA	NA	NA	NA	NA	NA	NA	NA	NA	NA	NA	NA	NA	NA	NA	NA	NA	NA	139725	138431	137235	380315	125981	561588	109956	1.55874e+06
1951	310.131	390.336	NA	NA	20248.3	414209	359881	NA	932830	NA	292050	NA	NA	414763	NA	608387	953742	89113.6	43861.9	54044	169542	164264	180888	NA	NA	640159	NA	1.02282e+06	NA	208173	289612	191940	246283	468199	369325	775454	688121	980858	NA	1.1378e+06	1.14838e+06	10832110	10256205	11039097	2266031	2991879	3929348	3314541	1.97413e+06
1253	292.141	53.0845	NA	NA	NA	4388956	3.49728e+06	5183838	6.83008e+06	5212026	5.65472e+06	8.16155e+06	6.49646e+06	8816512	6002329	5.91806e+06	5.92086e+06	8869333	10998388	7294073	4.37253e+06	8864979	7077497	5.49391e+06	2.45792e+06	5.53735e+06	4720212	7.21726e+06	5944440	8.334e+06	8121355	10853099	7.98753e+06	8751663	8416248	7.90154e+06	9898364	7.61716e+06	5.41143e+06	6288805	5.99596e+06	4.33978e+06	3838293	3.83065e+06	4.5021e+06	4.30062e+06	4617570	3.85985e+06	3.80824e+06
1254	99.9245	690.685	3.46331e+06	3437521	2.38841e+06	6.61052e+06	6616987	5.97418e+06	6.42168e+06	6529413	6.75524e+06	8541760	8876667	7877020	9422528	10565059	9664745	7373207	5885146	5926883	6927054	7676623	6519351	9293950	9256937	9157113	7.75296e+06	9640444	7.66798e+06	6360027	6.86013e+06	7100985	7562366	8.23224e+06	7.85391e+06	10992319	10468208	10460397	10927040	9610990	9662963	2950411	2.81211e+06	2.90453e+06	3.16471e+06	3.41085e+06	3.05357e+06	3.2245e+06	3.50233e+06
1255	255.114	440.032	NA	NA	18168.8	199335	127638	408235	989036	780746	591311	188011	181402	526208	851475	905565	446791	211693	225198	190578	354281	283757	425089	500481	111459	301933	942799	241640	832650	209030	216429	251052	132949	304057	215293	233366	286767	247208	484098	785600	315049	7386816	6.10354e+06	6710039	7.44585e+06	9129417	8.03434e+06	7329000	8837083
1497	508.292	596.112	NA	NA	416643	NA	NA	NA	NA	NA	NA	NA	NA	NA	NA	NA	NA	NA	NA	NA	NA	NA	NA	NA	NA	NA	NA	NA	NA	NA	NA	NA	NA	NA	NA	NA	NA	NA	NA	NA	NA	2.1183e+06	2.16159e+06	935898	2.48065e+06	3230429	2.62517e+06	2712762	224089
1260	122.024	52.8767	35536.9	36854.2	159316	1.15441e+06	679350	5034807	1.51821e+06	1.65942e+06	1.70578e+06	1.22921e+06	1375337	2.00098e+06	2.09778e+06	2467066	2.04499e+06	2.14891e+06	1.71848e+06	1.28473e+06	2740241	4747130	5689758	4.37081e+06	1.54938e+06	1.22683e+06	2268892	4.01181e+06	1.888e+06	3.46336e+06	1.08691e+06	826640	10948561	6840760	2.371e+06	2.66343e+06	2.05342e+06	3.02298e+06	977066	1.1737e+06	2.72867e+06	622667	526130	486883	396518	536870	606159	592477	375630
1265	535.34	670.323	NA	47335.2	10901778	NA	NA	NA	NA	NA	NA	NA	NA	NA	NA	NA	NA	NA	NA	NA	NA	NA	NA	NA	NA	NA	NA	NA	NA	NA	NA	NA	NA	NA	NA	NA	NA	NA	NA	NA	NA	5343496	5.30113e+06	4.61937e+06	4.22669e+06	9192773	6162540	7960497	63487.3
1270	331.213	460.64	NA	NA	NA	67550	20712.4	568193	119334	58213.1	80182.7	38095	24346.9	1.17396e+06	27166	126337	175728	1.32864e+06	264989	1.39427e+06	10851386	371729	5.42789e+06	251262	199823	66521.7	81114.9	870870	112366	2652880	236636	336959	3.14081e+06	185421	398417	52071.6	NA	58869.1	40173.2	NA	35839.6	NA	NA	NA	NA	NA	40548.5	NA	115251
1273	244.098	451.9	NA	NA	NA	5523129	3.46283e+06	6.98741e+06	3363235	2.40226e+06	2.77446e+06	3.20366e+06	3.50746e+06	10405744	1.84595e+06	6.74578e+06	4.09715e+06	8482075	8173388	5527241	5.95212e+06	10543284	10827705	5243229	3.6713e+06	5.11255e+06	2.50325e+06	3021926	2.64863e+06	7660121	6199032	7.58629e+06	3.09006e+06	5.68749e+06	3935436	6032256	4474512	6.31312e+06	912937	1802431	530542	NA	NA	NA	NA	NA	53660.9	45832.1	31631.7
15134	496.292	699.685	NA	83593.7	10797660	NA	NA	NA	NA	NA	NA	NA	NA	NA	NA	NA	NA	NA	NA	NA	NA	NA	NA	NA	NA	NA	NA	NA	NA	NA	NA	NA	NA	NA	NA	NA	NA	NA	NA	NA	NA	779468	769453	646098	443392	741795	40327.8	737316	NA
1520	317.234	537.704	NA	NA	NA	104654	67698	1222808	215864	95410.4	155305	52414	30390.4	850980	NA	58406.4	87633.6	5.97699e+06	905431	4.36409e+06	10794006	561926	5974148	230243	105828	51048.7	61572.8	197421	91801.6	5.64326e+06	406827	904593	2.83919e+06	358574	915062	40076.8	32027.3	53876.8	NA	NA	NA	NA	NA	NA	NA	NA	NA	NA	NA
1276	332.104	549.781	NA	NA	NA	7164312	5.54598e+06	7026968	10777349	8455921	7.63846e+06	3030589	3.03258e+06	3942757	3.13863e+06	5053128	3995741	247215	200572	130566	1.18733e+06	2915921	1.71107e+06	3.19262e+06	956944	3521504	2.97946e+06	1181311	3.2792e+06	426183	1.66595e+06	591751	1.34237e+06	4.38544e+06	2.04603e+06	5596329	7418146	2.93888e+06	4946781	2.96374e+06	2140317	NA	NA	NA	NA	NA	NA	NA	NA
1277	481.23	389.58	NA	NA	NA	1.17922e+06	1294787	10730545	2.2322e+06	2.0851e+06	2139700	2918714	2.95679e+06	10621666	2.00508e+06	10770785	1.80645e+06	739748	693571	1107189	3.9432e+06	1.41949e+06	2.81051e+06	6316549	1.0701e+06	2.00639e+06	1937361	3100442	2.603e+06	1.37478e+06	2.29374e+06	2.24949e+06	1.72125e+06	2.79827e+06	2.49296e+06	2.42972e+06	3109403	3419660	2274731	1.63627e+06	1980966	NA	NA	NA	68703.5	NA	NA	59232.3	45438.1
1279	321.092	532.77	NA	NA	NA	NA	142604	206024	NA	NA	NA	6994636	10742707	NA	2.01224e+06	NA	317676	NA	NA	NA	NA	NA	NA	226174	177907	NA	NA	NA	NA	NA	NA	NA	NA	NA	454958	NA	NA	NA	NA	NA	171444	NA	NA	NA	NA	NA	NA	NA	NA
1281	452.265	538.19	NA	NA	77965.8	NA	NA	NA	NA	NA	NA	NA	NA	NA	NA	NA	NA	NA	NA	NA	NA	NA	NA	NA	NA	NA	NA	NA	NA	NA	NA	NA	NA	NA	NA	NA	NA	NA	NA	NA	NA	264246	287988	282810	173373	283471	270472	298187	169714
1284	328.188	362.342	NA	NA	NA	135658	133801	1.50816e+06	410901	372941	388697	456567	315617	1.95787e+06	172717	2.09546e+06	338142	239823	261808	391654	565537	230900	749944	1.17909e+06	143547	288988	438915	867904	595288	251406	183130	248647	220926	326498	227501	333088	314265	341036	396847	254591	353936	8668720	8436084	8674061	7.70811e+06	8891668	8768471	8.04357e+06	7997984
1285	234.114	461.188	NA	NA	NA	987259	742093	5562468	1.51991e+06	1.25154e+06	1.2508e+06	639962	367501	1.55546e+06	285850	1.23355e+06	337262	4547611	3.06659e+06	10689682	976512	255510	890015	2.39e+06	421704	609751	890026	734815	765822	3726862	639875	1.15231e+06	896317	306088	279485	423539	469594	470296	501311	451495	448275	22725.1	24930.9	38902.1	22509.2	23888.3	36230.3	26635.2	105039
1286	247.155	465.917	NA	NA	NA	458745	533475	4.77338e+06	3668199	3.95325e+06	2.01832e+06	3.26446e+06	1.29143e+06	8500249	2.97585e+06	10688552	4043831	222799	266065	458692	549697	349956	647766	3783464	479017	752634	2.09231e+06	2.06688e+06	1.69394e+06	222820	805834	780805	218456	2963404	1.57947e+06	793516	2.42564e+06	824348	1.48996e+06	2.8486e+06	1.09324e+06	NA	NA	NA	NA	NA	NA	NA	NA
2530	395.244	583.611	NA	53323.4	10683775	93564.1	93664.3	90683.3	124876	123102	157672	141370	80839.3	66604.9	101554	61508.8	72521.8	42872.3	57322.3	NA	NA	48484.9	41489.1	107611	58972.9	98907.2	207629	106638	138469	NA	65385.9	47477.1	57032.9	39817.3	51653.3	72711.6	79675.6	84507.2	75513.6	93206.6	80374.7	4.95734e+06	3.95354e+06	3.29702e+06	2.53086e+06	2897671	5.31542e+06	5163013	276399
1290	327.128	594.371	NA	NA	NA	NA	NA	NA	NA	NA	NA	NA	NA	NA	NA	NA	NA	NA	NA	NA	NA	NA	NA	NA	NA	NA	NA	45669.8	NA	NA	NA	NA	NA	NA	NA	NA	NA	NA	NA	NA	NA	236519	184520	202140	40198	278455	439721	389346	558169
1301	399.327	753.503	NA	NA	NA	999467	635173	572875	2.08071e+06	1.41382e+06	1.60182e+06	765396	928525	1.44864e+06	2.06387e+06	3.9753e+06	2.55638e+06	495750	447848	220150	608663	871766	764145	1.64845e+06	3.0681e+06	3.50519e+06	3592086	10529109	7.42805e+06	604190	926264	630383	1266983	2.04604e+06	693010	3.50642e+06	2758617	5.18991e+06	7.73445e+06	1.26656e+06	6920051	NA	NA	NA	NA	NA	NA	NA	NA
1302	422.219	536.504	NA	NA	NA	NA	NA	NA	NA	NA	NA	NA	NA	NA	NA	NA	NA	NA	NA	NA	NA	NA	NA	NA	NA	NA	NA	NA	NA	NA	NA	NA	NA	NA	NA	NA	NA	NA	NA	NA	NA	8330975	7564678	10525556	5237518	6.53554e+06	7.17772e+06	6.22088e+06	5.25294e+06
3107	271.228	694.991	175623	496075	8846924	157189	107908	134271	138293	259800	128989	273529	166676	466102	267127	444023	387887	197248	301764	267859	118720	119789	332612	133640	274385	549488	189416	151021	147776	180385	126421	171980	220304	136727	266741	720538	390163	475961	206737	244078	426360	4.96636e+06	4566878	4948559	4844540	5274081	6996619	6.48009e+06	5051299
1309	226.018	439.289	NA	NA	NA	NA	6.2773e+06	8615884	NA	7818001	6605424	6.80693e+06	7.40172e+06	NA	6669763	6.14773e+06	6398300	110411	NA	6292862	6.85958e+06	NA	140464	6463857	6.48047e+06	NA	6751541	NA	NA	NA	7.14056e+06	6722343	NA	NA	5.61902e+06	NA	NA	NA	10439696	7885461	7.56813e+06	164490	186431	162206	80694.2	196805	185846	185708	82672.6
11581	570.221	453.646	NA	NA	NA	NA	NA	NA	NA	NA	NA	NA	NA	NA	NA	NA	NA	NA	NA	NA	NA	NA	NA	NA	NA	NA	NA	NA	NA	NA	NA	NA	NA	NA	NA	NA	NA	NA	NA	NA	NA	3.10215e+06	5.51676e+06	205059	10395800	6338640	NA	NA	NA
1316	547.343	688.358	NA	NA	490770	198302	294418	404098	1.73621e+06	2.38352e+06	2.06385e+06	1.62606e+06	974058	805978	6222057	8281238	6967748	304525	174749	168657	245302	241605	150543	3535072	4.03346e+06	4.08241e+06	911799	4.00583e+06	2811637	126161	234706	143883	165759	3860017	1.23625e+06	5364911	3.15447e+06	5.5611e+06	10378760	2.80431e+06	7767258	73752.3	54600.6	40100	NA	69539.2	68770.9	77683.3	NA
1318	222.077	276.278	NA	NA	10247.6	1.21112e+06	967115	10357661	4.26359e+06	3.00445e+06	3.18079e+06	1.86145e+06	1482735	6805455	905664	5.75104e+06	975233	1.04294e+06	845608	925014	2.3155e+06	1.06272e+06	1.98577e+06	6671699	1113026	1.91828e+06	2976330	4.89158e+06	3.51186e+06	1.26739e+06	968099	990889	1.24986e+06	962607	801086	1.80545e+06	1.59045e+06	1.93568e+06	1624658	992886	1.48499e+06	124984	123283	118693	138442	155988	146574	129710	100724
1319	271.155	519.05	NA	20566.9	37217.8	5.17732e+06	2.7749e+06	3841740	384901	243307	416743	1.65413e+06	2.7903e+06	4494745	494469	1.2744e+06	1.10568e+06	10349805	9296781	6742112	5920121	5670101	6858473	945036	1.85405e+06	1670885	179543	605882	282266	8643359	6319234	6171865	5.44138e+06	2434597	2889771	5.55566e+06	2830888	3.97185e+06	1.54736e+06	315814	917347	81403.5	84413.4	84068.9	69100.5	85877.5	108622	108849	251855
1323	339.2	756.748	686919	347903	821852	955017	356672	201372	1.75528e+06	2.05007e+06	4391997	197514	178870	3.35321e+06	176433	6.30389e+06	990119	1.90261e+06	3836822	3763390	5528506	1.00353e+06	501565	230824	177628	698860	1.11212e+06	1912489	1.5523e+06	612321	1.45937e+06	3003807	526170	1.21909e+06	355718	1.0248e+06	2.42144e+06	792650	5.68854e+06	1.01367e+06	197994	639731	174947	174456	679574	179611	3.32452e+06	265507	815278
1324	173.118	512.381	NA	18823.3	NA	2.14376e+06	1.87953e+06	10323898	3.28146e+06	3.48398e+06	2.04827e+06	425583	262167	1.73551e+06	152567	421637	268118	1.84555e+06	2.49134e+06	3.22847e+06	3571823	1.05026e+06	3.81299e+06	1.19858e+06	469158	354891	235717	608435	243215	1.76723e+06	1.62292e+06	2.33772e+06	1.31649e+06	5.37108e+06	3.86875e+06	482396	515942	395532	90094.7	366368	74305.5	25994.3	NA	NA	NA	NA	NA	NA	NA
1326	229.098	416.77	NA	NA	96305.7	6711884	3.90562e+06	6.36467e+06	10317499	8.09145e+06	6669482	4677497	4281696	3.95473e+06	5664886	4.24698e+06	4284601	3284944	3.5801e+06	2.70024e+06	2.40539e+06	3.17106e+06	2.84217e+06	4919996	4.83075e+06	7223059	7.49518e+06	7967215	7495498	3.47613e+06	2679110	2.8342e+06	3.20988e+06	3348305	2.48009e+06	6630932	6753862	6.71729e+06	6.58698e+06	6079290	5.52125e+06	NA	NA	NA	NA	NA	NA	NA	29708.7
1327	239.093	614.169	NA	NA	NA	4.00753e+06	NA	NA	4.44768e+06	587014	507154	NA	NA	3.51846e+06	NA	3487543	48430	3.70659e+06	2503936	103600	238843	3.49447e+06	3.29208e+06	NA	NA	4.9557e+06	455623	4.08503e+06	4.89946e+06	6.25232e+06	389306	750266	10311749	6.69715e+06	NA	3.0924e+06	2.79318e+06	3.04929e+06	453356	248348	NA	NA	NA	NA	NA	NA	NA	NA	NA
1330	637.553	692.156	NA	NA	NA	779909	444609	374027	9670930	9997703	6.84609e+06	818959	1.70522e+06	1.403e+06	624342	625491	579566	4172618	2487076	1.25162e+06	7425978	6952375	3924621	1.61063e+06	3.59352e+06	2.79677e+06	6797077	6322906	6.97269e+06	4.99124e+06	1.83402e+06	1.85056e+06	4.69254e+06	4.39426e+06	2442545	6.5379e+06	4236582	7481877	10301310	4.98792e+06	7.70125e+06	NA	NA	NA	NA	NA	71327.3	NA	107717
1335	117.055	98.6944	41959.9	54989.3	85431.5	190169	135237	1.52015e+06	511961	374620	283427	201430	103299	1.0356e+06	92660.9	283505	149813	236798	232373	316443	526012	178086	935666	439370	93055.8	135440	182683	268983	176844	298583	268766	273193	232680	466811	396336	105396	174343	120047	83245.3	121281	62861.3	62852.4	94658.3	63722	139679	60283.5	83620	65026.7	8.03578e+06
1336	453.25	567.377	NA	49522.7	671172	35385.3	37960.1	NA	NA	NA	NA	NA	NA	37018.2	NA	NA	38588	43611.8	NA	NA	NA	NA	NA	43342.2	NA	NA	NA	NA	NA	79630.1	NA	NA	NA	NA	30938.9	NA	NA	NA	NA	NA	35937.3	10273097	9206092	6.1654e+06	3184047	3.69262e+06	7.97255e+06	6.7776e+06	361963
1667	339.2	713.328	754893	302984	438197	514789	4511456	3.26645e+06	916825	3.33016e+06	6.65522e+06	5.16188e+06	5428298	770668	6.54602e+06	957501	7831914	816667	857085	7.26652e+06	6.3591e+06	717400	585617	3.17143e+06	8.14821e+06	1124314	3.02604e+06	1.01713e+06	576190	840242	903413	665366	496664	502526	4.14869e+06	900464	2167724	872067	1.3139e+06	4098296	1.9704e+06	2592972	5.12553e+06	4262241	525859	4.21076e+06	549011	2.96906e+06	359646
1339	217.017	416.856	NA	NA	NA	778523	7011613	10231609	912502	5.50693e+06	5858572	9118047	9855939	1.09221e+06	8629747	5.26434e+06	7769609	847042	1.06894e+06	5618714	6511006	897337	943874	7200566	8.12911e+06	746038	6.01565e+06	764998	728713	964997	4889549	4520167	814564	924027	6.29564e+06	1210536	1.62082e+06	829713	6874376	9367986	8488031	362302	339142	441349	319414	769414	579093	710870	407851
1340	237.103	601.2	NA	NA	NA	6086334	5026976	5.21064e+06	3842635	2.38185e+06	3.0829e+06	3.26964e+06	3.1082e+06	5362632	1.01093e+06	2089126	1.92537e+06	10214785	7.02534e+06	7139289	5.23542e+06	4335442	5947231	4391955	8.05015e+06	5173941	2.97594e+06	4346638	3.22804e+06	7.69128e+06	5.52566e+06	5945627	6020387	2.46181e+06	2.82958e+06	6818593	6.97806e+06	5.93083e+06	3.35947e+06	2.39421e+06	3014987	NA	NA	NA	NA	NA	NA	NA	NA
1341	181.05	257.908	NA	NA	NA	1.10823e+06	818572	6652048	3.88659e+06	2.4461e+06	3.09056e+06	3.43449e+06	3.85598e+06	8851580	935976	1.45823e+06	473157	1.24146e+06	991110	524580	1.83494e+06	1524888	1232936	10206787	826079	4.11884e+06	3.98119e+06	915251	3919558	1.51694e+06	1.35592e+06	931563	1.24227e+06	1.72745e+06	1090811	2311219	3084080	2.44392e+06	482680	951181	402613	73651.1	70936	56301.4	27681.4	35167	53179.4	42419	734170
1346	175.061	54.7003	23740.6	33009.1	43735.5	313021	966335	4735401	540436	905306	1.05186e+06	1.92073e+06	1.17945e+06	5.53514e+06	471446	5.38615e+06	561303	1.63397e+06	2161997	8284450	10170148	2.00813e+06	6350246	6304126	243224	212435	520970	140738	320947	1.11322e+06	2993542	2.33803e+06	618732	1.21323e+06	2671420	417782	422203	400133	448476	607387	793676	573118	497397	590352	656606	463778	563088	484822	614616
1348	410.182	451.095	NA	NA	NA	NA	NA	NA	NA	NA	NA	NA	NA	NA	NA	NA	NA	NA	NA	NA	NA	NA	NA	NA	NA	NA	NA	NA	NA	NA	NA	NA	NA	NA	NA	NA	NA	NA	NA	NA	NA	1.70781e+06	1622863	909785	1.35794e+06	1.59193e+06	1.43955e+06	1.14247e+06	159825
1610	311.169	533.227	745346	490777	1.59339e+06	1.39208e+06	146319	170083	10080756	136285	183374	236866	187267	6710781	140350	234004	177919	1.46696e+06	4.12322e+06	147905	107214	4707541	818064	125694	245664	1.10202e+06	132138	5.84976e+06	3.84847e+06	1.12356e+06	181746	180546	2402511	3830549	134737	7122196	2.76155e+06	5801486	178292	206032	140185	138062	124519	135561	3.96667e+06	132708	174057	131748	6.61327e+06
1351	530.212	235.219	NA	NA	NA	NA	NA	NA	NA	NA	NA	NA	NA	NA	NA	NA	NA	NA	NA	NA	NA	NA	NA	NA	NA	NA	NA	NA	NA	NA	NA	NA	NA	NA	NA	NA	NA	NA	NA	NA	NA	7284409	6498936	6183521	6853398	7.87903e+06	10074979	6963972	3.37321e+06
1353	239.093	594.61	NA	NA	NA	116554	5374576	6.37129e+06	110663	NA	365980	4.6472e+06	3.3845e+06	667061	5105601	267775	4.27762e+06	680352	1.68651e+06	2.21818e+06	4.46365e+06	895833	880174	3.40193e+06	4017946	131880	501574	185498	132574	508775	222159	163131	1.81036e+06	1.51751e+06	10059889	278690	196974	260264	63923.3	3.0064e+06	4022929	NA	NA	NA	NA	NA	NA	NA	NA
7575	1095.15	540.507	NA	NA	NA	NA	NA	NA	NA	NA	NA	NA	NA	NA	NA	NA	NA	NA	NA	NA	NA	NA	NA	NA	NA	NA	NA	NA	NA	NA	NA	NA	NA	NA	NA	NA	NA	NA	NA	NA	NA	NA	NA	NA	NA	NA	NA	NA	NA
1367	353.125	481.002	NA	NA	NA	NA	NA	NA	NA	NA	NA	NA	NA	NA	NA	NA	NA	NA	NA	NA	NA	NA	NA	NA	NA	NA	NA	NA	NA	NA	NA	NA	NA	NA	NA	NA	NA	NA	NA	NA	NA	1.64196e+06	360156	485888	1.94607e+06	852610	3735101	1853525	30212.4
1368	284.115	282.409	NA	NA	9638.3	NA	NA	NA	NA	NA	NA	NA	NA	NA	NA	NA	NA	NA	NA	NA	NA	NA	NA	NA	NA	NA	NA	NA	NA	NA	NA	NA	NA	NA	NA	NA	NA	NA	NA	NA	NA	4670656	4.31274e+06	4455079	4.14132e+06	4.14279e+06	4.36082e+06	4.23574e+06	5.43812e+06
1494	492.334	667.697	NA	30825.5	9991793	NA	NA	NA	NA	NA	NA	NA	NA	NA	NA	NA	NA	NA	NA	NA	NA	NA	NA	NA	NA	NA	NA	NA	NA	NA	NA	NA	NA	NA	NA	NA	NA	NA	NA	NA	NA	1.3591e+06	1.22787e+06	715969	655270	730215	1.16488e+06	1.08805e+06	49628.9
1372	410.219	489.987	NA	NA	NA	NA	NA	NA	NA	NA	NA	NA	NA	NA	NA	NA	NA	NA	NA	NA	NA	NA	NA	NA	NA	NA	NA	NA	NA	18838.5	NA	NA	NA	NA	NA	NA	NA	NA	NA	NA	NA	1.45624e+06	1.27915e+06	635728	1.54276e+06	2.19731e+06	3.01242e+06	2436545	7.60033e+06
1377	99.9245	701.909	3840813	3.65316e+06	2.62689e+06	5.60622e+06	6495829	7246121	6669891	6.68265e+06	6.99728e+06	7789476	8504981	7.05199e+06	9976584	8851265	9541180	6955744	4.86235e+06	5690994	6.97697e+06	7.36243e+06	7.132e+06	8.24879e+06	9087697	8893076	7501281	8996841	8034916	7837205	6760611	6.83202e+06	8.11229e+06	7916217	7.7714e+06	9087977	9207271	9261562	9864558	9503905	8913922	3.23092e+06	3346959	3.20621e+06	3.29244e+06	3.41085e+06	3.35103e+06	3.42263e+06	3.64383e+06
1380	557.275	806.381	NA	NA	NA	9544668	152000	NA	166979	NA	9960930	NA	35765.4	NA	63708.2	NA	NA	397269	NA	NA	4.0564e+06	7.16605e+06	NA	444745	NA	NA	1.42186e+06	871173	2.00379e+06	3.58427e+06	3124015	360602	3.11701e+06	1.31485e+06	41690.8	NA	1.15429e+06	963909	69999.3	103279	NA	NA	23059.8	NA	NA	NA	291438	151255	848219
8108	557.275	795.708	NA	NA	NA	9544668	573630	NA	166979	NA	9960930	NA	119639	NA	246869	NA	NA	397269	NA	NA	4.0564e+06	7139013	NA	5319524	NA	NA	1.42186e+06	871173	2.00379e+06	3.58427e+06	3124015	360602	3.11701e+06	1.31485e+06	41690.8	NA	1.15429e+06	963909	1.1375e+06	103279	20382.1	62723.9	63226	NA	NA	135565	3.65252e+06	1.14974e+06	848219
1382	495.274	601.795	NA	NA	NA	NA	NA	NA	NA	NA	NA	262511	627662	NA	NA	354753	NA	NA	NA	642000	31965.6	NA	NA	NA	145492	NA	NA	NA	NA	NA	NA	NA	NA	NA	760215	NA	NA	NA	81956.1	NA	NA	219493	NA	NA	NA	NA	NA	1.90315e+06	NA
1854	536.324	597.935	NA	NA	441034	NA	NA	NA	NA	NA	NA	NA	NA	NA	NA	NA	NA	NA	NA	NA	NA	NA	NA	NA	NA	NA	NA	NA	NA	NA	NA	NA	NA	NA	NA	NA	NA	NA	NA	NA	NA	6144391	5357656	3696544	3.92515e+06	5.38784e+06	5735918	5.62275e+06	481566
1509	281.125	300.871	NA	NA	NA	1.57207e+06	921972	7074499	3486541	2.19072e+06	2.12964e+06	1.64644e+06	1440362	9923872	1.57079e+06	9071699	1.73678e+06	2213192	2.12458e+06	4334551	4052439	1.72858e+06	5599116	5.85566e+06	986165	2.31149e+06	2.50535e+06	4.93117e+06	3.84612e+06	1.85781e+06	1.57072e+06	1.73718e+06	1.80494e+06	2.04033e+06	1.27948e+06	2.79793e+06	3054453	3.20786e+06	2844417	2.05607e+06	1.85877e+06	NA	NA	NA	NA	NA	NA	NA	NA
1387	480.261	549.004	NA	NA	73272.6	NA	NA	NA	NA	NA	NA	NA	NA	NA	NA	NA	NA	NA	NA	NA	NA	NA	NA	NA	NA	NA	NA	NA	NA	NA	NA	NA	NA	NA	NA	NA	NA	NA	NA	NA	NA	674286	727862	345645	825956	1.22885e+06	751088	792756	273763
1389	317.161	424.706	NA	NA	26777.7	3.72362e+06	1.89111e+06	4125017	6.32515e+06	4.03363e+06	4489287	2.43939e+06	2602587	5653760	4996178	5.30003e+06	6.81272e+06	1315406	649758	535238	4.10517e+06	2.52026e+06	2.72053e+06	4.38971e+06	7570452	7453145	5.7186e+06	9867176	7432183	2.36818e+06	3.0203e+06	2.147e+06	5133672	6399527	5.09578e+06	7.18446e+06	5091253	9905227	9809284	5761847	9138059	NA	31588	NA	42290.3	50738	75533.2	39027.7	31265.8
1395	257.151	423.839	NA	NA	63320.2	685786	375456	9808034	2.11525e+06	998957	1.92592e+06	31052.9	43988	1.13182e+06	18081.4	200440	136392	78682.9	45221	111851	233295	43618.1	154773	184260	26739.1	34998.2	68554	91647.8	64435.8	58879.1	70867.5	58118.8	72939.4	324433	193649	NA	40144.2	29513.9	33238.3	34751.3	25727.6	89508.8	97369.9	58267.6	58303.8	69901.8	86044.9	60255	64307.5
2327	571.291	621.085	NA	NA	NA	56303.8	NA	100977	NA	64552.3	756849	5.44178e+06	4.95838e+06	NA	322091	217997	NA	54836.1	NA	474858	596874	NA	NA	76672.2	537259	46614.4	NA	47858.3	56093.9	NA	51525.3	412056	NA	NA	278024	NA	39033.8	NA	518766	NA	131846	62064.6	163110	439165	NA	760709	250106	1.06704e+06	67610.9
1397	648.389	663.821	NA	33540	3.65115e+06	NA	NA	NA	NA	NA	NA	NA	NA	NA	NA	NA	NA	NA	NA	NA	NA	NA	NA	NA	NA	NA	NA	NA	NA	NA	NA	NA	NA	NA	NA	NA	NA	NA	NA	NA	NA	4591759	4458729	4199165	6.93721e+06	9799165	5.86939e+06	5972304	81189.7
1398	436.271	648.291	NA	NA	95148.4	NA	NA	NA	NA	NA	NA	NA	NA	230286	NA	65178.2	NA	NA	NA	NA	NA	NA	NA	NA	NA	40509.4	NA	NA	NA	NA	NA	NA	NA	NA	NA	138851	NA	NA	NA	NA	NA	818975	887522	507634	1.01434e+06	1.11406e+06	1.08921e+06	1.15067e+06	36792.4
1399	313.156	544.194	NA	NA	NA	3980954	3.02792e+06	8.03704e+06	7469215	5085674	5298400	4.9907e+06	4.42411e+06	9793153	4236931	7038123	6.17052e+06	2.57892e+06	2.23074e+06	2.81582e+06	4.56623e+06	2.39414e+06	3534204	6.27868e+06	5209209	5.11746e+06	6395493	8610597	7139497	3850287	3.74017e+06	2.5821e+06	3698220	5109571	2.54087e+06	4395671	5.24755e+06	5.05385e+06	5.80258e+06	5042581	6111937	NA	NA	NA	NA	NA	NA	NA	NA
1400	496.292	728.642	NA	53530.5	9790182	NA	NA	NA	NA	NA	NA	NA	NA	NA	NA	NA	NA	NA	NA	NA	NA	NA	NA	NA	NA	NA	NA	NA	NA	NA	NA	NA	NA	NA	NA	NA	NA	NA	NA	NA	NA	NA	NA	NA	331910	NA	NA	NA	NA
1402	322.178	561.676	NA	NA	NA	NA	NA	NA	NA	NA	NA	NA	NA	NA	NA	NA	NA	NA	NA	NA	NA	NA	NA	NA	NA	NA	NA	NA	NA	NA	NA	NA	NA	NA	NA	NA	NA	NA	NA	NA	NA	9779639	8.06287e+06	8913653	3.89216e+06	4977540	7952522	6633335	5.53066e+06
1405	439.271	655.001	NA	192227	9753855	NA	164172	NA	37409.9	NA	41305.4	36451.4	36050	107261	125128	582178	124543	32760.7	47894.6	44966.1	NA	NA	179990	87339.6	724707	92961.4	57005.5	NA	NA	NA	NA	65659.6	33494.7	NA	410679	98517.3	38512.1	50884.4	36865.2	NA	318961	955693	1.08867e+06	1.26516e+06	1.28586e+06	1.15375e+06	1.6612e+06	1.0385e+06	NA
1407	179.034	168.943	13098.6	10719.4	12499.3	4666844	1.88508e+06	3.03995e+06	2460378	1.19437e+06	1.4559e+06	2447497	2.30719e+06	4589756	23285.7	150651	57594.4	4.75274e+06	4483622	4356522	5159158	5.47233e+06	9722729	3316476	58139.5	3.32447e+06	145412	265953	243317	3.86888e+06	3.17053e+06	1.17724e+06	2.78883e+06	950856	758499	284181	1.33247e+06	216184	150681	19636.3	99326.5	24869.2	27778.6	24906.2	28122.2	26093.8	22354.6	25083.6	30411.9
1415	245.114	53.0085	NA	NA	75559.6	1.63528e+06	1160370	2.65704e+06	3.26177e+06	3.43277e+06	3.80198e+06	5238910	4386280	7.85294e+06	6872242	8883633	9638549	1.01956e+06	1.1486e+06	926810	796964	1.83788e+06	1.30931e+06	4.19105e+06	2983307	3.24428e+06	4248074	9704281	5643673	1.50875e+06	3.07355e+06	3.61307e+06	2.47053e+06	5912075	4.7145e+06	3627437	3.56392e+06	4622552	5431233	4060751	5914067	1842779	1.4887e+06	1329074	1.34084e+06	1.00364e+06	2.04993e+06	1.48054e+06	1.35765e+06
1416	495.274	655.895	NA	NA	53497.8	NA	NA	NA	76550.1	NA	127692	174080	292175	73933	NA	9694498	NA	NA	66850.4	121585	NA	NA	NA	NA	73553.5	NA	NA	200205	NA	NA	NA	103151	NA	NA	310440	68778.2	NA	75140.2	1.11677e+06	NA	NA	48085.3	NA	NA	42119.7	NA	85740.1	480600	NA
1417	530.28	757.334	NA	44898.6	25396.7	42023.2	NA	NA	NA	NA	NA	NA	NA	NA	34872	NA	26339.6	32158.3	NA	NA	NA	NA	NA	NA	132466	NA	50298.9	NA	NA	NA	NA	NA	NA	NA	186262	NA	NA	NA	NA	NA	149158	NA	33561.9	162225	9693239	61332.6	1.03289e+06	77069.6	NA
1424	331.213	475.094	NA	NA	NA	45110.6	43240.2	590318	150482	66914	117689	46129.2	30829.5	815042	NA	129342	111527	1.35935e+06	266555	1.23937e+06	9648996	340085	4.57499e+06	270937	136887	57534	86129.3	515078	117890	2.33822e+06	173149	241084	2.66354e+06	197290	363717	61293.3	NA	81065	32734.5	17799.8	19481	37707.6	27015.7	41552.7	NA	NA	25435.5	45046.5	118508
1515	229.108	342.743	NA	NA	11463.1	5326563	2858171	3.72516e+06	341046	210015	245580	3.63742e+06	6.50783e+06	9633782	426008	1.52188e+06	1.09079e+06	8712422	6908741	5.26045e+06	3.9634e+06	4.9064e+06	4.09185e+06	1.03592e+06	766198	1.53319e+06	37142.9	124329	89031	7.14891e+06	9019376	7.64611e+06	5.47176e+06	2.63028e+06	3.20435e+06	6385501	6.78598e+06	2.73646e+06	794693	231943	309278	78121.4	55151.3	55558.3	55438.4	53733.6	58318.7	56859.7	29619.6
1426	253.108	647.651	NA	NA	NA	161913	7.01883e+06	1.80368e+06	140400	6.49878e+06	5220778	1.71165e+06	1.63659e+06	2.33522e+06	1.92276e+06	634326	4867072	544482	1.18501e+06	1.06711e+06	4414250	5010870	1.65993e+06	2.27986e+06	1.47412e+06	135680	2.45714e+06	173266	146500	792575	3.2584e+06	1.30573e+06	9143161	3.55682e+06	9623531	727025	551792	524921	180195	2.82479e+06	2.46334e+06	NA	NA	NA	NA	NA	NA	NA	NA
1755	253.108	639.669	NA	NA	NA	NA	7.01883e+06	7762257	NA	144464	101258	5968480	4.54647e+06	229624	5732134	634326	2.71504e+06	70202	226869	178468	256667	339095	125006	2.6653e+06	3.02477e+06	NA	57906.2	35406.1	NA	83206.1	7834829	1.3761e+06	560654	399859	9623531	69008	62270.7	44261.6	423828	140523	3.40952e+06	NA	NA	NA	NA	NA	NA	NA	NA
20523	327.128	592.449	NA	NA	NA	NA	NA	NA	NA	NA	NA	NA	NA	NA	NA	NA	NA	NA	NA	NA	NA	NA	NA	NA	NA	NA	NA	NA	NA	NA	NA	NA	NA	NA	NA	NA	NA	NA	NA	NA	NA	236519	194783	312623	NA	278455	116729	426089	348479
1429	499.168	284.977	NA	NA	NA	NA	NA	NA	NA	NA	NA	NA	NA	NA	NA	NA	NA	NA	NA	NA	NA	NA	NA	NA	NA	NA	NA	NA	NA	NA	NA	NA	NA	NA	NA	NA	NA	NA	NA	NA	NA	9602830	8617554	5189631	2.36243e+06	2.4271e+06	5863898	6132333	2479748
1430	412.162	424.293	NA	NA	NA	NA	NA	NA	NA	NA	NA	NA	NA	NA	NA	NA	NA	NA	NA	NA	NA	NA	NA	NA	NA	NA	NA	NA	NA	NA	NA	NA	NA	NA	NA	NA	NA	NA	NA	NA	NA	5.27085e+06	4.41141e+06	3549084	2.70596e+06	4.19954e+06	4.18443e+06	3.60457e+06	265770
1428	285.081	477.083	NA	NA	17650.3	33438.5	77148.7	90065.6	56265.2	73829.3	81645.1	NA	NA	26688.6	NA	NA	NA	NA	NA	NA	NA	NA	NA	84054.7	70486.3	44410.2	84029.5	41329.5	40809.7	NA	NA	NA	NA	NA	NA	28450.1	25752.2	27706.5	53404.2	53703.1	47068.6	257498	239235	335436	302189	418130	849204	601254	4.81848e+06
1436	293.179	659.907	219493	550308	1.8986e+06	3.12907e+06	50758.3	75053.9	2.78144e+06	50242.5	43034.3	59869.1	81011.4	3.73543e+06	55944.2	182999	58721.9	3.26132e+06	1.58159e+06	42138.1	62974.3	3.5423e+06	3636127	65905.8	86009.5	3.80522e+06	64436.9	1.82864e+06	1.08e+06	4733242	65093.1	71079.7	832317	1.20307e+06	70516	1.63377e+06	9549053	1.36234e+06	92602.3	59384.7	73742.4	54241.2	53673	41658.5	2806693	72515.5	80414.6	41850.9	1.12809e+06
2175	227.104	225.621	NA	NA	9951.44	29639.8	21331.2	68589.2	58928.7	45952.4	57869.9	77713	59583.2	139946	50645.7	107551	47790.6	67028.6	66953	70156.1	48480.6	43906.2	82101.6	92866.3	30705.8	43810	58328.3	83327.2	73230.9	55896.2	62228	67977.7	37778.6	46114.9	47246	30508.8	41199	55887.2	50503.4	34547.8	45296.7	420812	375105	381797	349817	368242	479151	375512	6684857
2147	324.146	376.681	NA	NA	NA	NA	NA	NA	NA	NA	NA	NA	NA	NA	NA	NA	NA	NA	NA	NA	NA	NA	NA	NA	NA	NA	NA	NA	NA	NA	NA	NA	NA	NA	NA	NA	NA	NA	NA	NA	NA	828664	729627	1.03635e+06	456629	634324	552887	580913	170823
1449	228.16	526.769	NA	NA	NA	1.25433e+06	1.08477e+06	9486365	2.06642e+06	1.87142e+06	1.41035e+06	NA	NA	245944	NA	53996.9	NA	56444	NA	89712.3	69811.7	NA	65830.3	149416	NA	NA	49670.4	31187.4	53777.2	NA	79023.5	182242	NA	1.22547e+06	719080	NA	NA	NA	NA	NA	NA	NA	NA	NA	NA	NA	NA	NA	NA
1452	277.13	274.951	NA	NA	NA	2.03642e+06	1.43597e+06	4097450	2.81844e+06	2.16376e+06	1.89244e+06	2631906	2.65892e+06	9474098	2.6658e+06	6.02783e+06	4.10922e+06	2.41482e+06	1.7262e+06	1.88251e+06	3348646	2.02099e+06	2.56695e+06	3.36772e+06	2.23271e+06	3.11417e+06	2.11161e+06	4.45886e+06	2829430	2.39455e+06	2.51452e+06	2276452	2.38299e+06	3.08909e+06	2.20922e+06	4734170	5110459	6200007	4.514e+06	3.59306e+06	3.78762e+06	NA	NA	NA	NA	NA	13140.1	15036.2	NA
1457	225.088	182.399	NA	NA	8579.64	196411	135118	909647	492024	335081	379276	561261	354239	1135509	270539	1.00159e+06	318689	633008	636732	634140	536145	480265	987794	840148	169342	299286	427706	770165	490102	623676	624999	724975	412331	433595	428400	262434	345822	287350	318515	266108	260069	6.38175e+06	5.66257e+06	5.46227e+06	6005904	5983121	6542457	5310921	5.93298e+06
1459	291.182	392.724	NA	NA	NA	177215	178807	1.94508e+06	2.98253e+06	2580384	2.00662e+06	1.46326e+06	775817	2.74905e+06	2.64827e+06	8180549	2830262	74704.3	68826.3	48864.8	157162	142417	174593	5212012	608018	1.12148e+06	4.44504e+06	9415310	5.0912e+06	119225	264065	264336	201667	1.67453e+06	958389	528240	941603	1.03562e+06	1.67456e+06	2.69644e+06	2.2717e+06	70878.3	93971.9	64440.5	51882.5	54345.6	70753.1	74229.8	45806.6
1460	452.279	671.73	98503	NA	NA	NA	48284.9	45672.5	NA	76977.1	41673	66727.6	50478	30991.8	98128.1	88381.9	90402	26628	NA	NA	135845	NA	97791.6	59153.1	30048.2	57372.4	39057	50530.2	36945.6	NA	NA	NA	NA	NA	27469.1	485318	60169.2	58989.3	132666	82087.3	110645	952720	855206	915801	691793	964402	1167244	1.14411e+06	2.96728e+06
1470	654.35	604.233	NA	NA	NA	NA	NA	NA	NA	NA	NA	NA	NA	NA	NA	NA	NA	NA	NA	NA	NA	NA	NA	NA	NA	NA	NA	NA	NA	NA	NA	NA	NA	NA	NA	NA	NA	NA	NA	NA	NA	6.36895e+06	6333549	7.41999e+06	6.25393e+06	8776832	9368446	7064016	NA
1472	301.239	574.817	NA	NA	NA	43853.4	NA	69213.4	NA	NA	NA	NA	NA	50305.7	NA	NA	NA	8767066	1.38236e+06	6.48116e+06	7617291	301602	6.01594e+06	NA	NA	NA	NA	NA	NA	9362350	615264	3.13242e+06	4484040	150000	1.60698e+06	NA	NA	NA	NA	NA	NA	NA	NA	NA	NA	NA	NA	NA	NA
1477	225.077	567.085	NA	NA	NA	572299	NA	NA	690402	1.77566e+06	1.60755e+06	NA	NA	799547	NA	1410755	128212	1.0729e+06	475375	239460	1.02534e+06	1.50352e+06	1.12289e+06	NA	NA	773078	1.83354e+06	805419	753572	3.38282e+06	1868213	2.62377e+06	9309897	2366923	45750.9	432447	322652	532691	2.52787e+06	421505	NA	NA	NA	NA	NA	NA	NA	NA	NA
1479	371.135	452.033	NA	NA	NA	NA	NA	NA	NA	NA	NA	NA	NA	NA	NA	NA	NA	NA	NA	NA	NA	NA	NA	NA	NA	NA	NA	NA	NA	NA	NA	NA	NA	NA	NA	NA	NA	NA	NA	NA	NA	3.07413e+06	2901427	3481688	2.34036e+06	4.13149e+06	3007086	3.68985e+06	566010
1481	301.093	316.184	NA	NA	NA	NA	NA	25526.8	NA	NA	16672.2	NA	NA	38319.1	NA	NA	17921.4	NA	NA	NA	NA	NA	NA	22108.4	NA	NA	16276.9	20090.1	NA	NA	NA	NA	NA	10964.3	NA	NA	NA	NA	NA	NA	NA	9261058	7.82607e+06	7.19821e+06	4578286	4.86859e+06	4774256	4.00355e+06	221451
1482	1207.17	538.166	NA	NA	NA	NA	NA	NA	NA	NA	NA	NA	NA	NA	NA	50804.7	NA	NA	NA	NA	NA	NA	NA	NA	NA	NA	NA	NA	NA	NA	NA	NA	NA	NA	NA	NA	NA	NA	NA	NA	NA	336348	126273	105875	NA	NA	NA	NA	3.11764e+06
1488	1193.2	471.976	NA	NA	96954.3	NA	NA	NA	NA	NA	NA	521500	353854	2.03693e+06	434929	1948701	1.23721e+06	22383.7	33184.5	27996.1	77160.4	91011.4	55959.5	NA	NA	NA	NA	26302.6	NA	NA	NA	NA	NA	59823.4	28854.5	NA	NA	NA	NA	NA	NA	41115.2	43447.2	NA	NA	NA	NA	NA	7.50016e+06
1498	277.166	333.242	NA	NA	NA	98944.3	89930.7	709060	2.34962e+06	2.00387e+06	1.70883e+06	1.13621e+06	542528	2.17571e+06	3.14207e+06	6.78523e+06	3.46729e+06	18637.7	23000.6	11888.7	53157	81756	62427.3	2.68231e+06	604575	931650	5485550	9169773	6118229	54094.7	157694	119462	112628	1.59684e+06	583063	419705	641845	667870	2.09297e+06	3654735	2.51082e+06	NA	30198.7	23069.8	NA	41562	25065.3	26009.8	28833.5
1499	352.177	442.804	NA	NA	NA	NA	NA	NA	NA	NA	NA	NA	NA	NA	NA	NA	NA	NA	NA	NA	NA	NA	NA	NA	NA	19680.4	NA	NA	NA	NA	NA	NA	NA	NA	NA	NA	NA	NA	NA	NA	NA	944163	749895	771727	598816	683036	607407	587559	284274
1132	238.145	506.992	NA	NA	NA	240686	292312	413125	185358	315930	247596	824762	906456	1.07716e+06	675372	1070335	794270	1.11748e+06	309768	359218	2.29166e+06	1.40367e+06	1.18187e+06	850516	483844	685116	601156	505659	552539	2466233	1.52488e+06	1.59861e+06	9132985	1.93522e+06	1.53648e+06	404907	370013	480394	468949	439660	324201	NA	NA	NA	NA	NA	NA	NA	NA
1506	255.114	511.031	NA	NA	NA	3.64496e+06	2398219	3.14035e+06	9085733	7.33073e+06	4717405	1.92893e+06	1.40538e+06	6.97593e+06	2.681e+06	2.78672e+06	6.27244e+06	2.21214e+06	1.74732e+06	1.46552e+06	1.42236e+06	3.06818e+06	2.5307e+06	3.67522e+06	4.37492e+06	6423719	7134348	5399165	8191898	1.97586e+06	2.78199e+06	2.62993e+06	1.46276e+06	5898070	2.72523e+06	5.52095e+06	5471391	5142616	6100241	5.62915e+06	2603796	NA	NA	NA	NA	NA	NA	NA	NA
1507	289.202	574.183	NA	NA	NA	314585	540006	1.6005e+06	3943944	5.61787e+06	2.58109e+06	2.66288e+06	1.15606e+06	3.2611e+06	6.48841e+06	7.5452e+06	6311761	78375.1	103044	105193	86401.4	151537	97613.4	2.98108e+06	427371	1187689	9077039	2.57935e+06	6758333	NA	286100	220667	60933.6	2.83524e+06	629384	890691	1.71713e+06	965149	3045424	7703769	2.74864e+06	NA	NA	NA	NA	NA	NA	NA	NA
1513	424.271	530.884	NA	NA	700862	350163	288139	530781	420333	244051	NA	NA	NA	1124416	NA	653074	NA	NA	NA	NA	NA	NA	NA	NA	NA	119156	NA	NA	NA	NA	NA	NA	NA	236124	NA	433396	808710	303537	238973	321758	NA	109823	116338	116925	91453.4	105062	161646	131257	NA
1517	468.298	591.038	NA	NA	9013225	NA	NA	NA	NA	NA	NA	NA	NA	NA	NA	NA	NA	NA	NA	NA	NA	NA	NA	NA	NA	NA	NA	NA	NA	NA	NA	NA	NA	NA	NA	NA	NA	NA	NA	NA	NA	1.4437e+06	1.52083e+06	853720	690161	938942	1.1357e+06	1364761	647975
1791	400.04	553.427	NA	NA	NA	NA	312172	NA	NA	46701.5	64800	NA	NA	NA	99586.3	483926	162262	NA	35393.3	112468	NA	NA	180018	99584	119498	NA	347128	NA	NA	58618.3	NA	129515	33738	NA	1151436	NA	37279.4	73995.8	NA	56764.4	277202	2.7083e+06	789692	1.38015e+06	50633.5	3.42738e+06	7.64664e+06	8977734	NA
1523	175.061	101.155	NA	NA	NA	843248	626344	8971549	2267748	1.51415e+06	1.81923e+06	1.91929e+06	1.38167e+06	8490070	833219	6061049	821121	2.27716e+06	2.35526e+06	4.21235e+06	4773809	2711582	7.31271e+06	5102515	358138	1.03278e+06	1.294e+06	1.24985e+06	1.73115e+06	1.6324e+06	1864503	1.60475e+06	1.49898e+06	2080740	1.54337e+06	1.03984e+06	1.0604e+06	1203606	846657	695083	827670	49796.5	49636.7	45809	39334.5	50038.1	49861.8	42357.4	35432.1
1524	324.146	422.204	NA	NA	14153.9	NA	NA	NA	NA	NA	NA	NA	NA	NA	NA	NA	NA	NA	NA	NA	NA	NA	NA	NA	NA	NA	NA	NA	NA	NA	NA	NA	NA	NA	NA	NA	NA	NA	NA	NA	NA	7.44351e+06	6800947	8960577	1.96417e+06	2.51247e+06	3.10632e+06	2830898	3168589
1527	339.2	731.905	822348	340133	652222	586915	2.99011e+06	1.4277e+06	926070	6167087	6963246	1.3842e+06	4356366	773832	3.38186e+06	5.39005e+06	3.20463e+06	525969	738302	4654287	5528506	698511	552870	3.77476e+06	4.13798e+06	723797	3.02604e+06	648262	786053	700153	3.08343e+06	3.66992e+06	508991	538101	4.3638e+06	524768	1.21793e+06	466499	7390591	1.60203e+06	1.80186e+06	3.19944e+06	2.65371e+06	4262241	689961	4.21076e+06	3.18296e+06	4.18123e+06	489426
1713	331.177	446.326	NA	NA	17542.9	2926435	1.94336e+06	3435518	6984263	4938067	5.13468e+06	2.45068e+06	2.0677e+06	3.61685e+06	6583790	5383292	7.37302e+06	1.62324e+06	736890	501085	1.74839e+06	1.55951e+06	1.05914e+06	5527291	5144967	7811920	6764402	7.5964e+06	8181844	1.59432e+06	1.15495e+06	1.15961e+06	2.12755e+06	5.91875e+06	3547392	6.71263e+06	7107622	7643363	7945117	8918078	8.12931e+06	NA	NA	73728.2	NA	46373.8	NA	29604.8	38691.3
1532	290.088	269.171	NA	NA	NA	NA	NA	NA	NA	NA	NA	NA	NA	NA	NA	NA	NA	NA	NA	NA	NA	NA	NA	NA	NA	NA	NA	NA	NA	NA	NA	NA	NA	NA	NA	NA	NA	NA	NA	NA	NA	8634250	8505369	8433841	7.18101e+06	8.19018e+06	8866699	6.96382e+06	1.35419e+06
1536	439.271	665.267	NA	1.8758e+06	8862460	24523	84994.9	NA	NA	NA	52781.7	25332.3	39197.3	917730	179842	474325	119521	36826.9	38569.2	48318.5	NA	NA	519825	91266.7	887788	333436	141881	NA	NA	NA	NA	64671.7	24290.6	NA	879828	942092	165881	170819	37170.8	NA	827750	1.25818e+06	1091648	1.51934e+06	1.28586e+06	1.04872e+06	779046	1.139e+06	NA
1542	291.103	309.245	NA	NA	NA	NA	NA	NA	NA	NA	NA	NA	NA	NA	NA	NA	NA	NA	NA	NA	NA	NA	NA	NA	NA	NA	NA	NA	NA	NA	NA	NA	NA	NA	NA	NA	NA	NA	NA	NA	NA	3632035	3.26215e+06	2.98117e+06	4.2411e+06	4.70433e+06	5.13346e+06	4.70467e+06	NA
1544	399.239	584.593	NA	NA	6.74287e+06	NA	NA	NA	NA	NA	NA	NA	NA	NA	NA	NA	NA	NA	NA	NA	NA	NA	NA	NA	NA	NA	NA	NA	NA	NA	NA	NA	NA	NA	NA	NA	NA	NA	NA	NA	NA	5292368	5072009	3.65914e+06	3.50838e+06	4.0907e+06	5255667	5.35053e+06	NA
1545	423.24	715.652	NA	91219.7	8819145	21921.1	NA	NA	NA	NA	NA	NA	NA	NA	NA	21990.8	NA	30167.2	NA	NA	NA	NA	NA	NA	NA	36073.4	NA	NA	NA	NA	NA	NA	NA	NA	NA	32519.1	NA	NA	NA	NA	NA	209815	134940	117468	273309	104140	219293	182634	37019.5
1551	557.274	767.692	NA	NA	NA	NA	479071	71790.9	NA	NA	599580	NA	396953	NA	1.18175e+06	NA	NA	NA	NA	NA	287092	NA	NA	6682139	26935.2	NA	563530	NA	NA	NA	414342	837764	NA	NA	31118.4	NA	NA	NA	1.45042e+06	302981	30774.4	44666.4	642074	29518.7	NA	253643	4.22889e+06	1.14974e+06	NA
1557	417.214	549.705	NA	NA	NA	8.38699e+06	7.20284e+06	8742625	3.10358e+06	2.62637e+06	2.64933e+06	4.54888e+06	6.24312e+06	6.15197e+06	1.28456e+06	1.55142e+06	1.59566e+06	7.55514e+06	8.09577e+06	5.55161e+06	5687453	6.27755e+06	4.34573e+06	2721276	3.18328e+06	4.37962e+06	718928	1.29801e+06	1.13228e+06	7.99304e+06	6662900	6.15361e+06	5750196	3.04532e+06	3.6563e+06	4.73249e+06	4.89072e+06	2773771	916716	629277	541705	NA	NA	NA	NA	NA	NA	NA	NA
1558	269.14	435.781	NA	9330.77	16893	2398964	1.17545e+06	1.82672e+06	87453.5	46459.5	82575.4	673708	1365428	1.31607e+06	118295	416744	196495	5.12073e+06	2.54268e+06	2.46662e+06	4.62632e+06	2.32406e+06	3.42246e+06	521666	600655	822870	31759.6	86114.2	64994.2	8740865	2.0859e+06	1.85013e+06	5.07138e+06	438161	975254	2.60317e+06	1.09159e+06	1.63259e+06	363732	63563.5	201247	79324.1	81338.8	63400.6	54588.9	66925.9	85539.5	67883.1	50616.7
1565	454.208	456.936	NA	NA	NA	NA	NA	NA	NA	16225.3	NA	NA	NA	28858.2	NA	NA	NA	NA	NA	15168.3	NA	NA	NA	NA	NA	NA	NA	NA	NA	NA	NA	NA	NA	NA	NA	NA	NA	NA	NA	NA	NA	2.83785e+06	2444300	3.03921e+06	1.4548e+06	1981100	2.03117e+06	2.00648e+06	956225
1569	463.219	497.087	NA	NA	NA	2.1026e+06	1.36174e+06	2.98696e+06	2.33423e+06	1.61023e+06	1.80023e+06	2.83607e+06	4.04689e+06	8684778	2.02785e+06	3.38104e+06	3.60115e+06	1.3988e+06	1.19346e+06	909852	2.36773e+06	4.19932e+06	2.35922e+06	2.32489e+06	1940517	2330754	1.69341e+06	2.09111e+06	2.04315e+06	1.70857e+06	4.09495e+06	3.15897e+06	1.58228e+06	5.65888e+06	5488648	5306595	4466974	4590086	3.46465e+06	2.39684e+06	2607362	28084.7	NA	NA	NA	NA	24867.8	27508.1	21436.5
1575	367.264	692.039	8488035	5954821	1.61764e+06	7556023	6665416	7.32648e+06	6756443	6.84247e+06	7.21072e+06	7.62669e+06	6.4747e+06	5.79254e+06	7897477	6.43753e+06	7678052	6.20595e+06	7324200	6290499	6884771	6888106	6.82548e+06	7486144	7.57509e+06	6.61613e+06	7.39993e+06	7.46641e+06	6385206	7169392	7339566	7.25446e+06	6347955	6863039	6159472	7604863	7466036	8648979	7097304	7233528	6.73325e+06	3.50308e+06	3.8482e+06	3.99472e+06	3.71323e+06	3.7042e+06	3.58662e+06	4.25619e+06	6109289
1576	209.085	585.483	NA	25825.9	129923	104041	705693	8636540	94754.7	NA	NA	392560	474252	100454	228828	NA	106608	65148.8	57483.2	NA	NA	63379	48391.5	326116	577867	80164.1	NA	92467.2	123750	73268.1	NA	NA	52997	76213.8	190881	88595.6	116436	79911.5	NA	261937	322973	228001	105942	116159	2.88001e+06	95069	NA	196744	146827
1118	271.228	645.734	124681	469119	444188	242371	212063	197302	247999	321658	202266	353508	422637	689298	298213	600747	354230	4.12627e+06	1318567	1.64059e+06	2519712	1343585	2734051	192938	439848	494263	256188	283339	193590	8627815	885793	1.50633e+06	7492307	215861	1.24501e+06	903991	392758	795461	226251	195796	307374	114056	99315.8	221706	268858	121288	176513	232982	195077
1579	327.164	664.455	32336.6	38706.3	273813	2.46567e+06	1.28418e+06	1.31774e+06	2900548	3.67849e+06	1.89774e+06	928947	564772	2.95565e+06	926172	2.15431e+06	1241194	2.69013e+06	1.76956e+06	1989102	1.10596e+06	2.08252e+06	8617618	875048	1.61197e+06	2.0939e+06	1.60134e+06	2.98899e+06	1854550	4312715	2.37607e+06	1.84199e+06	4342457	3.30903e+06	1.10333e+06	2.33302e+06	2.74478e+06	1.95848e+06	2.59502e+06	884097	912769	75325.4	48608.6	57100.6	134456	62167	156880	55038.9	3.09802e+06
1585	319.176	536.793	NA	NA	NA	4.37183e+06	4.22448e+06	3.98714e+06	1.36709e+06	1423850	1.53652e+06	4603795	5172101	4.60822e+06	1992480	3.57608e+06	2475633	1.44403e+06	3.11851e+06	1162716	417244	2129809	623520	2.48309e+06	1265045	2.68903e+06	385302	474589	573693	519722	4818386	5.45871e+06	253215	3.08459e+06	3.22898e+06	6688793	8566468	4.83834e+06	3218090	1.70398e+06	1895835	NA	NA	NA	NA	NA	NA	NA	NA
1589	197.045	53.0461	NA	NA	NA	178078	100118	577522	725307	588080	784206	253156	176469	647423	220468	1.40609e+06	893779	369608	171067	234503	649472	570009	541242	1.92876e+06	637457	629978	1.28789e+06	2.06237e+06	1.62864e+06	339751	273598	140242	1084638	628858	207263	1.02294e+06	337330	1.00289e+06	712693	240439	1244908	1.10968e+06	897676	704555	347694	368799	751631	446382	8538350
1590	243.124	494.449	NA	NA	15101.3	2670495	3212220	8534701	4.34417e+06	5.8313e+06	5.00555e+06	4578863	2.12075e+06	7.28762e+06	3802796	4363936	3.80151e+06	451066	856124	712348	651736	926695	936601	3274211	1.94072e+06	2061397	2.57952e+06	3.03366e+06	2557916	1.73766e+06	3.11837e+06	3.6357e+06	1.38776e+06	5086932	4.05635e+06	1.10681e+06	2.58694e+06	2.20362e+06	1.45937e+06	2.46415e+06	2.28257e+06	92925.3	66654	77800	54237.3	79826.6	93725.3	99012.8	49826.5
1592	168.989	388.572	78438.9	55102.5	55330.1	86119.3	127792	1.30916e+06	76627.7	106142	84197.1	97404.1	108970	68758	92427.1	91566.7	97931.5	73421.2	70367.2	72378.6	81277.1	68495	79633.3	87256.4	104060	73640.1	101631	68569.3	77828.4	79664.9	61431.8	68202.6	82566.1	68906.5	75038.1	64401.2	98818.6	103199	94180.5	87779.6	89310	4.329e+06	4.55443e+06	8520443	2.55556e+06	4.31237e+06	3.02406e+06	6445328	2.41052e+06
1594	387.276	668.788	NA	NA	NA	3.91644e+06	5723294	4.24009e+06	4.16267e+06	5.33177e+06	3479380	7.32974e+06	4909792	7.57556e+06	2.00043e+06	1695962	3.13863e+06	2.14328e+06	2.5027e+06	1684185	677275	1.37504e+06	562909	2690489	1.7625e+06	2.45836e+06	1.34178e+06	932275	1.18238e+06	1.23249e+06	5.31253e+06	5.64567e+06	509623	3477900	2.70073e+06	5.19706e+06	8495301	4.17597e+06	907995	1.8291e+06	586294	NA	NA	NA	NA	NA	NA	NA	NA
1599	289.202	450.179	NA	NA	11291.4	20876.2	NA	134917	51916.7	18834.4	33349	12378.5	NA	794145	NA	28493.2	165516	940827	118415	668969	8482401	181931	3.8048e+06	68221	317424	45774	28865.7	1.47925e+06	70291.3	2451921	204665	312733	2972035	213036	351708	24353.2	NA	39450.9	20937	NA	23519.4	NA	NA	NA	NA	NA	NA	NA	NA
1611	325.185	571.038	1094301	279639	243654	456798	7.10873e+06	2425970	406807	703127	822444	5.64041e+06	6442687	490106	5251899	655105	8018518	342142	442560	4534228	1.94887e+06	387164	339201	7609173	6.91157e+06	387845	442831	396305	383954	363391	498923	600050	299896	342341	5801812	376538	679800	331756	813048	1.52033e+06	2.85993e+06	3.23971e+06	3791504	4033924	319701	5.01711e+06	608126	4742648	350415
1606	113.023	45.751	23444.6	31697.3	562206	2100616	1.73932e+06	8430141	2.6593e+06	2.49328e+06	2985057	927560	1.05518e+06	4.31778e+06	889538	4.12616e+06	1.32193e+06	3.76396e+06	3317383	3.91237e+06	6.60587e+06	2.23636e+06	3.26517e+06	6193774	2092465	2.78242e+06	2.14214e+06	3.22496e+06	3.06039e+06	4.90665e+06	2.7145e+06	2.7032e+06	2.57423e+06	996196	910636	1.38232e+06	943140	1.7561e+06	1.50876e+06	869059	1.5004e+06	1657546	1.3414e+06	1.57332e+06	1.84737e+06	1.46257e+06	1.58071e+06	1706438	1.63253e+06
1613	498.309	623.106	NA	NA	8.38678e+06	NA	NA	NA	NA	NA	NA	NA	NA	NA	NA	NA	NA	NA	NA	NA	NA	NA	NA	NA	NA	NA	NA	NA	NA	NA	NA	NA	NA	NA	NA	NA	NA	NA	NA	NA	NA	38543.9	NA	NA	85781.2	NA	133131	NA	203255
1614	755.531	641.163	NA	NA	NA	1.95616e+06	1.80797e+06	3.64299e+06	3.39048e+06	2.81266e+06	3.13845e+06	2.48741e+06	2.54648e+06	1.77656e+06	2.80938e+06	3.61323e+06	2.80369e+06	82113.5	1.12386e+06	169915	524834	8.1037e+06	289205	2.50895e+06	146041	1.52056e+06	1.31033e+06	202288	1.47791e+06	99446	1987706	2.01601e+06	127752	3.77491e+06	6696033	4.1931e+06	8.37779e+06	698871	2.57306e+06	1.79576e+06	887859	76838.1	85092.2	NA	NA	NA	39452.2	NA	118638
1617	258.098	413.607	NA	NA	22113	NA	NA	NA	65639.3	36735.3	81945.3	127483	175210	118431	134037	101012	147832	67395.3	77449.5	56088.5	71494	54619.5	56121	63825.8	124533	174416	135707	201749	130051	78851.1	62774.9	60652.7	79393.4	87224.4	88943.5	84220.2	67503.8	162031	130263	81415.4	108781	2.67112e+06	2319723	2.22774e+06	3.38122e+06	3513893	2.55781e+06	2412417	3.77477e+06
1621	528.265	798.319	NA	568155	NA	NA	NA	NA	NA	NA	NA	NA	NA	39911.8	NA	21294.1	33743.6	NA	NA	NA	NA	NA	25031.1	NA	30131.3	NA	NA	NA	NA	NA	NA	NA	NA	NA	39282	24951	NA	NA	NA	NA	40437.7	8.3306e+06	6888901	5.72272e+06	53601.8	7.31263e+06	39288.2	7158682	NA
1624	541.412	759.289	NA	NA	NA	1.40008e+06	2.02298e+06	393345	3602653	4.95487e+06	8.32788e+06	1.63582e+06	1.60704e+06	1.83225e+06	2635101	5.27536e+06	4.54299e+06	224824	263186	104355	98478.3	344051	91678.1	1.07419e+06	444852	775719	4.33938e+06	745913	2.1048e+06	160248	1.05432e+06	702787	151005	4.15481e+06	1.39362e+06	3.24994e+06	4.39257e+06	2.52369e+06	5.0749e+06	3.0433e+06	2.90701e+06	NA	NA	NA	NA	NA	NA	NA	NA
1636	453.25	649.339	NA	112833	8276847	47704	79284.4	NA	NA	NA	NA	38014.8	34498.2	60286.4	33915.8	59566.4	94237.8	61577.4	NA	31784.7	NA	NA	48926.4	60018.8	55005.8	55791.2	NA	NA	NA	72599	NA	NA	32438	NA	59155.5	42480.2	NA	NA	27013.4	NA	96987.3	443159	544699	372737	592243	315796	566912	428331	NA
1235	508.329	668.967	NA	63197.7	8.27646e+06	NA	NA	NA	NA	NA	NA	NA	NA	NA	NA	NA	NA	NA	NA	NA	NA	NA	NA	NA	NA	NA	NA	NA	NA	NA	NA	NA	NA	NA	NA	NA	NA	NA	NA	NA	NA	1274101	1216708	1.01853e+06	892976	1.26832e+06	1.21165e+06	1.20643e+06	NA
1637	907.257	526.84	NA	NA	120908	NA	NA	NA	NA	131057	NA	NA	NA	NA	NA	NA	95499.1	NA	NA	75544.7	NA	NA	NA	NA	NA	NA	NA	NA	NA	NA	NA	NA	NA	NA	NA	NA	NA	NA	NA	NA	NA	1.17268e+06	1.18706e+06	467946	333213	510415	658357	632111	474583
1666	309.174	699.852	83075.6	44367.4	68371.7	50088.5	625578	121364	NA	39303.5	54674.1	167919	387760	77864	957287	92756.8	6.56954e+06	122860	86899.4	1.92169e+06	884454	48295.4	70251.1	1.42931e+06	358454	98438.8	212866	60048.1	83298.2	61771.8	65966.4	59589.3	103517	67478.8	8.15326e+06	180554	46569.9	160494	167975	1.04606e+06	8.23997e+06	816335	145565	1.09718e+06	42963.2	617715	54315.5	3460414	32364.1
1643	449.204	455.422	NA	NA	32863	1.77192e+06	1.48788e+06	3.43247e+06	2.25928e+06	1.75375e+06	1.77232e+06	3.37822e+06	5328951	8.23293e+06	3018031	6.8255e+06	3.71387e+06	720071	662936	444344	1.60641e+06	2.02561e+06	1562263	2761025	1.26934e+06	2502327	1.99571e+06	2.05907e+06	1969285	967904	1.9963e+06	1.71264e+06	1.60823e+06	3.76657e+06	2.95751e+06	4.42917e+06	4.51859e+06	3.5801e+06	3.85203e+06	2731525	2.09986e+06	227921	197588	205680	147497	209500	219234	155127	145596
13778	179.034	149.189	13403.3	13162.7	12847.5	2.59032e+06	1.31574e+06	2.51605e+06	1.46354e+06	852419	1.03622e+06	1.75833e+06	1.48854e+06	3.83382e+06	18886.1	115024	41368.9	3203066	3.19253e+06	3.53264e+06	4.62704e+06	3.64879e+06	8.23035e+06	2.80864e+06	51464.9	1.92469e+06	85337.8	147497	147069	2.58989e+06	2.45297e+06	888307	1.66298e+06	569794	515981	184187	792731	135387	102868	15744	68142.7	27434.7	30463.1	23043.1	20658.3	19490.2	22001.9	25235.2	35802.8
438	315.218	533.238	NA	NA	NA	205356	98277.5	896809	251928	123553	144720	50059	40463	560810	NA	59170.2	68487.7	7.35671e+06	926531	4242351	8.22984e+06	524087	4261565	143031	82795.2	61950.9	50372.4	121303	64951.8	7026815	518249	1.36902e+06	3.51964e+06	319031	1092018	38079.7	44104.2	53581.2	NA	NA	NA	NA	NA	NA	NA	NA	26835.2	NA	NA
1645	451.219	414.408	NA	NA	NA	398745	328899	969463	632261	647311	494620	286628	354795	1.62516e+06	356657	937148	611474	1.82498e+06	1.1067e+06	1.52237e+06	6.37229e+06	2.85005e+06	5.36489e+06	986675	942854	788879	529086	3.31216e+06	1.08799e+06	3.99919e+06	3.66563e+06	2.55732e+06	6931204	8.22627e+06	4913014	NA	NA	NA	16763.4	NA	NA	107284	91842.8	111607	58836.3	NA	81861.6	NA	57431.8
1646	825.494	633.356	NA	NA	41999	3.84482e+06	2.84344e+06	4.09549e+06	2.9053e+06	3.1032e+06	2.37743e+06	5443559	5.24251e+06	8.21105e+06	4.46302e+06	5253946	5948364	2.04698e+06	3.79225e+06	2.11523e+06	3.20743e+06	5.09383e+06	2642739	4075267	2.11822e+06	3.42426e+06	1.28016e+06	2.84053e+06	1.88019e+06	3.40319e+06	4549039	3512304	2.32465e+06	5759337	4.71804e+06	5648519	7368448	2.7627e+06	5.21585e+06	4.32225e+06	1.93725e+06	NA	NA	NA	NA	NA	NA	NA	NA
1266	257.212	636.68	31983	91887.5	183760	306205	191939	285299	152961	100395	122141	338053	357334	798739	142315	410093	294777	8206692	3.69705e+06	3.95035e+06	3.79161e+06	1729680	4.09409e+06	208671	286403	265454	113651	179166	126748	7.30335e+06	1620527	3505934	4.33336e+06	266938	791550	722530	465354	822839	270422	94542.1	215054	63067.5	61826.4	93300.4	75814	59918.7	62646.9	78023.8	55387.8
1652	267.124	714.152	NA	NA	NA	169474	1.88775e+06	263437	146228	5775255	8.18743e+06	245773	275594	1.33255e+06	576935	429156	1647861	347594	767947	1.14724e+06	1043970	985299	470926	206282	268521	162294	3.41693e+06	270260	127507	214619	2.21874e+06	5.7374e+06	1.42091e+06	1.71317e+06	1186753	655083	358511	508187	1.88438e+06	2.85795e+06	332768	NA	NA	NA	NA	NA	NA	NA	NA
1655	355.159	675.753	NA	NA	NA	NA	NA	NA	NA	NA	22699.3	NA	NA	NA	NA	NA	17750	NA	NA	NA	30995.1	NA	NA	29957.8	34780	NA	33531	31842	NA	NA	32951.3	NA	NA	NA	NA	NA	NA	NA	NA	26954.5	39242.1	156764	208316	214963	NA	171135	57504.9	381980	164768
23656	287.223	613.607	56472.1	75231.1	1.25093e+06	176723	83102.5	210945	85363	87214.3	45946.8	81559	106152	99647.4	94986.4	82807.8	91026.4	1.52581e+06	644672	1.24015e+06	2.69667e+06	286787	2130290	102790	134021	89988.4	133308	114920	82169.9	5.21815e+06	256950	675092	8181490	134185	729900	65725.5	120421	130699	235470	207224	64112.3	92567.9	78594.6	81679.1	100799	102252	110567	97166.8	105393
1659	521.324	663.396	NA	NA	6.13879e+06	NA	NA	NA	NA	NA	NA	NA	NA	NA	NA	NA	NA	NA	NA	NA	NA	NA	NA	NA	NA	NA	NA	NA	NA	NA	NA	NA	NA	NA	NA	NA	NA	NA	NA	NA	NA	1.91346e+06	1.7557e+06	1.73976e+06	1.50775e+06	1.80956e+06	1.63641e+06	2.32278e+06	102746
1662	560.254	691.465	NA	NA	NA	NA	NA	NA	NA	NA	NA	NA	NA	NA	NA	NA	NA	NA	NA	NA	NA	NA	NA	NA	NA	NA	NA	NA	NA	NA	NA	NA	NA	NA	NA	NA	NA	NA	NA	NA	NA	67306.1	30689.6	59880.2	719720	48720.3	8163466	49791.5	126574
1664	160.935	46.0825	646658	6.03439e+06	8.15854e+06	2.82216e+06	2.19599e+06	785647	575413	361314	650505	473958	1179549	125597	2.12796e+06	338565	842748	249279	231703	219179	488242	156342	99380.7	402468	801271	1.96074e+06	1.00549e+06	995139	1.73426e+06	198883	142950	235999	402746	197031	434698	460205	501351	569334	1.0979e+06	2.45777e+06	1.30141e+06	NA	NA	NA	NA	NA	NA	NA	NA
4067	100.932	48.4895	7195737	4.04454e+06	8089345	5089698	7.43581e+06	5.31434e+06	4.47038e+06	5881229	6726240	7027918	7.61495e+06	4276446	8156214	3.88698e+06	6993336	5202719	4.85876e+06	6.74095e+06	7.11175e+06	5.08311e+06	4454973	5.99539e+06	8.00396e+06	4597582	6345556	4.16704e+06	4.48641e+06	5.24838e+06	5834100	5.78224e+06	5.08676e+06	5.15182e+06	7.67229e+06	5383803	5107280	5043263	5.26676e+06	6.96324e+06	6915622	3.0335e+06	4.40443e+06	4.43642e+06	2.66411e+06	3.65692e+06	2.66277e+06	3.91045e+06	2363255
3828	363.182	460.98	NA	NA	NA	2.54015e+06	1269655	8142688	2.00603e+06	1.2003e+06	1.26284e+06	1.82977e+06	2.43584e+06	6810663	639484	6220375	1.27999e+06	2411722	2.91904e+06	2.16015e+06	3.8013e+06	3.16408e+06	4.41188e+06	3.23225e+06	1.47665e+06	1.21681e+06	1.04984e+06	2569570	1.43734e+06	3482930	2.21469e+06	2.49902e+06	7597031	1.14527e+06	977029	3.7685e+06	2.98134e+06	3.40036e+06	3.32572e+06	1.59405e+06	2.0088e+06	NA	NA	NA	NA	NA	NA	NA	NA
1670	271.155	562.503	NA	NA	34764.5	4.48864e+06	5.20158e+06	8.13783e+06	6.17234e+06	7493577	6.58316e+06	4.34575e+06	2.70579e+06	6179444	4437475	3.57602e+06	5574002	578844	1.72539e+06	761543	296264	1.27318e+06	533824	2171728	905968	2.10441e+06	2363208	1.11265e+06	2221266	233392	4.113e+06	5331231	461345	6.5244e+06	5.1948e+06	1.57614e+06	3974375	2.17503e+06	2.38225e+06	3.8836e+06	2.49098e+06	NA	NA	NA	NA	NA	NA	NA	NA
1672	557.275	603.034	NA	NA	736214	NA	NA	NA	3337736	NA	NA	NA	NA	948813	NA	307757	NA	NA	811454	NA	NA	993829	NA	NA	NA	NA	NA	8134696	310994	NA	NA	NA	335907	97550.5	NA	3420178	NA	3891946	68069.5	NA	NA	NA	NA	NA	1.10545e+06	NA	NA	NA	68662.6
1673	437.255	724.842	NA	76412	8.12945e+06	NA	NA	NA	NA	NA	NA	NA	NA	31748.5	NA	39176.4	NA	NA	NA	NA	NA	NA	35961.2	NA	52879.2	33598.4	NA	NA	NA	NA	NA	NA	NA	NA	59387.9	NA	NA	NA	NA	NA	42856.4	1.11582e+06	380923	437278	241571	281002	1394701	501458	NA
1679	1191.17	561.314	NA	NA	1124896	NA	NA	NA	NA	NA	NA	NA	NA	NA	NA	NA	NA	NA	NA	NA	NA	NA	NA	NA	NA	NA	NA	NA	NA	NA	NA	NA	NA	NA	NA	NA	NA	NA	NA	NA	NA	1.02736e+06	1019277	1.05484e+06	NA	NA	NA	NA	4.39866e+06
1681	425.187	540.494	NA	NA	NA	NA	NA	NA	NA	NA	NA	NA	NA	NA	NA	NA	NA	NA	NA	NA	NA	NA	NA	NA	NA	NA	NA	NA	NA	NA	NA	NA	NA	NA	NA	NA	NA	NA	NA	NA	NA	4347782	3.70924e+06	4795981	3.28979e+06	4.07345e+06	4.52602e+06	4.68325e+06	740630
1684	455.266	568.798	NA	39396.2	8071229	56423.9	NA	NA	NA	NA	NA	NA	NA	54537.6	NA	NA	NA	48865.4	NA	NA	NA	29093	NA	NA	NA	37080.3	NA	NA	NA	61174.1	NA	NA	NA	NA	NA	NA	NA	NA	NA	NA	NA	3.99666e+06	4014011	3.28636e+06	1.59418e+06	2.12516e+06	2117376	1.97643e+06	86675.9
1685	377.255	646.786	NA	NA	18488.6	127107	122727	82177.2	156857	126562	117284	1.04364e+06	631547	556200	1.32016e+06	8050127	1.74318e+06	154680	130479	91015.9	90499.8	231933	78202.3	366024	461546	515059	101349	384702	199326	90321.5	106482	102157	111915	520762	221056	1.69581e+06	917115	1.78207e+06	1.48993e+06	200654	999440	NA	NA	NA	NA	NA	NA	NA	NA
1404	454.282	568.102	NA	NA	619193	NA	NA	NA	NA	NA	NA	NA	NA	NA	NA	NA	NA	NA	NA	NA	NA	NA	NA	NA	NA	NA	NA	NA	NA	NA	NA	NA	NA	NA	NA	NA	NA	NA	NA	NA	NA	305875	275292	346575	151878	166252	229840	178874	833500
1692	796.498	613.83	NA	NA	8.01649e+06	NA	NA	NA	NA	NA	NA	NA	NA	NA	NA	NA	NA	NA	NA	NA	NA	NA	NA	NA	NA	NA	NA	NA	NA	NA	NA	NA	NA	NA	NA	NA	NA	NA	NA	NA	NA	1.26604e+06	1.3635e+06	1.06567e+06	805732	1808528	1.27388e+06	1.79313e+06	NA
1694	282.114	508.327	NA	NA	51785.8	1.41024e+06	1.0124e+06	1.30853e+06	224996	192630	107225	30193.1	NA	NA	NA	NA	NA	3.34742e+06	3.49287e+06	8.01553e+06	NA	NA	82768	59757.9	NA	21393.8	NA	NA	NA	1.48627e+06	239880	949138	395124	NA	227592	NA	NA	NA	NA	NA	NA	NA	NA	NA	NA	NA	NA	NA	NA
1696	285.208	578.677	NA	24933.7	198404	109724	94648.4	224133	69831.8	64807.5	88754.6	61246.4	76657.9	62326.9	40206.7	67888.1	46760.8	2.69547e+06	621924	1.28198e+06	6269802	534888	4.05444e+06	78035.9	54129.9	55863	49873	117265	53122.7	2.6489e+06	313440	1053015	8012512	190859	3.48834e+06	54328	62079	75900.5	51466.1	43277.1	45324.6	73634.8	75517.2	72573	55390.4	73280.4	71443.8	74035.2	76026
1697	327.164	658.082	35980.8	22856.6	157914	1.79726e+06	2.9167e+06	1.31774e+06	1.81801e+06	4.52239e+06	2.51269e+06	1.04565e+06	581640	2355686	926172	2.15431e+06	2.52847e+06	2.29145e+06	1496806	6458811	2.28036e+06	1.30397e+06	5.28212e+06	918551	1.61197e+06	1.146e+06	2.0791e+06	2.22857e+06	1.44279e+06	2.18406e+06	3534143	3.55709e+06	1.71091e+06	2.35684e+06	1.65415e+06	1704927	1606702	1243486	3.08305e+06	2.53404e+06	912769	136450	48608.6	50124.7	91226.4	53378.7	272565	85486.6	1.61258e+06
1702	346.178	574.989	NA	NA	NA	NA	NA	NA	185216	111090	116556	NA	NA	NA	65631.8	79764.3	71900.1	NA	NA	NA	41890.1	44554.6	NA	NA	NA	NA	170003	155590	185963	NA	NA	NA	54311.1	75631.9	56838.2	NA	NA	NA	127193	114598	189530	NA	NA	NA	NA	NA	188827	NA	NA
1704	683.414	638.311	NA	NA	198556	NA	NA	NA	NA	NA	NA	NA	NA	NA	NA	NA	NA	NA	NA	NA	NA	NA	NA	NA	NA	NA	NA	NA	NA	NA	NA	NA	NA	NA	NA	NA	NA	NA	NA	NA	NA	4.27701e+06	3.78591e+06	2.86584e+06	3.10372e+06	3.90536e+06	3.32635e+06	3.69796e+06	109936
1706	259.155	468.643	NA	NA	15999.5	90633.8	113439	1134861	2.124e+06	2.06347e+06	1.50085e+06	935305	436562	2422775	2.2046e+06	7.96186e+06	2.89529e+06	80098	35358.5	68077.8	400553	65338.1	213552	2550456	389505	638709	3.62711e+06	2845267	3.18728e+06	148457	98438.8	106749	106197	1.06754e+06	369636	489537	664544	590734	1.85534e+06	3.28183e+06	1.47408e+06	95868.7	83127.4	91348.8	88190	113258	168330	134018	140636
2134	347.208	507.677	NA	NA	NA	3.67621e+06	2363452	3690725	3526458	2.77716e+06	2.8984e+06	2.75458e+06	3.28849e+06	6534179	3.52156e+06	3.92708e+06	6559881	4826248	4.01329e+06	3555398	3.1272e+06	3.39882e+06	3.04637e+06	3766394	6.75204e+06	4806808	3.20051e+06	6.68709e+06	4488100	3.66336e+06	4.48892e+06	4981477	1.93885e+06	3.85461e+06	4.26552e+06	6306912	3987921	7.94973e+06	6700864	3.35874e+06	7.03516e+06	NA	NA	NA	NA	NA	NA	NA	NA
1717	424.271	546.833	NA	NA	279752	NA	NA	NA	NA	NA	NA	NA	NA	NA	NA	NA	NA	NA	NA	NA	NA	NA	NA	NA	NA	NA	NA	NA	NA	NA	NA	NA	NA	NA	NA	NA	NA	NA	NA	NA	NA	866872	857435	625100	546178	991740	1.25403e+06	1.39834e+06	328467
1719	542.188	397.311	NA	NA	NA	NA	NA	NA	NA	NA	NA	NA	NA	NA	NA	NA	NA	NA	NA	NA	NA	NA	NA	NA	NA	NA	NA	NA	NA	NA	NA	NA	NA	NA	NA	NA	NA	NA	NA	NA	NA	5249323	5.32809e+06	6547493	6219345	7.92239e+06	7476183	5770014	NA
1721	213.088	318.302	NA	NA	9716.17	43712.5	32286.6	222463	119961	100763	98543.2	121716	106979	329936	65858.7	242771	76089.9	83129.7	89559.7	81261.6	85131.8	84047.6	122077	197265	58463.5	68315.6	115916	231971	143175	94773.5	86365.9	99273	68439.3	84911.5	75831	69116	112563	96771.7	78844.3	65729.8	90676.1	617230	561022	838642	1.51708e+06	1.6343e+06	1.0375e+06	907501	5802826
1726	123.044	327.011	NA	NA	8142.33	8958.58	600975	897550	12074.9	722743	704252	699633	789932	26114.8	703460	143073	669413	15472.4	12004.2	517306	591062	13396.9	14108.8	572633	694454	10658	819501	11334.8	8731.35	NA	585614	483453	12717.7	NA	507890	13378.7	NA	NA	586969	762959	736012	7.13812e+06	7185287	6542961	4721092	5378495	5152673	5.25422e+06	4975339
1727	408.203	562.128	NA	NA	NA	NA	NA	NA	NA	NA	NA	NA	NA	NA	NA	NA	NA	NA	NA	NA	NA	NA	NA	NA	NA	NA	NA	NA	NA	NA	NA	NA	NA	NA	NA	NA	NA	NA	NA	NA	NA	6.92673e+06	6413120	3305248	5.07818e+06	7.88222e+06	3833467	3.25906e+06	2679393
1729	501.2	444.889	NA	NA	NA	24054.8	22397	NA	85922.2	68991.8	99712.9	204165	206026	56040.2	171679	31532.1	204175	47080.6	24794.6	21375.2	NA	47454.1	32005.6	39365.2	106071	235959	123861	223733	163152	34313.5	47604.9	36368.9	56101.7	149058	102113	72025.1	88362.3	121388	121436	98874.5	117806	1.39091e+06	1.22469e+06	1.16544e+06	1.35286e+06	1.61096e+06	1.4984e+06	1.13864e+06	1.65703e+06
1731	266.09	94.1588	NA	NA	NA	186051	74663.6	384249	402079	254043	368341	1.4121e+06	792374	1.28696e+06	758937	7864851	2.4419e+06	202490	115585	108679	497321	427199	325483	4.1188e+06	2.0769e+06	3062894	310779	2.46588e+06	684447	90701.9	129214	81560.7	593606	354839	181111	1.08559e+06	778104	1266408	1.66235e+06	120526	1.49445e+06	45388.3	34586.7	33796.9	29060	24052.8	39481.9	40793.6	56686.1
1732	629.5	736.143	NA	NA	NA	206472	87132.6	47189.1	32948.4	2.64608e+06	85021.5	2.39451e+06	111025	7857258	1.56187e+06	3.05052e+06	3.00923e+06	82393.6	2.89912e+06	2.50947e+06	109375	179637	2456394	75584.3	2.40082e+06	7.58843e+06	1985780	82369.7	71248.9	40367.4	137983	2099012	43410.1	92811.5	2.59718e+06	6752300	2.36449e+06	1.77331e+06	64302.8	46363.1	2.76947e+06	36072.4	NA	1.95629e+06	2626191	55450.9	90561.7	1.60567e+06	110918
1550	293.049	488.988	NA	NA	NA	NA	4254042	7839380	NA	5612974	4.67131e+06	7843401	7.43904e+06	NA	7.45717e+06	1.33227e+06	4.43253e+06	NA	NA	3.83078e+06	3761059	NA	NA	4973919	5929996	NA	5082397	NA	NA	NA	4281138	4.04999e+06	NA	NA	3.84174e+06	NA	NA	NA	6720244	6.27595e+06	6.70835e+06	211348	160544	189139	NA	307967	307962	311490	NA
1737	327.128	611.551	NA	NA	NA	NA	NA	NA	NA	NA	NA	NA	NA	NA	NA	NA	NA	NA	NA	NA	NA	NA	NA	NA	NA	NA	NA	NA	NA	NA	NA	NA	NA	NA	NA	NA	NA	NA	NA	NA	NA	NA	NA	NA	186605	NA	166665	NA	7838730
6568	481.23	376.952	NA	NA	NA	216200	195042	1.11224e+06	311960	290083	274992	459031	417206	7.82411e+06	277129	2.54511e+06	1.04289e+06	179816	153974	348893	1.97594e+06	506010	1.51917e+06	1.08703e+06	255652	233538	264045	433462	354477	302412	597063	503950	613613	883927	853923	547614	567624	691466	539867	399760	507855	73257.5	71876.5	61448.8	37983.1	68950.4	60651.1	40560.5	36051.9
1745	636.821	40.5823	NA	NA	7804461	4417437	3.54088e+06	3055366	4.239e+06	3.58493e+06	3.64821e+06	5.35337e+06	4585715	2.82889e+06	4992776	2.37951e+06	4601031	3.98078e+06	4.87292e+06	2405696	2.6671e+06	3.96694e+06	2.76345e+06	2.04781e+06	3.21859e+06	4506693	3797600	5.04697e+06	4.74816e+06	3.76681e+06	3972897	4251674	3583505	3.95323e+06	4420230	3.52114e+06	3.87743e+06	3.95861e+06	4.62906e+06	4.17004e+06	3.71081e+06	3.51204e+06	2956786	4376656	3042484	2.39047e+06	3.56248e+06	3.43591e+06	2.78006e+06
1749	298.13	390.728	NA	NA	28033.4	202809	177529	1.30255e+06	504816	469475	465700	631026	528844	2.0258e+06	NA	1.95218e+06	NA	451214	459627	575520	667790	426190	716957	997151	185589	260894	451528	398746	601815	455460	386896	495009	392753	508345	476219	448813	510621	502372	573393	500120	448291	7.33372e+06	6.95631e+06	6438441	6263850	6.96195e+06	7661407	6.98607e+06	6.71978e+06
1750	413.111	367.403	NA	NA	NA	243803	209636	791241	655956	474715	662459	3.71623e+06	4.75999e+06	2.60982e+06	1.94375e+06	7.79348e+06	1.04057e+06	514139	534545	306724	540770	2.01891e+06	766991	1.00188e+06	194040	644943	825070	833970	1.19221e+06	434163	740377	773602	470137	1.10412e+06	1.35361e+06	780664	2.23257e+06	355712	1.10391e+06	1.69884e+06	406243	NA	NA	NA	NA	NA	NA	NA	NA
1751	530.244	613.192	NA	NA	NA	NA	NA	NA	NA	NA	NA	NA	NA	NA	NA	NA	NA	NA	NA	NA	NA	NA	NA	NA	NA	NA	NA	NA	NA	NA	NA	NA	NA	NA	NA	NA	NA	NA	NA	NA	NA	7.61106e+06	7.78591e+06	5.19156e+06	191702	6.71537e+06	468291	6568910	NA
1754	382.136	44.8634	NA	NA	123488	77085.6	NA	NA	NA	NA	54459.6	46528.3	66499.3	48738.1	41353.8	NA	41615.7	NA	NA	30833.6	45506.2	NA	NA	NA	67042.9	44433.5	NA	77705.4	60956.3	NA	NA	NA	110300	101956	43409.8	65656.5	69357.8	52772.6	63008.6	53149	76413.9	385549	323854	307351	159189	195619	202515	257027	2.77597e+06
1761	96.9588	62.5697	343212	534980	5.26371e+06	1989827	854324	1.76944e+06	1.4257e+06	1.44719e+06	1.96118e+06	1.3266e+06	2.32015e+06	669143	4.04907e+06	752120	1.43178e+06	602585	546714	542225	447306	475459	629952	836287	1.23482e+06	2.57391e+06	2.73209e+06	3.49042e+06	2.88587e+06	614750	513342	916512	778015	866357	1.3089e+06	694704	1.29803e+06	924076	1.64352e+06	1.53172e+06	1.7469e+06	3.44361e+06	3.13058e+06	5.94133e+06	7740093	4.24601e+06	5272796	4.08638e+06	2.03408e+06
1763	269.151	409.069	NA	NA	25917.8	NA	NA	179876	125670	99897.7	156402	107291	NA	498344	79978.7	523779	147881	NA	72008.4	68967.3	154708	NA	204320	359871	74033.8	90825.3	199827	260772	168918	NA	86647.5	80383.2	92370.7	112472	92858.3	132120	121984	111763	120581	101261	115733	3.73416e+06	3.60276e+06	3.37659e+06	3.96467e+06	3728910	3823357	3.6428e+06	5292733
1765	414.168	436.801	NA	NA	NA	606216	549959	7.72153e+06	2056965	1601450	1.68579e+06	1.40736e+06	1153951	6893215	839232	6.02348e+06	1.05071e+06	927119	826094	2.48254e+06	3.2982e+06	982244	3180473	5927306	821184	1.03986e+06	1890498	2.53333e+06	2.07757e+06	1.03446e+06	942503	1.00936e+06	985821	1.1559e+06	930572	1.19129e+06	1.22089e+06	1.33258e+06	1.44872e+06	1023232	1.23852e+06	3.39547e+06	3280126	1.67974e+06	3.97644e+06	4629697	3.61047e+06	3.52986e+06	852746
1767	404.186	463.998	NA	NA	NA	NA	NA	NA	NA	NA	NA	NA	NA	NA	NA	NA	NA	NA	NA	NA	NA	NA	NA	NA	NA	NA	NA	NA	NA	NA	NA	NA	NA	NA	NA	NA	NA	NA	NA	NA	NA	3541962	3.39513e+06	2975483	3.6893e+06	5079774	5298914	4478530	68145.6
1768	229.062	436.233	NA	NA	103541	56934.7	26991.7	158883	176709	132062	120270	52233.2	71693	110887	65223.2	141751	71497.5	60643.9	42947.4	60239.3	79964	44723.4	81248.7	134828	52763.9	73631.9	153317	185823	153355	55734.3	37607.9	37473	35117.6	64582.8	43274.8	92017.4	73858.2	77597.3	124951	81666.3	69882	2.77151e+06	2484346	2.45576e+06	2540979	2.96323e+06	3019464	2.49796e+06	1.43929e+06
2571	570.224	390.653	NA	NA	NA	NA	NA	NA	NA	NA	NA	NA	NA	NA	NA	NA	NA	NA	NA	NA	NA	NA	NA	NA	NA	NA	NA	NA	NA	NA	NA	NA	NA	NA	NA	NA	NA	NA	NA	NA	NA	5694407	5568193	7.69707e+06	4.14899e+06	5.27204e+06	6424489	5713272	320063
1771	572.292	683.92	NA	NA	100429	NA	NA	NA	209150	88234.4	525158	59820.7	NA	NA	54219.7	7685353	142814	NA	NA	168426	NA	72868.4	NA	NA	215425	NA	71488.4	178987	NA	NA	28063.7	173108	179724	NA	148732	183659	NA	73472.9	1.4626e+06	NA	119229	73144.9	29534.7	187162	112303	NA	166163	142514	NA
1778	266.151	278.28	NA	NA	11450.8	71310.5	57993.1	467923	285824	192743	171019	78449.7	55547.5	789217	87713.1	632816	125855	51272.5	55114.1	115904	135253	90813.9	254195	306678	62163.5	125445	174569	458749	269632	73444.5	74981.2	60535.5	86823.2	129143	77139.9	125506	184353	163525	160878	118728	102391	4357757	3972147	3.77928e+06	5658259	3.77739e+06	5904960	4076415	5.67951e+06
1779	159.065	335.73	19560.3	21809.9	106853	49719.5	62508.1	153157	96494.7	67182.2	104804	82869.1	126881	76798	67383.7	121680	91064.2	81048.9	73563.1	40124.9	86451.4	55442.7	98936.5	45434	67378.7	123293	78411.8	142600	91327.1	77498	34467	38794.9	85627.8	52384.1	70330	47239.5	54070.3	62070.6	66054.7	49368.4	45161	2.50505e+06	2.22585e+06	2.35926e+06	2.32244e+06	2.06637e+06	2741527	2.69671e+06	2.7071e+06
1780	289.068	52.8032	NA	NA	69296.1	3.29977e+06	1998404	5468562	291906	483953	514718	2.00796e+06	2.81912e+06	774943	1.99726e+06	1.02278e+06	2.04216e+06	2621486	1.44447e+06	1.05075e+06	836183	2.74734e+06	2001559	2.48018e+06	3.25349e+06	2.07664e+06	1.06166e+06	380191	635850	1.6843e+06	585249	383566	3.54841e+06	2.99724e+06	1.21423e+06	7650890	4.48779e+06	5489823	544583	385392	1.66599e+06	1.75337e+06	1.70765e+06	1.45696e+06	2973282	2711144	2.62451e+06	2.34669e+06	1.26233e+06
2093	325.185	559.816	830494	181962	183207	290767	7.10873e+06	2425970	406807	703127	822444	3.99671e+06	6442687	337750	5251899	648368	7.6441e+06	319582	401982	1.54179e+06	643799	274371	200409	7609173	6.91157e+06	291458	406919	297218	244820	218707	461639	494685	184503	258296	5272984	376538	415426	329943	813048	544078	2.85993e+06	1.77196e+06	3791504	3232568	239742	4765688	541170	3199572	259626
1782	1182.21	569.201	NA	6.02779e+06	206214	3.18142e+06	3.17355e+06	3116672	3.51234e+06	3.58735e+06	3.3887e+06	NA	NA	NA	NA	NA	NA	NA	NA	NA	NA	NA	NA	2.08784e+06	2.88205e+06	2.02686e+06	1.94755e+06	3.22437e+06	2.39075e+06	NA	NA	NA	NA	NA	NA	NA	NA	NA	NA	NA	NA	5502473	4332636	4.78775e+06	NA	NA	NA	NA	NA
1787	147.065	53.9021	35511.9	57249.8	42624.5	1722447	1.22573e+06	2.56944e+06	2915074	2.1358e+06	3.10788e+06	3222236	5390887	5.19002e+06	4.70084e+06	5.43153e+06	6.11623e+06	2.99976e+06	2626299	1.44649e+06	6254951	6.67503e+06	7623954	3.0286e+06	1.14964e+06	1.94795e+06	3.09536e+06	2850089	2.55939e+06	3.12249e+06	2220119	1.99751e+06	6.48324e+06	5361572	4.32173e+06	3.60976e+06	2.91201e+06	3.8127e+06	3438477	4.05528e+06	4.73701e+06	5.6597e+06	5.7112e+06	5579202	4.69759e+06	6002393	5.97178e+06	6498835	2911354
1792	117.055	58.2565	40606.7	58155.2	121396	78080.4	82342.6	125714	73703.8	143785	93359	114146	49390.9	425836	64932.4	179458	70084.9	119706	146931	248651	442949	138850	533370	151280	80058.6	73386.5	74600.2	58702.4	67737.2	182840	188065	157768	140350	273668	224072	81593.7	132859	71806.5	67789.1	84974.2	49624.4	127088	129632	100932	186517	86380.4	142369	146277	5.89494e+06
1795	542.188	402.395	NA	NA	NA	NA	NA	NA	NA	NA	NA	NA	NA	NA	NA	NA	NA	NA	NA	NA	NA	NA	NA	NA	NA	NA	NA	NA	NA	NA	NA	NA	NA	NA	NA	NA	NA	NA	NA	NA	NA	5.171e+06	5.52067e+06	6473083	6.21898e+06	7.59656e+06	7525118	6.3178e+06	NA
1810	362.1	311.629	NA	NA	NA	264207	199485	428865	762265	471364	605407	531712	393117	1.08353e+06	356923	422996	533846	664798	344710	208321	569010	359743	544555	580121	501615	636689	903582	2.55225e+06	1.09493e+06	1.30118e+06	532034	569679	935601	749635	613208	382387	345292	683882	547025	351050	655276	1.57069e+06	1438952	1.62624e+06	1.56881e+06	1.72176e+06	1.68667e+06	1.61636e+06	244530
1812	423.276	699.698	NA	27107.2	7.50357e+06	NA	37282.2	NA	NA	NA	NA	NA	NA	33882.8	123738	78538.6	NA	NA	NA	NA	NA	NA	60599.9	40371.2	1107769	54229.2	NA	NA	NA	NA	NA	39020.2	NA	NA	1.23881e+06	52148.1	45032.9	79505.6	NA	NA	781809	1.31211e+06	777900	1.40498e+06	2.82472e+06	647725	1.53169e+06	723391	24779.8
1813	166.05	455.951	NA	NA	NA	5.53363e+06	3.38258e+06	4237548	2.13436e+06	1.63039e+06	1.65141e+06	3237922	4539498	4063526	1.41144e+06	4.03043e+06	2.34249e+06	6.09805e+06	7492040	4.63079e+06	2703885	5569603	4319468	2.95217e+06	2857053	4.09373e+06	1.11857e+06	2.05673e+06	1.64901e+06	4969613	4583100	5394147	2134117	3.59552e+06	2.78486e+06	6048601	4684494	5.26233e+06	3.93045e+06	1.23417e+06	2.32301e+06	61868.7	54319.4	41010.1	34092.4	37978.3	53620.4	38599.4	151141
1815	584.241	401.15	NA	NA	NA	NA	NA	NA	NA	NA	NA	NA	NA	NA	NA	NA	NA	NA	NA	NA	NA	NA	NA	NA	NA	NA	NA	NA	NA	NA	NA	NA	NA	NA	NA	NA	NA	NA	NA	NA	NA	6366585	6696209	7.48834e+06	4.82564e+06	5427897	7.08415e+06	6396520	810195
1816	519.344	600.669	NA	NA	7.47213e+06	NA	NA	NA	NA	NA	NA	NA	NA	NA	NA	NA	NA	NA	NA	NA	NA	NA	NA	NA	NA	NA	NA	NA	NA	NA	NA	NA	NA	NA	NA	NA	NA	NA	NA	NA	NA	383803	375925	266424	363796	362479	445033	404146	NA
1819	346.239	697.484	NA	NA	NA	217241	297680	345148	527632	432390	493200	716551	1.27338e+06	1.20383e+06	584082	1980661	1.46968e+06	85796.4	105136	40873	275306	1.44647e+06	538126	1.54858e+06	3.0267e+06	2176662	1.14197e+06	3.57045e+06	1701418	46352	237712	73567.2	223902	862558	214068	7.44202e+06	2.58351e+06	4.11142e+06	3046118	800900	1.01812e+06	NA	NA	NA	NA	NA	NA	NA	NA
1820	328.188	351.87	NA	NA	NA	80425.3	102004	964025	254426	188378	214325	316343	241763	1.14796e+06	171569	1.11736e+06	216067	178731	215048	344684	443347	142014	416177	944490	126269	137422	240538	456807	271030	182520	185638	218877	120659	219012	274703	158359	186392	154348	223784	207186	240863	4.53634e+06	4.43761e+06	3.96477e+06	3.59654e+06	4417812	4.21471e+06	4.13966e+06	3957804
1822	418.113	47.1747	NA	NA	NA	NA	NA	NA	NA	NA	NA	58586.2	NA	NA	NA	NA	NA	NA	NA	NA	NA	NA	NA	NA	38824.5	NA	34336.2	NA	NA	NA	NA	NA	NA	NA	NA	NA	NA	NA	NA	NA	46190.2	685793	503407	585467	545555	577303	691882	690023	3120992
1824	294.086	52.4382	NA	NA	NA	83907.9	64818.5	308077	874592	502132	490066	222863	185291	789629	665663	7.39722e+06	670365	88482.4	82222.1	NA	125927	191453	147911	1.74947e+06	NA	665439	1.42793e+06	153310	2810916	76851.5	81192.9	130370	44566.7	277400	176963	751099	691543	614306	2.98908e+06	2.64038e+06	1.02788e+06	481296	488228	508613	1.64292e+06	1.05508e+06	1.18492e+06	1.20176e+06	1.05038e+06
1825	665.129	415.692	NA	NA	NA	NA	NA	NA	NA	NA	NA	NA	NA	NA	NA	NA	NA	NA	NA	NA	NA	NA	NA	NA	NA	NA	NA	NA	NA	NA	NA	NA	NA	NA	NA	NA	NA	NA	NA	NA	NA	NA	NA	NA	NA	NA	NA	NA	4825949
1827	568.35	667.828	NA	NA	234191	NA	NA	NA	NA	NA	NA	NA	NA	NA	NA	NA	NA	NA	NA	NA	NA	NA	NA	NA	NA	NA	NA	NA	NA	NA	NA	NA	NA	NA	NA	NA	NA	NA	NA	NA	NA	2251102	2.19269e+06	1.78622e+06	1.15823e+06	1.49132e+06	1.90335e+06	1.54361e+06	NA
1828	239.129	592.804	NA	36571.3	NA	262683	335855	258199	620607	609470	472983	5.03087e+06	2.6471e+06	7390730	2.41283e+06	1.03561e+06	2.06941e+06	408206	531375	263601	1.46883e+06	5.47342e+06	1.27479e+06	724400	3.11179e+06	1.58265e+06	1.30613e+06	4.1714e+06	2.16666e+06	839274	5348000	1.94018e+06	5229155	3.29174e+06	2.0858e+06	1.6119e+06	2.16392e+06	902503	1.36126e+06	1.12893e+06	1.1455e+06	NA	NA	NA	NA	NA	NA	NA	NA
1840	403.198	427.559	NA	NA	14601.9	334057	316786	588275	152594	129745	115798	146611	199810	702908	49186.4	190728	186780	3.89165e+06	2101392	2.39855e+06	7330704	3.24215e+06	5101029	170959	169552	218427	60408.6	188318	76534.2	4.89213e+06	2.1685e+06	1.61626e+06	6312955	2188119	2.01762e+06	56964.4	35830.1	39047.8	35543.3	21985.6	38256.7	82109.4	NA	49713.1	76688.1	86108.1	51937.5	77711.7	43697.7
1841	1290.26	479.787	NA	NA	NA	NA	NA	NA	33796.8	NA	NA	2441796	2.07125e+06	7.31275e+06	2.06393e+06	6621966	2.86252e+06	2.00921e+06	2292714	3.18863e+06	7101228	4.77359e+06	6513885	28276.3	NA	NA	46560.4	99858.7	60631.6	51772.8	84336.6	72852.9	136747	137495	115300	NA	NA	NA	NA	NA	NA	NA	NA	NA	NA	NA	NA	NA	918925
1373	427.235	575.652	NA	NA	7312262	NA	NA	NA	NA	NA	NA	NA	NA	NA	NA	36179.4	NA	NA	NA	NA	NA	NA	NA	NA	NA	NA	NA	NA	NA	NA	NA	NA	NA	NA	NA	NA	NA	NA	NA	NA	NA	514076	490543	412892	308842	396427	470914	393200	NA
1842	366.156	435.694	NA	NA	NA	NA	NA	NA	NA	NA	NA	NA	NA	NA	NA	NA	NA	NA	NA	NA	NA	NA	NA	NA	NA	NA	NA	NA	NA	NA	NA	NA	NA	NA	NA	NA	NA	NA	NA	NA	NA	6607688	5859877	7310468	3.0474e+06	3.62845e+06	3335645	2.96666e+06	283681
1849	255.124	377.539	NA	NA	NA	3.51433e+06	1.53507e+06	2265084	83476.3	60611.7	74201.4	1599894	3.4448e+06	2.52237e+06	197958	572240	312833	6.045e+06	5325522	3.43017e+06	5.5525e+06	5152396	4.28841e+06	853252	1.03199e+06	1.5186e+06	38890	82898.5	62879.3	7.28539e+06	4.86878e+06	3509213	6.71503e+06	1.03201e+06	1.83314e+06	4330764	2651501	2.37496e+06	581414	102189	246249	NA	91521.4	110882	73907.6	86653.9	118802	102701	25199.7
1852	469.258	810.32	NA	NA	NA	1.08499e+06	43928.2	NA	NA	NA	1.45057e+06	NA	NA	NA	39694.4	NA	NA	103423	NA	NA	7.26495e+06	559185	NA	256124	31075.7	NA	287454	88570.3	634998	48116.7	35654.1	39062.2	29991.2	437616	NA	NA	99305.2	214303	58040.5	96954.8	NA	NA	NA	NA	NA	NA	705943	56741.1	355912
1863	269.212	653.893	195477	163752	135301	571135	690019	635998	673755	637249	697438	2.27774e+06	2669225	3.20501e+06	2.87441e+06	4261030	3439194	2.70569e+06	1.4173e+06	1.95034e+06	1.99746e+06	1.29143e+06	1.16362e+06	883210	1.96345e+06	1.39793e+06	579862	3.47471e+06	1.46013e+06	1.73633e+06	923522	1323901	3.54576e+06	3.02282e+06	6165712	7.23493e+06	4.21753e+06	6.60948e+06	3.0091e+06	1.72429e+06	2.37349e+06	173172	115767	149871	227776	153175	171198	131981	264556
1867	599.342	701.574	NA	40463.6	66925.3	467223	256376	890326	343681	152218	678054	2.15702e+06	3.37786e+06	2241276	1.99395e+06	7.22507e+06	778264	850129	758873	153880	351057	1.48603e+06	190823	4883475	300464	1.79525e+06	1.61334e+06	589642	2.30892e+06	139613	171482	213920	146078	1.02054e+06	495014	1.70323e+06	1.93348e+06	672553	1.66885e+06	1.25392e+06	380218	265930	354919	310605	66468	395470	120219	311031	86270.5
1869	599.342	689.363	NA	32307.7	NA	488970	356021	1.02028e+06	326682	190794	605087	2.12198e+06	2.96578e+06	2.07174e+06	1.85235e+06	7220942	517267	906918	1.01967e+06	142726	378823	1.83842e+06	174687	5.35946e+06	260533	1.64231e+06	1.82573e+06	554742	2140241	130057	232918	271302	115865	973818	501272	1893454	1.66707e+06	599738	1452383	1.09473e+06	401488	53948	92331.4	98916	96595	183378	78904.1	160173	67371.2
1871	407.281	724.702	NA	28907.9	100931	NA	NA	NA	NA	NA	NA	NA	NA	NA	NA	NA	NA	NA	NA	NA	NA	NA	NA	NA	30761.1	NA	51211.5	NA	NA	NA	NA	53719.5	NA	NA	393554	NA	NA	NA	NA	NA	64392.1	6967209	7202528	5.12832e+06	394503	3.04684e+06	2613261	5249853	NA
1875	231.098	52.978	NA	NA	88060.6	3807119	3.47764e+06	5297502	5.77644e+06	6.66585e+06	6485054	4.07669e+06	4.08457e+06	5336580	3.35128e+06	3.14267e+06	3.63783e+06	4.3639e+06	3030730	2935420	2.35116e+06	4.32064e+06	3.71767e+06	3.38968e+06	1.76748e+06	3.75273e+06	3.08416e+06	4.34775e+06	3396609	6282707	4299376	5.81206e+06	7195927	5.21424e+06	6.57508e+06	2.18334e+06	3.40084e+06	2.81727e+06	2.47975e+06	2.76024e+06	2.27378e+06	582493	754028	594366	818543	672150	774211	604613	4615048
1440	144.045	276.836	15654.1	20986.3	67307.3	80124	74511.5	110304	135452	107662	96942.5	79502	68329.4	140841	65815.8	95985.9	70423	101369	119671	107999	71082.7	63456	81252.5	83702.9	55637.4	96181.9	95312	98865.5	118258	91653.2	81322.6	100114	67005.2	74098.2	52404.8	67284	101685	72132	67248.5	78222	49932.2	853891	723893	770094	897557	805275	1.10093e+06	830374	4301548
1876	538.339	689.835	NA	63920.3	7.19217e+06	NA	NA	NA	NA	NA	NA	NA	NA	NA	NA	NA	NA	NA	NA	NA	NA	NA	NA	NA	NA	NA	NA	NA	NA	NA	NA	NA	NA	NA	NA	NA	NA	NA	NA	NA	NA	54920.5	69279.7	45300	191993	38443.9	329526	48140	NA
1877	339.2	805.925	1.0533e+06	2.19442e+06	5648271	2.09336e+06	242079	316616	7.18468e+06	247770	248884	369782	269259	3.5852e+06	301019	6750578	239716	1.62402e+06	5.50593e+06	225979	242755	4.42855e+06	4.09278e+06	257118	366400	4.65e+06	244782	3.5222e+06	2.8443e+06	4.13277e+06	262659	458360	4.12877e+06	2.80985e+06	256208	3.05056e+06	6605734	2361917	1.10857e+06	239481	342429	241901	336811	263275	4975959	269762	2.46969e+06	256841	3.28214e+06
1879	281.249	710.648	359105	1.30524e+06	1627668	3.25323e+06	1.37528e+06	1215568	5.03777e+06	3.27911e+06	2.22737e+06	1.26615e+06	963225	3.31756e+06	2383569	5586171	3.26441e+06	4.88327e+06	3.40325e+06	1823750	2.44433e+06	3.10806e+06	4.40212e+06	1.7523e+06	1.85663e+06	4.21106e+06	2.27291e+06	6.25808e+06	3.82815e+06	4.0891e+06	1.92113e+06	2914833	4.73188e+06	3.44422e+06	2.13249e+06	6.93789e+06	5.7726e+06	7.17907e+06	3.90893e+06	2.75825e+06	2.761e+06	491097	352105	440558	1.25049e+06	457094	838802	584021	1.43143e+06
1886	440.193	484.843	NA	NA	NA	NA	NA	NA	NA	NA	NA	NA	NA	NA	NA	NA	NA	NA	NA	NA	NA	NA	NA	NA	NA	NA	NA	NA	NA	NA	NA	NA	NA	NA	NA	NA	NA	NA	NA	NA	NA	793031	678795	486137	681469	826116	869349	619439	256026
3004	309.174	677.819	1.29635e+06	34499.1	NA	32372.3	44925.1	1.6751e+06	32086.9	66561.2	65188	4.73661e+06	1.05118e+06	39091.5	4.77371e+06	103887	77262.1	42815	39145.8	75043	76475.7	39706.6	55140.1	515662	4796274	46943.7	62036.8	39099.5	38939.6	54701.1	66626.9	63658.1	74372.2	36925.8	745418	96894.2	40841.8	43518.7	99555.8	45013.9	7.13926e+06	51227.9	1.28145e+06	1.50481e+06	45030.7	840708	54535.7	389872	42563.1
1893	498.309	599.635	NA	NA	7127081	NA	NA	NA	NA	NA	NA	NA	NA	NA	NA	NA	NA	NA	NA	NA	NA	NA	NA	NA	NA	NA	NA	NA	NA	NA	NA	NA	NA	NA	NA	NA	NA	NA	NA	NA	NA	638760	486330	393777	148148	152717	119722	128005	233604
1898	405.177	428.646	NA	NA	NA	610215	645204	846296	897738	1.02672e+06	584269	482286	500674	1.05252e+06	539595	575912	739594	1.83189e+06	1.44467e+06	1145150	2.94661e+06	2685219	2.4798e+06	315348	281933	428605	312505	654552	498719	2.45915e+06	3.74364e+06	3189857	3.27179e+06	7.11074e+06	5.1222e+06	NA	NA	NA	NA	NA	NA	NA	NA	NA	NA	NA	NA	NA	NA
1899	530.244	658.435	NA	NA	31254.3	NA	NA	NA	NA	NA	NA	241981	NA	NA	110555	NA	80828.5	NA	NA	NA	NA	NA	NA	NA	185993	NA	NA	NA	NA	NA	NA	NA	NA	NA	36363.8	NA	NA	NA	NA	NA	75921	66268.3	91505.2	215539	1.93272e+06	87037.5	2.74169e+06	212887	NA
1904	494.313	566.356	NA	NA	5.80195e+06	NA	NA	NA	NA	NA	NA	NA	NA	NA	NA	NA	NA	NA	NA	NA	NA	NA	NA	NA	NA	NA	NA	NA	NA	NA	NA	NA	NA	NA	NA	NA	NA	NA	NA	NA	NA	1133595	1.08107e+06	1.09609e+06	823085	959873	1148617	1.07064e+06	87657.5
1906	453.286	771.231	NA	47594.2	6442002	NA	NA	NA	NA	NA	NA	NA	NA	NA	NA	54942	NA	NA	NA	NA	NA	NA	20287.7	NA	NA	40937.9	NA	NA	NA	NA	NA	NA	NA	NA	NA	NA	NA	NA	NA	NA	NA	40448.4	24796.7	NA	644678	NA	363267	NA	NA
2315	316.221	523.033	NA	NA	NA	101183	28638.5	557701	150209	91607.6	87918.9	NA	NA	662008	NA	NA	NA	3.30651e+06	426391	2.22715e+06	7076391	289893	3.16665e+06	76859.9	63936.2	42332	NA	82038.8	NA	5.80846e+06	237038	671133	2664271	202390	380378	NA	NA	NA	NA	NA	NA	NA	NA	NA	NA	NA	NA	NA	NA
1909	243.018	49.2803	NA	NA	NA	2.40209e+06	799435	1.08138e+06	2.43604e+06	1.1657e+06	1154175	1.78767e+06	1.89719e+06	3.1394e+06	679012	633890	799320	4.04066e+06	4723066	1.14565e+06	1.04826e+06	4589493	3.16627e+06	765267	821196	2.31414e+06	1.0432e+06	1.5748e+06	1.84349e+06	4641013	2.56923e+06	3.06244e+06	4.80116e+06	5.14146e+06	2.21081e+06	3212409	3225273	3003280	996233	485715	545257	6.16868e+06	5.87279e+06	5.36391e+06	4.42993e+06	5417243	5.2672e+06	4.91145e+06	5031185
1911	309.174	774.891	57157.6	3164888	471274	1.46648e+06	34095.5	25672.4	786105	51007.8	37173	24235	29459.1	2441675	26124.4	667287	35059.7	821043	3.47448e+06	30093.9	32856.7	1.22993e+06	2.89534e+06	27084.8	32935.5	1.41152e+06	29379.2	835979	874880	738981	34245.3	46255	667742	1.28789e+06	30697.7	2.31238e+06	2660296	2.68657e+06	65359.4	44084.3	30744.4	35900.4	27915.2	32613.9	2.15572e+06	28778	68609.9	24822.3	596577
1914	309.044	430.618	NA	NA	NA	552346	4658318	6449519	776678	5.22545e+06	4550542	5.7995e+06	5830473	946494	6035651	4337092	5345615	927638	1.2742e+06	3785177	4.33307e+06	912775	987698	4.61877e+06	5657369	594720	4627350	710080	835477	954055	4074527	3.93819e+06	790720	880140	4233329	1.5904e+06	1.72523e+06	596273	6.11264e+06	5705420	7.04889e+06	NA	NA	NA	NA	NA	NA	NA	NA
1923	255.16	579.329	NA	NA	59704	1.77181e+06	1.83526e+06	1.56625e+06	326034	359844	328377	1.37904e+06	1.60873e+06	1.31583e+06	778577	1.14698e+06	808286	1.85802e+06	4290942	2.42671e+06	3.09706e+06	3013039	2.40563e+06	648520	715515	685435	246865	334087	305290	1.77567e+06	7.02552e+06	4922020	4267089	1.07408e+06	1.15631e+06	1.90975e+06	1.75557e+06	1.13748e+06	843803	494930	452839	NA	NA	NA	44320.5	31907.2	42018.5	44728.5	43571.1
1927	589.066	556.391	NA	NA	56465.8	NA	NA	NA	NA	NA	NA	NA	NA	NA	NA	NA	NA	NA	107075	NA	NA	NA	NA	NA	NA	NA	NA	NA	NA	NA	NA	NA	NA	NA	NA	NA	NA	NA	NA	NA	NA	NA	NA	NA	NA	NA	NA	NA	2.43037e+06
1930	317.023	497.103	117082	71038.6	7006043	79796.2	106789	111624	69709	93784.1	108162	124653	136758	107609	122474	86231.6	105065	67258.8	60664.5	92779.8	93618.5	82027.6	84838.4	104239	97758.8	70700.4	96759	72677.3	65974.3	79756.9	120145	104937	83220.7	85972.2	109311	79594.8	84927.4	65024.4	90845.5	95571.6	108340	106844	107966	99491.7	69015.8	130584	84996.9	101494	66132.5
9385	434.113	349.765	NA	NA	NA	NA	NA	NA	NA	NA	NA	NA	NA	NA	NA	NA	NA	NA	NA	NA	NA	NA	NA	NA	NA	NA	NA	NA	NA	NA	NA	NA	NA	NA	NA	NA	NA	NA	NA	NA	NA	6.98769e+06	5044727	5.85016e+06	3.01439e+06	4.06109e+06	3835317	3.30611e+06	NA
1942	354.156	450.813	NA	NA	NA	22751	NA	17779.1	NA	NA	NA	NA	NA	28014.3	NA	NA	18408.1	23058.9	25603.9	NA	NA	37193.6	26907.7	19742.9	23303.4	26480.5	NA	NA	NA	31476.1	NA	21577.4	27548.9	25733.2	29653	44267.3	27949.5	32997.8	17933.3	NA	21147.7	4497524	4046680	4.57668e+06	1.38226e+06	1.81657e+06	2.21918e+06	1.66049e+06	3.47166e+06
1945	542.064	498.372	NA	NA	NA	NA	NA	NA	NA	NA	NA	NA	NA	NA	NA	NA	NA	NA	NA	NA	NA	NA	NA	NA	NA	NA	NA	NA	NA	NA	NA	NA	NA	NA	NA	NA	NA	NA	NA	NA	NA	NA	NA	NA	NA	NA	NA	NA	5.06165e+06
1946	690.434	672.463	NA	NA	1581712	NA	NA	NA	NA	NA	NA	NA	NA	NA	NA	NA	NA	NA	NA	NA	NA	NA	NA	NA	NA	NA	NA	NA	NA	NA	NA	NA	NA	NA	NA	NA	NA	NA	NA	NA	NA	2.26883e+06	2.27055e+06	1.32411e+06	4832432	6936708	4.31948e+06	5031267	NA
1948	441.035	44.9033	NA	NA	801449	1.82206e+06	1.79714e+06	367954	1.65792e+06	1.49195e+06	2.30769e+06	3.71846e+06	6924502	808229	2.13243e+06	364734	3.30998e+06	2.57785e+06	1930377	1.72196e+06	1.96687e+06	2.03272e+06	1.54888e+06	449297	2.30129e+06	3.84511e+06	1.93138e+06	863830	1.65358e+06	2.04918e+06	2.85918e+06	2.34083e+06	1.94479e+06	2.97259e+06	4.18393e+06	2.13312e+06	3.04998e+06	2812002	1622650	2.39657e+06	1.40311e+06	1.9074e+06	1.81122e+06	2.26507e+06	1.96555e+06	2.01818e+06	2.01215e+06	2.05389e+06	1.1489e+06
23927	293.07	482.69	NA	NA	NA	NA	NA	125230	NA	19446.7	18222.7	2.82418e+06	6892603	NA	412409	580052	NA	NA	NA	NA	587817	67287.6	NA	61678.1	70211.2	NA	NA	NA	NA	NA	992274	189962	NA	NA	337284	NA	NA	NA	83202.9	NA	24737	NA	NA	NA	NA	NA	NA	NA	NA
1962	479.117	52.313	NA	NA	NA	NA	NA	NA	NA	NA	62208.5	NA	NA	159760	NA	172706	NA	NA	NA	104268	NA	NA	NA	NA	NA	NA	NA	NA	103058	NA	118642	168341	NA	NA	51483	NA	NA	NA	NA	101892	83148.8	6.88035e+06	4595408	5425489	2.2807e+06	4296038	3.18701e+06	1.98089e+06	620090
1967	466.245	531.658	NA	NA	50704.3	NA	NA	NA	NA	NA	NA	NA	NA	NA	NA	NA	NA	NA	NA	NA	NA	NA	NA	NA	NA	NA	NA	NA	NA	NA	NA	NA	NA	NA	NA	NA	NA	NA	NA	NA	NA	753419	722386	326185	575116	878880	704491	560888	210009
1968	312.172	731.43	1938005	295220	141011	251252	2723989	6.87006e+06	213235	390983	1.21897e+06	1.99761e+06	6.37916e+06	221128	5006765	441732	1.04683e+06	198250	242386	955656	2314837	227513	207255	2.47476e+06	2.03749e+06	184548	2.27824e+06	219779	188954	152278	589217	385154	153935	247208	2770983	192068	237592	319674	444144	2.2837e+06	3.20352e+06	5.10402e+06	6.85772e+06	1.27006e+06	193550	3267951	287059	2.71838e+06	221359
11662	387.115	49.5379	NA	NA	156570	2093062	1.79969e+06	65920.9	2.91817e+06	2.39161e+06	1.91822e+06	2.25531e+06	2406600	3.16634e+06	1.75579e+06	670293	3422021	6855859	6.59422e+06	1921284	1.47814e+06	6429512	3482801	30872.3	1.09262e+06	3.19332e+06	1.22232e+06	1.3268e+06	1.34996e+06	5681199	4912215	5.39175e+06	4.34752e+06	4.98767e+06	5.13677e+06	3.26945e+06	3142380	3.87538e+06	1.1552e+06	2684987	572515	1.03892e+06	958131	925504	561794	1.11043e+06	657857	672067	786006
1971	462.286	533.598	NA	NA	493729	NA	NA	NA	NA	NA	NA	NA	NA	NA	NA	NA	NA	NA	NA	NA	NA	NA	NA	NA	NA	NA	NA	NA	NA	NA	NA	NA	NA	NA	NA	NA	NA	NA	NA	NA	NA	5491579	5504406	4.89595e+06	3.75765e+06	4700203	4.69831e+06	4243082	5155279
1972	325.149	620.025	NA	51632.9	NA	200819	740820	581596	240258	6848322	4.53988e+06	320688	378593	188796	499521	2490179	937010	115945	87113.6	1.25943e+06	1817398	89943.8	324660	581706	747158	95716.3	4464615	206890	255014	145498	3.38258e+06	2.29706e+06	146268	283050	783838	221442	213430	178599	5562757	2.19715e+06	688326	58736	46734.5	87155.2	NA	45620.3	87446.3	61697.1	93518.3
2341	454.282	599.171	NA	NA	5.74495e+06	NA	NA	NA	NA	NA	NA	NA	NA	NA	NA	30890.1	NA	NA	NA	NA	NA	NA	NA	NA	NA	NA	NA	NA	NA	NA	NA	NA	NA	NA	NA	NA	NA	NA	NA	NA	NA	1.30034e+06	1.00908e+06	2.52577e+06	850093	997371	1.14196e+06	1.16147e+06	181783
1975	255.135	404.259	NA	NA	6.83919e+06	33061.6	25143.5	182034	81831.7	51193.5	100266	92338.5	61252.5	216149	37254.4	216750	50983.2	55183.9	39321.3	80871.4	83721.2	47079	82448.6	170516	41841.6	63038.5	73089.9	104684	97167.1	55032	41854.8	48649.4	53232.8	43483.7	44370.5	62146.5	112691	45306.2	72589.2	44314.2	52842.1	391277	436813	401103	419951	450394	464712	409556	418207
1978	201.088	53.1835	NA	NA	117826	2.48547e+06	1.96445e+06	6544902	4.98654e+06	4356970	4793785	2374026	1.5184e+06	4.60047e+06	1.84007e+06	4.04385e+06	2.30342e+06	1.91716e+06	1.68267e+06	1395975	1.96252e+06	2296413	1.8864e+06	6.35381e+06	1.34756e+06	2711789	4.01136e+06	6822454	4.58208e+06	2621152	1.88105e+06	1.88238e+06	2961934	2.98044e+06	2.01916e+06	1.75917e+06	2.10049e+06	2.27077e+06	1.58935e+06	2.08172e+06	2.47962e+06	1.60411e+06	1.57656e+06	1.14737e+06	804773	996927	1.28204e+06	1.32366e+06	744470
1979	638.355	675.216	NA	NA	512378	NA	NA	NA	NA	NA	NA	NA	NA	NA	NA	NA	NA	NA	NA	NA	NA	NA	NA	NA	NA	NA	NA	NA	NA	NA	NA	NA	NA	NA	NA	NA	NA	NA	NA	NA	NA	2.25264e+06	1.22163e+06	1.6382e+06	5.23968e+06	3411718	6821259	3.64425e+06	NA
1986	389.077	49.1753	NA	NA	NA	NA	NA	NA	NA	NA	NA	NA	NA	NA	NA	NA	NA	NA	NA	NA	NA	NA	NA	NA	NA	NA	NA	NA	NA	NA	NA	NA	NA	NA	NA	NA	NA	NA	NA	NA	NA	NA	NA	NA	NA	NA	NA	NA	4679146
1987	370.188	362.726	NA	NA	NA	373165	232029	2292314	68875.6	46393.3	72638	333320	346705	1185301	NA	169124	20685.8	655242	393715	1.01585e+06	6.80653e+06	1.62919e+06	5.88069e+06	412841	55714.8	161103	NA	NA	NA	2.08534e+06	867832	541414	5421704	572694	668753	279083	386854	239648	NA	NA	14536.2	NA	NA	NA	NA	NA	NA	NA	NA
1988	410.182	407.414	NA	NA	NA	NA	NA	NA	NA	NA	NA	NA	NA	NA	NA	NA	NA	NA	NA	NA	NA	NA	NA	NA	NA	NA	NA	NA	NA	NA	NA	NA	NA	NA	NA	NA	NA	NA	NA	NA	NA	6.80546e+06	6.7725e+06	6.1904e+06	4693023	5.28771e+06	5666730	4775236	112033
1989	205.035	93.2204	NA	NA	10195.9	8923.44	8233.57	NA	12033.6	12641.1	12650.6	13730.6	12259.7	18387	10382	NA	16541.6	9714.6	10160.8	11648.7	NA	NA	NA	9002.55	12874.2	18934.1	15503.1	20280.2	24267.9	8980.05	8908.16	9181.91	12295.2	7263.94	15993.3	NA	12674.7	8946.92	9214.2	12604	13584.3	1.78323e+06	1667996	1.77621e+06	1.99724e+06	2.53883e+06	2.0916e+06	1.50362e+06	3.81225e+06
1995	250.008	57.2778	NA	NA	87555.7	NA	NA	NA	NA	NA	NA	NA	NA	NA	NA	NA	NA	NA	NA	NA	NA	NA	NA	NA	NA	NA	NA	NA	NA	NA	NA	NA	NA	NA	NA	NA	NA	NA	NA	NA	NA	1.06055e+06	1.2997e+06	1.08336e+06	1.45638e+06	903112	1.38138e+06	1.30749e+06	148203
1997	310.12	577.035	NA	NA	1.15287e+06	NA	NA	NA	NA	53799.4	33119.2	NA	NA	43834.8	35839.2	49338.5	NA	NA	NA	NA	NA	NA	NA	NA	NA	NA	NA	51254.4	28886.1	NA	NA	NA	NA	NA	NA	NA	NA	NA	NA	NA	NA	4.20708e+06	4.33792e+06	4181548	4.08191e+06	3.6855e+06	4.91132e+06	4283185	4176011
1999	243.062	66.3288	NA	NA	9081.2	380749	347388	1.50182e+06	289162	183303	174076	560462	540697	1.9955e+06	192349	1.97981e+06	406443	469200	345925	596340	627756	419783	762594	741210	393055	513486	288663	434589	339412	283261	403387	338223	322298	398919	372363	667818	526257	624564	316623	75936.9	234402	1.03042e+06	1.02788e+06	964655	1.7135e+06	2200096	1428128	1.06541e+06	3.72697e+06
2002	327.146	403.158	NA	NA	26366.8	NA	NA	NA	NA	NA	NA	NA	NA	NA	NA	NA	NA	NA	NA	NA	NA	NA	NA	NA	NA	NA	NA	NA	NA	NA	NA	12633.1	NA	NA	NA	NA	NA	NA	NA	NA	NA	868604	892727	1.03382e+06	976924	1.57983e+06	820875	998182	26506.2
2269	309.044	436.213	NA	NA	NA	5904762	NA	40633.3	6.64939e+06	654196	NA	49918.5	50891.6	4617619	35920.7	4337092	NA	5.20678e+06	5237703	NA	NA	4868132	3999780	NA	22872.8	5.37507e+06	NA	5724936	5.31876e+06	4809350	3343261	3863666	4879950	4649844	NA	6752862	6591377	5.96886e+06	6.11264e+06	NA	NA	NA	NA	NA	NA	NA	NA	NA	NA
2107	253.108	653.847	NA	NA	NA	44550.2	1.60727e+06	359942	42117.2	6719445	5220778	265697	875724	334514	1.06953e+06	1.95129e+06	1.06231e+06	128887	293144	622465	803140	1.14817e+06	701677	1.06606e+06	459824	57495.5	2268035	66117.9	38252.1	259036	4618520	6.3941e+06	4477727	590055	2.26837e+06	178754	142403	122249	2.60716e+06	1.07809e+06	1.55348e+06	NA	NA	NA	NA	NA	NA	NA	NA
2020	202.108	401.134	NA	NA	22597.1	264556	190528	5.00552e+06	1.21659e+06	754245	1.0747e+06	766216	758044	4.14192e+06	556275	6.67399e+06	671377	454306	398045	1.00073e+06	1.56603e+06	354216	1126562	6.22331e+06	855388	1.27771e+06	1.89003e+06	3.68676e+06	2584772	493758	433161	360294	805688	571729	414299	1.26457e+06	691126	1.32026e+06	1.54234e+06	628638	1.28001e+06	2.47323e+06	2.34455e+06	2.20856e+06	2.03336e+06	2177343	2304687	1.82672e+06	2.33356e+06
2024	868.169	519.511	NA	NA	NA	NA	NA	NA	NA	NA	NA	NA	NA	NA	NA	NA	NA	NA	NA	NA	NA	NA	NA	NA	NA	NA	NA	NA	NA	NA	NA	NA	NA	NA	NA	NA	NA	NA	NA	NA	NA	NA	NA	NA	NA	NA	NA	NA	3.91239e+06
2025	190.976	52.3318	NA	NA	167161	NA	NA	NA	36575.7	NA	NA	NA	NA	NA	NA	NA	NA	NA	NA	NA	NA	NA	NA	NA	NA	40045.5	NA	20423.8	35037.4	NA	NA	NA	30692.5	24737.7	NA	NA	13432.2	20977.7	NA	NA	NA	635208	915178	827323	356303	522206	654548	536258	181613
2031	1235.21	508.254	NA	NA	NA	NA	NA	NA	NA	NA	NA	NA	NA	NA	NA	NA	NA	NA	NA	NA	NA	NA	NA	NA	NA	NA	NA	NA	NA	NA	NA	NA	NA	NA	NA	NA	NA	NA	NA	NA	NA	NA	NA	NA	NA	NA	NA	NA	4501126
2034	339.254	725.976	NA	6.64847e+06	35008	NA	NA	NA	NA	NA	NA	NA	NA	1399575	NA	400503	NA	NA	36125.9	NA	NA	NA	442726	NA	NA	1.02624e+06	NA	NA	NA	NA	NA	76439.9	NA	NA	NA	1.11075e+06	188676	172175	NA	NA	NA	73671.2	91442.6	106815	43004.3	90382.8	NA	108664	NA
3415	886.753	530.538	NA	NA	135674	NA	NA	NA	NA	NA	NA	NA	NA	NA	NA	NA	NA	NA	NA	NA	NA	NA	NA	NA	NA	NA	NA	NA	NA	NA	NA	NA	NA	NA	NA	NA	NA	NA	NA	NA	NA	6.6331e+06	6344775	2280969	422078	1.16097e+06	771572	995317	360856
2039	485.299	523.912	NA	NA	NA	NA	NA	NA	NA	NA	NA	NA	NA	NA	NA	NA	NA	NA	NA	NA	NA	NA	NA	NA	NA	NA	NA	NA	NA	NA	NA	NA	NA	NA	NA	NA	NA	NA	NA	NA	NA	5.81871e+06	5.35657e+06	4754903	4.10792e+06	5.25142e+06	6.62357e+06	5866308	1.09848e+06
2053	579.028	58.7416	NA	NA	NA	NA	NA	NA	NA	NA	NA	NA	NA	NA	NA	NA	NA	NA	NA	NA	NA	NA	NA	NA	NA	NA	14189.7	NA	NA	NA	NA	NA	NA	NA	NA	NA	NA	NA	NA	NA	10394.5	5.15478e+06	4.02366e+06	4.12987e+06	5.10365e+06	2772059	3.9404e+06	2.46992e+06	1.01541e+06
2056	179.071	460.87	10802	NA	NA	77477.3	43546.4	176132	107593	46345.2	54355.6	67360	125619	398183	49828.7	332940	126826	505436	205121	183890	3854554	602476	1.28155e+06	191483	292488	119857	78371.9	403878	156874	2.94589e+06	268885	110098	6560606	179427	138928	295125	92807.1	285516	243649	60985	230908	41347.1	35433.2	34953.8	32199.3	NA	29408.5	25733.4	NA
2057	481.23	400.757	NA	NA	NA	415618	308088	2.70691e+06	679777	451305	532838	651232	718733	6557516	433669	2.73704e+06	976725	361580	312111	531749	2.50812e+06	781671	2.08229e+06	1.61e+06	524747	622221	540660	1.52022e+06	810185	650068	1.00631e+06	786128	1.08484e+06	1.32076e+06	1.08654e+06	1.08938e+06	858068	1.29915e+06	925068	510552	786521	NA	75605.1	43409.3	60280.3	NA	78639.4	NA	79190.9
2064	211.134	521.27	NA	NA	32835.1	50722	33316.8	90109.1	42711.9	48895.6	33679.2	20696	27292.5	58912.1	29742.4	66145.8	29272.8	81930.6	42808.4	54761.3	73294.8	68047.7	51439.6	43225.4	34882.5	41760.6	39685.9	45297.5	29632.3	72057.5	52685.4	86342.8	91394	55041.5	57323.2	45894.7	41841.1	40061.7	36722.9	28030.8	31991.9	2777820	1.94576e+06	2.15717e+06	6.5431e+06	3.04668e+06	6.15815e+06	3993360	1.87532e+06
2065	269.213	624.047	148234	235175	507384	416920	244869	337478	403795	301255	331775	287044	405566	581963	270774	934075	343941	5072579	729836	1.01427e+06	3.1554e+06	817604	3.41467e+06	244051	280259	482197	257387	493002	366261	3.66699e+06	484033	1.69233e+06	6.53543e+06	494917	2.38762e+06	912699	502743	836070	463881	217981	308543	209106	221057	247293	432077	183387	374688	329505	493377
2083	221.154	622.393	1.26696e+06	2.29344e+06	1.84273e+06	4835998	3.5868e+06	4760166	5049054	3.9102e+06	3.60158e+06	3.00013e+06	3062292	4934212	2626614	3521597	3.11144e+06	4395156	3.62157e+06	3.19786e+06	4.05467e+06	4049501	4603457	3807994	2.83994e+06	4486797	3.22462e+06	4166244	3.82138e+06	5784412	4237116	3.32602e+06	5732516	4.1532e+06	3.07657e+06	6.27509e+06	4.92032e+06	6476436	4.93738e+06	3665207	3886166	1.3842e+06	1.55852e+06	1.59889e+06	2.30033e+06	1.53303e+06	1.85741e+06	1.48376e+06	2.87616e+06
2085	437.255	564.907	NA	27245.5	1904194	NA	NA	NA	NA	NA	NA	NA	NA	NA	NA	NA	NA	NA	NA	NA	NA	NA	NA	NA	NA	27626.5	NA	NA	NA	NA	NA	NA	NA	NA	NA	NA	NA	NA	NA	NA	NA	6472993	5804577	4956302	2.48626e+06	3.00878e+06	4537620	4.10738e+06	169549
2089	410.182	440.182	NA	NA	NA	NA	NA	NA	NA	NA	30445.3	NA	NA	64055.7	NA	NA	NA	NA	NA	NA	NA	NA	NA	NA	NA	NA	NA	NA	NA	NA	NA	NA	NA	NA	NA	NA	57805.7	NA	NA	NA	NA	1.8475e+06	1.63471e+06	1805436	1622047	1.82734e+06	2203632	1.58158e+06	156674
2092	358.166	531.867	NA	NA	NA	2.37338e+06	1.89253e+06	6.44658e+06	3.76421e+06	3.25583e+06	2902371	2.65078e+06	2878254	5895049	1.83337e+06	4898794	2.28767e+06	2.93051e+06	2.44515e+06	3.87969e+06	3825126	2.32463e+06	3.94761e+06	3876751	2.11298e+06	2.36964e+06	3291699	3573582	3244026	2.71843e+06	2.37924e+06	2.04422e+06	2.07061e+06	2.3815e+06	2.0247e+06	3055174	3.78652e+06	3305556	3.92339e+06	2.98664e+06	3.2046e+06	1107012	1.12486e+06	1.01599e+06	754852	928631	912210	849965	1.04425e+06
2095	368.318	701.272	NA	NA	NA	2.86426e+06	4.13949e+06	1.76544e+06	576212	1.36869e+06	128119	857869	780101	406912	3.99016e+06	3.76109e+06	1.35069e+06	4.80162e+06	1.97091e+06	3.55876e+06	5167205	2.78887e+06	3.65617e+06	317487	415651	274862	114342	1.23347e+06	219906	1.56164e+06	2.91921e+06	6441336	3.19915e+06	594481	6098664	2.07504e+06	1.36677e+06	2.21031e+06	1.33038e+06	4396375	1.1681e+06	27786.6	23781.7	NA	NA	NA	NA	NA	NA
2100	386.172	495.819	NA	NA	NA	82291.4	109312	1.12318e+06	537055	468827	533247	468302	374190	1.42797e+06	252812	1.74615e+06	469861	79218	67901.5	55070.1	100455	99172.4	132387	1.23334e+06	319918	262533	521225	1118136	642939	66683.1	137453	141603	113514	430230	375387	397073	377170	499087	652249	368468	651810	1.44766e+06	1.40086e+06	1.28853e+06	1.36237e+06	1.58188e+06	1.43411e+06	1.27348e+06	1.63366e+06
2101	267.067	516.387	NA	NA	NA	NA	NA	NA	NA	NA	NA	70905.1	86718.6	44620.5	119216	164677	60424.8	45902.5	128399	42544.5	NA	144254	46009.4	NA	NA	14705.5	NA	NA	NA	NA	NA	NA	NA	NA	NA	NA	NA	NA	NA	NA	NA	NA	NA	NA	NA	NA	NA	NA	NA
2106	229.181	572.473	NA	NA	443799	NA	NA	NA	30223.5	NA	NA	47324.8	60110	75570.7	NA	57894.7	NA	6401446	2151579	2605266	4435121	230865	3.4787e+06	37525.5	NA	34072.5	NA	NA	31718.6	4496398	279340	3.64377e+06	2.64877e+06	39818.3	1.7759e+06	46245.3	45626	42495	NA	NA	NA	NA	NA	NA	NA	NA	NA	NA	NA
2067	453.25	810.845	52021.3	6381799	196500	69487.2	46625.3	22145.8	40223.9	NA	NA	26549.6	36633.1	321366	70303.6	347856	47806.7	50349	38228.9	26674.5	NA	41753.5	754044	59387.3	296338	831724	57923	20923.7	40229.5	94784.1	NA	73423.3	47228.1	24288.3	252570	327953	183465	147934	29742.1	NA	236192	71987.8	60769.4	214193	85716.7	47694.2	33554.6	82013	23109.6
2112	359.208	513.002	NA	NA	NA	1.24069e+06	1.01426e+06	1363602	1.71494e+06	1.99579e+06	1525869	2.53946e+06	2.35414e+06	2.97374e+06	5281527	4712811	6.37843e+06	359265	470394	212432	345014	686072	266010	2.25176e+06	1289201	2.07834e+06	2.35133e+06	1.67517e+06	2.37938e+06	161367	882608	867310	141157	3.43022e+06	1.75377e+06	2.76001e+06	3350306	2.75037e+06	4001491	4.97699e+06	3154867	35226.6	55274.6	36576.2	30070.8	32572.8	49620.7	31870.7	93262
2113	165.019	317.38	38477.5	43669.9	150827	120449	75535.8	188103	58055.6	70677.4	55266.1	43093.1	68721.5	78067.2	52081.4	68007.5	57337.8	82709.2	79263.5	45038.3	66929.3	50005.5	63063.1	56012.6	51082.8	62222.4	62228.4	83726.2	55741.9	46241.5	52654.7	54419	63153.7	46014.8	33668.6	73671	65510.8	62203.3	67092.8	31876.6	50708.5	771157	758327	908061	661288	741338	677559	608903	394666
2115	259.094	77.1686	NA	NA	NA	NA	NA	NA	NA	NA	NA	NA	10335.4	11619.8	27692.7	35812.5	12107.3	NA	NA	NA	NA	NA	NA	8422.97	NA	10705.3	18215.4	NA	28514.9	NA	NA	NA	NA	NA	NA	NA	12648.2	10779	24997.8	35979.4	25930	5.58058e+06	5322988	5119037	5.18269e+06	6.3591e+06	6.36836e+06	5.24788e+06	4.01156e+06
2121	327.254	620.348	NA	NA	6351483	NA	NA	NA	NA	NA	NA	NA	NA	32248.4	NA	NA	NA	38359.3	NA	NA	NA	NA	NA	NA	NA	NA	NA	NA	NA	NA	NA	NA	NA	NA	NA	NA	NA	NA	NA	NA	NA	291675	270992	386473	356130	370380	471779	514553	NA
2123	375.141	296.463	NA	NA	NA	NA	NA	16821.3	33813.3	30624.4	44683.7	64897.4	94216	25044.8	52755.8	NA	54759.5	15574.2	NA	11246.1	NA	15495.5	NA	24851.2	45774.1	74846.9	56569.7	82774.2	65668.9	16800.4	19367.3	20300	18580.6	50748.4	38451.1	21955.1	32643.9	44827.7	50271	35041.3	51600.4	4627440	4.41853e+06	4.3186e+06	3.80542e+06	4883351	4214339	3.56189e+06	3928756
2387	370.188	370.357	NA	NA	NA	368637	230421	2.0478e+06	47906.6	35196.5	67235.4	302993	346743	1.32814e+06	NA	164653	16610	824109	503968	1.10711e+06	6.34532e+06	1.68809e+06	5.62804e+06	347508	53377.3	179550	NA	25692.4	NA	2.34677e+06	797243	519110	5497604	512931	634619	291213	363866	247283	26023.7	NA	NA	NA	NA	NA	NA	NA	NA	NA	NA
2129	374.27	722.352	NA	NA	NA	1.19067e+06	1.20199e+06	2.08893e+06	2.27118e+06	1.88067e+06	2702577	1.79924e+06	2.93911e+06	2278256	1.28966e+06	2.10415e+06	2.15547e+06	424952	423574	212209	1.82226e+06	3.55699e+06	1.98126e+06	3.1694e+06	4.7517e+06	2.80664e+06	2.62372e+06	4.10879e+06	2.50232e+06	504836	896996	412118	1.03987e+06	1.95406e+06	885033	6.32855e+06	3.19536e+06	4.90446e+06	3.78137e+06	1.46073e+06	2.85696e+06	NA	NA	NA	NA	NA	NA	NA	NA
1958	293.07	486.635	NA	NA	NA	NA	94647	54010.2	NA	NA	NA	1628578	6281584	1062123	380405	755905	113852	277928	269809	192145	447594	1.89903e+06	637786	67378	39023.4	NA	NA	NA	NA	224036	638126	NA	2.31747e+06	1.24409e+06	389577	525161	634670	90876.5	NA	192915	NA	NA	NA	NA	NA	NA	NA	NA	NA
15919	259.155	508.703	NA	NA	31724.6	144851	115041	97730.1	43876.7	35363.7	57668.5	101737	195888	275371	62985.5	151944	90919.9	102604	96684.7	51899.5	129412	103038	71124.8	72582.1	54207.1	117139	31693.6	37219.7	43917.9	62471.1	167829	114090	65842.1	162033	86733.1	271921	384102	250537	133870	35572.4	47801	366891	370681	378325	340391	352130	594793	506767	820428
2155	879.245	506.057	NA	NA	91302.3	NA	NA	NA	NA	NA	NA	NA	NA	NA	NA	NA	NA	NA	NA	NA	NA	NA	NA	NA	29376.3	NA	NA	NA	NA	NA	NA	NA	NA	NA	NA	NA	NA	NA	NA	NA	NA	6245762	5.49262e+06	2.83717e+06	469680	822476	991129	981062	257692
2158	394.224	558.684	NA	NA	NA	NA	NA	NA	NA	NA	NA	NA	NA	NA	NA	NA	NA	NA	NA	NA	NA	NA	NA	NA	NA	NA	NA	NA	NA	NA	NA	NA	NA	NA	NA	NA	NA	NA	NA	NA	NA	293141	346370	172371	196091	118781	184581	219783	4.9328e+06
2159	392.281	671.414	NA	NA	6216905	NA	NA	NA	NA	NA	NA	NA	NA	NA	NA	NA	NA	NA	NA	NA	NA	NA	NA	NA	NA	NA	NA	NA	NA	NA	NA	NA	NA	NA	NA	NA	NA	NA	NA	NA	NA	181638	159351	125445	100973	123142	335243	336840	NA
2160	657.532	807.635	NA	NA	48796.4	NA	NA	34810.4	NA	3.33851e+06	NA	4.52723e+06	NA	3.31043e+06	1975279	3.73091e+06	5.5983e+06	NA	4238014	4324694	38695.4	NA	2.86774e+06	NA	4390358	5944063	2.5918e+06	NA	NA	NA	NA	2.08096e+06	NA	NA	2.79756e+06	6.21607e+06	1766492	1.79754e+06	NA	NA	6.04848e+06	NA	NA	3072863	4.013e+06	NA	NA	2.24751e+06	NA
2161	528.263	570.177	NA	NA	NA	53138.7	NA	NA	NA	NA	NA	NA	NA	1.06463e+06	NA	335360	NA	48257.2	NA	NA	NA	NA	6.21533e+06	NA	NA	465141	NA	NA	NA	NA	NA	NA	NA	NA	NA	1.21913e+06	819976	783832	NA	NA	NA	68716.5	57105.1	80697.6	78974.9	69714.4	69855.2	47557.1	NA
1526	313.239	616.817	949021	504759	6204226	495461	828157	865846	476404	578465	528529	742956	709481	430734	823094	537302	661985	633133	603564	648976	727469	395315	532070	793824	866434	533210	603574	548010	481283	588853	567499	617728	575148	476676	705496	515213	428803	544127	590364	713619	798989	531345	642285	519117	389221	469247	450687	558698	415177
2165	382.333	708.333	NA	NA	NA	931453	1084312	408234	134007	301090	50763.6	538122	318718	92155.1	519823	321635	177557	3.99675e+06	2.72356e+06	3.90199e+06	1200329	598755	826485	257485	133362	187743	58660.8	227400	86116.6	1.2369e+06	1.14706e+06	6202266	516505	198597	2.53294e+06	255551	224315	345383	148011	1.07003e+06	193148	NA	NA	NA	NA	NA	NA	NA	NA
2324	305.118	342.101	NA	NA	NA	NA	NA	NA	NA	NA	NA	NA	NA	NA	NA	NA	NA	NA	NA	NA	NA	NA	NA	NA	NA	NA	NA	NA	NA	NA	NA	NA	NA	NA	NA	NA	NA	NA	NA	NA	NA	4.80018e+06	5.17346e+06	4.79339e+06	3.69082e+06	4.04938e+06	6191774	6.02425e+06	89352.4
2170	187.061	247.041	NA	NA	NA	13783.7	11418	13138.5	57579.7	43845.8	81383.6	68656.9	82854.4	34671.1	67011.5	18341.7	84300.9	33198.6	22624.9	12949.8	20790	19890.5	28687.4	22104.4	45998.1	122198	70562.6	123828	103204	44304.2	22677.8	17533	41804.4	89075.4	63100.5	33541.4	63052.3	71211.5	71696.4	55935.3	81887.3	3.2736e+06	2.91776e+06	3.03612e+06	3.03449e+06	3.3513e+06	3.68414e+06	2.67721e+06	4042165
2171	704.808	40.5175	NA	NA	6187610	2.90284e+06	1914837	1.22322e+06	2298683	1.80898e+06	2.15371e+06	2983125	3.14451e+06	1.1626e+06	3.14227e+06	922886	2.31536e+06	2.27724e+06	2.87017e+06	1.09064e+06	1.42231e+06	2.27181e+06	1.24804e+06	772312	1901310	2.6623e+06	2.13988e+06	2.78721e+06	2.66131e+06	2212431	2.3987e+06	2.62108e+06	1.99403e+06	2.10004e+06	2.43642e+06	2.22204e+06	2.1783e+06	2.39889e+06	2385691	2.29809e+06	2.07119e+06	3874635	2.97084e+06	4.1229e+06	2.89702e+06	2878066	3237167	3505212	2766622
2177	483.274	645.539	NA	NA	NA	NA	149155	120448	NA	NA	364482	891199	1.02152e+06	NA	NA	892311	65334.4	NA	NA	60041.3	60384	NA	NA	249043	247276	NA	NA	NA	NA	NA	NA	106453	NA	NA	750254	NA	NA	NA	308506	NA	191504	50963.3	NA	NA	NA	35965.5	82265.2	1.97725e+06	NA
2182	402.099	55.5464	NA	NA	63385.3	NA	NA	NA	NA	NA	NA	NA	NA	NA	NA	NA	NA	NA	NA	NA	NA	NA	NA	NA	NA	NA	NA	NA	NA	NA	NA	NA	NA	NA	NA	NA	NA	NA	NA	NA	NA	NA	NA	NA	6.15154e+06	1561600	896014	335641	431178
4367	428.122	365.076	NA	NA	NA	1318771	1.33957e+06	5.51106e+06	3.27467e+06	2968534	3884234	1.47508e+06	1.33654e+06	359278	1.00373e+06	3.03249e+06	170862	39282.1	32690.4	17220.9	58257.9	79919.7	55832.5	5.59888e+06	785889	3.62916e+06	5688261	1.88138e+06	6.14721e+06	600796	48063.5	769206	629765	71497.3	734891	120454	1.11762e+06	131136	193546	984616	108818	NA	28179.2	NA	NA	67268	NA	NA	129507
2188	345.192	467.791	NA	NA	NA	2.24913e+06	1.51106e+06	2683775	3.11633e+06	2245728	2585813	1793183	2005353	4252099	2611100	2.98191e+06	4607925	1.15658e+06	876162	683669	1.81167e+06	2.13869e+06	1.5476e+06	2.92831e+06	4281722	4428248	3.09143e+06	5672435	4.4817e+06	1.39411e+06	2.68822e+06	1.88621e+06	1.01456e+06	3.84161e+06	2817080	4.80612e+06	3.28847e+06	6138428	5413666	2.96446e+06	5.27645e+06	26095.4	NA	NA	NA	NA	27859.7	NA	38829.3
2189	128.034	68.9076	28397.6	38556.1	302953	2.03587e+06	1.44163e+06	4395861	4.60677e+06	2.85192e+06	2.61914e+06	4506589	92676.9	4.10546e+06	52676.5	66849.1	42702.8	1.24294e+06	3.31208e+06	2.91268e+06	426644	2.23262e+06	3.33278e+06	2.38381e+06	44773.8	189612	1.45329e+06	63221.9	52332.8	2.95626e+06	5413868	6.13581e+06	1.4445e+06	4.55278e+06	5422370	51396.9	3.6394e+06	355514	71934.3	2.44494e+06	42912.9	554439	486013	461831	383907	405105	377113	400827	1956711
2191	734.535	734.213	38036.6	NA	39467.1	NA	52593.1	47402.8	NA	2.34811e+06	NA	3936917	NA	1.1529e+06	1.35443e+06	2.31108e+06	2.92176e+06	26551.7	5.13917e+06	2.16777e+06	NA	NA	1.71996e+06	43179.6	3.8261e+06	1.2711e+06	1.2295e+06	NA	NA	39153.1	41095.2	884778	NA	NA	2.91287e+06	982538	1015797	936914	NA	39362.2	2.83632e+06	NA	NA	2650205	3789706	NA	NA	947529	NA
2194	274.12	292.403	NA	NA	NA	1863569	712706	3.21849e+06	3.06401e+06	1.53072e+06	1.46494e+06	969004	946595	6126550	974084	5087844	1.20543e+06	2.21669e+06	1.84186e+06	1.89062e+06	1.94054e+06	1984535	4.01936e+06	2.38293e+06	702955	2417481	1.66658e+06	3.93376e+06	3.2144e+06	1.96346e+06	1.27663e+06	1.29118e+06	1.91987e+06	1.92392e+06	810467	2.54367e+06	2.58784e+06	2.82547e+06	1.99421e+06	1.28987e+06	1.04427e+06	254185	209024	242889	33502.4	167230	216213	218055	31031.7
2446	99.9245	22.813	5.65748e+06	4.40631e+06	4.54366e+06	4606265	5.53455e+06	5.91935e+06	4.70139e+06	4.86443e+06	5.3088e+06	6.01589e+06	5.70924e+06	4.92928e+06	5858838	5.19769e+06	5.35936e+06	4.81319e+06	4912332	5.37557e+06	5.29431e+06	4.63054e+06	4.61022e+06	5.34263e+06	5.92261e+06	4633855	5482860	4.93965e+06	4.74327e+06	4543526	5.08002e+06	4.84968e+06	4.61239e+06	4.68566e+06	5.3592e+06	4.82153e+06	4.74534e+06	4573811	5.09601e+06	5.18019e+06	5.71997e+06	5.38927e+06	5753141	5.48911e+06	4.58362e+06	5709909	5076902	5507820	4.46192e+06
2197	440.266	516.017	NA	NA	23825.5	NA	NA	NA	NA	NA	NA	NA	NA	NA	NA	NA	NA	NA	NA	NA	NA	NA	NA	NA	NA	NA	NA	NA	NA	NA	NA	NA	NA	NA	NA	NA	NA	NA	NA	NA	NA	75788.4	71852	69296.3	62188.9	58685.5	121222	80936.4	NA
2198	190.033	507.961	NA	NA	NA	2.22716e+06	1873056	2.43332e+06	6.10934e+06	4.65562e+06	4245849	2.23374e+06	1.75328e+06	2.10076e+06	2.93433e+06	2.78158e+06	2.00128e+06	711695	655507	389560	725990	1.71318e+06	1.11283e+06	3.69693e+06	1.74792e+06	4319377	3.59197e+06	2215357	4.0653e+06	521900	1.30935e+06	519279	1.52769e+06	2.3909e+06	1.24818e+06	3.379e+06	3.12238e+06	2.81457e+06	2721484	1.83011e+06	1.87374e+06	NA	NA	NA	NA	NA	NA	NA	NA
3413	423.276	621.881	NA	36730.8	110827	NA	NA	NA	NA	NA	NA	NA	NA	NA	NA	NA	NA	NA	NA	NA	NA	NA	NA	NA	NA	NA	NA	NA	NA	83959	NA	NA	NA	NA	NA	NA	NA	NA	NA	NA	37491.8	3.36789e+06	2.77938e+06	1.79698e+06	3.72455e+06	3.90269e+06	5.86572e+06	6082559	NA
2227	463.148	423.816	NA	NA	NA	NA	NA	NA	NA	NA	NA	NA	NA	NA	NA	NA	NA	NA	NA	NA	NA	NA	NA	NA	NA	NA	NA	NA	NA	NA	NA	NA	NA	NA	NA	NA	NA	NA	NA	NA	NA	5745393	5709934	6.02301e+06	2684639	5.20804e+06	4094295	5.02853e+06	38360.8
2229	147.029	82.1427	7142.39	9783.04	34602	149980	128225	136862	649131	334140	813758	356901	650400	248961	535832	171430	855665	121283	78558.3	56930.8	62050.6	78467.2	63840.3	207275	345363	1.06271e+06	1.03442e+06	1258975	1.32181e+06	78626.1	82147.9	67202.5	155950	412198	261639	280131	269676	412015	974126	509262	920810	6.02142e+06	5.46428e+06	4.68584e+06	4404068	5790644	5814099	4669039	1.7693e+06
3301	194.996	51.8406	NA	NA	NA	NA	1.59808e+06	4.47508e+06	28907.5	823457	1.26862e+06	3.1613e+06	4.07629e+06	665867	1.1574e+06	4.62186e+06	1.70114e+06	NA	NA	5.48583e+06	6.01525e+06	NA	508378	3450045	1.06709e+06	32794.9	800881	NA	NA	NA	1185151	1.09917e+06	NA	NA	2.19335e+06	NA	NA	NA	386859	931770	1.53557e+06	4671375	5.59406e+06	4.11374e+06	2.05327e+06	3785931	3.67962e+06	4.0217e+06	1.41531e+06
2231	469.245	658.797	NA	33772.4	482483	NA	NA	NA	NA	NA	NA	NA	NA	NA	NA	NA	27535.3	NA	NA	NA	NA	NA	NA	24770.4	49152.8	27092.6	NA	NA	NA	NA	NA	NA	NA	NA	43295.4	25269.1	NA	NA	NA	NA	53667.6	5518682	4845587	4849811	1.36505e+06	2.99322e+06	2.23647e+06	3.26398e+06	58310.2
2266	187.097	441.357	205366	109574	348703	37881	44632	45543.4	33177.3	31416.3	32560.2	37470.2	36487.4	61492.8	24534	69149.2	38488.3	74587.7	98695.1	85175.4	249264	61337.9	68991.5	40385.6	38238.9	43593.4	39832.2	30324.5	33206	85346.9	55737.3	66859.7	104019	67959	71439.6	48302.1	40653.5	50637.4	45996.2	48796.5	37783.6	1.81747e+06	1.72583e+06	1433316	1456452	1.43699e+06	2.8063e+06	2.75211e+06	2162380
2238	225.076	573.829	NA	NA	NA	1.48922e+06	NA	NA	1.65638e+06	NA	NA	NA	NA	1.6944e+06	NA	1410755	NA	1.74434e+06	985552	NA	NA	1.40607e+06	1.52362e+06	32239.7	NA	2726874	NA	3.26234e+06	2880659	3.24201e+06	NA	90671	5.99696e+06	2.83622e+06	NA	2.17872e+06	1.76003e+06	2.62695e+06	357038	NA	NA	NA	NA	NA	NA	NA	NA	NA	NA
2249	192.993	806.101	3.19152e+06	3926017	4.51525e+06	4.468e+06	4.05143e+06	3610632	4824216	4932961	5.0434e+06	3.98932e+06	4.1463e+06	4939738	4.60648e+06	4.67445e+06	4.21995e+06	4971904	4.80697e+06	4024054	4609335	5.07144e+06	4511992	3.88236e+06	3.67372e+06	4.75208e+06	4.94399e+06	4.75658e+06	4.93167e+06	4319837	4679106	4468843	4948319	4830303	4.15334e+06	4551832	5263673	4.94029e+06	4714891	4.78316e+06	4.18712e+06	3.37919e+06	3.74703e+06	3.63121e+06	4.11299e+06	3.52553e+06	4.16888e+06	3.89002e+06	5.59434e+06
2253	555.427	776.008	NA	NA	NA	1.1774e+06	1.60189e+06	247405	2925697	3.86606e+06	5953853	1.33493e+06	1.01184e+06	1.2158e+06	1.58295e+06	2.4504e+06	1.98286e+06	113751	348667	120837	120003	359873	174852	609471	311454	535444	2.33907e+06	527368	1115770	176293	948700	659507	149278	3.28229e+06	997125	1860653	3488592	1.295e+06	2.71009e+06	1.77954e+06	1.56119e+06	NA	NA	NA	NA	NA	NA	NA	NA
2257	259.192	538.738	NA	NA	415015	85661.6	44186.6	399055	35455.5	34186.7	29307.5	NA	NA	109784	NA	NA	NA	2.29971e+06	576811	2115930	5940979	322925	2.81796e+06	NA	NA	NA	NA	NA	NA	3.69317e+06	221362	515802	3.25659e+06	338784	927509	NA	NA	NA	NA	NA	NA	61471.7	53868.6	50574.3	33776.2	43442.5	53963.6	58376.1	NA
2261	409.237	725.369	77915.5	23907.2	39984.3	93519.1	260377	85779.1	94174.9	171102	2.97399e+06	98987.8	136498	97631.1	346540	212591	133539	66976.7	85230.4	168187	5.93286e+06	84866.2	34865.6	1.56879e+06	52935.1	56001	709477	294946	46090.5	20330.5	230832	182655	26158.2	389229	145624	173425	59766.7	225920	91514.5	101232	56113.8	90199.8	57536	72217.5	74594.9	113532	369261	591108	101906
7910	453.25	768.43	40780.3	5.89982e+06	199777	114927	49447.4	NA	30945.9	NA	20789.5	19064.3	24207.8	737438	62386.7	760120	49297.3	154234	24906.8	24377.7	NA	34923.3	666176	36830.5	190916	1.28147e+06	106245	21951	34685.5	76889.9	NA	111695	41305.4	23225.3	225800	520432	116684	119918	26754.2	NA	196968	63047.7	59600	190731	119532	47530	73969.6	80867.7	23335.5
2273	325.149	630.17	NA	83953.1	93042	2893883	142889	142699	4.72247e+06	929125	662379	104554	103026	2.52289e+06	118825	2.59515e+06	147287	1.29608e+06	839315	185791	345837	1.49907e+06	5886883	169242	253091	2.66416e+06	655506	4.58231e+06	3220060	3.04406e+06	629151	466908	4.18672e+06	4158257	107428	2.86524e+06	3.58992e+06	2.23414e+06	1.20324e+06	306857	213531	26433.6	NA	42566.2	98764.7	NA	54910.9	32579.4	584133
2277	305.161	502.374	NA	NA	NA	2142997	1.83048e+06	1.89704e+06	675237	571767	695252	3.38993e+06	4.26803e+06	5152665	1.36959e+06	2.80748e+06	2250764	1.07478e+06	1.24589e+06	641620	684537	1.68948e+06	678508	1.28693e+06	1.1449e+06	1.55854e+06	199539	306695	230722	509588	2.81604e+06	2.4717e+06	1.03078e+06	3.00085e+06	2.04765e+06	4836201	5877356	3.57868e+06	1.96779e+06	864049	1056449	NA	29103.8	NA	28127.4	NA	NA	18636.9	31994.8
3632	291.182	378.831	NA	NA	NA	89994.4	75113.4	614854	1736177	1.44453e+06	1.4019e+06	424955	182066	1.94886e+06	929952	3.16323e+06	2.13307e+06	41887	39133.7	27970.6	127861	119140	152541	2189542	565198	477146	3.33649e+06	5876339	3.67067e+06	75570	218912	135641	166522	1.38107e+06	633429	267956	363308	505468	1.28924e+06	1749237	1.86545e+06	51516.2	NA	28828	NA	28797.2	NA	NA	16225.1
2286	854.449	636.015	NA	NA	NA	4.51692e+06	5.86436e+06	4954856	3148575	3.25083e+06	2422129	388846	215943	335409	278044	207669	591375	689607	161157	317222	596413	160210	210709	483247	1127393	441019	534902	1.24877e+06	590231	1258043	302014	786533	2296814	688526	681264	604464	338893	795313	567038	343012	915895	NA	NA	NA	NA	NA	NA	NA	NA
4141	289.166	361.529	NA	17385.3	18168.2	91282.8	76531.3	715366	1.94866e+06	1.70381e+06	1670030	206114	95505.6	712714	1107613	4.61215e+06	1.18757e+06	54737.2	34118.5	24963.8	95701.5	58505.5	62740	2.17569e+06	245629	344202	5863915	4605107	4858399	49516.6	72981.6	42381.3	71364.5	410536	170396	197478	269210	363193	1463921	3.20698e+06	2.37614e+06	223884	169288	147478	174175	168301	215598	194996	141503
2297	516.228	581.722	NA	NA	52397.9	NA	NA	NA	NA	NA	NA	NA	NA	NA	NA	NA	NA	NA	NA	NA	NA	NA	NA	NA	NA	NA	NA	NA	NA	NA	NA	NA	NA	NA	NA	NA	NA	NA	NA	NA	NA	3.21721e+06	3618344	2943229	NA	5838840	491615	4500716	NA
2299	193.086	534.733	4.99776e+06	2.7435e+06	1.67697e+06	3.30078e+06	5543648	5.68226e+06	2974179	4442799	4.6918e+06	5834642	5.56907e+06	3234335	5.80985e+06	4.06286e+06	4242818	2.90999e+06	3.1302e+06	4.53497e+06	4947568	3.24392e+06	2.68921e+06	5.46508e+06	5650445	3.26867e+06	4684752	3471608	3.41166e+06	2.67953e+06	4.36799e+06	4339336	3.306e+06	2.68274e+06	4637789	3.97386e+06	3.39363e+06	3396076	4.17274e+06	4754837	5.55219e+06	3.80553e+06	4.14903e+06	4351761	2423391	4381724	3.14717e+06	4442983	1.60492e+06
2312	1303.23	531.477	NA	NA	1.64144e+06	NA	NA	NA	NA	NA	NA	2258500	2.29382e+06	5.81125e+06	1.18918e+06	3.63954e+06	1.9358e+06	1.88282e+06	1881640	2.13325e+06	4.12725e+06	2.8673e+06	3869171	NA	NA	NA	NA	NA	NA	NA	NA	NA	NA	NA	NA	NA	NA	NA	NA	NA	NA	NA	NA	NA	NA	NA	NA	NA	166625
2314	462.286	584.177	NA	NA	5809949	NA	NA	NA	NA	NA	NA	NA	NA	NA	NA	NA	NA	NA	NA	NA	NA	NA	NA	NA	NA	NA	NA	NA	NA	NA	NA	NA	NA	NA	NA	NA	NA	NA	NA	NA	NA	165229	191552	215081	204270	206539	227538	222955	56736.3
2323	466.245	504.764	NA	NA	NA	NA	NA	NA	NA	NA	NA	NA	NA	NA	NA	NA	NA	NA	NA	NA	NA	NA	NA	NA	NA	NA	NA	NA	NA	NA	NA	NA	NA	NA	NA	NA	NA	NA	NA	NA	NA	1.13823e+06	1.24773e+06	886258	912494	1.4138e+06	1476958	1.26228e+06	617730
2329	269.076	567.941	NA	NA	NA	2326906	1.85064e+06	2.14194e+06	2.93579e+06	2.4908e+06	1.67128e+06	807803	454219	1.37637e+06	1355507	710058	1.69868e+06	2.2864e+06	1.97769e+06	1.30376e+06	1.93305e+06	1448952	1.7475e+06	2.82494e+06	1.84667e+06	2.80359e+06	3283380	5765386	2.60931e+06	2.31471e+06	961034	1.77891e+06	3163421	1.27452e+06	1495178	2.05832e+06	2145281	2381815	3.05213e+06	3804427	4.1923e+06	NA	NA	NA	NA	NA	NA	NA	NA
2332	323.125	361.532	NA	NA	29333.3	144571	81204.3	299876	213890	177976	209011	192768	216105	449027	252159	461662	318391	143273	110756	135552	187742	126205	191897	226767	149023	218439	222530	381072	312586	132364	170245	133936	167582	233071	128825	290265	329693	339701	356270	212291	216099	540841	549530	580706	457119	514666	565537	510947	3.0502e+06
2335	338.125	431.489	NA	NA	13266.7	NA	NA	NA	NA	NA	NA	NA	NA	NA	NA	NA	NA	NA	NA	NA	NA	NA	NA	NA	NA	NA	NA	NA	NA	NA	NA	NA	NA	NA	NA	NA	NA	NA	NA	NA	NA	4.6193e+06	5.21455e+06	5755256	2.84147e+06	3.61468e+06	2.80201e+06	2.06611e+06	170998
2336	389.307	676.019	NA	NA	NA	NA	NA	NA	55327.1	49076.7	84739.1	27060.7	24385.6	NA	433894	1.1732e+06	859553	NA	NA	NA	NA	NA	NA	70284.4	201010	99093.3	258580	1.13502e+06	822656	NA	NA	NA	NA	NA	NA	143766	34759.7	333549	2.46959e+06	84749.6	5750788	NA	NA	NA	NA	NA	NA	NA	NA
2344	411.24	701.2	NA	200105	569749	NA	NA	NA	NA	NA	NA	NA	NA	NA	NA	NA	NA	NA	NA	NA	NA	NA	NA	NA	24936.4	NA	NA	NA	NA	NA	NA	NA	NA	NA	69102	NA	NA	NA	NA	NA	53735.2	41767	42792.4	53322.7	474918	40208	1.39119e+06	47537.6	NA
2345	289.13	301.25	NA	NA	NA	2.56307e+06	1.5683e+06	2.66595e+06	3.30873e+06	2264903	2.07406e+06	2548020	2483997	5736107	3.28858e+06	4.7643e+06	4156756	1.00039e+06	939169	739993	1995749	1.56018e+06	1776874	3.00381e+06	2.87968e+06	3854174	2968920	5.10772e+06	3.55844e+06	1835137	2332848	1.77271e+06	2.207e+06	3.38017e+06	2.1435e+06	4083555	4219167	5341418	4622802	3409985	3764582	26208.6	23513.6	28456.2	18796	23151.4	28532.7	20702	17635.4
2349	315.254	628.734	1568901	515669	568410	2246641	2.31231e+06	3.57591e+06	1.77617e+06	1.28544e+06	1.05945e+06	2.3431e+06	1.12958e+06	657796	4302134	482492	2.57594e+06	1.59849e+06	1.41691e+06	1.26447e+06	1.74132e+06	1.16301e+06	896120	3297148	3530416	3.0851e+06	2486940	2.69441e+06	3.21947e+06	2.28118e+06	1.37807e+06	1.64473e+06	1.46886e+06	1.36254e+06	981990	3649286	2.54954e+06	3131803	5725524	2.46204e+06	1.9756e+06	327984	559012	1.01772e+06	427882	622888	702336	640828	846943
2353	473.283	687.562	159264	69382.1	42684.6	100041	103481	82423.6	96440.5	1673707	615472	124003	142901	110872	156382	2.0787e+06	167272	125515	113104	122614	146763	90696	114056	192627	160174	189701	446004	185364	125276	77213.3	1.9889e+06	3.35818e+06	89518.4	122040	147275	190042	175510	186792	5.71582e+06	180233	147002	67241.9	54550.1	43922.6	76614.1	69566.8	1.78949e+06	60936.4	76707.1
8206	121.028	313.769	148060	121330	564626	4.23114e+06	675767	691016	2.08433e+06	659999	517615	330294	881206	5.57975e+06	152242	174738	158190	3.94992e+06	2.22145e+06	1.54095e+06	2.20371e+06	1.99641e+06	5.5917e+06	445316	186992	1.76956e+06	184535	829158	277386	5714639	1.02201e+06	534224	4925112	859012	278911	290945	756626	278541	180598	143928	148373	297992	315941	356341	246712	288019	314999	277142	214929
2356	194.082	579.814	4.57959e+06	5553623	2700473	5.12001e+06	4.63609e+06	4268193	5097598	4348130	4409670	4.59572e+06	4.26349e+06	4.48888e+06	4.47093e+06	4.47618e+06	4060696	4.83362e+06	5.01997e+06	4.27458e+06	4.20168e+06	4.66712e+06	5.16996e+06	4349392	4133252	5710816	4.68584e+06	5475586	5.13475e+06	5.25296e+06	4339319	4.79881e+06	5.63356e+06	5091121	4351762	5043647	5101536	5.12601e+06	5.27439e+06	4.53869e+06	4.16003e+06	2.30625e+06	2262227	2.41069e+06	3.72584e+06	2694615	3090969	2.76409e+06	4.57041e+06
2695	159.065	343.151	17010.5	20067.4	19614.7	30278.4	21351.5	36160.2	29691.4	20994.5	28662	27085.2	36615.3	52247.6	29581.3	29894	34240.4	42983.4	26117.9	29393.6	46218.8	23304	45390.6	45080.3	29539	51830.9	51818.3	96500.4	66056.4	64164	25603.4	27570.9	36122.6	38351	28384.2	38390.3	26431	46166.3	41815.1	26949.8	46353.8	750342	669800	804754	1.16516e+06	975615	1.08182e+06	991574	1.12791e+06
2364	325.148	607.709	51613.9	NA	NA	NA	4604488	4537893	NA	212998	182480	2.84451e+06	2.03682e+06	34858.8	3.80259e+06	50430.3	4.81871e+06	34613.4	NA	2.5247e+06	1.60035e+06	NA	79083	4026281	5.69142e+06	28519.5	363998	41325.1	43721.5	34285	138802	89762.2	51382.6	40323.1	4.15748e+06	NA	NA	36728.1	143826	3.19258e+06	4540801	82901.7	78380.4	144506	NA	70533.7	NA	90544.1	57722
2365	214.083	47.0372	NA	NA	35651.5	1.13265e+06	1.01489e+06	1.95993e+06	1.89762e+06	1.40869e+06	1.54951e+06	1.80765e+06	1411775	5690171	1.39685e+06	5643010	1.47272e+06	1.39755e+06	1.44587e+06	2.57307e+06	2.78097e+06	1.28916e+06	2.64924e+06	3.08315e+06	962954	1.23396e+06	1.81436e+06	2.30541e+06	1.87504e+06	1365960	1.32955e+06	1331314	1415958	1.53522e+06	1.37003e+06	1.75076e+06	2.06853e+06	1.68553e+06	1.81287e+06	1.68479e+06	1.5825e+06	450125	563685	433694	652350	589849	577441	606214	916652
10400	410.219	496.168	NA	NA	NA	NA	NA	NA	NA	NA	NA	NA	NA	NA	NA	NA	NA	NA	NA	NA	NA	NA	NA	NA	NA	NA	NA	NA	NA	NA	NA	NA	NA	NA	NA	NA	NA	NA	NA	NA	NA	738810	634608	367118	940993	1.18222e+06	1.61305e+06	1.56864e+06	4612760
3036	403.127	442.795	NA	NA	NA	43290.9	NA	41353.2	47721.7	52176.2	NA	29688.1	NA	NA	NA	60288.8	NA	42676.8	NA	NA	36044.1	36260.1	41228.4	NA	39114.3	54338.9	46335.5	54217.3	56873.5	45952.8	NA	27147.2	50268.4	52980.8	NA	67426.1	51809.5	57080.7	54994.8	49389.8	NA	5668244	5.06727e+06	3.30833e+06	1.85774e+06	2.49413e+06	1.59802e+06	1531938	NA
2373	565.102	49.745	NA	NA	2494253	348412	129533	NA	1.07661e+06	500193	588834	5660475	5.25627e+06	713249	2.69561e+06	559528	1.26534e+06	NA	NA	NA	NA	319711	NA	264162	609233	1.81762e+06	1.3198e+06	3717815	3.05928e+06	NA	268901	136166	498726	1.79668e+06	726227	3672503	2.66148e+06	1.97068e+06	4651657	1.45627e+06	1.25123e+06	805996	626837	805781	2.58682e+06	3.11239e+06	2041114	2.21026e+06	217560
2374	396.976	579.304	136010	120560	106437	NA	NA	NA	NA	NA	NA	NA	NA	NA	NA	NA	NA	NA	NA	NA	NA	95822.4	99579.9	NA	NA	101888	NA	NA	NA	104711	NA	NA	116298	NA	NA	NA	51203	NA	NA	NA	NA	90135.2	84600.7	87272.5	111617	73443.7	70258.1	93582.8	52175
2926	229.047	48.5064	NA	NA	43957	109855	348054	5.63539e+06	1.1435e+06	1142014	1.09504e+06	670470	512006	4.17237e+06	399464	4.5908e+06	616235	164290	97493.7	1.2702e+06	5.31499e+06	169026	1.88123e+06	3.91537e+06	476126	407525	938595	1.7612e+06	1.03242e+06	159894	298044	323514	183028	190822	472813	238394	294742	490013	662165	461926	830525	3504437	3821652	3708599	2.88643e+06	3.4258e+06	3.31482e+06	3.31119e+06	2.97838e+06
2388	283.265	730.563	743313	1.55078e+06	3059798	1.66041e+06	842838	683584	1.96905e+06	1.10753e+06	1.17425e+06	612471	684607	1.13278e+06	853052	908676	875814	1.98443e+06	1.80387e+06	972327	1.05687e+06	1524149	1.6385e+06	842628	811400	1.93865e+06	1361886	2.43335e+06	2602199	2.33939e+06	1.07147e+06	1.59718e+06	1.85244e+06	2.08301e+06	821081	1796681	2.13025e+06	2182675	1.42849e+06	1166872	941461	940382	874523	733209	2031904	655038	1.40646e+06	1.4463e+06	2.68434e+06
2394	163.039	339.411	13145.9	12219.1	20940.9	3.16751e+06	2177332	5.61185e+06	3.14002e+06	1.78316e+06	1.81198e+06	1.58773e+06	527596	1.52883e+06	56713.6	720056	254922	991980	1.59443e+06	2.56906e+06	801615	973778	954796	1.4769e+06	246918	925403	613292	1.26626e+06	1.07982e+06	552078	992108	1.26083e+06	1.11895e+06	1211892	740167	1.92529e+06	2.02667e+06	1.14857e+06	949253	48557.9	526375	200789	158881	157707	179713	146174	164018	193949	631359
2826	327.164	634.114	62736.4	NA	NA	77236.7	5.5951e+06	5023923	71212.3	1.08568e+06	623408	3.93973e+06	2.81148e+06	59336	3931939	124560	3.06519e+06	51128.7	51349.6	4.9048e+06	1.03865e+06	48523.6	137900	3.68718e+06	4.67228e+06	54419.9	559674	69789.3	57980.1	64789	671025	248770	79363.8	72201	3898721	75725.7	65056.6	61765.3	378749	1.35514e+06	3187063	221940	283235	381220	37037.4	214314	50931.2	380521	166136
2404	339.254	747.39	NA	5589217	55318.8	NA	NA	NA	NA	NA	NA	NA	NA	29396.5	NA	NA	NA	NA	NA	NA	NA	NA	244892	NA	NA	275313	NA	NA	NA	NA	NA	NA	NA	NA	NA	62423.6	80850.4	80750.6	NA	NA	NA	NA	NA	NA	69010.3	NA	80375.8	NA	NA
6937	333.008	417.517	NA	NA	1.72664e+06	NA	NA	NA	NA	NA	NA	NA	NA	NA	NA	NA	NA	NA	NA	NA	NA	NA	NA	NA	NA	NA	NA	NA	NA	NA	NA	NA	NA	NA	NA	NA	NA	NA	NA	NA	NA	NA	NA	NA	NA	NA	NA	NA	54346.4
2405	308.154	537.297	NA	NA	NA	270240	263119	458721	1.34949e+06	1.14078e+06	1244421	330428	311978	341645	2.15895e+06	2.61247e+06	2318576	41342.3	55848.7	NA	43931.9	150100	87951.4	741684	798621	880935	2.10483e+06	2.61794e+06	2.81435e+06	52916.6	119956	56775.4	69811	910153	207058	1.18666e+06	629098	1.45223e+06	5.58596e+06	2.24723e+06	4.81161e+06	NA	NA	NA	NA	NA	NA	NA	NA
5749	409.26	607.806	NA	61337	5186982	39249.4	63778.1	NA	NA	NA	NA	NA	NA	32372.4	NA	NA	42620.1	56048.1	NA	NA	NA	NA	36312.3	50318.5	30834	NA	NA	NA	NA	47290.1	NA	NA	NA	NA	46683.9	NA	NA	NA	NA	NA	54783.1	3.06577e+06	2.6863e+06	2.26782e+06	2.85079e+06	2937009	5142523	5.58136e+06	NA
2407	1199.14	545.339	NA	NA	NA	NA	NA	NA	NA	80117.9	NA	93718.3	NA	75186.7	NA	147202	65437.5	NA	53143.6	42828.2	NA	NA	NA	NA	NA	NA	NA	NA	NA	NA	NA	NA	NA	NA	NA	NA	NA	NA	NA	NA	NA	1.06616e+06	1275865	957301	55950.9	NA	NA	NA	4.75914e+06
2414	287.141	477.685	NA	NA	NA	1.7051e+06	1.08355e+06	4977990	3.19373e+06	2.12464e+06	2314280	507974	827687	4845957	403118	1.53133e+06	1.77712e+06	4271974	2281907	3.51955e+06	5550528	1.53207e+06	3952914	1.75984e+06	942984	1.12342e+06	1.17308e+06	1.28629e+06	1.76047e+06	3.59059e+06	941736	675786	1.85455e+06	928137	1.03148e+06	1.22104e+06	372979	1.20226e+06	1.43719e+06	353717	1.07887e+06	NA	NA	NA	NA	NA	NA	NA	NA
2419	372.07	53.2983	NA	NA	31743.8	NA	NA	NA	NA	NA	NA	NA	NA	NA	NA	NA	NA	NA	NA	NA	NA	NA	NA	NA	NA	NA	NA	NA	NA	NA	NA	NA	NA	NA	NA	NA	NA	NA	NA	NA	NA	529606	484212	237683	393718	433356	5543025	4710051	140963
2421	699.505	575.223	NA	NA	NA	NA	107168	147700	NA	NA	NA	1.58595e+06	925110	57047.8	1.33586e+06	143373	219229	NA	326316	NA	162544	5539903	104060	241343	NA	67818.1	NA	NA	NA	NA	321022	108370	NA	110184	1.77203e+06	232734	1.03604e+06	37922.5	70955.3	220904	108004	NA	NA	NA	NA	NA	NA	NA	NA
2422	451.271	743.843	NA	19080.9	5.53502e+06	NA	NA	NA	NA	NA	NA	NA	NA	NA	NA	NA	NA	NA	NA	NA	NA	NA	NA	NA	NA	NA	NA	NA	NA	NA	NA	NA	NA	NA	NA	NA	NA	NA	NA	NA	NA	68123.6	56172.7	62999.7	136716	32273.7	59073.5	46801.4	NA
2426	241.98	56.8338	NA	NA	22644.2	NA	NA	15541	30778.7	34943.7	37456.8	316649	253495	79682.8	159753	201532	106671	15431	24809.6	31214.9	29875.2	36952	27943.3	71378.3	59776.6	38268.5	142115	186663	121703	17740.2	20387.5	18516	38947.4	40641.7	50220	36315.3	39402.6	40557.1	170978	63954.3	113630	1.26197e+06	879971	1.50231e+06	3.48133e+06	5529520	4973681	4429799	NA
2429	285.135	348.75	NA	NA	NA	455016	170336	424165	29959.4	17056.7	24947.6	125869	302147	905785	33058.7	153752	108024	2.12932e+06	571647	710294	2418651	591771	1.42154e+06	119777	317064	294518	28263.1	58615.5	27855.6	5.5198e+06	710344	481459	2.84971e+06	172978	260099	820563	254144	843135	197531	37630.4	129642	56792	58352.2	70825.1	65715.5	52163.4	60539.3	53645.1	33367.5
2431	361.26	672.095	NA	NA	101288	571642	119660	171799	304842	186669	138154	504957	679838	1.4238e+06	608803	5.51613e+06	984074	664004	604858	319410	339745	800845	576027	344130	830771	1964331	127931	639496	434442	784342	443453	593079	753859	756717	260775	3.16461e+06	1.88051e+06	2.70098e+06	2.32861e+06	174465	727905	46753.7	62364.9	46114.8	31629.3	43673.7	41599.1	52101.5	NA
2442	439.271	614.3	NA	161331	5.49867e+06	NA	94054.2	NA	NA	NA	NA	NA	NA	36363.2	71124.2	NA	58090.9	47977.6	42824.1	41987.2	NA	NA	59292.1	58633.7	256821	37998.1	46805.7	NA	52837.3	78703	NA	NA	52559.8	NA	308399	42555.4	NA	NA	NA	NA	265813	4861082	3.73046e+06	3402443	2.99466e+06	2.60867e+06	3757213	2.8604e+06	62648.6
2448	443.178	345.669	NA	NA	NA	826723	622828	4315070	2501171	1.71459e+06	1.90533e+06	2.46566e+06	1.82737e+06	5.48339e+06	1.78323e+06	5.20617e+06	1.81427e+06	1.78136e+06	1.76973e+06	2232818	2828414	1.64432e+06	3.07187e+06	3.25781e+06	868223	1.6069e+06	2.39776e+06	4.26465e+06	2.53566e+06	1.53905e+06	1725808	1.91585e+06	1.39666e+06	1.79417e+06	1765448	1.97005e+06	2.03933e+06	2.05958e+06	2.20301e+06	1.79109e+06	1.83901e+06	256722	209936	218833	168230	199877	188377	156330	171739
3509	326.188	678.074	506696	499514	NA	763400	106913	124355	5482691	116040	126839	160724	118685	3619987	146420	705789	130707	1.13168e+06	4.42509e+06	106760	105844	2.32642e+06	698646	104375	137086	649981	119843	3.79802e+06	3.14493e+06	910181	135153	157376	1.59792e+06	2.7485e+06	126439	3.71221e+06	1.25882e+06	3.2555e+06	143428	117334	150643	NA	109818	106648	1.92506e+06	99022.5	233606	102662	3.90679e+06
2449	441.286	624.935	NA	NA	129988	NA	NA	NA	NA	NA	NA	NA	NA	NA	NA	45923.6	NA	NA	NA	NA	NA	NA	42920.9	NA	NA	54420.3	NA	NA	NA	NA	NA	NA	NA	NA	NA	NA	NA	NA	NA	NA	NA	5.481e+06	5200186	3.67358e+06	1.53536e+06	1.97638e+06	1.76316e+06	1712557	105623
2450	507.309	652.445	NA	NA	271419	NA	NA	NA	NA	NA	NA	NA	NA	NA	NA	NA	NA	NA	NA	NA	NA	NA	NA	NA	NA	NA	NA	NA	NA	NA	NA	NA	NA	NA	NA	NA	NA	NA	NA	NA	NA	968158	912159	438018	933827	1.2032e+06	1.01932e+06	1.03118e+06	85549.1
2454	599.342	713.115	NA	38171.5	43238.2	401033	295967	801726	407990	143982	517952	1597572	2.77314e+06	1.72196e+06	1.90381e+06	5.45902e+06	603439	870961	1.0017e+06	171360	387411	1.28951e+06	157239	4.75117e+06	272387	1.63871e+06	1.33723e+06	618383	2.23198e+06	175093	169088	270277	111562	936357	526860	1326353	1736383	508809	1.44186e+06	1.03051e+06	400027	86721.4	124186	133375	173814	265078	182402	237369	87654.5
2809	173.056	48.0214	NA	NA	85067	604811	530090	660023	1599675	1.21114e+06	1524312	1.63715e+06	1.38893e+06	2.00346e+06	1.15371e+06	1.22707e+06	1329331	664265	816939	615331	643858	1087537	953301	1.3052e+06	1127961	1.65255e+06	1.79844e+06	2.77597e+06	2.0175e+06	774903	1.36431e+06	1.2403e+06	794061	1.72813e+06	1.57429e+06	1071626	1.40792e+06	1.26984e+06	1.58651e+06	1.23795e+06	1.31965e+06	2.41779e+06	2.48095e+06	2.28522e+06	2.71226e+06	2.34268e+06	2799874	2.33384e+06	2.76023e+06
3897	654.35	599.551	NA	NA	NA	NA	NA	NA	NA	NA	NA	NA	NA	NA	NA	NA	NA	NA	NA	NA	NA	NA	NA	NA	NA	NA	NA	NA	NA	NA	NA	NA	NA	NA	NA	NA	NA	NA	NA	NA	NA	3.41499e+06	3.43675e+06	3.79706e+06	3.13582e+06	5453376	4.01858e+06	4799059	NA
2457	157.05	347.844	12339.5	17392.2	22558.1	119359	90725.3	418667	230868	152372	210173	365424	499164	648368	250981	788885	342220	172498	96438.1	96951.7	882852	448279	593050	276038	195061	355569	300562	559292	345064	371042	174031	106072	463162	282263	161280	385517	270083	284241	516884	282003	302510	4.55049e+06	4307342	4.67228e+06	3.3605e+06	3.51459e+06	3.10822e+06	2.96139e+06	2793437
2458	380.172	410.039	NA	NA	NA	NA	NA	NA	NA	NA	NA	NA	NA	NA	NA	NA	NA	NA	NA	NA	NA	NA	NA	NA	NA	NA	NA	NA	NA	NA	NA	NA	NA	NA	NA	NA	NA	NA	NA	NA	NA	1.17719e+06	1.04679e+06	925521	1.02705e+06	1016587	1.07352e+06	954625	194696
9654	289.183	528.638	NA	NA	NA	1.83419e+06	793910	955804	1.47957e+06	864918	687466	1631478	1.81624e+06	5448931	835051	1.61536e+06	1.2908e+06	513261	986585	428931	NA	2.07876e+06	1.1119e+06	641585	NA	1.30914e+06	472991	468930	808714	408014	2.19553e+06	1.3015e+06	1.3772e+06	2660236	1.50682e+06	2556228	3.53966e+06	1537992	1.32645e+06	1.29072e+06	609689	NA	NA	NA	NA	NA	NA	NA	NA
2461	288.226	555.856	NA	NA	52880.8	NA	NA	NA	NA	NA	NA	NA	NA	NA	NA	NA	NA	3.30245e+06	221509	1.23985e+06	3.07026e+06	78010.8	1.82567e+06	NA	NA	NA	NA	NA	NA	5.44631e+06	117279	707498	2244623	NA	386752	NA	NA	NA	NA	NA	NA	NA	NA	NA	NA	NA	NA	NA	NA
2467	368.125	568.5	NA	NA	NA	NA	NA	30036.1	NA	NA	NA	NA	NA	38014.5	NA	69396.8	NA	NA	NA	NA	NA	NA	NA	42655.6	NA	NA	NA	NA	NA	NA	NA	NA	NA	NA	NA	NA	NA	NA	NA	NA	NA	3.37646e+06	3572013	3.67103e+06	4.14417e+06	5321149	5430944	5386396	3869291
2468	266.086	451.47	NA	NA	NA	NA	NA	NA	NA	NA	NA	NA	NA	NA	NA	NA	NA	4909169	876430	5.42853e+06	NA	NA	33625.6	NA	NA	NA	NA	NA	NA	2.40762e+06	NA	64270.2	NA	NA	NA	NA	NA	NA	NA	NA	NA	NA	NA	NA	NA	NA	NA	NA	NA
2470	522.344	603.649	NA	NA	369753	NA	NA	NA	NA	NA	NA	NA	NA	NA	NA	NA	NA	NA	NA	NA	NA	NA	NA	NA	NA	NA	NA	NA	NA	NA	NA	NA	NA	NA	NA	NA	NA	NA	NA	NA	NA	5084306	4.82353e+06	3.9081e+06	2.47461e+06	3.63035e+06	3.87546e+06	3.52354e+06	306761
8573	153.868	54.0224	24967	178674	4205177	4.10709e+06	1.39964e+06	1.03144e+06	4001338	2.93478e+06	2.24287e+06	187457	128556	4495352	991282	4.1231e+06	954456	3995178	4272673	3.00164e+06	4764708	4.37149e+06	5424113	2.46835e+06	367270	3.40476e+06	1.95967e+06	2.98084e+06	3.70073e+06	4851181	3.67668e+06	3.16211e+06	4.49718e+06	3972926	655894	3.93355e+06	4039375	3.80736e+06	3.22847e+06	3.64585e+06	1.0017e+06	184367	147386	134054	1.14236e+06	136609	1.00167e+06	328152	1.14169e+06
7842	783.482	570.649	NA	NA	NA	1.49535e+06	1.10254e+06	1.10847e+06	601518	544948	463694	1.76489e+06	1.47862e+06	1.02447e+06	1.9583e+06	861196	710438	974891	5217079	684277	1.96116e+06	4.5368e+06	2324092	441360	47655.9	1096557	336067	76454	441347	133393	2.12913e+06	2.26062e+06	144466	1.8383e+06	3.06786e+06	1.94835e+06	5.42101e+06	887963	568012	1668292	276532	NA	NA	NA	NA	NA	NA	NA	NA
2475	532.18	281.981	NA	NA	NA	NA	NA	NA	NA	10508	NA	12487.2	NA	24843.5	NA	33387.1	11656.3	NA	13024.1	9431.73	NA	NA	28289.4	NA	26371.1	22775.8	15076	NA	NA	NA	NA	NA	NA	NA	30305.7	21995.1	16650.2	14157.7	NA	NA	28630.5	4857810	3.85447e+06	3.7745e+06	4.04378e+06	4.67085e+06	5.41018e+06	2.88117e+06	1.06559e+06
2484	387.203	556.977	NA	NA	NA	731276	1.0185e+06	719379	422420	506252	316674	472816	475344	453305	173198	231907	213295	4452379	5399274	3671074	1718390	3.74422e+06	1719161	169696	183527	143440	NA	290252	122577	772209	4711277	3.5439e+06	1.09984e+06	4.54145e+06	3847138	NA	NA	NA	NA	NA	NA	NA	NA	NA	NA	NA	NA	NA	NA
2491	319.959	55.9581	NA	NA	NA	2430643	1.00693e+06	192105	486662	383750	194154	264508	75913.7	34562.1	NA	NA	NA	4084597	5387686	1.29861e+06	1.07858e+06	3.31217e+06	2.20621e+06	47580.3	64802.1	27633.1	NA	23395.3	17088.7	3.7649e+06	2.82799e+06	2764047	1.26519e+06	639300	536634	14110.2	NA	NA	20525.7	NA	NA	NA	NA	NA	NA	NA	NA	NA	NA
3302	273.125	445.527	NA	NA	NA	NA	NA	699520	NA	NA	NA	NA	NA	NA	NA	157578	NA	NA	NA	NA	1.34412e+06	NA	115552	NA	210083	NA	170965	196092	219920	NA	NA	NA	NA	NA	NA	NA	NA	NA	241332	NA	234629	2.45055e+06	2.25418e+06	2.49203e+06	1.43729e+06	2.24333e+06	1.98021e+06	1.85689e+06	4.29593e+06
2502	227.104	288.233	NA	NA	13298.1	46687.6	43543.3	320941	161726	122950	123693	146086	104198	422524	99592.4	437898	112856	128760	155816	153296	138668	89464	190950	316005	65445.2	93480.7	152329	297951	210714	102204	106185	110162	78938.8	117743	111916	90401.6	110125	113959	137674	97141.2	116052	5.11996e+06	4913457	4.63839e+06	4795565	5.18961e+06	5.36673e+06	4.65127e+06	2.68204e+06
2513	228.16	505.385	367670	109425	2368463	663165	702632	1.49919e+06	527344	633773	1169082	2.01395e+06	229620	2.68601e+06	882931	320414	2.36744e+06	935192	890465	820468	494374	476432	482289	643161	4.11229e+06	561526	1.67757e+06	628878	992060	554731	874687	314223	385343	276660	284767	561132	970348	3.55896e+06	1.04067e+06	4.88461e+06	900279	1.01066e+06	803329	631034	923680	545408	563881	356779	1.05265e+06
12985	269.14	396.85	NA	NA	74504.7	2.73344e+06	1.42534e+06	3.03227e+06	228782	163930	127689	933163	2146860	1.75777e+06	186608	670908	319859	2.45296e+06	1603550	1.32378e+06	2.33735e+06	1.75208e+06	1.81968e+06	664550	873817	1.18667e+06	204762	221705	167594	2661797	1987929	1.37666e+06	1.57057e+06	516879	1.05135e+06	5349565	2.16322e+06	2.70621e+06	741451	178581	415114	964060	874816	928526	730854	870535	732253	717771	42867.4
2517	238.108	455.264	NA	NA	28545.6	542461	479439	3.53762e+06	1.43113e+06	1.13343e+06	1.06807e+06	920345	907849	3539676	544656	3.73661e+06	907900	959736	856609	1.8444e+06	2.29171e+06	888208	2168830	2.81594e+06	610904	819625	1.27212e+06	1.51743e+06	1.41369e+06	885843	679553	717582	709563	801435	686798	887170	990988	988899	995489	837409	939547	1.37621e+06	1336502	1.22083e+06	686061	862358	962723	987479	3.36757e+06
2355	500.215	420.741	NA	NA	NA	NA	NA	NA	NA	NA	NA	NA	NA	NA	NA	NA	NA	NA	NA	NA	NA	NA	NA	NA	NA	NA	NA	NA	NA	NA	NA	NA	NA	NA	NA	NA	NA	NA	NA	NA	NA	2.73864e+06	2.47017e+06	2419211	1.42245e+06	1.89486e+06	1.95498e+06	1.78555e+06	NA
2525	355.159	719.198	32639.3	23922.5	NA	20419.1	36505.4	25496.8	30389.3	40941.8	NA	28411.1	28604.1	33083.6	32857.1	NA	21881.3	42136.4	25804.7	34363	36820.9	28657.9	35189.1	28487	32024.2	33910.9	28231.7	75433.2	36186.2	45508.3	27094.6	NA	61688.3	41882	NA	39865.3	28605.9	61196.6	26350.5	33785.3	28742.2	NA	25566.2	23881.5	97672.3	24773.3	296005	25917.2	5.32312e+06
2529	355.159	738.452	NA	NA	NA	NA	NA	NA	34729.7	NA	NA	NA	23469.4	NA	NA	NA	NA	NA	22285.3	NA	NA	NA	NA	NA	NA	NA	NA	NA	NA	NA	NA	NA	33875.3	NA	NA	NA	NA	34182.3	NA	55971.8	36729.8	NA	NA	NA	108049	NA	47116.9	NA	5318095
2533	425.292	708.698	NA	131620	252913	NA	NA	NA	NA	NA	NA	NA	NA	NA	NA	NA	NA	NA	NA	NA	NA	NA	NA	NA	NA	NA	NA	NA	NA	NA	NA	NA	NA	NA	NA	33655.6	NA	42241	NA	NA	26222.9	3.75081e+06	2.84154e+06	1.80212e+06	640314	1.99819e+06	3.08175e+06	5308406	43860.1
2542	505.329	682.575	112797	NA	5.29137e+06	NA	NA	NA	NA	NA	NA	40573.7	NA	NA	NA	NA	NA	NA	NA	NA	NA	NA	NA	NA	NA	NA	NA	NA	NA	NA	NA	NA	NA	NA	NA	NA	NA	NA	NA	NA	NA	1.2454e+06	1.12776e+06	572490	793423	1.00822e+06	458836	545477	45049.8
2017	421.26	753.369	171729	72016	5.27668e+06	1.39382e+06	26305	NA	26762	NA	364626	25978.5	NA	448228	82875.3	26205	37771.4	4267305	NA	NA	NA	98351.8	34722.8	NA	334574	47688	NA	NA	44452.3	34447.8	45439.7	NA	18414.3	NA	17086	27038.5	NA	NA	286430	NA	38090.2	335449	1.16812e+06	1372493	216131	1.99713e+06	207334	2.09028e+06	NA
2548	365.085	387.79	NA	NA	NA	NA	NA	NA	NA	NA	NA	NA	NA	NA	NA	NA	NA	NA	NA	NA	NA	NA	NA	NA	NA	NA	NA	NA	NA	NA	NA	NA	NA	NA	NA	NA	NA	NA	NA	NA	NA	1.14391e+06	960673	1.92729e+06	4265949	5.27553e+06	3306905	2592862	451731
2676	483.274	704.63	NA	NA	165218	NA	NA	NA	212657	46543.2	128623	NA	NA	31660.1	NA	5257586	NA	NA	32061.4	123288	75343.8	47717.4	NA	NA	NA	NA	29125.4	103080	NA	NA	45904	56835.9	98930.6	47441.6	45028.8	185633	NA	72987.7	1.34395e+06	40764.9	NA	NA	NA	NA	120530	NA	50168.5	33283.2	NA
4743	311.169	518.902	NA	351972	1.01508e+06	659197	73615.5	83049	5256665	97610.5	87373.1	89848.1	71938.7	3.55872e+06	84415.7	115357	81683.8	979867	2.69902e+06	80880.2	109672	2.32926e+06	379438	69032.5	84879.6	455218	97507.7	3.55786e+06	2.51369e+06	504254	97818.1	95498.7	780971	2178921	130457	3531782	1.18566e+06	3.051e+06	103235	82078.4	71203.5	112720	76827.2	69751.7	1.53682e+06	73221.9	125663	75564	3.38125e+06
2557	293.18	638.434	197034	NA	30973.9	234100	NA	NA	189686	1.34616e+06	216785	NA	NA	963292	NA	2.14659e+06	64565.8	720369	867691	75806.5	68859	199053	NA	NA	NA	NA	99222.2	262571	228610	NA	1.30894e+06	1.17286e+06	NA	127846	NA	162536	508078	118369	3.56965e+06	NA	55014.1	60815.2	70030.1	56112.8	NA	59982.7	680493	59248.9	74399.4
4633	293.07	475.407	NA	NA	NA	NA	45571.6	81494.4	NA	NA	NA	2.84499e+06	5.23414e+06	18785.6	443779	NA	82025.2	NA	NA	86550.2	933900	NA	NA	48508.8	19592.8	NA	NA	NA	NA	NA	297669	NA	NA	NA	565451	NA	NA	NA	NA	97816.5	NA	NA	NA	NA	NA	NA	NA	NA	NA
2566	446.15	492.409	NA	NA	NA	NA	NA	NA	NA	NA	NA	NA	NA	NA	NA	NA	NA	NA	NA	NA	NA	NA	NA	NA	NA	NA	NA	NA	NA	NA	NA	NA	NA	NA	NA	NA	NA	NA	NA	NA	NA	5.23217e+06	4668147	4265616	1.27851e+06	3.0876e+06	1.66446e+06	1.84955e+06	547144
2569	455.266	675.473	NA	352738	5.22551e+06	25451.1	NA	NA	NA	NA	NA	39036.9	NA	31309.3	892421	35031.9	120919	NA	NA	NA	NA	NA	43394.3	NA	4.65717e+06	43814.5	NA	NA	NA	NA	NA	NA	NA	NA	3.27371e+06	37984.6	NA	NA	NA	NA	3.93115e+06	281797	223521	2.15275e+06	923283	231076	2.11393e+06	665947	50496.5
2575	313.203	488.896	NA	NA	NA	54407	35981.2	386207	62834.4	41198.3	47937	31245.6	NA	870639	NA	133886	54974.1	1.59232e+06	414858	1.27007e+06	5213511	299512	2.26591e+06	101901	125893	46067.6	26311.7	216200	27955.6	1.82828e+06	246415	591279	1135768	164003	506516	25291.1	23770.1	36962.2	16375.6	22095.6	23913.8	NA	NA	NA	NA	NA	NA	NA	33672.1
2576	281.088	47.2415	NA	NA	263870	141173	102997	171078	186617	124430	127057	167728	272743	272209	127054	230659	152326	4536930	4790532	4.29613e+06	4146809	3.60094e+06	4.55038e+06	150031	178027	219952	138798	219608	181633	4763447	4.59899e+06	4384153	1.64681e+06	198469	324621	217911	259456	202403	241744	161126	167170	3953876	3.85371e+06	4297323	4812194	4.02927e+06	4.33916e+06	4318254	4.60682e+06
4534	227.104	279.123	NA	NA	NA	30790.9	28084.8	172066	84337.9	79289.6	77413	91475.9	60518.5	248414	54024	257636	71376.7	97641.5	98686.1	88298.6	93632.9	64010.9	108776	201754	49754.1	63199.2	109853	151987	127401	58322.4	57607.7	68701.4	65882.9	66452.8	60333.7	63473.3	77595	86224.6	71077	66928.6	70741.2	2.91545e+06	2.74467e+06	2.75706e+06	2.58125e+06	2716165	2.91668e+06	2.62099e+06	2.17757e+06
2591	136.039	320.825	12379.2	16938.1	29577.3	2.94216e+06	781464	5.17057e+06	4717021	1.66407e+06	1.66838e+06	560831	665220	4.06928e+06	28274.3	59097.3	28728.5	2.93737e+06	2.23556e+06	907636	1.18524e+06	1.86992e+06	4.02122e+06	2.69418e+06	940659	2.7676e+06	30432.4	62553.1	41447.7	3.76363e+06	1.06815e+06	746878	382583	1.18676e+06	439133	1.43035e+06	2.2606e+06	229431	31704.5	31987.2	28048.7	37186	49796.9	34694.1	36388.8	36191.6	35655.9	37016.3	81830.2
2601	222.077	340.23	NA	NA	17317	396758	306118	4129659	1.43283e+06	1.02033e+06	1.14758e+06	1.05037e+06	864691	5.1551e+06	643081	4.92033e+06	843643	770545	613847	1.10623e+06	1.79517e+06	777202	1.91839e+06	3319453	555246	859023	1.41193e+06	2476296	1.8429e+06	784188	591034	552361	772635	873814	578465	1.0079e+06	1.09795e+06	1.17899e+06	1.14724e+06	835699	969358	219141	220270	198756	211107	238129	232412	214855	210551
2603	562.25	52.7852	NA	NA	NA	NA	NA	NA	NA	NA	141446	317512	242081	NA	2.04459e+06	286318	1.22699e+06	NA	NA	NA	NA	NA	NA	NA	NA	685904	2.74674e+06	NA	4180210	NA	NA	NA	NA	NA	NA	333966	286734	355291	4.5614e+06	5.14666e+06	2.92777e+06	NA	NA	NA	1.18985e+06	1.39495e+06	586788	550950	2.84799e+06
2608	621.522	681.244	NA	NA	NA	1.46518e+06	2.07604e+06	831382	3.11437e+06	4.28733e+06	2754158	765424	521961	383234	1491993	135370	431740	1.14046e+06	857726	442886	1723526	1762071	907435	819305	2.51039e+06	1.16777e+06	2.2761e+06	5.13758e+06	1.97843e+06	1220843	621090	638436	3033572	800561	827502	1.55604e+06	955060	2.77344e+06	1.97107e+06	868051	2518169	NA	NA	NA	NA	NA	NA	NA	NA
2610	198.078	509.564	NA	NA	NA	576792	541178	700804	984373	773372	941284	656014	703569	613699	861028	1.15348e+06	899281	190049	228295	135654	229842	385663	204030	1.11921e+06	2.60776e+06	1719124	1.2605e+06	5.13681e+06	2.52688e+06	161982	235304	207756	303076	436853	250594	1.22224e+06	708075	1.35147e+06	1.32202e+06	448331	1.35224e+06	NA	NA	NA	NA	NA	NA	NA	NA
2613	422.219	494.343	NA	NA	NA	NA	NA	NA	NA	NA	NA	NA	NA	NA	NA	NA	NA	NA	NA	NA	NA	NA	NA	NA	NA	NA	NA	NA	NA	NA	NA	NA	NA	NA	NA	NA	NA	NA	NA	NA	NA	434473	400012	363764	600491	715038	749815	749406	186561
2614	327.218	566.107	NA	NA	172277	1.78201e+06	1.18144e+06	2.01996e+06	392315	342600	354306	2.46259e+06	2676733	2310637	1.6791e+06	2.39936e+06	1.47635e+06	2.89208e+06	3.46119e+06	3.11332e+06	995480	1.98602e+06	1182121	1.60547e+06	1.2584e+06	1.91594e+06	291160	366208	404715	921798	3.04236e+06	3.33513e+06	556324	1.46757e+06	1.95859e+06	5.12695e+06	2.70599e+06	3.9241e+06	2.66959e+06	652908	1.5661e+06	66885.7	56966.4	75292.7	41781.2	59315.4	61212.9	48232.3	40880.5
2618	372.258	678.586	NA	NA	NA	258477	285095	285897	121187	86909.3	130199	1.58633e+06	2.30389e+06	914598	2.33737e+06	2925084	962165	1.9665e+06	538223	943225	777774	378764	627282	683792	522019	500427	117349	513767	223492	542963	503152	1.20737e+06	237597	408058	957566	5124394	2274982	3.47967e+06	1.16094e+06	772966	1.06358e+06	NA	NA	NA	NA	NA	NA	NA	NA
2620	308.162	465.167	NA	NA	NA	18377.4	17547.7	203562	53734.8	37482.5	49033.7	37190.6	21303.7	213868	26760.6	186311	30770.1	244351	39903.1	108283	188326	41680.5	146150	178099	31260.9	30731.5	60108.7	84843.5	63755.5	363879	37418	29901.4	132860	41267.1	29012.9	35797.8	53642.4	33963.9	59458	38458	47706.3	3.82769e+06	3883715	3.86898e+06	3.2778e+06	4.33673e+06	4.28467e+06	4.06148e+06	3.51823e+06
2622	317.023	578.145	81163.7	90084.4	5.11871e+06	87039.2	102426	100181	72917.8	91061.6	80927.3	102822	87823.3	81988.9	91634.9	109500	79322.8	86659.5	94896.7	91839.5	83840.4	82316.6	91198.2	96937.5	92446.8	71971.1	80855.6	64348.7	76868.6	71428.4	104139	90487.1	65587.9	67902.5	90294.4	70968.3	87627.4	72584.2	90342.5	79745.4	98861.4	101413	116564	96195.8	81352.6	104021	79342.9	82242	72151.6
2623	198.936	3.88385	4.8382e+06	3593600	3.57684e+06	3348909	4.1545e+06	4.43948e+06	3720299	3703324	4022841	4624490	4526081	3.38206e+06	4.28196e+06	3.68326e+06	4.06983e+06	3385311	3.32498e+06	3.98695e+06	4052714	3.61514e+06	3.7268e+06	4.11555e+06	4.45144e+06	3.59672e+06	3950156	3.55628e+06	3412827	3.79393e+06	3.81329e+06	3621824	3.69496e+06	3.44312e+06	4.20778e+06	3.43844e+06	3711735	3.41048e+06	3.79485e+06	3.99607e+06	4380749	4.09481e+06	4327839	4.05574e+06	3586204	4.44602e+06	3824148	4.28701e+06	3.47738e+06
2624	546.275	593.254	NA	NA	NA	NA	73373.6	NA	NA	NA	50252.9	NA	NA	NA	NA	NA	120542	NA	NA	58948	NA	NA	NA	65584.9	NA	NA	NA	NA	NA	NA	NA	NA	NA	NA	NA	NA	NA	NA	NA	NA	80488	3.76098e+06	2.31978e+06	4621046	4229983	3.97818e+06	5.11639e+06	3224193	NA
12485	546.275	586.766	NA	NA	NA	NA	173678	NA	NA	NA	45038.6	NA	NA	NA	NA	NA	149254	NA	NA	NA	NA	NA	51760	47617.6	NA	NA	NA	NA	NA	NA	NA	NA	NA	NA	NA	NA	NA	NA	NA	NA	51118.1	4.73481e+06	3.95028e+06	4621046	1.49851e+06	3.97818e+06	5.11639e+06	3.18605e+06	NA
2625	227.165	607.764	NA	NA	70544.3	301199	290587	232946	175310	207360	129908	115131	96485.6	178575	169785	295129	261125	328055	246286	257954	388316	199201	365467	181155	246541	132554	183224	406941	219594	262252	251172	639070	645517	2.11607e+06	5097343	216896	201761	194350	156020	125581	99286.3	NA	NA	NA	33754.8	NA	NA	NA	46973.6
2627	341.143	624	NA	NA	NA	NA	NA	NA	NA	NA	NA	NA	NA	NA	NA	NA	46659.3	NA	NA	NA	NA	NA	NA	NA	75071.9	NA	33912.5	39554.6	NA	NA	NA	NA	NA	NA	NA	NA	NA	NA	NA	NA	105577	500050	482832	595400	NA	574033	50600.2	1.10448e+06	183621
2631	375.105	53.0377	NA	NA	38801.2	39573.8	NA	164854	NA	NA	NA	62083.1	81699.8	NA	100902	NA	82023.6	60610.1	NA	NA	NA	61560.2	NA	NA	NA	NA	NA	NA	NA	153776	NA	NA	280630	NA	NA	323202	NA	138769	NA	NA	81075.2	3219756	3.31073e+06	2.74238e+06	1.69896e+06	2.90253e+06	2.57664e+06	2131732	2.45701e+06
2633	326.125	321.868	NA	NA	NA	NA	NA	NA	NA	NA	NA	NA	NA	NA	NA	NA	NA	NA	NA	NA	NA	NA	NA	NA	NA	NA	NA	NA	NA	NA	NA	NA	NA	NA	NA	NA	NA	NA	NA	NA	NA	287437	301589	395495	169042	215460	224473	187206	130068
3337	179.034	173.203	NA	NA	NA	4.44201e+06	1.88508e+06	2881252	2.22979e+06	1.14273e+06	1406933	2.35446e+06	2.17073e+06	4.21728e+06	23285.7	122833	52848	4440514	3939765	4.12057e+06	4927882	5.07561e+06	NA	3.31234e+06	57035.5	NA	128937	220783	237217	NA	2.96021e+06	1.06335e+06	NA	870021	698910	246213	1.20681e+06	198643	150366	19636.3	99326.5	24869.2	27778.6	24906.2	NA	26093.8	22243.6	23403	NA
2638	291.182	406.33	NA	NA	NA	51355.7	57611.9	510655	1367865	806680	894575	209831	96642.8	981669	536842	1.92637e+06	1.06097e+06	33949.2	NA	NA	101181	68492.9	75141.4	1.58082e+06	304583	409987	2584022	5.06891e+06	2.71196e+06	64158.4	129586	60649.1	92466.9	742441	392004	189673	172793	341596	802832	994009	1.2879e+06	126245	97185.6	110851	82286.4	87985.8	91453.5	82087	60466.3
2641	301.239	582.844	NA	NA	45495.8	NA	NA	29191	NA	NA	NA	NA	NA	NA	NA	NA	NA	5065990	632976	3520261	4867188	144258	4.134e+06	NA	NA	NA	NA	NA	NA	4.97365e+06	256684	2.03734e+06	2.96593e+06	NA	1.22695e+06	NA	NA	NA	NA	NA	NA	NA	NA	NA	NA	NA	NA	NA	NA
2646	618.318	486.147	NA	NA	NA	NA	NA	NA	NA	NA	NA	NA	NA	NA	NA	NA	NA	NA	NA	NA	NA	NA	NA	NA	NA	NA	NA	NA	NA	NA	NA	NA	NA	NA	NA	NA	NA	NA	NA	NA	NA	2467033	2.67736e+06	2179244	3268981	5.05912e+06	4729850	4.3957e+06	176545
2653	225.113	503.194	NA	NA	NA	437802	370248	1.78735e+06	572889	457468	621909	832074	462196	2.34366e+06	466616	711466	640200	5.04475e+06	3.56373e+06	3.03835e+06	4.10278e+06	1289252	4.75496e+06	656703	310268	371648	304174	640620	427878	2.17801e+06	849145	1.04547e+06	298386	830314	724052	221059	210718	314580	215019	173443	234283	57003	71037.6	74030.2	48120.2	42616.7	56319.8	58767.3	225996
2712	556.245	501.383	NA	NA	NA	NA	NA	NA	NA	NA	NA	NA	NA	NA	NA	NA	NA	NA	NA	NA	NA	NA	NA	NA	NA	NA	NA	NA	NA	NA	NA	NA	NA	NA	NA	NA	NA	NA	NA	NA	NA	946471	879316	786927	829157	1.28043e+06	1095302	971670	77248.2
2665	201.149	579.53	NA	NA	NA	278508	339031	337240	143782	160589	143199	179246	244851	443652	248174	585033	221054	723944	639544	973446	1.04748e+06	195560	529224	159341	175301	163465	141254	420283	248124	248741	302682	905677	598986	1.95268e+06	5029629	308356	225797	264151	216372	168630	122050	NA	NA	NA	NA	NA	NA	NA	NA
2667	406.26	592.74	NA	NA	3.48042e+06	NA	NA	NA	NA	NA	NA	NA	NA	NA	NA	NA	NA	NA	NA	NA	79955.6	NA	NA	NA	NA	NA	NA	NA	NA	NA	NA	NA	NA	NA	NA	NA	NA	NA	NA	NA	NA	176713	186991	317443	84598.4	108917	104359	161030	257694
2668	481.258	745.719	NA	NA	NA	NA	99100.2	NA	NA	NA	116268	NA	NA	NA	390732	NA	NA	NA	NA	NA	1.46286e+06	NA	NA	5.02649e+06	NA	NA	36337.2	NA	NA	NA	51072.8	41126.8	NA	NA	NA	NA	NA	NA	NA	NA	NA	NA	67990.6	NA	NA	NA	240322	361041	NA
2671	410.255	554.12	NA	NA	121962	NA	NA	NA	NA	NA	NA	NA	NA	NA	NA	NA	NA	NA	NA	NA	NA	NA	NA	NA	NA	NA	NA	NA	NA	NA	NA	NA	NA	NA	NA	NA	NA	NA	NA	NA	NA	48609.7	45125.9	80792.9	33583.1	49308.6	44713.6	42106.1	NA
3830	317.161	419.41	NA	12245.8	26909.5	1.58075e+06	840616	1.80867e+06	2.74965e+06	1.9084e+06	2.41694e+06	1203990	1.61134e+06	2.59706e+06	2.56256e+06	3.48024e+06	3.0713e+06	572132	377732	271765	1.06623e+06	878278	748774	1.92436e+06	2737327	3.28083e+06	2.94265e+06	4.71827e+06	3.8859e+06	1046836	978467	809953	1.67376e+06	2063345	1496361	3046039	2.43272e+06	3.79602e+06	5021594	2.84625e+06	4273321	NA	NA	NA	54919.1	50738	75533.2	54382.5	43712
2677	546.275	670.328	NA	NA	NA	388558	NA	NA	NA	NA	NA	NA	NA	61943.1	NA	NA	NA	389655	NA	NA	NA	60573.1	NA	NA	NA	NA	NA	NA	NA	132566	NA	NA	NA	NA	NA	NA	NA	NA	NA	NA	NA	411385	791007	2.65662e+06	566886	3.61013e+06	5009018	2.20518e+06	NA
2680	497.295	692.097	NA	51397.6	5005982	NA	NA	NA	NA	NA	NA	NA	NA	NA	NA	NA	NA	NA	NA	NA	NA	NA	NA	NA	NA	NA	NA	NA	NA	NA	NA	NA	NA	NA	NA	NA	NA	NA	NA	NA	NA	NA	NA	NA	166426	NA	414284	31097.8	NA
2682	310.178	683.434	209302	NA	NA	NA	58315.1	257692	NA	NA	NA	850151	414328	NA	1.07912e+06	NA	79749	NA	NA	NA	NA	NA	NA	487941	807076	NA	NA	NA	NA	NA	NA	NA	NA	NA	1.2824e+06	NA	NA	NA	NA	NA	5.00372e+06	67861.4	228717	354050	NA	201468	NA	489934	NA
2684	353.125	475.195	NA	NA	NA	NA	NA	NA	NA	NA	NA	NA	NA	NA	NA	NA	NA	NA	NA	NA	NA	NA	NA	NA	NA	NA	NA	NA	NA	NA	NA	NA	NA	NA	NA	NA	NA	NA	NA	NA	NA	2371031	2.72395e+06	2.28801e+06	1.03471e+06	2.54556e+06	2.92844e+06	4.51994e+06	25697.8
2689	227.108	553.417	NA	NA	NA	NA	NA	NA	NA	NA	NA	NA	NA	NA	NA	NA	NA	NA	NA	NA	NA	NA	NA	NA	NA	NA	NA	NA	NA	NA	NA	NA	NA	NA	NA	NA	NA	NA	NA	NA	NA	2.53631e+06	2.18839e+06	2.46512e+06	2.68777e+06	1890581	3.49155e+06	2.40248e+06	217548
2690	192.066	286.585	NA	NA	9334.08	735794	527454	1.13161e+06	4.31839e+06	3133801	2.24041e+06	573955	752488	1.06164e+06	1382259	2.03157e+06	2720999	393101	419540	297750	465182	548598	516884	1.41134e+06	1.41101e+06	2.30675e+06	3.30096e+06	4324005	4.99459e+06	425783	449187	355522	791093	1.74592e+06	384463	1.55925e+06	826443	1725059	3.23305e+06	971398	2.41431e+06	39238.8	37756.5	29317.2	36574.7	32581.8	42563.1	32897.4	208838
2698	228.088	270.306	NA	NA	28606.5	NA	NA	15139.9	17459	12585.1	NA	NA	NA	15582.2	NA	13974	NA	11760.1	8199.64	16171.2	27467.6	12360.4	32279	11772.4	NA	NA	NA	13392.5	11775.8	18412.4	9890.31	NA	13522.4	16484.7	12083.8	NA	10248.5	NA	NA	NA	NA	3170664	3.00589e+06	3395255	3.11241e+06	3.30844e+06	3.18022e+06	2.55882e+06	3.58385e+06
2699	498.29	775.042	NA	NA	NA	NA	NA	NA	NA	NA	NA	NA	90624	NA	NA	55926.7	NA	NA	NA	35907.1	NA	NA	NA	NA	NA	NA	NA	NA	NA	NA	NA	NA	NA	NA	98913.1	NA	NA	NA	NA	NA	NA	308873	3.28048e+06	3.22117e+06	NA	4.97221e+06	65348.4	2.03907e+06	NA
2701	436.234	580.585	NA	NA	NA	NA	NA	NA	NA	NA	NA	NA	NA	NA	NA	NA	NA	NA	NA	NA	NA	NA	NA	NA	NA	NA	NA	NA	NA	NA	NA	NA	NA	NA	NA	NA	NA	NA	NA	NA	NA	4968792	4.13857e+06	3.972e+06	3.35562e+06	4388924	2755753	2414088	1.65763e+06
10411	145.05	80.3864	20241.6	24056.6	28120.4	547816	506484	2.87042e+06	1540949	1.09349e+06	1.18817e+06	1.82325e+06	1.63854e+06	4.96054e+06	1.06524e+06	3.89832e+06	1.86038e+06	1.11662e+06	1.25473e+06	1.13625e+06	2.94579e+06	1.34869e+06	3.75273e+06	1244603	418991	943533	1.02526e+06	1.37158e+06	1.13226e+06	1.05088e+06	1.21357e+06	1.34014e+06	795016	1748681	1478110	648026	973292	895190	927064	948488	950966	229570	216627	199381	253880	201986	207369	183820	955416
2706	175.061	311.596	NA	6133.31	19471	226496	272352	660646	1.28207e+06	975907	1610102	1.98778e+06	4.76967e+06	1.29132e+06	2.57722e+06	2.19629e+06	3493126	108799	66640.9	72411.7	359915	472460	215014	1560701	1.6853e+06	2.79304e+06	2.55881e+06	3.58074e+06	2.8039e+06	107368	201620	94804.4	598518	1.20103e+06	475747	1.73149e+06	1.62017e+06	2.11584e+06	4.65091e+06	2444550	2.71589e+06	4360430	3.86332e+06	3.53098e+06	3047534	3.52869e+06	4958151	3925863	1423196
2707	293.18	557.966	73231.2	NA	NA	NA	2338805	691199	NA	NA	NA	354569	1.63067e+06	NA	725371	NA	837334	NA	NA	NA	NA	NA	NA	4.95756e+06	356398	NA	NA	NA	NA	24681.4	NA	NA	NA	NA	1.19818e+06	NA	NA	NA	NA	NA	1.49883e+06	110533	230300	378853	NA	323732	NA	493961	NA
2709	643.516	778.622	32330.4	NA	42167.4	57591.7	27097.5	26747.4	NA	2.03325e+06	38867.4	4.36632e+06	39227.3	4955693	1.77232e+06	2.5646e+06	1.9004e+06	26830	4662765	1.89333e+06	65277.8	62620	1927244	43220.7	2.39241e+06	4.54254e+06	1.55098e+06	47353.2	30349.8	21945.3	31656.4	1.58016e+06	NA	51787.8	2716021	4.01811e+06	1.46626e+06	1.70571e+06	NA	30983.3	2.98212e+06	22179.2	NA	2.00722e+06	4227185	24714.7	46338.5	1.35054e+06	35474.3
3287	734.535	721.793	NA	NA	NA	37545.6	41213.9	41951.6	NA	2.57919e+06	NA	3.61834e+06	NA	3.22419e+06	1.19577e+06	2.93723e+06	3.17586e+06	43123.1	3.54493e+06	2266729	NA	NA	2.32281e+06	36139.2	4559975	4934293	1.29037e+06	NA	NA	48871	31271.1	1.03057e+06	NA	NA	4.04168e+06	2352458	1.06788e+06	992178	NA	49454.3	3.45829e+06	NA	NA	3363238	3048468	NA	NA	1.21178e+06	NA
2718	273.207	581.415	NA	NA	4.93388e+06	NA	NA	41352.3	NA	NA	NA	NA	NA	30560.2	NA	32714.4	NA	2.28979e+06	807121	1.95324e+06	2.43186e+06	193245	1.69755e+06	NA	NA	NA	NA	NA	NA	1.77333e+06	308369	1.28222e+06	1.53375e+06	38449.2	738090	NA	NA	NA	NA	NA	NA	NA	61388.5	58753.2	50469.8	46001.8	70153.3	77521	NA
3376	285.207	553.959	NA	NA	64882.1	NA	NA	44274	NA	NA	NA	NA	NA	39207.6	NA	NA	NA	3.86341e+06	267537	1.35787e+06	3.93468e+06	86782.2	1.9587e+06	NA	NA	NA	NA	NA	NA	4.92709e+06	106780	904688	3589384	39608.3	643486	NA	NA	NA	NA	NA	NA	37374.6	44269	45942.8	31179.9	NA	42888.5	39527.6	NA
4322	309.174	720.603	49256	39824.7	41586.5	41214.4	85455.2	36735.9	47718	1.71286e+06	829027	33488.7	53972.3	47733.3	99301.9	69603	668552	59415.4	60973.1	1.73625e+06	1985575	44829.2	55829.7	85150.4	91143.9	87437.8	3.06644e+06	48703.9	45308.8	62879.4	1.08903e+06	2.2259e+06	49408	38704.2	114264	92764	59361.8	94854.2	294610	1.61549e+06	188379	75048.8	40205.5	38654.8	42870.7	54924.7	260794	66431.3	39423
2725	375.143	467.296	NA	NA	NA	493931	430543	4920840	1.442e+06	1.09475e+06	1054672	760729	508307	3.36208e+06	470749	2.8712e+06	492784	90517.7	90905.4	176666	364903	102798	271022	2.08654e+06	160466	284160	772473	705982	624494	230408	537451	569366	259483	554232	630885	586384	1.05701e+06	668873	804482	858926	681916	NA	NA	NA	NA	NA	NA	NA	NA
3570	198.936	42.1197	4.91958e+06	3727330	2436014	2449982	2.92258e+06	2.51571e+06	2433834	2.65936e+06	2790947	2.36809e+06	2.77358e+06	2.11152e+06	2781234	2480358	2754827	2.23548e+06	2.12445e+06	2.17054e+06	2.45617e+06	2.40246e+06	2274663	2.67453e+06	3052664	2.36002e+06	2.67126e+06	2.26098e+06	2.24069e+06	2.36092e+06	2222186	2.1128e+06	2.53803e+06	2.23131e+06	2282907	2.372e+06	2.39487e+06	2321766	2490437	2.81266e+06	2.70748e+06	80168.8	68528.7	95154.5	NA	NA	NA	NA	NA
917	480.298	588.393	NA	NA	757712	NA	NA	NA	NA	NA	NA	NA	NA	NA	NA	NA	NA	NA	NA	NA	NA	NA	NA	NA	NA	NA	NA	NA	NA	NA	NA	NA	NA	NA	NA	NA	NA	NA	NA	NA	NA	3.90158e+06	4913780	4.13459e+06	1.29054e+06	2.14777e+06	2193292	2603191	2976719
2737	530.28	649.953	NA	NA	NA	397532	NA	NA	67708.7	NA	52618	NA	NA	76324.7	NA	NA	NA	690404	38930.7	NA	NA	31337.1	NA	NA	NA	NA	NA	NA	NA	34001.8	NA	NA	43170.4	NA	NA	NA	NA	NA	46708.4	NA	NA	4400213	4.64388e+06	4391046	48159.5	4892652	169417	3899661	NA
3066	440.275	582.611	NA	NA	4.87517e+06	NA	NA	NA	NA	NA	NA	NA	NA	NA	NA	NA	NA	NA	NA	NA	NA	NA	NA	NA	NA	NA	NA	NA	NA	NA	NA	NA	NA	NA	NA	NA	NA	NA	NA	NA	NA	NA	4694800	3580621	4.32574e+06	NA	NA	3.15339e+06	305967
2717	319.176	460.008	NA	NA	36218.3	2.10944e+06	1.7329e+06	2628565	2.22251e+06	2.17899e+06	1.74971e+06	3065326	2.65606e+06	2914284	3582663	2.99775e+06	2.63846e+06	1.29086e+06	1.14187e+06	859951	1.12808e+06	1287509	838566	2.59951e+06	1.93266e+06	2.79522e+06	2.15229e+06	2.37647e+06	2.44332e+06	1.54427e+06	2.18007e+06	1.96092e+06	1.18641e+06	2855298	1919009	3.57769e+06	4073443	4867522	3.78267e+06	3.52114e+06	3.80117e+06	NA	22787.7	NA	NA	NA	26473.8	22397.6	50681.6
2749	111.008	136.745	15914	19872.3	20215.3	17382.4	18410.2	24231.5	21144.8	22894.1	16782.9	18502.9	21124.3	20412.9	20992	21408.8	25886.6	17340.8	20116.1	17789.2	18649.3	16718.2	23884.9	20597.9	20237.2	26772.9	18756.2	19419.7	20071.9	24502.6	21972.6	23069.4	19925.5	20703.2	18947.3	19792.1	25207.2	19832.6	17885.4	18174.5	19622.5	3.54962e+06	3.15286e+06	3.01996e+06	4118222	4861921	4.1257e+06	3470953	1.15396e+06
2751	267.124	745.568	NA	NA	NA	4.04879e+06	NA	29371.3	4.12348e+06	243011	124643	NA	NA	2513878	NA	3871738	NA	1.12838e+06	1.88394e+06	NA	NA	1.63126e+06	710874	NA	NA	3.11593e+06	64890	2421301	4.86025e+06	623896	108467	429622	1.90671e+06	3.18116e+06	26084.7	2.03128e+06	2.20595e+06	2566096	270553	NA	NA	NA	NA	NA	NA	NA	NA	NA	NA
3554	341.179	696.751	41511.4	NA	63045.1	51176.2	1.83995e+06	1.90302e+06	102992	624483	921677	1.56334e+06	2.21779e+06	111231	3.44716e+06	154112	3.11764e+06	52432.9	125753	4.8413e+06	1.65612e+06	72894.5	84224.8	2.2879e+06	2.67843e+06	78578.5	764742	245837	184093	46755.9	339905	152411	79648.3	191233	1.71294e+06	307336	101159	298730	406109	3.59605e+06	2.74909e+06	130223	135324	171887	66795.6	92448.5	44399.7	150512	172710
2759	192.066	371.513	NA	NA	240417	538711	458663	4.83836e+06	1.86527e+06	1.42727e+06	1524963	1.01189e+06	825203	4256581	649041	4305913	858917	797545	737628	1570672	1.74463e+06	688303	1812915	3529398	675725	975958	1.58425e+06	2.2508e+06	2.02328e+06	679370	669487	696519	753629	923260	678007	976059	1.11121e+06	1156631	1.15181e+06	929467	1.04343e+06	391937	352653	408061	333593	356253	358676	404686	332457
2761	297.098	357.002	NA	NA	NA	NA	NA	NA	NA	NA	NA	NA	NA	NA	NA	NA	NA	NA	NA	NA	NA	NA	NA	NA	NA	NA	NA	NA	NA	NA	NA	NA	NA	NA	NA	NA	NA	NA	NA	NA	NA	4834610	3.71052e+06	4.21022e+06	2.73023e+06	3.5156e+06	3.45165e+06	3.6268e+06	87799.6
2762	635.539	685.215	NA	NA	NA	1.29061e+06	2.3418e+06	555586	3.55821e+06	4713509	3.83705e+06	531430	447517	317590	1.13374e+06	100979	316987	591562	430438	170844	1.47788e+06	1.36334e+06	829421	668079	2.58947e+06	993549	1.72188e+06	4.83212e+06	2.50036e+06	498286	355881	393089	1.28542e+06	654648	618605	1.15239e+06	699611	2.69869e+06	1.79582e+06	741732	3092181	NA	NA	NA	NA	NA	NA	NA	55668.4
2763	535.376	640.237	NA	NA	3987422	NA	NA	NA	NA	NA	NA	NA	NA	NA	NA	NA	NA	NA	NA	NA	NA	NA	NA	NA	NA	NA	NA	NA	NA	NA	NA	NA	NA	NA	NA	NA	NA	NA	NA	NA	NA	3.14175e+06	2.88858e+06	3.53518e+06	4366193	4832034	3.98419e+06	4.29985e+06	69255.3
2770	339.145	503.198	NA	NA	NA	NA	NA	NA	NA	NA	NA	NA	NA	NA	NA	NA	NA	NA	NA	NA	NA	NA	NA	NA	NA	NA	NA	NA	NA	NA	NA	NA	29561.7	NA	NA	NA	NA	NA	NA	NA	NA	4815074	3.85037e+06	3.50248e+06	3390244	4381857	3.31033e+06	2.79434e+06	1.44349e+06
2779	291.07	627.952	NA	NA	NA	NA	3.53407e+06	4798260	NA	NA	NA	4156650	3.38094e+06	NA	3.53653e+06	NA	2496859	NA	NA	1.36762e+06	301885	NA	NA	3434490	2.54665e+06	NA	NA	NA	NA	NA	NA	NA	NA	NA	2.07932e+06	NA	NA	NA	NA	1.3587e+06	3523086	NA	NA	NA	NA	NA	NA	NA	NA
2781	293.18	605.15	182588	NA	NA	NA	498430	NA	NA	3.38215e+06	3.0412e+06	NA	53649.4	NA	NA	NA	1.40129e+06	NA	NA	2.45591e+06	773514	NA	NA	130321	NA	NA	2.0997e+06	NA	NA	NA	1.46462e+06	345187	NA	NA	224131	NA	NA	NA	481567	1.51859e+06	59019.8	120300	56448.1	60042.7	NA	42748.7	NA	114404	NA
2782	514.284	603.63	49837.9	NA	NA	857252	4790771	NA	NA	NA	76639.4	158701	325796	273149	NA	469210	150513	2.00968e+06	NA	227172	NA	NA	4578090	278877	NA	NA	NA	NA	NA	NA	NA	NA	NA	NA	503563	256430	385124	446599	109867	NA	4562006	80129.5	NA	NA	NA	77637.7	49260.6	63937.8	NA
2785	287.089	148.296	NA	NA	NA	176808	98518.6	274023	225278	189296	218908	902149	521593	1.02069e+06	532142	4787637	1.49895e+06	129630	80875.7	102945	411383	273521	238803	2840824	1.52821e+06	2.0837e+06	165845	1.37761e+06	372395	48897.4	102655	55322.7	394152	235339	114000	689852	444431	766836	974007	82314.6	905105	57573.8	52920.5	57945.5	45364.3	59072.6	70093.1	54380	62840.5
6880	266.152	615.597	555563	37139.7	NA	31810.8	32810.8	808070	25769.1	32952.8	34319.6	1.9152e+06	529631	41622.5	1.75433e+06	39441.8	42344.1	31757.3	43827.6	56062.2	43223.4	34203.9	29878.6	2.12092e+06	1.69884e+06	41684.4	42413.3	36688.8	41396.1	33657	24432.9	48652.6	NA	41055.7	924341	32831.3	35095.8	26752.2	27054.6	NA	4.78242e+06	27985.1	646218	892013	38132.6	423335	NA	402525	38789.4
3707	341.179	708.336	49369.8	NA	75926.2	88220.9	1151556	1.18167e+06	159248	1.59047e+06	1377053	710534	953475	150736	1.43787e+06	154969	3.11764e+06	193945	119664	4.78019e+06	1.65612e+06	135290	362437	826223	1.75947e+06	116947	1.1271e+06	245837	184093	120946	1561075	999942	131375	273412	969776	416783	171604	290308	999889	3464445	1.25015e+06	117811	51864.4	76926.1	65387.8	55414.5	54256.2	94616.3	301886
2792	570.261	498.732	NA	NA	NA	NA	NA	NA	NA	NA	NA	NA	NA	NA	NA	NA	NA	NA	NA	NA	NA	NA	NA	NA	NA	NA	NA	NA	NA	NA	NA	NA	NA	NA	NA	NA	NA	NA	NA	NA	NA	754389	601111	676458	667686	862065	866964	630404	93369.7
2796	248.129	497.383	NA	NA	18256.7	524339	492316	2.21595e+06	1.10948e+06	1.00577e+06	835233	496924	382996	1.49822e+06	339637	1.26312e+06	480497	1.32854e+06	1.27037e+06	4.7683e+06	806672	274512	715240	1.05757e+06	281953	389491	699702	614382	661315	502756	380210	413913	160711	345056	393529	407117	540405	440768	485926	504568	474879	33600.5	31996	28409	24351.3	26489.5	38368.6	27248.9	39213
3377	339.109	448.93	NA	NA	NA	NA	NA	NA	NA	NA	NA	NA	NA	NA	NA	NA	NA	NA	NA	NA	NA	NA	NA	NA	NA	NA	NA	NA	NA	NA	NA	NA	NA	NA	NA	NA	NA	NA	NA	NA	NA	1.97306e+06	1.61001e+06	1.28094e+06	2.65641e+06	1.09003e+06	4.75846e+06	1.70645e+06	36386.9
2801	321.125	489.83	NA	NA	NA	1.11461e+06	619428	1.69163e+06	1.98609e+06	1.06831e+06	1.10459e+06	539931	771856	1859860	383211	1.12079e+06	1.01386e+06	2.6736e+06	2122141	2.95163e+06	3.12883e+06	1.85375e+06	4756596	944305	663715	912051	885249	1.01494e+06	1.13038e+06	3.41363e+06	768851	458613	3.01792e+06	878618	615696	1.19949e+06	510348	1.2924e+06	1.3372e+06	381634	1.07822e+06	NA	NA	NA	NA	NA	NA	NA	NA
2805	207.029	428.278	NA	NA	NA	242109	190550	459092	792510	609170	833192	3.21179e+06	4746795	1.6494e+06	2.07557e+06	2.0063e+06	1.62539e+06	623598	367401	269669	459503	1.53782e+06	583963	724740	612581	1280831	897321	1.82913e+06	1.34763e+06	486958	612230	433482	665458	1587023	1.29708e+06	576560	752389	747859	962235	660092	659638	NA	NA	NA	NA	NA	NA	NA	158284
9353	277.13	267.074	NA	NA	NA	700712	509752	1.61402e+06	962195	692490	591177	1.16695e+06	1.14107e+06	4.74324e+06	989618	2159077	1.52355e+06	970326	699662	866771	1.29493e+06	754570	1.15921e+06	1.26532e+06	775994	1.01588e+06	688248	1.62606e+06	944022	946492	956775	1.00938e+06	949878	1.32369e+06	857061	1.56805e+06	1.99432e+06	1.82536e+06	1.27808e+06	1.16061e+06	1.10612e+06	NA	NA	NA	NA	NA	NA	NA	NA
2817	375.239	581.406	NA	NA	99905.6	1.32806e+06	1476386	1.43025e+06	633561	544128	415890	4510365	3341570	3.54576e+06	815958	505260	723768	508856	1.27139e+06	726927	159577	710944	229754	1.07336e+06	571234	883182	233771	152644	211163	177257	2.69432e+06	2.53536e+06	145559	1398540	1.11784e+06	2.90647e+06	4.72268e+06	1733069	242137	914561	137554	NA	NA	47606.7	NA	NA	NA	NA	NA
2819	273.171	433.109	NA	NA	12014.4	359396	297471	632815	435470	388045	322170	494344	454109	910787	636096	579985	910185	714755	357537	477862	4720843	444914	1.26221e+06	424440	560313	496580	437195	860350	459384	1.61434e+06	568995	514115	2.09857e+06	673466	573518	551696	590872	639860	704969	553377	642637	97010.5	77410.3	61330.5	53716.7	55765.7	64037.6	58835.6	135409
2825	243.124	440.757	8651.18	13052.9	38056.3	746240	489618	731927	162795	132282	192217	494352	667236	1.23569e+06	150467	685702	301614	1.32737e+06	1.12803e+06	857477	715478	827240	705946	503008	286640	395097	161005	422894	236955	1.05226e+06	1.13828e+06	1.00113e+06	663380	539406	524109	797570	738305	618622	288727	135022	198367	1.92561e+06	2.04166e+06	2.02428e+06	2339707	2282732	3196853	3.10289e+06	1.29707e+06
2828	227.129	507.627	NA	37975.4	48188.6	265699	182821	122522	117462	90866.6	114897	175869	315447	348725	155689	209408	161557	959198	2294420	1.44736e+06	639074	689743	632137	110082	199058	133415	65122.5	177535	165233	1.06962e+06	4.70583e+06	2.07434e+06	1.0164e+06	255676	248370	292085	173600	295604	228519	139247	170322	NA	32614.1	NA	36843.2	33207.9	34270.1	26763.5	46354.8
6537	527.396	737.231	NA	NA	NA	697045	1.04844e+06	342239	1.77808e+06	1.98623e+06	1.83214e+06	1.17366e+06	1.35064e+06	2.39638e+06	1.37291e+06	1.83985e+06	1.42538e+06	317382	460876	162461	88608.8	402516	108961	833097	375229	793398	1.38913e+06	510738	1118741	187492	942086	992796	118997	1.92163e+06	634290	2.40038e+06	4703235	1894082	1480606	2.1831e+06	736067	NA	NA	NA	NA	NA	NA	NA	NA
3627	643.516	784.057	32330.4	NA	42167.4	NA	NA	NA	NA	2.03325e+06	NA	4.36632e+06	39227.3	2.25934e+06	1.77232e+06	2.5646e+06	1.9004e+06	NA	4662765	1.89333e+06	NA	NA	1927244	NA	2.39241e+06	2.04032e+06	1.52303e+06	NA	NA	NA	NA	1.58016e+06	NA	NA	2397275	2.01514e+06	1.46626e+06	1.70571e+06	NA	30983.3	2.98212e+06	NA	NA	2.00722e+06	4227185	NA	NA	1.35054e+06	NA
2835	263.104	313.156	NA	NA	NA	1.03003e+06	539013	4696724	503055	257231	204082	62853.7	59587.1	216455	NA	NA	NA	1.28254e+06	605457	1.26733e+06	1.76164e+06	231325	1.70958e+06	418630	58662.6	89257.6	34138.8	34054	28090.6	1.00196e+06	147926	149767	673818	NA	51772.1	56032.2	NA	67658.1	NA	NA	NA	44836.1	33999.3	35174.5	28954.2	39339.3	34817.7	33528.3	32760.5
6778	277.166	514.04	NA	NA	NA	154722	147949	719122	987935	1163648	929130	584264	312746	1.17546e+06	1.29855e+06	4.69387e+06	1.8888e+06	43741.4	49384.4	27602.9	95610.9	98272.4	60247	1.64542e+06	438044	398683	1.5726e+06	1.18754e+06	1.27178e+06	36018.8	139747	83556.1	42853.3	865769	409548	368071	579186	592731	1.33188e+06	1.99087e+06	1.56076e+06	NA	NA	NA	NA	NA	58054.9	NA	49069.5
2841	295.228	636.896	118833	157929	271865	2.18728e+06	1.55272e+06	2.00912e+06	1.86117e+06	1.45349e+06	1.40902e+06	1.75301e+06	2.45642e+06	2.46477e+06	924253	2354561	1.4063e+06	3640766	4679952	3.59361e+06	2.95368e+06	3080357	2.86158e+06	1.53415e+06	1.70492e+06	1.78794e+06	1157933	1.37043e+06	1.50464e+06	3.97895e+06	2.56152e+06	3.08176e+06	2.42607e+06	1.84021e+06	1.23753e+06	3.35649e+06	2.79073e+06	3.23184e+06	2.35971e+06	833590	2.3713e+06	126016	121345	156168	173759	151259	162496	157108	222025
2850	375.275	686.153	NA	NA	73059.6	421677	138385	200646	435290	238442	254670	689961	590281	994546	1.79757e+06	4664286	1.58759e+06	235309	319529	77257.6	233562	520144	402343	660682	849848	1.49377e+06	316549	1.73431e+06	1.01549e+06	331382	255455	277821	778618	1.12106e+06	335055	2.78129e+06	1.99366e+06	2.63227e+06	2798422	779704	1.60797e+06	54663.6	82790.7	53704.5	66414.7	49669.2	137496	134231	NA
2851	241.108	440.175	NA	NA	34863.8	446374	362103	4661937	1.00629e+06	928233	831890	1.04465e+06	754466	2.66275e+06	638351	3695640	457421	971954	555985	817242	1.93519e+06	508503	1936467	2.9055e+06	409638	861876	1136561	1.31689e+06	1.25242e+06	2.35251e+06	585800	1.42504e+06	1.50897e+06	824658	1.52784e+06	293947	699296	330014	344741	462893	292573	421513	225285	376268	278309	202514	320234	349691	88654.1
5188	282.183	364.075	NA	NA	16965.2	745596	494228	2.91248e+06	2808159	2.07032e+06	1.89262e+06	794031	649592	3.33144e+06	1343864	4.09502e+06	1.45729e+06	400624	362111	592158	784371	653986	1.15625e+06	2.52782e+06	1.04799e+06	1.56691e+06	2.17076e+06	4660237	3052000	428811	555013	496850	643315	1.46468e+06	781464	1.52981e+06	1.47482e+06	1.9273e+06	2.27041e+06	1.75074e+06	1.78301e+06	NA	NA	NA	NA	NA	NA	NA	NA
2858	257.14	533.938	NA	23230.2	28081.8	1.23756e+06	1.59496e+06	2.94093e+06	2.00453e+06	2211172	1.81218e+06	2286677	1.62372e+06	3.64595e+06	2.20116e+06	2.29711e+06	3066667	364060	520870	417095	614928	891910	762521	1.21456e+06	1.10867e+06	881810	1.0172e+06	1.29272e+06	1.10541e+06	655157	2134507	2.36471e+06	1.29454e+06	4.64664e+06	3.53794e+06	942850	1.58951e+06	1.12438e+06	1.16486e+06	1.73187e+06	1.33853e+06	NA	NA	NA	25088.3	34716.5	NA	NA	NA
2871	354.11	547.442	NA	NA	NA	NA	NA	43589.4	55829.6	75377.9	52364.3	33180	NA	50155.2	54571.8	68900.4	41855.8	NA	NA	NA	NA	NA	NA	67455	NA	NA	109665	36613	46770.5	NA	NA	NA	NA	NA	NA	NA	NA	NA	59323.2	116290	42718.2	4154546	4.057e+06	4309240	2.99034e+06	3.97306e+06	4627737	3.81417e+06	2.47737e+06
2874	551.573	565.597	NA	NA	4621112	NA	NA	NA	74300.7	61503.6	57151.3	NA	NA	NA	NA	NA	NA	NA	NA	NA	NA	NA	NA	NA	NA	NA	NA	NA	NA	NA	NA	NA	NA	NA	NA	NA	NA	NA	NA	NA	NA	3029416	2.67932e+06	2.58327e+06	NA	NA	NA	NA	NA
2880	331.119	468.966	NA	NA	NA	NA	NA	NA	NA	NA	NA	NA	NA	NA	NA	NA	NA	NA	NA	NA	NA	NA	NA	NA	NA	NA	NA	NA	NA	NA	NA	NA	NA	NA	NA	NA	NA	NA	NA	NA	NA	592921	545851	633800	825441	806150	680776	551659	64412.3
2885	218.028	504.468	NA	NA	NA	NA	NA	NA	NA	NA	NA	NA	NA	NA	NA	NA	NA	NA	NA	NA	NA	NA	NA	NA	NA	NA	NA	NA	NA	NA	NA	NA	NA	NA	NA	NA	NA	NA	NA	NA	NA	4.33727e+06	4.10913e+06	4613130	1.4481e+06	1.63637e+06	1.85561e+06	1.62102e+06	1.51227e+06
2904	274.094	53.5986	NA	NA	42666.5	148968	270571	275154	262256	437016	396368	991209	432309	2.51786e+06	674084	4.58175e+06	1.44415e+06	183299	365070	336869	338170	348531	415784	1.94702e+06	410451	184598	551911	458418	550108	319870	997473	1062290	357912	1.49524e+06	1.72926e+06	561358	837585	681958	1092456	1.30474e+06	1.75083e+06	1.84014e+06	1.67004e+06	1.48775e+06	1263437	1.50117e+06	1.34306e+06	1.44795e+06	2.22073e+06
2917	313.148	613.405	NA	NA	51428.6	1.05088e+06	926413	627447	1.27986e+06	2653766	710146	397367	345435	1.27608e+06	573106	1.13629e+06	819947	1.13016e+06	628570	1.47942e+06	877230	774747	4553679	518595	1.02923e+06	791729	647605	1.41267e+06	885216	2.58427e+06	1.4467e+06	1.00648e+06	2.45041e+06	1.51751e+06	735437	723341	961956	770598	1.18218e+06	672675	665372	62080.9	50920.6	63597.9	98625.3	77049.1	117755	86165.3	641477
4953	313.148	611.581	NA	NA	NA	1.05088e+06	926413	725733	1.11872e+06	2653766	1.2433e+06	546814	376099	1.27608e+06	573106	866784	819947	1.13016e+06	628570	2.63173e+06	1.23294e+06	774747	4553679	535868	1.02923e+06	791729	1.09903e+06	1.39058e+06	787029	2.58427e+06	1.4467e+06	1.05434e+06	2.45041e+06	1.51751e+06	735437	723341	961956	770598	1.18218e+06	1.02974e+06	686164	62080.9	50920.6	64097.8	98625.3	77049.1	139929	86165.3	641477
2934	416.317	710.169	NA	NA	NA	1.25315e+06	1491690	844184	682235	1.38478e+06	251730	785300	299446	117277	125585	67009.6	53931	2.18684e+06	2.62839e+06	2.28927e+06	1232752	644820	687706	396011	75035.8	302388	40000.1	97822.8	71739.3	1.2727e+06	1114973	4.52896e+06	623281	619146	2.97955e+06	93497.1	140994	96591.1	89237.6	366271	84369.2	NA	NA	NA	NA	NA	NA	NA	NA
15088	269.067	334.509	NA	NA	NA	NA	NA	NA	NA	NA	NA	NA	NA	NA	NA	NA	NA	NA	NA	NA	NA	NA	NA	NA	NA	NA	NA	NA	NA	NA	NA	NA	NA	NA	NA	NA	NA	NA	NA	NA	NA	790900	774712	688910	4.52572e+06	732932	1.11411e+06	618594	NA
2937	608.108	443.287	NA	NA	NA	NA	NA	NA	NA	NA	NA	NA	NA	NA	NA	NA	NA	NA	NA	NA	NA	NA	NA	NA	NA	NA	NA	NA	NA	NA	NA	NA	NA	NA	NA	NA	NA	NA	NA	NA	NA	NA	NA	NA	NA	NA	NA	NA	2882835
3008	480.31	694.315	NA	NA	NA	NA	NA	NA	NA	48717.7	NA	NA	NA	NA	NA	NA	NA	NA	NA	NA	NA	NA	NA	NA	NA	NA	NA	NA	NA	NA	NA	NA	NA	NA	NA	NA	NA	NA	NA	NA	NA	22872.5	NA	NA	NA	NA	NA	NA	1.84012e+06
2943	718.155	466.415	NA	NA	NA	NA	NA	NA	NA	NA	NA	NA	NA	NA	NA	NA	NA	NA	NA	NA	NA	NA	NA	NA	NA	NA	NA	NA	NA	NA	NA	NA	NA	NA	NA	NA	NA	NA	NA	NA	NA	NA	NA	NA	NA	NA	NA	NA	2.9624e+06
2945	438.287	734.3	NA	30596.6	4.50683e+06	NA	NA	NA	NA	NA	NA	NA	NA	NA	NA	NA	NA	NA	NA	NA	NA	NA	NA	NA	NA	NA	NA	NA	NA	NA	NA	NA	NA	NA	NA	NA	NA	NA	NA	NA	NA	379195	566555	282068	884891	379898	1.35089e+06	545980	96768.8
2949	257.103	357.851	NA	NA	11351.2	291852	143470	1.44309e+06	26065.1	18074.3	33490.4	342805	326120	1.92869e+06	35858.5	664622	67821.2	1.30577e+06	938387	1.44199e+06	2.51372e+06	703525	3.0882e+06	413662	148032	274213	30803.4	64881	41319.3	4.5004e+06	724497	805213	872256	160118	275006	557269	289135	552507	137615	28851.5	71868.2	1.69491e+06	1.3069e+06	1.31499e+06	784019	887738	660225	683159	48336.1
2953	375.141	283.774	NA	NA	NA	NA	NA	14639.3	39899.4	23644.8	35746.3	39462.5	54080.2	24657.8	36787.4	NA	44366.6	12876.6	NA	11978.7	NA	11861	NA	13489.3	31649.6	77020.8	36919.9	82936.7	55244.6	NA	12453.4	13555.5	18809.2	46112.3	35977.3	25114.9	33499.3	32038.4	34522.7	25651.7	31258.1	3.13574e+06	2632023	2614887	2.75368e+06	3.20598e+06	2.83653e+06	2.26204e+06	2.78819e+06
2955	665.414	542.181	NA	NA	NA	125468	189277	795503	1.43072e+06	3.06683e+06	777340	609877	259301	1056786	1420126	2.8345e+06	1.55042e+06	108669	134347	196679	129808	210365	131912	430959	51384.2	136973	1331843	847194	956674	NA	607941	542476	NA	4491601	1.41958e+06	NA	NA	NA	NA	NA	NA	NA	NA	NA	NA	NA	NA	NA	NA
2956	469.258	782.724	NA	NA	NA	NA	98990.3	NA	NA	NA	441898	NA	NA	NA	548038	NA	NA	NA	NA	NA	829291	NA	NA	3.03784e+06	NA	NA	350054	NA	NA	NA	337816	420938	NA	NA	24468.9	NA	NA	NA	332927	148086	NA	NA	176988	27540.8	NA	24383.7	2535406	534695	NA
4613	327.164	687.623	NA	32337.2	270563	1.28525e+06	48215	64110.5	1.44319e+06	924062	263674	75589.6	46578.7	1.41935e+06	117509	601037	57721.6	1.2517e+06	846134	93206.6	73408.5	1.16202e+06	4488192	51340.2	140370	1.40827e+06	144822	1.82899e+06	1.15877e+06	1.95225e+06	838461	837003	1.88656e+06	1.81466e+06	26104.8	2.63341e+06	2.85795e+06	2.28176e+06	1.81626e+06	73479.7	87832.4	31629.5	31022.3	33744.6	83040.1	NA	48659.6	NA	4.24133e+06
3386	271.155	472.904	NA	NA	22757.8	1.64444e+06	913286	1.20835e+06	120162	59604.9	106457	542767	942501	1.3738e+06	107946	321946	181394	4.25643e+06	3324936	3.17305e+06	3.33747e+06	2.07306e+06	2531962	311239	464077	454911	72531.9	117429	77049.5	4.48649e+06	2236894	2.23518e+06	2.43971e+06	452519	855923	1490653	666435	970350	250268	58812.7	144494	351645	339089	578206	342666	324468	364492	345222	294903
3608	128.966	824.89	4406776	2.94477e+06	2.95604e+06	2691908	3.621e+06	3.92877e+06	2.75224e+06	3108790	3.53257e+06	3815908	3.83791e+06	2.61573e+06	3.87699e+06	2.88581e+06	3577926	2.5941e+06	2.70373e+06	3.53971e+06	3.78738e+06	2.73727e+06	2.98752e+06	3.96926e+06	3.84572e+06	2.57291e+06	3556568	2.66582e+06	2.55706e+06	2.84961e+06	3.26655e+06	3205704	2.97774e+06	2.71088e+06	3.48854e+06	2.57365e+06	2.79991e+06	2.5473e+06	3.09833e+06	3.47614e+06	3.82563e+06	3948062	3.72033e+06	3691598	2.71709e+06	3.81447e+06	3033721	3.55593e+06	2.77271e+06
2959	225.007	52.8571	NA	NA	119367	1.83372e+06	382698	814514	1.80917e+06	546242	470282	1.02417e+06	829826	2.40308e+06	239920	609692	316766	3.56857e+06	4.48325e+06	490505	473361	3722528	3332767	951375	394411	1.78013e+06	386102	1.3035e+06	1.32504e+06	3.67e+06	1.49088e+06	2.21107e+06	2.92624e+06	3.43205e+06	951806	2.1546e+06	2226927	2330645	574725	256152	214383	2028984	1.94437e+06	1.82475e+06	1.81917e+06	1.88092e+06	1.75594e+06	1683119	1.52213e+06
2964	312.193	339.964	NA	NA	NA	NA	NA	257593	58072.3	39354.4	49733.3	46141.8	33922.4	265256	20191.7	291760	26451.5	34425.3	41168.7	75038.8	94339.5	35350.5	99205	224339	24620.1	22799.3	43587.6	77083	52410.7	27583.6	37091.6	37398.4	32385.2	39877.4	31258.8	32462.6	41665.3	33307.4	32230.2	35859.4	37294.9	3.55073e+06	3.31372e+06	3.18066e+06	3522090	3.45828e+06	3.75907e+06	3.75453e+06	3.63389e+06
2968	307.13	334.349	NA	NA	9782.46	121745	73877.9	838525	225905	126518	133934	149204	104405	987685	41723.1	252356	45122.8	1.58305e+06	1.60507e+06	2.65425e+06	2.65352e+06	1.19285e+06	4469923	284233	62521.1	73860.3	63657.7	163563	74930.1	2.85181e+06	403077	344431	2.87707e+06	155911	159795	111022	68782.3	98379.4	40117.5	32331.2	53295.7	57557.1	58700.7	74475.4	49622.2	66710.9	60205.2	57348.3	57747.8
2978	357.12	352.749	NA	NA	NA	46188	NA	243154	82257.4	57694.3	53243.3	63695.7	39191	246594	NA	NA	NA	NA	NA	33756.3	43627.6	40398.5	54722.7	122591	51065.3	73029.4	NA	29840.3	21213.4	28081.7	42081.3	22784.6	32521.2	71068.2	50142	74691.8	79128.3	NA	NA	NA	NA	1.74321e+06	1.49074e+06	1.52016e+06	1.49391e+06	1.78496e+06	1.73532e+06	1.29571e+06	89400.1
2982	214.145	488.11	NA	NA	NA	437240	401610	4450396	1.29378e+06	1.09238e+06	957478	376552	248342	2.25531e+06	329020	1104139	516498	945313	614650	2.02578e+06	437401	110964	689052	1.71508e+06	197825	280418	600145	370084	493800	266595	304665	448053	NA	306469	272893	268905	461295	244001	266149	502877	333730	56203.2	52471.9	49859.3	56583.6	56762.9	64803.5	69418.6	85436.3
2992	353.201	731.783	428023	33422.3	28376.9	35396.9	300513	768853	32253	46895.8	30796.3	1.90619e+06	506964	26556.1	1.60541e+06	34752.1	800418	23229.4	28074.5	240278	73677.9	31157	26784	653225	1.81441e+06	26558.3	32222.6	22357.7	21542.4	27220.1	25064.7	29992.9	23556.6	27859.5	2.86636e+06	29443.5	29538.6	29067.7	30495.3	70696.9	4434695	378020	689453	978180	27128.2	538525	40028.2	1.6176e+06	28783.9
2997	243.197	618.536	NA	71081.7	158298	74068.3	69427.3	67600.2	54654.1	31816	39483	144722	278067	358441	38523.2	157490	55199.7	1.78376e+06	958694	671798	1989989	1.14204e+06	1.86856e+06	65523.8	37865.3	71462.4	NA	36707.2	42927.6	2.83738e+06	471476	815384	4.42573e+06	71398.2	273708	253727	177132	284655	76239.9	NA	66462.3	NA	NA	NA	NA	NA	NA	NA	NA
3000	147.065	120.935	NA	10031.4	17985.7	52794.2	42562.9	273300	149262	117719	113176	143945	111533	298366	82388.7	340078	104659	76751.9	80180.1	79542.2	62504.3	80879.9	106434	306786	57150.7	86714	145203	222484	158066	78523.5	96511.2	109647	84154.4	114041	111440	74525.1	84679.5	87181.4	98738.8	94673.4	97959.7	4240391	3.81296e+06	4.15585e+06	3.40477e+06	4.42173e+06	4.39399e+06	3.64143e+06	2.51178e+06
3003	544.342	612.454	NA	NA	339766	NA	NA	NA	NA	NA	NA	NA	NA	NA	NA	NA	NA	NA	NA	NA	NA	NA	NA	NA	NA	NA	NA	NA	NA	NA	NA	NA	NA	NA	NA	NA	NA	NA	NA	NA	NA	NA	NA	NA	63000.9	95762.6	86644.7	NA	NA
3006	495.273	684.783	NA	NA	776966	NA	NA	NA	2.77766e+06	NA	241909	NA	NA	968480	NA	1.45808e+06	NA	NA	238309	309291	46350.4	890442	NA	NA	NA	NA	NA	4.40955e+06	46553.1	NA	NA	NA	344949	161937	52228.3	2905073	NA	2.68833e+06	117494	NA	NA	NA	NA	NA	964587	NA	NA	92782.5	NA
2703	411.24	538.337	NA	NA	55870.2	NA	NA	NA	NA	NA	NA	NA	NA	NA	NA	NA	NA	NA	NA	NA	NA	NA	NA	NA	NA	NA	NA	NA	NA	NA	NA	NA	NA	NA	NA	NA	NA	NA	NA	NA	NA	4.38494e+06	3.80577e+06	3.61911e+06	2.0327e+06	2.57284e+06	2.53433e+06	2426074	127940
3019	273.171	508.611	NA	NA	50198	138444	132396	1.18175e+06	2456544	1967690	1.58352e+06	485586	179197	1.58533e+06	1.15603e+06	2.98332e+06	1.85127e+06	205276	92353.5	244988	648945	147404	391393	1.97308e+06	482292	605375	4382270	3.19803e+06	3804655	271381	209604	146539	272066	1.1792e+06	482759	337808	435708	622132	1.45925e+06	2.33418e+06	1.7311e+06	67145.2	73570.5	50372.2	51191.7	57426.7	82520.6	70747.5	147469
3023	437.255	677.257	NA	56853.7	1.10234e+06	29828.2	30892.6	NA	45513.1	NA	NA	NA	NA	61276.5	36362.1	86573.4	40239.9	37273.4	NA	NA	NA	NA	41212.2	23046.2	74052.3	84591.1	NA	NA	30190.7	27044.8	NA	NA	NA	NA	54659.1	178294	37722.2	NA	NA	NA	65274.4	4377494	4101288	2.89014e+06	223579	2.48419e+06	3185332	3.93233e+06	NA
3024	243.16	574.812	758910	373238	1.9327e+06	621798	1.03499e+06	1.86845e+06	477877	619261	682982	740182	714401	947645	755414	500574	2.6421e+06	653891	638882	755753	720050	453225	465483	691999	4335921	554193	1.48642e+06	866553	992266	573648	437255	606139	746286	450959	439496	676760	616119	737323	675481	4.37671e+06	391411	947627	853136	1.10135e+06	990153	807526	1.00608e+06	1.06123e+06	1.25044e+06
3031	523.348	612.793	NA	NA	NA	NA	NA	NA	NA	NA	NA	NA	NA	NA	NA	NA	NA	NA	NA	NA	NA	NA	NA	NA	NA	NA	NA	NA	NA	NA	NA	NA	NA	NA	NA	NA	NA	NA	NA	NA	NA	3250887	3.68562e+06	2.59999e+06	1741006	2.43861e+06	2.78085e+06	2.94256e+06	223929
2994	325.185	527.805	411678	85803.1	72361.5	134346	1.94917e+06	1.85804e+06	170186	308844	372702	3.40433e+06	3232322	223692	1.61978e+06	231315	942004	127501	120631	283152	342350	153616	124589	4.36193e+06	2.70074e+06	117273	188916	119564	118935	119020	265732	295718	133567	132372	1.52746e+06	174839	218164	165142	344066	187561	1.48327e+06	329693	1.94737e+06	1163227	101426	1.4009e+06	197847	903945	112835
3039	356.147	307.042	NA	NA	6892.14	NA	NA	NA	NA	NA	NA	18634	20199.2	NA	NA	NA	12617.5	NA	NA	NA	NA	NA	NA	NA	NA	19760	12359.8	NA	NA	NA	NA	NA	NA	NA	NA	NA	NA	NA	15976.8	NA	NA	3.17617e+06	3.0876e+06	2.68672e+06	2495166	2.60277e+06	3.06773e+06	2.58073e+06	3.05018e+06
4069	130.943	560.203	1.81188e+06	2.53229e+06	1.90527e+06	4.27999e+06	3.28293e+06	2.82351e+06	3.87612e+06	3.40013e+06	3.46779e+06	3059657	2869172	3717987	2.93621e+06	3.738e+06	3242359	2.95274e+06	3.7076e+06	2.95411e+06	2.22604e+06	3.87198e+06	3.52093e+06	3.19056e+06	2.28634e+06	4346719	3.19207e+06	3.58334e+06	3.43175e+06	2858845	3278472	3475588	2.87115e+06	4278777	2.83736e+06	4.07957e+06	3.97968e+06	4.30806e+06	3.25353e+06	3328224	2.8753e+06	1.63339e+06	1.5291e+06	1.52303e+06	2273005	1.60269e+06	1.82422e+06	1.70467e+06	2.26771e+06
3050	423.276	683.175	NA	30362.7	133657	NA	NA	NA	NA	NA	NA	NA	NA	42085.5	59877.4	242237	33727.5	NA	NA	NA	NA	NA	97106.1	33528.2	551562	192996	NA	NA	NA	NA	NA	25218.5	NA	NA	66557.1	95347.4	58811.4	79226.6	NA	NA	210378	4.34248e+06	3.56986e+06	3.70064e+06	245070	2.26121e+06	3.67092e+06	2.20088e+06	NA
8140	496.293	596.206	NA	NA	854206	NA	NA	NA	NA	NA	NA	NA	NA	NA	NA	NA	NA	NA	NA	NA	NA	NA	NA	NA	NA	NA	NA	NA	NA	NA	NA	NA	NA	NA	NA	NA	NA	NA	NA	NA	NA	4.12132e+06	4341524	3.38869e+06	257152	2.54793e+06	1.39984e+06	2828032	1.52574e+06
3058	372.139	407.133	NA	NA	NA	NA	NA	NA	NA	NA	NA	NA	NA	NA	NA	NA	NA	NA	NA	NA	NA	NA	NA	NA	NA	NA	NA	NA	NA	NA	NA	NA	NA	NA	NA	NA	NA	NA	NA	NA	NA	451620	417316	463777	625218	694875	614372	460985	29786.9
3067	244.066	584.572	NA	NA	NA	1.58097e+06	1790554	2.22687e+06	3271094	2.54595e+06	2.56672e+06	1.47158e+06	1.05579e+06	1.34474e+06	944841	1.15092e+06	1.59345e+06	260169	286721	132461	238332	451327	317057	1.92289e+06	3.34502e+06	2798042	1.95476e+06	4325687	2.50896e+06	206242	432539	388789	440566	884875	485785	2258847	1.84653e+06	2815615	2.00442e+06	587183	2.19915e+06	NA	NA	NA	NA	NA	NA	NA	NA
3070	151.06	45.4446	NA	NA	NA	687563	619850	3733009	1.28445e+06	1.02224e+06	1142274	821540	671290	2.75741e+06	772258	4320761	1.10654e+06	471553	329349	655254	1.1192e+06	401206	854682	3.26694e+06	918085	915362	1.48998e+06	2.49865e+06	1.68074e+06	371802	400688	351620	608872	860979	600570	802403	667908	946031	1.21038e+06	968777	1.16679e+06	615341	536514	659640	1.11852e+06	582447	1.08361e+06	1.03273e+06	1.14709e+06
3075	253.108	688.271	NA	NA	253430	1.71742e+06	NA	NA	2130046	32521.4	NA	NA	33772.4	1.9044e+06	NA	1.0106e+06	NA	1701189	991680	NA	NA	1.59476e+06	851359	25812.1	NA	3.74508e+06	NA	2.94792e+06	3633545	906980	21565.9	32982.5	2.54133e+06	2.64201e+06	NA	4.03318e+06	3.56419e+06	4318235	58365.4	NA	NA	NA	NA	NA	NA	NA	NA	NA	NA
3078	217.108	395.173	NA	8402.11	22552.7	24089.2	32720.6	328505	45021.4	34270.9	38838.3	42934.5	83724.4	264863	29110.6	106648	24859	102045	122142	217420	358902	94363.6	288391	89162.9	24758.6	28998	25533.7	53912.2	21844.4	73017.2	70617	83113.4	74349.2	25520.2	38561.3	48323.2	45132.7	46343.8	NA	14211.5	18867.5	2.5942e+06	2583213	3.50384e+06	2.79072e+06	3.24757e+06	3545090	3.18278e+06	1.83006e+06
3079	541.412	751.301	NA	NA	NA	598965	861179	103269	1.50177e+06	1.444e+06	1.58094e+06	843471	1.18247e+06	1.57963e+06	1.31379e+06	1.8228e+06	1.3888e+06	196984	220126	100415	78238.9	253919	79946.9	591996	266430	683296	1.67296e+06	478233	1.26054e+06	122958	546715	634136	109995	1.51956e+06	457644	2.47009e+06	4315799	1.31378e+06	1.25012e+06	1.89862e+06	866056	NA	NA	NA	NA	NA	NA	NA	NA
3091	453.188	392.039	NA	NA	NA	NA	NA	NA	NA	NA	NA	NA	NA	NA	NA	NA	NA	NA	NA	NA	NA	NA	NA	NA	NA	NA	NA	NA	NA	NA	NA	NA	NA	NA	NA	NA	NA	NA	NA	NA	NA	1344595	1.38324e+06	877488	1.28731e+06	1.50092e+06	1.37489e+06	1.16379e+06	83877
38772	327.128	618.102	NA	NA	NA	NA	NA	NA	NA	NA	NA	NA	NA	NA	NA	NA	NA	NA	NA	NA	NA	NA	NA	NA	NA	NA	NA	NA	NA	NA	NA	NA	NA	NA	NA	NA	NA	NA	NA	NA	NA	NA	NA	NA	127086	NA	61043.2	NA	4289401
3118	257.14	490.878	NA	16205.1	43153	1.03474e+06	336666	606644	135134	110215	135667	347309	589470	1.05843e+06	94970.8	829685	177833	1.25092e+06	1.02975e+06	424553	1298959	2.15915e+06	1.84621e+06	389087	207214	433351	114427	185986	129133	2.53439e+06	1.14033e+06	854213	4.27024e+06	747579	501540	1.61179e+06	716959	954900	374563	159222	201672	837618	848491	997518	743861	902813	1264158	1.15596e+06	1300883
3119	225.149	535.223	94235.1	46797	289025	393265	329888	396869	387220	401274	298526	445454	427375	750656	343929	445021	539836	267912	378037	193558	137978	249311	177412	287145	956798	392739	301179	324691	271104	155113	396729	398126	129694	435917	257856	697846	905306	838714	462374	1.01734e+06	265920	454925	349703	386119	428256	333989	368916	365646	447400
3125	629.5	712.19	NA	NA	NA	4262228	734725	910465	389288	NA	1.59222e+06	30216.4	1.55181e+06	39938.9	1099090	NA	NA	2.02256e+06	NA	NA	2.16307e+06	2580079	NA	1.78506e+06	NA	41048.9	857867	2.13477e+06	651161	519170	1.17585e+06	980797	563039	1704722	NA	NA	1.29901e+06	1.28569e+06	1.04027e+06	447233	NA	473578	NA	NA	NA	1.02567e+06	1.64704e+06	625379	1.17686e+06
3131	281.125	283.952	NA	NA	NA	653062	353700	3.53212e+06	1.5749e+06	948141	1.00396e+06	825529	636228	4.25963e+06	692381	3.82955e+06	810314	1.00776e+06	819447	1.771e+06	1.70408e+06	802494	2.34074e+06	2.52372e+06	478046	976864	1.19036e+06	2.09687e+06	1.64492e+06	800977	648770	700591	765480	837495	553629	1.12878e+06	1293688	1.24767e+06	1.23364e+06	853392	795411	NA	NA	NA	NA	NA	NA	NA	NA
3135	341.179	748.95	28925.6	31028.1	235941	978569	448134	484240	930552	890968	564581	277090	252499	1365267	290923	1118792	447490	1.71516e+06	1.0877e+06	1.28218e+06	690567	1.50697e+06	4256840	400560	551373	1.20001e+06	530435	1.33837e+06	975278	1.95448e+06	791523	607574	1.41318e+06	1434376	375265	1.58551e+06	1.52947e+06	900946	1.11257e+06	489926	368708	49152.8	44974.7	35676.3	91481.7	44050.3	97267.2	34439.7	2.32625e+06
3467	112.984	783.425	3768049	3.36688e+06	2.65548e+06	3.80464e+06	3.28564e+06	3.42752e+06	4003888	3.3365e+06	3.24297e+06	3.73072e+06	3560596	3.57797e+06	3.44195e+06	3.394e+06	3.24274e+06	3.79513e+06	3.34804e+06	3.35141e+06	3.24242e+06	4237218	3391462	3444887	3.41796e+06	3.35807e+06	3.18741e+06	3.5184e+06	3653746	3.7849e+06	3.42716e+06	3291846	4.24491e+06	3789188	3.09477e+06	3696526	3.57963e+06	3789151	3.13267e+06	3512973	3.33157e+06	3.09303e+06	3.09658e+06	2.7356e+06	3.13821e+06	3.05886e+06	3.41221e+06	2.96738e+06	3.58748e+06
3149	291.103	295.24	NA	NA	NA	NA	NA	NA	NA	NA	NA	NA	NA	NA	NA	NA	NA	NA	NA	NA	NA	NA	NA	NA	NA	NA	NA	NA	NA	NA	NA	NA	NA	NA	NA	NA	NA	NA	NA	NA	NA	1.5658e+06	1.50859e+06	1310217	2.15217e+06	2.4505e+06	2.3861e+06	2.22785e+06	NA
3151	232.101	431.49	NA	NA	NA	269897	174817	2.36282e+06	623364	512275	495339	223691	190822	2.48733e+06	150791	875028	348078	1.43541e+06	527980	1.76601e+06	4.23277e+06	404596	2.78607e+06	985919	146224	192940	336138	500811	336299	943753	246863	246782	673249	252747	249587	263222	234034	300385	250879	176322	224552	NA	NA	NA	NA	NA	NA	NA	NA
3153	304.148	358.463	NA	NA	NA	1.37461e+06	771243	1.59678e+06	1.95169e+06	1.30849e+06	1.37146e+06	1.14278e+06	1.35887e+06	2.13598e+06	1.65995e+06	1.79066e+06	2.19571e+06	819619	368979	274600	1.94955e+06	981247	1043308	1.56929e+06	2.56433e+06	2.49085e+06	1.64861e+06	3924934	2535523	1.24953e+06	1.10077e+06	857069	2.07207e+06	2109291	1.3554e+06	3.2843e+06	2.4452e+06	4231410	3.658e+06	2.21459e+06	3369697	NA	NA	NA	NA	NA	NA	NA	NA
3154	439.235	550.486	NA	NA	303598	NA	NA	NA	NA	NA	NA	NA	NA	NA	NA	NA	NA	NA	NA	NA	NA	NA	NA	NA	NA	NA	NA	NA	NA	NA	NA	NA	NA	NA	NA	NA	NA	NA	NA	NA	NA	3.35663e+06	3213689	3.15911e+06	1.55856e+06	2490748	2.66091e+06	2.58336e+06	206126
2691	340.141	385.53	NA	NA	19203.5	NA	NA	NA	NA	NA	NA	NA	NA	NA	NA	NA	NA	NA	NA	NA	NA	NA	NA	NA	NA	NA	NA	NA	NA	NA	NA	NA	NA	NA	NA	NA	NA	NA	NA	NA	NA	1.48752e+06	1.36846e+06	2.18759e+06	789044	760943	1.08402e+06	959546	259890
3163	343.249	655.182	52979	57184.7	96914.6	52288.2	89780.5	60706.3	104886	121157	129639	361953	291982	279412	773461	4.21982e+06	985530	77830.9	79387.6	42377	58881.5	69661.5	53460.2	234434	210665	206099	329945	278724	419078	48561.9	80824.8	94024.2	145026	358743	148602	1.39047e+06	484346	1.40079e+06	1.56713e+06	366379	1.06122e+06	50337.6	52190.8	39743.4	55538.9	37792.6	47335.6	32885.6	66095.4
3165	357.178	475.512	NA	NA	NA	NA	NA	NA	NA	NA	NA	NA	NA	NA	NA	NA	NA	NA	NA	NA	32571.7	NA	30873	NA	NA	NA	NA	NA	NA	24365.7	NA	NA	NA	NA	NA	NA	NA	NA	NA	NA	NA	806453	189742	933091	520293	459743	528802	47480	647588
7208	295.131	407.192	NA	NA	267209	210432	1133199	2.73143e+06	170624	1.40656e+06	1.37693e+06	1655247	3634731	4.2162e+06	3.26849e+06	3.44783e+06	3.52408e+06	494236	523712	559244	649961	342861	562914	2.16132e+06	1.76953e+06	165293	1.65725e+06	477465	399212	332043	1.43276e+06	1.21278e+06	752111	204874	1322768	176286	194406	475441	3.64945e+06	2.77222e+06	2.82245e+06	310598	266616	306976	288647	327856	297052	290478	1.24299e+06
3133	455.266	651.337	NA	337327	4.21539e+06	38200.6	NA	NA	NA	NA	NA	NA	NA	44679.7	NA	53945.2	NA	30832.4	NA	NA	NA	NA	42187.1	NA	37058	37690.5	NA	NA	NA	44949.8	NA	NA	NA	NA	40050	38788.7	NA	NA	NA	NA	34125.7	1682288	2.56986e+06	2.39817e+06	493547	2.19442e+06	892560	2125315	NA
3173	279.127	552.815	NA	NA	NA	NA	115635	294366	NA	317231	462477	131531	184435	NA	245188	NA	234119	NA	NA	121012	387734	NA	NA	224920	2.23623e+06	NA	438056	NA	NA	NA	1.07888e+06	446783	NA	NA	378571	NA	NA	NA	637620	194516	4203326	NA	NA	58754.8	36450.2	NA	36569.8	NA	NA
3176	328.116	53.0654	NA	NA	58618.6	1.284e+06	777015	756282	2.85449e+06	1.97917e+06	1967973	684027	816330	3643800	652137	2.33764e+06	1284922	2914903	3.74258e+06	2.52112e+06	1.69326e+06	2384740	3.49386e+06	1.3388e+06	374930	2.38744e+06	1.33973e+06	3.0404e+06	2.53256e+06	3.1297e+06	3.19987e+06	4.19378e+06	1.96494e+06	2277892	1.80239e+06	1.84107e+06	2.28623e+06	2409709	2.31569e+06	2376480	1.25956e+06	1.81525e+06	1.90502e+06	1.69842e+06	2.52698e+06	1.93763e+06	2.40093e+06	2.26612e+06	2.67483e+06
3182	313.148	622.231	NA	NA	57171.5	1.11075e+06	60773.7	NA	1.63472e+06	1.17656e+06	583136	NA	NA	1378567	NA	812531	105632	942965	537345	562432	446950	709904	4.18972e+06	NA	57291.8	806445	515115	1.65079e+06	985677	1.90123e+06	734607	465123	1.91108e+06	1.64323e+06	43746.8	1005333	1.05216e+06	831617	567189	220097	NA	NA	NA	NA	62159.9	NA	101363	NA	1.84854e+06
3185	117.018	88.5514	30891.1	22565.8	27926.9	19341.4	20993.1	23478.8	23983.2	25100.3	33525.7	33740.4	43574.6	30517.8	24989	26803.4	32405.7	47027.9	24650.4	24680	36013.4	23505.2	35029.1	26307.7	45230.7	58401	34677	55053.2	44962.4	75260.7	20359.2	23390.5	32749.3	25895.9	28036.6	57867.5	24877.5	38039.3	33609.4	24902.5	31398.9	1.60691e+06	1.45241e+06	1733120	1.63153e+06	1.65133e+06	1.74456e+06	1.39643e+06	3664425
3187	125.023	324.29	14698.4	18801	20223.7	23408.5	18096.9	21306.2	26272.9	26556.2	20932.2	82963.9	49806	126101	471592	4185610	570700	22871.7	21958.3	18947.4	21686.4	22728.5	30137.7	72433	34621.8	46514.9	50715.7	116992	99658.2	21208.5	19411.9	21669.8	24796.8	29748	20346.2	207340	67109.3	531686	1.60184e+06	230680	2.17918e+06	147479	111864	119137	81883.2	136009	133727	178993	28800.8
2516	305.071	347.12	NA	NA	NA	34905.1	37048.4	105500	39475.4	34778.2	34286.9	78075.4	60501.1	59483.6	46903.9	88087.6	51898.2	NA	18796.8	83416.6	141203	31178.9	41707.9	95291	41446	34720.4	34790.1	42057.8	35496.6	32242.7	44431	47124.4	32465.9	44303.3	43790.1	53161.3	52996.2	48466.2	54931	45877.9	57723.7	NA	NA	NA	NA	NA	NA	NA	NA
3194	211.097	541.249	NA	NA	NA	638426	1318587	1.42757e+06	897927	1.62283e+06	1.17372e+06	2.48378e+06	2.07697e+06	4.17749e+06	2.00091e+06	2.40185e+06	2.91192e+06	220442	427793	179052	1.20445e+06	2.74448e+06	1.26005e+06	1.13665e+06	676031	690300	1.31332e+06	1.01752e+06	853287	607558	2.38362e+06	1.92611e+06	2.7747e+06	3971866	2648127	993210	2.0351e+06	466962	930131	1.84666e+06	581203	NA	NA	NA	NA	NA	NA	NA	NA
3196	907.255	526.598	NA	NA	120908	NA	NA	NA	NA	89626.6	NA	NA	NA	NA	NA	NA	NA	NA	NA	NA	NA	NA	NA	NA	NA	NA	NA	NA	NA	NA	NA	NA	NA	NA	NA	NA	NA	NA	NA	NA	NA	NA	885769	NA	333213	424962	658357	NA	409670
3197	407.231	571.586	NA	NA	NA	NA	NA	NA	NA	NA	NA	NA	NA	NA	NA	NA	NA	NA	NA	NA	NA	NA	NA	NA	NA	NA	NA	NA	NA	NA	NA	NA	NA	34156.9	NA	NA	NA	NA	NA	NA	NA	3.20586e+06	3041864	3978163	1.88298e+06	2.62236e+06	3.40421e+06	3.40239e+06	3026601
3202	443.035	45.3945	NA	48464.4	1.08144e+06	2.95413e+06	2.93464e+06	1.46579e+06	2.59498e+06	3113967	3.24033e+06	3.52082e+06	3.29595e+06	2.45249e+06	3.66198e+06	1.65806e+06	3.27863e+06	1.01552e+06	1000934	1.22762e+06	1.80438e+06	1.98229e+06	1.32548e+06	2207022	2.69063e+06	2.47986e+06	3.5029e+06	1.28727e+06	2.10258e+06	1.42443e+06	1.62985e+06	1.28571e+06	2.12374e+06	2.24051e+06	2.72885e+06	3.76033e+06	2.81473e+06	2.73843e+06	2.15052e+06	4.16664e+06	1932238	NA	NA	NA	NA	NA	NA	NA	NA
3203	181.995	55.5428	NA	NA	NA	NA	NA	27014.8	NA	NA	17015.2	NA	NA	24746.1	NA	NA	NA	NA	NA	79982.8	2489692	NA	417502	42202.9	22816.3	NA	10271.1	NA	NA	56918.3	NA	NA	108048	NA	NA	NA	NA	NA	NA	NA	NA	2.0513e+06	1822775	1.8486e+06	1748645	2.17412e+06	2.42118e+06	2275115	1.23146e+06
3204	468.298	569.697	NA	NA	4.15606e+06	NA	NA	NA	NA	NA	NA	NA	NA	NA	NA	NA	NA	NA	NA	NA	NA	NA	NA	NA	NA	NA	NA	NA	NA	NA	NA	NA	NA	NA	NA	NA	NA	NA	NA	NA	NA	627529	651131	502716	136843	259715	214626	326222	189031
3212	601.47	792.824	NA	NA	NA	276606	546134	53700.9	1.12415e+06	1.00026e+06	1.05522e+06	1.38209e+06	1.57871e+06	1.67257e+06	2076888	2.4068e+06	1.70789e+06	292067	449510	226238	343739	672301	339905	1.05125e+06	1.60383e+06	1.50679e+06	1.45231e+06	1.3191e+06	1.79955e+06	281899	455672	474638	681967	1.56884e+06	945176	4.14565e+06	2.9289e+06	4.00921e+06	2.2221e+06	2.35538e+06	2.23656e+06	NA	NA	NA	NA	NA	NA	NA	NA
3214	559.346	344.999	NA	NA	NA	NA	NA	46948.6	NA	NA	23873.7	615385	622808	412353	132165	4.14425e+06	61345.4	28659.6	39367.9	NA	NA	260992	NA	858197	NA	107693	71191.3	NA	58850.3	NA	NA	NA	NA	41169.8	24596.2	164424	188503	NA	156606	13986.1	NA	NA	NA	NA	NA	NA	NA	NA	NA
4304	257.14	430.03	NA	9231.2	19098.5	1.31859e+06	701552	1.01122e+06	68214.5	49385.1	73813.2	664950	1.52536e+06	1.38031e+06	112983	438447	194420	2.02163e+06	1.41955e+06	1.14536e+06	2.69203e+06	2485200	2.12925e+06	337357	406486	491131	33337.5	81298.1	55590.7	3.48036e+06	2.15663e+06	1.42516e+06	4.14421e+06	616148	919836	2.21225e+06	957004	1.14969e+06	356704	69658.9	163661	48246	NA	50635.2	57076.8	59684	NA	44347.6	54642
3220	110.957	55.4935	NA	NA	353746	114359	142578	1.05751e+06	482341	480136	551857	47984.7	142523	598194	49163.2	63595.8	71592.6	1.39826e+06	963844	2.07218e+06	4.1397e+06	711290	4.07619e+06	2.59803e+06	433580	849325	1.26332e+06	668756	1.08743e+06	1.11081e+06	583537	622256	1.52558e+06	178289	182619	116544	57281	193914	146036	871067	184539	751517	672667	714485	895813	472742	886692	958932	317721
3221	570.261	475.348	NA	NA	NA	NA	NA	NA	NA	NA	NA	NA	NA	NA	NA	NA	NA	NA	NA	NA	NA	NA	NA	NA	NA	NA	NA	NA	NA	NA	NA	NA	NA	NA	NA	NA	NA	NA	NA	NA	NA	256156	301358	276324	162290	199585	127705	214660	NA
3239	359.126	310.984	NA	NA	4.10892e+06	NA	NA	NA	NA	NA	NA	NA	NA	NA	NA	NA	NA	NA	NA	NA	NA	NA	NA	NA	NA	NA	NA	NA	NA	NA	NA	NA	NA	NA	NA	NA	NA	NA	NA	NA	NA	223888	186107	202330	103659	149858	177182	155282	101872
3244	535.329	519.257	NA	NA	101207	NA	NA	NA	NA	NA	NA	NA	NA	NA	NA	NA	NA	NA	NA	NA	NA	NA	NA	NA	NA	NA	NA	NA	NA	NA	NA	NA	NA	NA	NA	NA	NA	NA	NA	NA	NA	NA	NA	NA	NA	NA	NA	NA	NA
3256	639.359	669.147	NA	NA	137471	NA	NA	NA	NA	NA	NA	NA	NA	NA	NA	NA	NA	41790.6	NA	45245.2	41656.4	NA	NA	NA	NA	NA	NA	NA	NA	NA	NA	NA	NA	NA	NA	NA	NA	NA	NA	NA	NA	2096840	2.22344e+06	2567827	2.80776e+06	3.72413e+06	4.08459e+06	3.71471e+06	NA
3262	264.103	506.503	NA	NA	NA	314037	559067	1.41616e+06	1.69185e+06	1258752	1.70472e+06	2.13021e+06	1.97324e+06	1.29225e+06	1.94251e+06	4073934	1.93792e+06	NA	38967.2	NA	67794.1	776018	80297.6	2766387	499578	2960428	86387.7	162544	104216	NA	114276	NA	NA	873325	85420.4	2.70445e+06	1.97117e+06	2105977	1.2246e+06	314330	945620	NA	NA	NA	NA	NA	NA	NA	156880
3267	400.04	596.262	NA	49534.3	205169	NA	68249.1	NA	NA	NA	NA	NA	NA	54768.6	NA	1.49006e+06	NA	34268.7	68939.8	NA	NA	48903.7	468174	NA	54639.6	NA	NA	NA	NA	102133	NA	59189.8	60566.8	NA	115439	NA	112068	116819	NA	NA	71782.7	172446	142611	201968	4071410	249576	2.73447e+06	526622	106687
3271	336.146	570.23	NA	NA	NA	90832.6	102984	346800	189409	188145	198180	283537	290835	879611	258994	517859	509084	443112	337242	261865	1.78641e+06	934530	1.23105e+06	171409	146402	186114	152551	225873	237344	1.46526e+06	641930	331278	4.06143e+06	1290436	838979	311418	281984	250777	334855	254127	271697	NA	NA	NA	NA	NA	NA	NA	NA
4130	419.122	364.29	NA	NA	NA	NA	NA	NA	NA	NA	NA	NA	NA	NA	NA	NA	NA	NA	NA	NA	NA	NA	NA	NA	NA	NA	NA	NA	NA	NA	NA	NA	NA	NA	NA	NA	NA	NA	NA	NA	NA	4.04918e+06	3.36292e+06	2.99221e+06	2185985	2175775	2207087	1.96143e+06	NA
3280	225.113	567.77	NA	NA	NA	362408	595011	357708	574427	835757	457150	2.81263e+06	1.2963e+06	4048885	2.06506e+06	1.09949e+06	1.99984e+06	245011	538562	346460	344190	777645	395482	909395	2.28907e+06	965236	1.01716e+06	3.48083e+06	1.57729e+06	274645	2.73869e+06	1.88785e+06	760825	3.57729e+06	2313904	960116	1.43198e+06	642390	914290	1.11365e+06	836024	NA	NA	NA	NA	NA	NA	NA	NA
4145	198.936	77.379	4.0487e+06	3.1501e+06	2.54877e+06	2.42704e+06	3202327	2.85271e+06	2.29308e+06	2.68861e+06	2.69495e+06	3074705	3036848	2.24193e+06	3119254	2.28442e+06	2988533	2.27171e+06	2.26607e+06	2.83192e+06	2.76731e+06	2.50934e+06	2.35889e+06	2.95279e+06	3.17941e+06	2394696	2.69108e+06	2.19591e+06	2.2157e+06	2.57619e+06	2.77426e+06	2619666	2.53283e+06	2.32034e+06	2.99701e+06	2.41288e+06	2.55767e+06	2.41703e+06	2.58871e+06	3.01412e+06	3.09308e+06	1.56669e+06	1.83448e+06	1711671	1.2488e+06	1.63793e+06	1.24964e+06	1720920	1.0175e+06
3282	277.044	581.182	NA	NA	NA	1.43804e+06	994794	1.42906e+06	3.32961e+06	2.03645e+06	2.17666e+06	267954	192779	741759	304953	360761	1.10883e+06	126254	81756.4	65660.4	1.30629e+06	803728	1.37523e+06	819948	922842	817429	1.02027e+06	2.1338e+06	1495526	642778	1.07146e+06	397210	4.0472e+06	2182175	895051	931564	459644	1.01107e+06	1342629	350915	1.42183e+06	NA	NA	NA	NA	NA	NA	NA	NA
3284	383.208	457.503	NA	NA	4.04512e+06	NA	NA	NA	NA	NA	NA	NA	NA	NA	NA	NA	NA	NA	NA	NA	NA	NA	NA	NA	NA	NA	NA	NA	NA	NA	NA	NA	NA	NA	NA	NA	NA	NA	NA	NA	NA	82651.9	57258.8	108912	88944.3	85000	128936	64031.1	NA
3285	323.885	35.7809	130193	264105	2.37856e+06	2.79181e+06	2.29481e+06	2360666	740958	1.50228e+06	754378	2453774	3598770	1474933	1.59996e+06	1.69186e+06	1.14892e+06	3.68608e+06	4.0429e+06	1.51371e+06	1.8749e+06	2.64736e+06	1.40178e+06	873346	1.07019e+06	1.49354e+06	520950	1.84441e+06	1.06248e+06	2.78512e+06	3.01734e+06	2.59982e+06	2.20353e+06	1.38221e+06	3.04618e+06	2.0663e+06	2.08511e+06	1.75479e+06	1.44849e+06	1.11259e+06	948486	2.09114e+06	2.39029e+06	2.40396e+06	2.0403e+06	2.48783e+06	2.16336e+06	2.37927e+06	1.89874e+06
3286	437.204	355.144	NA	NA	NA	91121.5	127422	646139	292978	323953	217787	151957	171971	1.20181e+06	155820	914123	290537	492645	278201	780879	4.04176e+06	914365	2759421	406586	221320	159970	201764	1.70124e+06	485339	1.14252e+06	919922	741236	2.88659e+06	3.31237e+06	2.0665e+06	NA	NA	NA	NA	NA	NA	83233.1	61148.8	53206.4	NA	55272.2	35379.3	NA	52207.4
3293	1343.28	525.64	NA	NA	NA	NA	NA	NA	NA	NA	NA	365400	516005	607551	646948	4030410	412741	170787	226256	226794	688896	802964	774472	NA	NA	NA	NA	NA	NA	NA	NA	NA	NA	NA	NA	NA	NA	NA	NA	NA	NA	NA	NA	NA	NA	NA	NA	NA	514312
3294	473.283	807.271	161470	56603.1	50129.7	91616.3	65552.3	243476	63033.1	71604.7	75251.5	417469	89244.5	79656.9	75710.2	62538.2	68723.8	79797.9	59431.4	64872.7	88426.1	85275.4	62338.2	92977.2	111991	51481.5	63192	77451.9	97085	68791.4	63034.7	71339.7	64505	79867.6	83085.7	68193.4	68854.6	84731	85480.4	61471.4	64980.3	84006.2	131620	55320.2	69856.1	84535.1	96602.6	90655.9	67221
3296	392.274	661.368	NA	NA	NA	32162.1	41977.9	36525.1	57093.1	70001	47920.7	926318	665548	425531	1.0484e+06	4028787	923184	67118.1	69117.3	32127.7	71391.7	247836	80291.3	330799	409490	423125	84673.3	329009	173008	49085.5	82850.3	45890	286484	587936	178201	1.86235e+06	1.05192e+06	1.60492e+06	1393222	343942	858369	NA	NA	NA	NA	NA	NA	NA	NA
3599	305.118	332.763	NA	NA	NA	NA	NA	NA	NA	NA	NA	NA	NA	NA	NA	NA	NA	NA	NA	NA	NA	NA	NA	NA	NA	NA	NA	NA	NA	NA	NA	NA	NA	NA	NA	NA	NA	NA	NA	NA	NA	3.01042e+06	2993596	2562353	2185719	2.53717e+06	4.02762e+06	3.60707e+06	77879.6
3298	421.296	696.281	NA	NA	24939.1	NA	NA	NA	NA	NA	NA	NA	NA	NA	NA	50726.1	NA	NA	NA	NA	NA	NA	NA	NA	54052.3	NA	NA	NA	NA	NA	NA	NA	NA	NA	26683.7	NA	NA	NA	NA	NA	54721.3	3.59912e+06	2.75827e+06	1.59037e+06	2.23642e+06	2.53892e+06	3.47132e+06	4.02653e+06	NA
3300	162.022	462.576	NA	NA	NA	851451	630070	2321200	1.56952e+06	1.11835e+06	1.31814e+06	569638	585380	4.02317e+06	689530	1.67615e+06	1.95084e+06	645562	506623	888757	1.48655e+06	925785	1.84511e+06	1.68212e+06	2.18506e+06	1.36588e+06	1.32221e+06	3.61431e+06	1.73733e+06	1.29955e+06	1.15074e+06	1.323e+06	1.87773e+06	1.87354e+06	1788153	1.00803e+06	884180	1.58274e+06	1.42754e+06	907654	1.67923e+06	NA	NA	NA	NA	NA	NA	NA	NA
3304	194.082	258.237	NA	NA	NA	1.28755e+06	709500	698419	11974.7	9372.28	9036.57	107959	965850	430767	9265.93	245399	15496.4	2.33164e+06	1.90412e+06	1.76396e+06	3.29675e+06	2.28693e+06	3163790	12048.5	18345.9	75957.7	NA	NA	8976.69	4.01805e+06	1.3469e+06	1375498	1.82353e+06	38334	180816	1.38776e+06	801645	1.30813e+06	18173.2	10553.5	14291.6	29304.5	25268.9	19822.5	19921.2	24948.7	19166	21825.2	18628.5
3305	361.224	516.344	NA	NA	NA	1.34947e+06	859869	1254703	1539118	1.18972e+06	1.064e+06	2.22032e+06	2.22673e+06	3.67038e+06	3004424	3029325	4016871	1.03965e+06	923126	718162	886291	1.28708e+06	772842	1.71013e+06	2.63201e+06	2.56722e+06	1.72609e+06	2.68204e+06	2.12648e+06	874979	2.23354e+06	1.8243e+06	517377	3.37828e+06	1.90816e+06	3597633	2.92808e+06	3.84666e+06	3.65918e+06	2.59964e+06	3.15426e+06	28662.3	26834.6	NA	NA	NA	NA	31260.6	NA
3306	530.326	597.664	NA	NA	NA	NA	NA	NA	NA	NA	NA	NA	NA	NA	NA	NA	NA	NA	NA	NA	NA	NA	NA	NA	NA	NA	NA	NA	NA	NA	NA	NA	NA	NA	NA	NA	NA	NA	NA	NA	NA	126376	110614	42237.9	77479.3	75460	78727.5	92267.4	95405.5
3309	469.259	622.824	NA	NA	321380	NA	NA	NA	966268	NA	NA	NA	NA	523757	NA	176915	NA	NA	174117	NA	NA	504635	NA	NA	NA	NA	NA	3.37885e+06	71482.9	NA	NA	NA	102229	108021	NA	325716	34225.5	910941	35818	NA	NA	NA	38910.3	42563.6	480456	31938.2	NA	29221.9	NA
4801	277.166	320.805	NA	NA	NA	48780	41852.6	389838	1173679	914506	822608	504155	266016	907508	1.4184e+06	2738456	1.46026e+06	NA	11953.5	NA	28653.8	46147.5	28104.2	1.1964e+06	269833	447066	2.61598e+06	4.01287e+06	2.58e+06	21973.3	73330.9	47212.4	53831.1	677739	223822	177209	289131	271076	901804	1.4634e+06	1.0741e+06	NA	20702.9	23004.3	NA	19280.3	24939.6	25709.7	45039.9
3312	686.491	552.05	NA	NA	NA	NA	NA	NA	NA	NA	NA	1.272e+06	1102602	390026	500585	571162	NA	NA	559755	NA	NA	4.00774e+06	52115.4	NA	NA	130786	83982.5	NA	47723.6	NA	333542	75940.7	NA	110161	483197	575187	1.80418e+06	41511.2	91000.4	NA	NA	NA	NA	NA	NA	NA	NA	NA	NA
3316	278.981	45.7024	NA	NA	396868	290637	314637	255576	1.23556e+06	997122	1.38971e+06	1.40392e+06	1.53823e+06	392806	1.55647e+06	400646	1.23889e+06	937354	678184	1.41761e+06	278136	467425	215285	554233	1.06874e+06	1.38149e+06	1.47326e+06	2.12877e+06	1.59422e+06	4.00139e+06	870932	884954	739547	1.4726e+06	1.16425e+06	611735	907095	1.07248e+06	1.62332e+06	1.19151e+06	1.64422e+06	414894	425895	582756	584565	441405	482940	496578	362862
3322	482.29	655.986	NA	NA	236835	NA	NA	NA	NA	NA	NA	NA	NA	NA	NA	NA	NA	NA	NA	NA	NA	NA	NA	NA	NA	NA	NA	NA	NA	NA	NA	NA	NA	NA	NA	NA	NA	NA	NA	NA	NA	3.94692e+06	3103022	3904014	2.36966e+06	2.60883e+06	3.93646e+06	3.9923e+06	2.97359e+06
3342	340.188	457.298	NA	NA	75665.8	NA	12798.6	156833	55721.4	28874	40449.4	27402.8	27012.4	116710	19907.6	118754	28881.1	30543.2	17619.5	44699.3	75335.9	14384.5	67529	105690	20889.2	24188.5	39333.1	65200.1	44375.3	27917.5	19839.3	19183.2	16788.1	26224	24987.8	23011.9	27346.2	25129.2	30860.3	23227	29404.2	3.8786e+06	3.7226e+06	3.58038e+06	3.55165e+06	3.96573e+06	3.84012e+06	3.65395e+06	3074806
3346	356.146	343.709	NA	NA	12073.3	NA	NA	35255.6	24528	26444.9	24604.5	36087.6	36805.3	51152.7	38728.1	31564.4	34272.4	21760.8	24090.7	18001.7	21756.1	16249.5	27861	22452.4	22196.3	49386.2	36397.6	50184.3	43880	22565.9	NA	NA	29485.3	31479	29414.6	26613	32954.2	28735.6	28404.8	23473.5	35133	2.46842e+06	2.51331e+06	2.11678e+06	2462182	2628420	2654705	2.0886e+06	2.92449e+06
[truncated: 3,342 more rows]
[truncated: 35 more columns]
