# Supplementary material for: Engineering Streptomyces coelicolor for heterologous expression of the thiopeptide GE2270A—A cautionary tale
Source: J Ind Microbiol Biotechnol. 2025 Jul 18;52:kuaf019. doi: 10.1093/jimb/kuaf019 (PMC12309360; doi:10.1093/jimb/kuaf019)
Supplement: kuaf019_Supplemental_Files [file kuaf019_supplemental_files.zip › Metabolomics_data_positive.xlsx]

## Sheet: positive_mode
ids	mzs	RT	Blank_01b_POS	GE2270A_STD_7_8ug_mL_POS	Linear_GE2270_STD_POS_2	LW_207_72h_1	LW_207_72h_2	LW_207_72h_3	LW_207_96h_1	LW_207_96h_2	LW_207_96h_3	LW_290_72h_1	LW_290_72h_2	LW_290_72h_3	LW_290_96h_1	LW_290_96h_2	LW_290_96h_3	LW_291_72h_1	LW_291_72h_2	LW_291_72h_3	LW_291_96h_1	LW_291_96h_2	LW_291_96h_3	LW_292_72h_1	LW_292_72h_2	LW_292_72h_3	LW_292_96h_1	LW_292_96h_2	LW_292_96h_3	LW_293_72h_1	LW_293_72h_2	LW_293_72h_3	LW_293_96h_1	LW_293_96h_2	LW_293_96h_3	LW_294_72h_1	LW_294_72h_2	LW_294_72h_3	LW_294_96h_1	LW_294_96h_2	LW_294_96h_3	NonoM_A_2F7_1	NonoM_A_2F7_2	NonoM_B_2F7	NonoM_A_cos3_1	NonoM_A_cos3_2	NonoM_B_cos3_1	NonoM_B_cos3_2	NonoM_A_D12_1
1	118.086	45.1101	2.14196e+06	5480934	13087046	640900544	760672896	2488429312	1024635776	981337280	1115578112	1517217792	1373877760	2684465152	925562112	2799905280	1211188096	1119638528	1190821632	1907135360	1798913792	1088852992	1832089472	2887356672	918725504	1123746944	1173386368	1441744256	1361593216	1158602240	1215020416	1248492160	1057679040	1215296768	1358024960	1038237568	1085462912	1160837376	1130568832	868314752	1322065792	22356102	22646466	33636680	20882980	14750238	30083360	21560754	3134066176
2	235.119	48.4031	291343	120595	6.4525e+06	795650240	841278464	2812813824	1180665216	1074199552	1174828672	1046905728	974455552	2765123584	1094008576	2723505664	1146256640	755910144	845632640	2238264320	2101875072	830528064	1853363968	2830496256	805535680	980362368	1246078208	1470451968	1124896768	762714112	1113232896	933465600	956568832	1032214080	1102994688	1118341248	1316934784	1161768704	1313807488	1265131648	1324428928	541811328	481095968	505606208	438394240	458100736	474024864	445979744	400382944
3	227.164	526.159	57218.7	99831.2	142767	1104868096	1233523328	1060186432	899455104	1000292352	778528192	2401280000	2450837248	2683712000	1289962368	1392756608	1527349760	377371840	845718144	470157856	687289088	1523349888	688163136	667831488	473975488	649040768	362825760	297088160	357151360	310654976	1965366528	1301457280	938007360	1772925440	1389950976	1894447744	2434269952	930113408	832556352	1179358336	508645856	208092	225070	190521	260909	385800	270042	297696	216400
4	241.179	557.568	81640.5	91675.9	135740	1263309824	1716697216	1376557952	1276717184	1686230016	1269930496	2261077504	2205389056	2554378496	1945452032	1888974336	2357313536	450836224	1132990720	660930368	161976368	764528384	304438496	1442769792	828020800	1260212992	1286794112	778804096	1106384640	93167864	1664846592	1546146048	194141152	1450050688	1190865664	1815709952	2476529408	1425904128	1701841152	2033291648	1508559360	236871	207213	123654	175509	298048	277659	201711	368811
5	197.117	489.823	30987.9	57333.7	103340	701625472	662785600	1192678016	746313728	557738368	705656768	908223872	1226609664	1679195008	707543936	2442380032	1280927232	508303552	811567296	449301664	2460627200	1697311360	2147254656	1525322880	1476142336	1038469696	1061949952	1426363008	1087126016	739212352	1239939840	827628992	1989068160	1386773376	1264004224	1507701504	945720832	1549461376	2031515520	893203712	1697986816	152032	117326	119565	105775	130503	144787	157352	415485
6	338.341	739.424	44415916	30768712	196402512	301184640	256068080	175195200	1260295936	172539104	403059776	347971104	70739472	325424000	343493152	271197856	283196576	234513808	450080000	109640928	337735040	661391296	288601728	522034112	321803648	1429750144	228758288	260835168	192284496	168106720	702015936	272425312	120085560	152759536	211997120	286918560	468235648	995480960	518120736	2083372032	1128523776	242863664	250197984	193637472	204439360	435907200	478231104	202259648	222536544
7	353.266	687.996	19782324	10010889	11317004	341225184	395819936	370537568	625138176	599765696	622400704	1338733184	1117516928	933953152	1920252288	2055404928	1736732672	292765888	241710544	156226672	420043072	514952832	477445280	647484096	1404328832	1382354688	746112704	1173700224	955359040	264559088	468197824	364194688	893171264	1130992896	835386432	1604162944	1538706048	1588966272	1660158208	1374627584	1603008640	19865882	16237804	33624624	16588934	18472094	20879202	23816758	21559712
8	339.25	676.246	967282	579488	436053	279134464	367165824	316729664	693994688	831315584	668567296	1009449024	860408064	768326144	1475867008	2011173120	1477042688	240935376	379120192	323252896	308506144	313613888	299855104	252067824	960752896	1077083648	696968512	1180465280	902868608	350565728	403581216	486897984	393575392	655325120	422486304	1191050240	1118895488	1166283136	1564743040	974820032	1764385920	1.98162e+06	1.97276e+06	2598311	1.65629e+06	1.66519e+06	1.9653e+06	2.92898e+06	2.58877e+06
9	183.102	457.736	46412.7	83781.3	119050	155806192	138019248	409077024	148406784	110423424	136858144	299525728	466472640	638017728	193753120	1100012288	264256064	190663744	217101296	193115408	1850974848	1143437568	1057670912	527429664	339310176	313726240	259194192	373790560	318043520	481455040	400692384	204963648	1783913344	433387360	375811680	497758816	275840512	479890720	637415168	205714304	469878976	448688	496763	410862	383389	406953	527691	448104	698863
10	367.281	697.894	925433	424195	882818	354624288	488729120	373304416	773167232	751465728	585480256	916426560	829837248	723682496	1594362624	1697183744	1492586368	245101936	334073408	205741520	340372192	499675616	473453088	1080363520	1273428992	1119891456	749877888	1294531968	941435264	304052576	453652352	464807712	760217216	1076647296	800340800	1447798912	1290847232	1219674240	1485348480	1054394496	1432841856	9134030	7620387	9949855	8423161	8830217	11025440	14070771	5353818
12	365.266	682.805	144576	142874	469925	169654352	239730240	222693216	360606176	362344192	329677856	611206912	389952192	416613344	1659008640	1289780096	1527477760	76474440	137476560	77665280	131681904	195227728	171668656	637353600	1260682752	728941504	446296544	1122259072	670378432	102032128	208446640	221348304	252816928	653363200	352972448	870281216	797845824	1060125184	1350565120	914526208	1389461888	3.19631e+06	2.57391e+06	3.48806e+06	1.38888e+06	1.69353e+06	1.95187e+06	2.42069e+06	1.29055e+06
13	611.535	683.35	866726	1.78696e+06	2.3825e+06	142333024	126685456	134955040	905882496	1002934208	873331328	130790648	238283392	319667872	163871312	89761568	116274360	232016336	194503504	78636992	697342592	659805312	517113184	299791936	500440640	660411136	1314136192	1505304064	1351832704	375679712	203646560	151793472	780750016	409800832	177538848	1353435264	789469888	1560303360	1535777664	652805632	1632018048	3.27263e+06	3.14271e+06	865307	2531926	4359883	13540385	5614424	7968508
14	625.55	687.737	1.14038e+06	1.82421e+06	2.45908e+06	132551568	133352424	139801680	1153091584	1230579840	954764928	132823016	224423408	249347648	123031784	63508836	89348760	385619872	312316000	153728400	843138496	534231168	449793696	120904648	623201472	641812224	967462912	1512150656	1047495424	766620992	235060928	250753328	766845888	472777248	269176032	1228639872	767535936	1459259264	1287234176	697432256	1193494272	3.42151e+06	3.0877e+06	1.02905e+06	2.63504e+06	3623233	12898245	5731546	9682292
15	148.06	43.9716	138031	413812	1.82674e+06	23380820	29781442	8814071	40402760	31808550	60851700	212367376	246783088	49684256	114985296	31203354	184688208	47264252	21675378	14665759	13725874	36679444	12969058	35583944	233604320	253674528	127259280	172073952	177975024	26373016	43972796	26492134	82938168	153893904	121605408	104014112	126985136	193259664	183490448	50095032	239585168	1084509952	1062105856	1116687872	1127396224	937768576	1108255104	1063315712	924803584
16	245.128	397.816	22695.5	53162.4	27387320	1282148736	1191323264	1358316160	1462339712	1301821568	1299738368	1342360064	1375255552	1333808896	1402918656	1341315200	1240771840	1259359104	1265045504	1281925632	1140914944	1230307328	1144154496	1208451968	1183643904	1342498048	1294013056	1415227520	1276801664	1159637888	1225933952	1211795328	1036417920	1219467904	1216488064	1386274048	1488222848	1322352896	1498730880	1382111744	1378791552	2.48349e+06	7482099	3.0157e+06	2856948	8902265	1.74921e+06	3496727	2835454
31	227.164	533.471	76801.3	107588	142767	636167616	648893312	562952832	592483776	598823232	483314496	1012736640	1034201344	1119274368	859951360	773702848	1022707712	336513664	553853056	347048864	119333072	359674592	148266544	519270816	345569824	535046464	475188800	282026720	409416160	93995064	759129536	703100608	108921192	656550144	520485408	1059812928	1431083008	750422656	817575488	1066031168	609887552	572970	418081	499423	493400	462050	592411	551009	536869
19	158.092	52.7173	17784.7	15392.8	5199506	12120990	15033504	18949062	25105002	27618270	29053466	22827172	21411860	22804192	25531010	19415732	34343392	22985648	21924348	14278206	14079017	24798930	16050295	41358672	22276704	22008526	29537940	44078704	30390492	23786646	26797726	25495312	30932962	29150496	44086508	17441610	22038424	23391570	28391420	28602668	34569740	1169439232	1271755136	1030468672	983795520	1369890176	970758400	892758080	922897792
20	351.25	672.685	683962	622587	650270	52644600	70071592	76162856	165010624	150662288	135861216	507339872	272745536	310997472	1299475328	1038191680	1252610176	45061484	64402196	39401404	125036848	98474512	85064744	296651232	1039394432	529062816	269789152	1060402624	551092160	52143340	69809384	63416456	247699584	493563616	198654784	781886336	465733120	895639744	1347646592	573290368	1274176000	1.30476e+06	935830	1.57977e+06	1.33019e+06	1.02797e+06	1.05067e+06	1958036	2.40506e+06
21	255.159	390.071	NA	32307.7	65242.3	372209056	362472800	564305984	764667136	733661504	815060416	359910880	392078048	432986304	944732672	848340288	1005844928	94423360	66596452	62313208	214285696	165784160	141531104	665862848	595213952	580391360	1006209216	840884864	890206912	184579296	257772832	176981376	257922928	483296032	427744960	687858432	595321088	825681216	1309910144	1160228736	1343174144	91496.7	100478	86334.4	85190.3	102030	104565	90270.6	83486.3
22	211.144	374.26	44764.7	161354	29112796	1056077824	1027222528	1230635648	1267618944	1115305984	1037867584	1134970752	1190926336	1189626368	1070179392	1083559168	949564288	1158025600	1137856768	1290635008	1012708224	979372608	938392512	995377088	761778560	933299392	937791488	833797824	895254592	880825856	1029267584	1013283584	695182336	929706176	958941760	1066366336	1299189760	966851968	967616576	1100487040	826442368	85090592	88520088	91367768	71461112	96244688	87703600	91747144	56809424
130	331.284	687.746	5.35762e+06	2574847	NA	55042772	127097144	131785864	83706880	214782832	216240848	565613312	452930400	331598656	1109706624	1238408320	1025242496	NA	66052752	34438940	149516080	178397616	144306528	NA	683047616	457815488	265706928	NA	NA	57750608	151721328	111812992	308553696	NA	297699104	NA	649172608	NA	853117760	598894976	683559488	7244411	6.0075e+06	11501721	2.99503e+06	7164422	8749377	10456583	2.80784e+06
26	211.144	367.151	58847.1	168362	23992428	912559808	922505792	1159744896	1071886400	977282624	938362752	959111232	1018794112	1211489152	1037879744	1154064256	951669440	939831808	1007497728	1085083392	1146280832	838300800	1025508032	1044825216	869593984	896857920	956315072	1052074368	972835008	950046912	953758976	944178688	819351680	886393152	850160064	1137592832	1157930368	1151247488	1164889472	1184791680	1148278400	122967352	119837992	114716584	101150192	127245024	124847280	132191864	86861440
29	256.3	577.941	159468	196733	23958374	1742549	2017301	22398656	1.79575e+06	1.92274e+06	20776914	3.53543e+06	98822272	168618736	3.4006e+06	123524824	162890352	1079219456	10155417	191936048	1121841024	7.68214e+06	206897584	8890894	550482	187954400	4401270	927937	184715168	978414	2.63113e+06	3.85511e+06	842694	2.49184e+06	3.26084e+06	271386208	20403384	866428	245669952	8530748	778269	330753	329982	666597	293435	386943	478124	347585	554828
32	197.128	312.519	48035.7	174465	449003	683740864	674512064	1021063680	887926144	835933312	792269376	735296704	803480064	1092440960	820573376	989225728	740697152	795168064	770729152	1029949312	907023488	726910016	896698048	966447360	681091072	675913984	764007104	880298304	782693120	745857280	742604224	722831552	711426176	739713600	702644544	787505152	846119424	807964224	888666176	850497088	880804800	108306064	111646520	105397752	87376024	120495664	103407200	105885632	69332432
35	325.235	664.834	1.27502e+06	1.19969e+06	515484	26631688	34293600	34165884	123251320	131343552	96985784	360429248	270026912	175207632	598200640	1038799168	502048640	6314928	13541752	5933986	16048607	30756466	14372774	135763680	193363280	318250048	139520016	318966592	260637936	12478224	32726698	27711584	46012656	115003984	48352536	470768096	333542688	511780992	624652992	225507168	673901568	762311	614383	1.21209e+06	624484	608518	719320	1.19829e+06	2.5157e+06
40	120.045	322.887	20822.6	66178.4	1.24763e+06	342072128	341506368	964519296	437526112	388662912	437429152	244794128	239162256	419206208	2.42073e+06	4561911	1.96783e+06	411374144	339821824	333517344	358036288	298936608	510313120	723344640	382357792	318180704	2.19108e+06	5234807	2.32823e+06	494658112	292940096	198291248	65606836	222847024	205641328	168967008	265083824	29552614	2.15728e+06	2.40866e+06	2135202	549801	615072	522935	474881	528279	545292	775260	16508810
41	257.175	410.901	NA	28873.7	69544.8	350943456	377611712	446362752	382856800	317844160	331967200	541683648	563312896	951231552	359280576	441156224	705164480	481070144	404467040	500215808	616873408	402897536	515100704	388391872	538954112	395329408	318315104	603399808	362267680	572856064	663250944	578821760	495834336	623653440	584816704	556425792	522895360	639223360	533624416	431336576	594318784	94982.9	107997	52607.5	59090.5	79100.8	84480.4	58004	90268.2
42	112.051	42.23	19529.8	48905.2	680823	242834736	241574000	848136256	421107712	417013312	457667680	270310624	243005568	901773440	291613600	942983552	450202912	254406880	214183520	487661984	493758560	245374288	462917920	819129792	307412096	334597440	400838976	558446976	378911904	212455536	305908960	212875072	237480368	347979424	282790208	329864416	314656736	408716000	415417408	346244320	460097024	67279856	67086524	51640476	49871276	53075876	70894704	81922840	134336384
43	358.27	581.945	25021.6	88607.5	53830.6	5897751	5.23463e+06	9100698	2.33738e+06	1.63779e+06	1984138	113701152	88985264	18831110	109999928	49730060	10830112	1.29213e+06	156601824	1.28879e+06	6.88176e+06	929241408	10582700	4461516	160729	18679446	5740373	843248	6147839	492055	97176976	28866568	372143	42857244	183685488	123990432	607955136	6126170	19062280	20412470	4.18729e+06	514746	306653	NA	208127	555477	522199	259623	452051
44	132.102	52.9908	417106	1.28021e+06	6638184	123131896	229363552	135729344	62126880	76502040	34648288	69930800	54139340	75987024	143653648	181061824	136869456	450038112	680227520	909343552	43102608	45543148	135454928	112301656	65839872	43726820	52605952	65690844	64843880	156599968	138477776	670829824	53445312	76020680	257942192	105555736	133662688	123971680	91529536	86840856	119576008	137543360	128357328	145478576	80159128	106584272	111954488	114589592	144456288
45	213.148	485.832	NA	NA	NA	400242432	443093152	259317536	133884680	161288912	97442040	617763520	620015552	785377408	111984264	151970128	222986848	236990336	493776704	314972736	84765360	252063440	121138880	70260784	61349660	64982256	11836050	22444852	15376996	101459528	881851200	800133952	69441808	314512992	411521856	290708640	594722432	143904752	78941768	75622912	48859404	NA	NA	NA	NA	NA	NA	NA	NA
53	325.235	662.798	231275	357064	132194	23347454	33336320	26744536	120546272	126411912	81132336	356733472	219301792	174110240	531364768	877639616	502048640	21942956	30835884	19107348	62596936	89626072	54790760	60187892	196862752	318250048	133437192	281317984	228227952	50571180	56529108	44264236	165372288	86221544	47794372	406746752	309975968	408146336	575691008	198970304	673901568	226081	176250	240397	206035	164222	255455	306723	611731
52	256.263	684.356	15222012	11989467	10216596	82965840	78845456	80687568	118037264	94387176	92819464	63741016	61808380	66011220	111520936	92937952	82730344	65988892	82694560	72923592	72294096	60639968	71180272	818471616	62191884	71053208	93741808	87414240	88894312	83783016	85951120	80528584	69122824	73343232	67091544	99409368	102700168	100061960	95273448	155610640	113922704	13758496	13877763	16171484	15061563	14423448	14043097	13784745	17610706
55	243.159	361.912	NA	25723.8	32860.8	205414992	209862336	370162048	251735488	249604160	231134896	428095232	474618304	803193792	461676864	710472832	623137088	178897040	142932592	186036608	300175104	212582352	209585280	400270304	293362336	269024672	286331392	362340928	290360288	234847056	312147200	252842288	261676688	429214912	352566592	412348736	469910496	465764576	497111520	485768224	463836544	75149.4	79229.5	NA	86974.9	78739.4	89028	75481.3	90304.9
57	104.107	41.2673	276910	220681	11554044	90763016	52249060	161774288	4.44032e+06	3133601	2814381	60133664	94984416	72370512	227682	8780926	209479	431391840	410573120	778788544	605864128	209303984	523009984	11265554	2.94097e+06	3.77806e+06	2648022	2.73547e+06	2.7399e+06	340551488	218256048	227627232	164264624	1.9041e+06	30159966	52092668	39587044	16170139	2.37697e+06	2.62577e+06	3650545	1.07123e+06	749441	1.16344e+06	868684	1.26625e+06	843127	921843	1.71692e+06
58	379.282	694.972	413894	436336	5.19329e+06	50975120	72505864	58262180	214589008	183296848	145913728	126029200	89318816	126279888	712214528	566288896	744169216	26380914	34789588	20170428	76780272	64008508	99477392	222861520	540461184	294787616	136245040	646414528	273082624	36902080	58580012	61003504	221242928	263074912	143807008	402701408	256120752	600569088	545530880	323980704	587227840	2.96528e+06	2.0242e+06	3.70902e+06	2141147	2156619	2.3874e+06	2.83035e+06	1.71874e+06
59	387.322	597.515	69145.3	39138.4	107492	3.98765e+06	4.18185e+06	4528851	2.90075e+06	2203093	3.12187e+06	4.86368e+06	14819073	23611058	8441295	9561377	8.2395e+06	66197092	82462944	59548396	216564080	105892416	228677456	9783959	6978903	9832839	4.94013e+06	8921535	8.1659e+06	674314752	84383152	33684276	742391680	6349289	8896877	14965316	14946297	17403564	10233080	1.79584e+06	13017611	NA	NA	47998.9	NA	NA	NA	NA	NA
62	149.023	613.476	18803240	22214824	13440028	19383986	20532458	19742546	22619794	24437200	27761742	18985148	19817608	20937666	19423874	29414886	17752974	18603708	17942860	17790302	18031558	16874096	19040030	709438528	18261956	20779262	18360382	24459052	18410614	18996442	17942966	17899146	17357756	18606934	17943450	18769536	17262540	17638330	24316642	29462940	19344586	21542066	19688128	25090134	19236728	17568200	22239598	26074678	32504966
69	259.167	623.341	60674.2	64264.8	NA	283075008	279284352	292136288	347219232	325161376	323722816	370256544	402989920	474169760	426892864	469587776	537029120	222709456	291041728	215364864	332701536	353440160	344861920	225676288	402354848	411583488	390941920	385005280	413747008	213355152	381229216	333486048	446603904	486260448	426918336	571944448	485632736	565605120	667895168	386983488	624455488	66004.6	47193.3	40594.6	56196.3	52490.6	48230.9	54285.2	83138.7
322	132.077	44.3339	17345.1	62973.7	709708	169666	170358	342292	405839	NA	NA	673599	505865	NA	444705	NA	376338	409701	NA	250358	NA	375639	363920	344143	277135	303988	272080	533588	404042	471179	NA	NA	389500	465260	722604	367011	397605	366563	NA	386982	434047	655706880	605441536	618962560	605879488	636006656	NA	619122432	317830816
73	419.315	736.107	15161228	10023509	8549213	10511042	15052680	16748934	12035576	12494918	12334303	16297196	17109272	11984902	13967561	12115314	12540761	11226888	14623171	13393982	13425264	10424524	10509614	646104064	15732499	11650526	12113621	11647920	13151752	10167770	13655999	12641618	10620236	11055004	14036331	10403496	10470073	11389508	12153312	14543082	14965150	14908285	17611778	14332548	12787214	17944308	13092857	16224750	11078377
77	255.195	586.336	394558	467870	449219	183777504	273696224	188050016	185707888	266470320	176297824	549267072	510263680	638724032	396810592	482534944	513939456	22922654	104579664	31014502	30717612	149162848	36635048	181179600	106538816	226992480	207530016	90680888	187594048	9013678	331786688	201345744	62557572	395186944	163748368	400001696	603561600	314979648	336515808	362699040	258967504	449224	369712	431609	400067	347493	390579	457988	429588
78	536.165	765.209	35456656	165487152	637424128	49645080	57456908	33841600	321208800	231573600	277146912	67895264	38002916	274564896	232744576	393979488	165210944	145194784	169400240	136063200	159115952	96425576	217020816	141311712	136151632	232553680	346593248	325507360	267702192	190063856	168127136	197931680	190536864	149481632	110061192	548327872	482880352	457231584	561168000	561213568	527840320	6025124	3.51078e+06	11063005	4159169	4.61207e+06	5.65332e+06	7.8489e+06	4.07582e+06
79	124.039	52.4647	103561	230432	1907405	61748600	83633752	252644032	162168288	203341808	187982656	125906992	98846744	310694144	156229776	283286528	256184896	168617248	137431008	154414688	354600544	284716000	393127744	476438112	186446144	107348016	176406016	469513248	214162464	262432176	213865360	140194288	633882432	438079744	394913984	85842968	91815984	140426224	179823232	142620176	240276736	30715310	35243792	24022000	24042826	31716708	29722274	25607348	6.65279e+06
80	231.058	475.836	NA	NA	81706.2	311274784	333246176	382457472	620394816	545379008	502215104	238017408	166595280	254583536	247535840	164628048	305518944	130654368	130603176	122011448	141558752	276085376	263096544	333242592	120443496	297706144	365426752	115325048	286482848	82282112	359536640	90450000	112218296	629576256	361712096	165762096	258240864	179723408	166326800	241693456	194867600	1178251	1.17398e+06	1.16133e+06	505175	514175	964225	1.19536e+06	1176657
81	268.104	52.8723	42592.9	67312.2	2.74177e+06	131223144	147956544	219973760	64830944	70936424	68180312	139122352	139430176	229066784	85451824	195840704	163188624	129220048	94483152	143380640	122048096	92893344	109473896	622055808	165655760	172307184	71197712	113852376	91779392	83592280	86940440	82560784	93386848	64092416	72838440	179687264	145133344	177972064	130966352	41352744	181936000	73561144	74867392	77230640	75393152	87905504	76146864	78054200	116759504
82	230.096	46.3961	NA	NA	403014	13242830	20346042	53992168	31314888	31232208	27869492	45183636	38696456	67816448	23803518	51345928	26263310	9653903	13333325	9207453	13874411	17573854	12356324	47955956	17409886	17873314	30227572	66320844	35161960	12573651	29812254	21730332	23637234	43977040	32895638	29558532	16200203	36348776	39043184	11428772	51256964	9248060	6738128	8715707	135162416	100024728	83673416	246568944	938286
83	365.278	594.32	NA	33519	NA	2370462	1.64317e+06	2.37869e+06	1.21222e+06	626921	797145	27277158	32330296	5845322	58452488	20341112	4.70159e+06	534113	34016240	443941	4636565	598963584	6.1042e+06	2.12171e+06	114307	11487927	2170908	310239	3.10865e+06	288469	36480324	8681858	281039	16668670	43155620	97096664	410782944	4719324	12723436	11612309	2.47936e+06	94584.9	137822	NA	82503.6	221500	140365	83164	134979
101	612.541	683.124	NA	NA	NA	NA	NA	NA	NA	393999264	333514912	NA	NA	126879328	NA	38050544	NA	NA	80471768	30436736	109838896	NA	NA	NA	NA	NA	506692192	NA	NA	NA	83454216	59178956	NA	NA	NA	NA	NA	NA	591616960	254251568	NA	NA	NA	NA	NA	NA	5656848	NA	NA
54	197.128	300.675	49162.3	185517	295363	337962336	334902208	493812864	438788352	408073280	385418592	349005792	388659424	580379520	395116288	512118304	394945344	421904320	388878528	502846144	492283456	378050656	456328768	456927104	303676256	358560800	413296576	451963840	398481056	357041504	386007872	369822880	343501824	363987360	378287712	412194656	419639680	428634176	439423904	437850976	437990336	52233228	47770756	46647156	39891048	50909536	49702172	48745680	30724174
87	228.196	700.019	12099256	1.10784e+06	41773472	85988664	64002056	87098344	35450164	21040462	157465632	113960200	2.5872e+06	235198880	97941664	9478063	160758400	55619952	43163560	38782588	65121212	28718716	31179342	140219792	112338296	37445444	45318956	46787024	28913420	46997972	97195224	50690884	18415734	28637478	16848862	99279128	151148336	502865344	249808736	350038528	267710896	63135984	73050600	31501754	48387312	73532744	48846380	25736972	57084536
89	245.115	568.455	100988080	54526376	34310896	58602356	56265644	57614376	55780596	55606128	60608368	87328040	86412176	86397208	88657584	80205816	89085776	88967008	87513432	83183344	82087288	66113200	87595112	572564032	62072276	63645548	64840612	65221736	63058424	93825480	84031480	88272976	94750208	86210224	81965760	84950608	80794912	89604944	88847024	91875768	90543160	44948396	42760612	47468708	70582080	70755792	67779776	68597880	80241104
110	285.242	656.105	592693	343845	199818	11330352	7185793	8151131	4.40516e+06	4341005	4.35517e+06	105625728	71394096	68354496	96540616	565923968	149329808	8.28816e+06	9654174	7666268	35311612	38582188	24022556	15273441	99635432	92167784	6.47944e+06	18354606	7896310	21395898	21776130	15464352	86092528	23252574	14025801	205806832	156323856	190998464	244881616	13298147	148624864	318017	368893	345284	303743	315050	575812	555977	398473
90	372.286	603.981	NA	NA	NA	3.09428e+06	2.17014e+06	3.39036e+06	1.77856e+06	1.12518e+06	1.32504e+06	23774502	27560698	5693671	53966868	13068339	4284760	920586	72359672	1301833	4392936	565087616	4145510	NA	306917	12156982	2.67758e+06	512134	3.4363e+06	491190	49034364	22445596	374456	13411872	50456620	77313744	437855808	3.2982e+06	12311648	12841037	2.22261e+06	161053	97165.9	NA	46554.6	166393	181563	NA	112780
91	309.203	634.358	36712532	71106872	68479856	51100912	67183848	58729324	75268288	64234084	51349432	42157536	34457384	35749540	46937060	48410088	50779044	28181046	28261638	26643426	29825956	25817866	29851952	558230976	52736972	63998964	54668212	64241004	50245732	30850894	28381508	28120588	30738052	27829450	25723592	61450088	54774864	68765432	85366576	60796312	67845600	18630762	20981576	22424550	18929908	17962988	18654788	22043846	38167192
92	311.219	649.159	178618	132176	131254	3.15607e+06	3.73637e+06	3.10922e+06	6.64587e+06	7.41626e+06	7.94206e+06	72320512	46718452	49232564	184422816	553805760	284937632	1.89343e+06	2843617	1443013	2457955	4597175	2.06846e+06	12887477	55713292	33918428	10734134	48716452	19359134	2.40534e+06	3816569	4.02067e+06	3.66066e+06	15580629	9473933	125846376	48069096	147723296	203414624	27971150	167252192	196535	171323	276834	216686	157190	231194	282636	329831
94	457.292	702.286	NA	28917.6	NA	35781052	53156300	35574852	75320072	72481744	63633200	108524104	164386096	60704736	112692160	303363232	93422200	8499653	14807477	6.97663e+06	13777244	15373032	13610619	90337512	77208408	124576672	75098792	61902324	82236840	17777612	33546946	25984364	34033532	123902576	58454864	546891776	287752800	278676800	153981296	57778108	102862200	NA	NA	52477	NA	72888.4	NA	NA	97208.3
95	230.114	52.1746	NA	NA	1.21369e+06	13968687	14971443	7152220	18311368	20812674	26863816	41196628	44269964	16221995	42262120	8690454	48833076	17423890	14521824	7139272	5.56528e+06	23501670	7162474	21131598	30321432	39892804	27963640	35980284	27385802	14410805	28090270	22521316	28760860	42432576	52731552	22307186	31864298	35794252	28970302	34730872	38875300	48016264	40833668	52620860	45103412	38642820	48051672	44459060	47886872
102	243.159	355.663	NA	27855.4	34222.1	99527704	112414944	180819136	136930144	134406960	130955456	199458608	229381184	505984256	252166000	439505248	358876736	89267296	72244744	97193576	178130496	104746280	121169624	217851840	144436656	153070032	151315904	191336912	160370752	126208664	170031248	146512896	150342448	252759088	186966864	242202624	272919872	274799840	289184320	285427872	270254496	59556.2	NA	NA	55455.6	49729.7	90127	49251.5	NA
103	597.519	679.024	199399	512474	604037	49571244	54677448	36362952	215807680	231247152	172979824	43717036	70169960	104434040	70020768	32984168	41230044	86956384	81146384	37954676	200952832	231184128	195551312	79051784	135164880	198009936	360474368	490235648	416990112	130225768	61507248	51828328	290010048	94312880	49212324	487608992	185728064	505197952	471727168	159207328	439388256	1.08859e+06	864135	372669	964594	1.10758e+06	3394237	1.59308e+06	2.15928e+06
250	597.521	679.054	NA	NA	NA	6.73233e+06	NA	NA	21937808	231247152	172979824	NA	NA	104434040	NA	32984168	NA	86956384	81146384	37954676	200952832	49329632	NA	NA	NA	NA	360474368	490235648	203136720	NA	61507248	51828328	NA	94312880	NA	869569	78247968	505197952	471727168	159207328	NA	146468	NA	NA	NA	NA	3394237	NA	318982
134	197.128	300.844	49162.3	172121	270636	337962336	334902208	493812864	438788352	NA	NA	347450464	388659424	NA	395116288	NA	394945344	421904320	NA	501646208	492283456	378050656	456328768	456927104	303676256	358560800	413296576	451963840	398481056	357041504	NA	NA	343501824	363987360	378287712	412194656	419639680	428634176	NA	411410560	437990336	52233228	47770756	46647156	39891048	50909536	NA	48745680	30724174
108	255.065	452.012	NA	26681.5	471321536	4631979	4.93478e+06	4289173	5234394	4664032	4.12271e+06	4.31756e+06	3.92214e+06	1.81724e+06	4.8257e+06	3.35438e+06	2.34725e+06	1.88849e+06	3.1226e+06	2127762	659960	2184720	884761	3.14168e+06	1.86878e+06	3646071	3.00081e+06	1.97167e+06	2886729	319320	2250184	2.45778e+06	139663	2.05715e+06	1.51361e+06	3.8648e+06	4.53402e+06	3.4198e+06	4.10368e+06	3.51464e+06	3.40396e+06	NA	NA	NA	NA	NA	NA	NA	NA
109	304.3	563.874	9011604	5.76649e+06	8757070	15676440	23611324	17873186	14569012	20395898	15327653	17770296	11660565	20383392	15309407	22503266	20154786	11358085	12492859	9508874	11934024	10234836	9805200	471119680	21985852	13933604	15236452	15903503	18738536	14652430	14078457	12811305	17298548	13470394	10679256	29757848	19648578	19134968	16343847	22896174	40708892	9794123	13852169	23538538	7.48344e+06	9160643	9820181	10196196	12207631
112	116.071	46.0184	227215	879476	9061361	161823488	181737312	236922864	130407080	138029360	21514702	77116720	27691420	37946528	33870236	39558412	26756054	273963520	414360736	452170944	87174224	108675544	266828992	30549644	19738202	20209274	21388206	36140524	24581756	252649440	372926784	432104960	39011760	132032232	394958592	35298760	63136056	32433132	29040508	26820196	37448780	26516094	25561392	36427248	38953040	25840016	27427034	41165000	21315662
113	225.138	571.236	NA	NA	NA	184983936	264889424	197872208	215152848	218786928	166198288	409829216	378489664	301169120	245397184	301231200	209923536	88906440	191590016	110814408	71350672	153494768	113086608	226162288	114818584	262092688	204907152	60714900	182742576	43631096	192245024	181605856	105860936	183442064	105640560	402417984	449741152	285859072	248680048	202143056	169641280	NA	NA	NA	NA	33493.8	NA	NA	35316.6
114	228.196	538.42	22239770	13839078	13993258	17573332	20424702	21854042	32652652	16015097	18788972	24968994	17136682	25725918	20342980	14251771	20370174	20191784	27958306	17786472	16670718	25795984	16579524	447172320	21265886	19979142	16544920	18052386	14481144	16278918	28513348	19582936	14787441	20981204	17844022	20426650	22517806	47313748	22767832	30659782	28743468	22185032	24338054	21749488	20105628	23230252	19452236	17515240	21825966
115	173.029	818.406	352701344	293125120	319504800	308261088	268807936	305894080	299939040	280120064	272982336	284431616	290341024	306441760	279901984	294737504	276299904	292847808	305791104	278480352	268342864	294919712	290310848	441733856	288703712	289960256	272295072	284460160	295782656	297522464	303605280	290020960	288548000	291874688	274144992	292137216	291228128	291176192	290037184	282805056	261360256	268672064	309108608	327964992	303406080	303006272	295639584	277189728	291039840
116	235.169	601.968	13861231	15146998	8531074	14028346	13454058	12841690	14297295	13376123	13888736	11693949	12258462	13335743	13451370	13256227	12842334	13649920	12810946	14034964	14327354	11282950	13637591	438367264	12532113	13746595	13885692	14339852	14772418	13723589	12528978	12885880	13266992	14060728	13022633	13543821	12799625	14533110	13097057	13436684	14623692	10390740	9953672	11764822	10654364	9648106	10227515	13500486	14198004
1168	124.04	53.1333	NA	215376	NA	1.3658e+06	573568	NA	129962664	203341808	187982656	1.64807e+06	NA	310694144	NA	283286528	3.74814e+06	17043282	137431008	154414688	290235520	73367568	10827877	NA	NA	1764119	176406016	NA	NA	8766252	213865360	140194288	349035232	438079744	NA	19933302	NA	61476180	179823232	142620176	NA	6.45762e+06	1.77492e+06	1.12849e+06	6701065	8952525	29722274	3.08491e+06	NA
454	120.045	322.526	NA	NA	NA	NA	NA	NA	NA	388662912	437429152	NA	NA	419206208	NA	4561911	NA	NA	339821824	156091984	285849472	NA	NA	NA	NA	NA	2.19108e+06	NA	NA	NA	292940096	198291248	NA	NA	NA	NA	NA	NA	2.15728e+06	2.40866e+06	NA	NA	NA	NA	NA	NA	545292	NA	NA
38	211.144	360.228	45391.1	181550	6276055	309118368	303650368	390104704	289027168	NA	NA	287616128	301018464	NA	274257056	NA	283488096	249518096	NA	392556864	419757952	266630720	386809504	331734400	310767008	271086304	NA	279492640	288517504	330090464	NA	NA	290116736	286964992	240068016	433948896	419084384	388040352	321854048	410852192	393375936	42454108	36862472	41705252	36651108	39237324	43969636	45908948	31388868
119	429.318	663.075	20508116	20630734	13018794	19825056	21551462	19272328	19661410	21126066	21461038	20845430	19313808	19219198	28170632	19902656	22268718	20124890	20348800	22213982	22640992	20638446	19144814	424621248	20330696	19552340	22710386	21422620	20200986	19164156	18693966	21502882	18914242	20460954	23090822	21092424	18420916	21092214	18783900	24544048	29129274	17279048	17237720	25942640	16121629	16218654	16774987	23077982	19923566
120	233.08	448.918	20552.5	14284.3	376779	29562.6	NA	NA	29529.6	NA	39358.2	54010.6	NA	NA	29674	NA	NA	35971.6	NA	NA	77930.4	NA	35817.4	92722.6	NA	NA	26466.5	NA	29402.5	98021.4	NA	NA	61773.8	NA	NA	NA	21309.9	49262.6	NA	NA	NA	422631904	371845440	333717152	212990224	258911984	181667376	170667392	16175341
166	245.128	391.132	17263.3	57386.9	284101472	336523392	300855072	376784128	379724480	NA	NA	333987232	367115840	NA	341838496	NA	290421184	346554560	NA	NA	NA	331351008	341689408	331022080	272168352	312016128	NA	363385024	333376032	314989152	NA	NA	292762048	291104064	292930368	415454880	392143296	337559328	NA	310039808	322591680	83476016	89779552	85576768	70688992	93880864	NA	95668184	58031516
123	169.097	54.1046	32160.5	79886.4	619065	157199424	165457120	325527232	190959216	205482816	185944192	144966448	147819600	411573632	167017456	339320960	190406544	164130400	188189376	343687968	387369792	175872992	352720544	278867264	141141248	142505904	192064272	181929328	168183744	190290432	179622736	169016576	185967808	170935872	157861872	219374656	249816816	236580816	230145616	238204192	206388672	42330564	47877428	39496640	38591308	47529612	36912836	40825744	31559338
124	169.076	471.455	NA	NA	NA	259545072	269318176	257055152	280474464	314995840	277358304	322633504	265472176	234055168	331039712	282943456	290380320	74334264	160943120	105159832	41320244	139335104	75907136	228310192	128469496	230175200	272444640	129425944	217495008	28768394	188146752	232986784	27673468	203369472	194815088	298982080	409213952	223460672	312394240	376666048	267329280	82712.4	52794.7	56924.3	47868.8	55508	55478.2	50627.5	68328
128	443.334	675.369	45851136	50216020	31515982	45406916	57142400	46001588	47830488	50365876	54000300	39512540	45088516	45751344	47152200	38040992	42936152	50365848	48276428	54783264	54322360	48780708	53051172	399832416	41441824	40395472	54502340	42480228	47015656	49478704	50566164	50767584	49275340	44910168	57778408	40804124	41349308	38933400	37643368	49435028	47835700	49524816	40976536	56079872	46113748	42235232	44512424	51503632	55460200
18	245.128	391.078	18937.5	57386.9	284101472	336523392	300855072	376784128	379724480	329827712	314383648	333987232	367115840	383554976	341838496	368638176	290421184	346554560	354242304	387975776	370389888	331351008	341689408	331022080	272168352	312016128	325002784	363385024	333376032	314989152	306848320	325627616	292762048	291104064	292930368	396951776	374550848	337559328	350766816	338865728	322591680	83476016	89779552	85576768	70688992	93880864	84740056	95668184	58031516
132	205.195	640.131	104523	93300.4	118571	21580714	24888038	29887122	27606572	26524878	29067484	95683816	102526504	94843800	154463744	195730400	244233200	8.1405e+06	17386804	6.8429e+06	15124105	38129940	17230380	89393480	154230560	103989952	96367512	157770464	121129240	9105347	27804790	21472910	21139902	57906908	34020172	260928224	157196496	227057984	320394016	98891656	393821632	158210	88914.7	92081.7	77297.8	145026	112065	99740.6	104994
136	1345.28	548.623	NA	NA	386329920	NA	NA	NA	NA	NA	NA	NA	NA	NA	NA	NA	NA	NA	NA	NA	NA	NA	NA	NA	NA	NA	NA	NA	NA	NA	NA	NA	NA	NA	NA	NA	NA	NA	NA	NA	NA	326595	214581	315556	NA	NA	NA	NA	NA
137	261.123	291.907	NA	74597.3	153842	274040000	262106448	374305088	314588352	294269760	285589600	281836224	311447360	386254304	304882944	351227648	268742144	295805408	284049824	351605600	318218112	281583008	310576032	321307872	247788688	272041184	286237952	300922144	287152192	259662768	278975264	265640416	255934512	267087776	275835680	292395744	313789472	285136672	329428608	306902272	300440224	45906916	49885756	47479684	56189092	76477736	62263752	65522460	64454752
138	259.245	690.027	5992116	4268244	4.05471e+06	8700298	9787108	7770443	8664259	7.52463e+06	8924882	10552650	7.0924e+06	8898619	7.92203e+06	7.80914e+06	7023677	7665691	5.45904e+06	7.63364e+06	10210760	8598905	8.00663e+06	385452032	8725560	8385311	8171034	8417266	10202603	6737115	8.33997e+06	6129556	5.92243e+06	7463320	7.50984e+06	11025070	6.83453e+06	7978417	5845406	7674171	7844386	4.73579e+06	6140171	5.06435e+06	5.53574e+06	6023599	6757094	5.37037e+06	5.86971e+06
150	242.183	554.521	NA	17530.7	NA	192125392	12014596	22634212	194927856	249903344	180671168	23665222	46727312	375801248	21181142	284060224	53833488	29278904	148430896	60370452	20186998	97155456	27292672	NA	24296086	150933024	157066016	125452800	131473136	5088304	229731904	223062912	28227190	237847584	21251618	290099616	383254624	204002688	250430816	293866080	8160891	NA	NA	NA	NA	39183.7	35819.3	41936.5	100463
142	243.159	485.834	25120.8	44935.8	621382	147595520	156756688	151202640	143512752	154226416	134086464	310140160	341063200	340269888	283965440	302386656	368631744	77916760	85729152	60558188	69360984	111403368	59526712	150789776	118346968	157913504	97037200	71492688	93525416	70031928	176087824	143142752	76010552	258871920	176741264	318255200	382723680	260373968	232758960	300264288	148117216	138040	191923	129629	218396	239048	227463	208726	146520
144	199.133	441.997	31741.7	41231.5	52968.5	102479336	114025304	76122448	53017816	62490168	41361196	210163696	211418832	379906592	43209688	59959880	112605168	92878824	123221728	80151056	33584624	61604744	28938328	28943690	16305767	30507450	7536491	4.36078e+06	6087295	34068368	171102896	170257856	19855290	84720192	83183856	107144888	233019648	41167608	26397574	43617484	9548143	174471	165203	181819	164581	247772	160599	140605	151103
148	204.098	44.0746	NA	NA	287625	161137	114341	NA	216340	186152	193758	480728	562389	149815	357123	141629	510942	136943	155454	147604	104146	267802	122386	221234	475846	527016	389465	511958	444431	170137	268960	207617	295642	435353	503111	352261	867508	517054	651899	281302	689931	252772256	253503744	313305920	275104000	257548672	233062944	377076448	158406448
149	408.308	697.925	6956600	553123	18666484	74866880	56185532	77914952	28992112	22518090	143756448	94753848	2.04606e+06	182777088	64710844	5498017	113173720	50473796	36320588	32664948	59637636	30249542	29309730	60566632	89357584	30437346	49214280	39664676	29158958	42128148	91854160	52728424	17821618	25702968	18500672	47717068	96731968	292891328	183613888	207574480	201046400	33269866	39890284	17739258	26421640	38348972	28119392	13444874	36728344
153	152.057	52.8833	27843.3	64214.8	1.86544e+06	32569610	26276732	27447782	28499904	27702546	33983136	108910232	70063904	70644872	87003896	274491712	281071648	26398694	16584693	16862862	39177296	42576416	24580946	369932512	228390816	212848224	35529700	110852984	44212132	15058533	24501140	13535133	70406520	33776348	32326828	122974992	90719288	135924800	142260816	20704380	195467664	3.50112e+06	4.10389e+06	4.1715e+06	2.96462e+06	3554455	3.39345e+06	3880300	4.33227e+06
163	682.649	508.665	NA	NA	346519872	32104.6	NA	81951.1	57781.3	NA	NA	NA	NA	NA	NA	NA	NA	NA	NA	NA	NA	NA	NA	NA	33273.9	NA	NA	94355.2	40748.3	NA	NA	NA	NA	NA	NA	NA	NA	NA	NA	NA	NA	1.31848e+06	1.08478e+06	763891	NA	NA	NA	NA	NA
236	229.143	317.921	NA	35670.7	39996.2	81030728	89639408	191997008	119473080	117476016	107054480	154446160	124022240	341888032	142665040	245518496	177136592	71112704	67645552	108333968	126682064	77273904	113819648	196856528	90750456	96246160	106814808	122086160	96339720	86789440	146383120	132689744	82307120	169630880	157404704	125916544	175351632	136190928	144472128	156797904	134447008	77122.2	73938.9	128374	90907.7	98728	122048	92994.7	83879.6
173	310.31	712.89	2.23389e+06	706357	10545061	66514288	66393444	51590096	138696640	81180600	101508584	62399552	54518288	67844712	123608528	87335352	105620072	55917432	74948216	46144564	73483256	61097684	67401872	121012120	75051704	160692560	91454832	98672040	76201704	65313316	84180208	96441976	61293804	63114244	61684908	134450432	133581232	199262224	171819568	333875712	240141440	15067133	14860206	7109128	12346047	17215388	15815891	6.69892e+06	9139448
175	351.262	570	19096.6	48776.8	29436.8	1.02505e+06	822499	1.42281e+06	626458	419924	290723	41949284	33338816	5003412	27187506	20288814	2.52588e+06	375349	20459108	359434	2.60215e+06	327822240	4928031	1.94658e+06	70829.8	5.4619e+06	1552485	190454	1.87279e+06	218050	16525753	5733287	171244	8615055	31432418	34688848	120487360	2.58009e+06	5.60091e+06	4129137	1.36652e+06	141359	133352	NA	127505	282791	130986	78528.7	97243.8
176	471.308	712.048	73547.3	69287.8	85985.8	17893594	30795628	18865090	28619356	33274352	35544964	55500844	74879168	28266810	70568024	108894568	38373064	3.10386e+06	6745271	2.77338e+06	6.29688e+06	6.96969e+06	8993798	70125344	48622044	107807648	43798556	35277512	52243040	5939013	14643945	14001108	15013605	40464140	22735516	327567008	157627472	234573568	100058424	40375280	76696632	87874.4	83681.8	101269	93534.3	100450	96111.5	101027	85129.7
180	280.123	469.955	NA	NA	NA	233255648	224878832	264567072	322437984	278895488	273514720	208840688	205219120	282923328	285146400	232879936	296061248	108438376	108541352	98447984	97199408	103275752	91923640	202200720	228457392	246653136	266086496	259397776	260881824	85189760	119823080	114255712	86643656	135589856	115069360	269428576	291182688	264080896	282611680	298832896	248890448	3865351	3.54184e+06	2.4729e+06	1.35782e+06	2.03394e+06	3.59161e+06	3.52057e+06	4.57561e+06
181	190.05	311.584	NA	NA	106229	1.3235e+06	1.48501e+06	7203365	3.92561e+06	2.99922e+06	3.93499e+06	1.32509e+06	1.59225e+06	6920328	1.0955e+06	5.28905e+06	2184670	1.06089e+06	828102	1.59877e+06	3718450	1.93586e+06	3063651	5384572	1.2621e+06	1456555	3.13777e+06	3.33261e+06	2.58333e+06	1.05339e+06	1.29306e+06	878957	1778358	1.82921e+06	1.56096e+06	1674010	1.20429e+06	1.87601e+06	2774255	1.48472e+06	2.67235e+06	28917850	33580872	28381610	28036086	40476660	31028772	28734572	176289200
182	182.081	52.8354	48385.6	399542	3.70668e+06	193121328	284932800	116966296	132458000	179565136	46358712	32192388	14128394	9122682	19987930	10152396	20870300	220867632	254727360	187432304	48867740	78009864	97262832	16603076	12307090	10610966	7.41025e+06	12846387	10122178	166574064	199114496	320340512	33401384	84581912	312786048	19547062	42183580	20349946	15297679	18526602	20838440	14788141	13812271	13650941	8747031	12768169	10722567	11861714	21637956
185	401.337	608.964	42908.8	NA	224574	5617639	4942759	3.68349e+06	2.67078e+06	2.39396e+06	2.92566e+06	2.93471e+06	10603828	14674856	5.43963e+06	4.2418e+06	4.77843e+06	72946648	93957456	96121488	70715704	25167716	69314464	4.23418e+06	6553848	4090205	3515195	9432236	5.28609e+06	317042144	37103340	42721628	199672272	4155274	11737750	8050741	8830213	9431900	5613695	1.61352e+06	7.26477e+06	NA	NA	NA	NA	NA	NA	NA	NA
188	270.315	626.802	24285988	27243338	18661630	24344320	23724628	23875190	23881514	23665766	23181108	22655748	24113672	26092982	23868764	22602454	23554226	25501220	22547030	23955912	24951102	23718756	25337684	310298592	24233752	23940726	23032540	23086162	23416716	24569210	25113438	23087176	23949424	23365730	23909820	23348188	24684280	22432868	21150864	23120296	22285370	19199432	20243840	20864548	19629626	20548782	19338762	20387976	27187766
189	457.349	686.713	25446338	26859134	19186594	25471620	27241638	23582880	23660742	25661936	24624278	21266382	21916814	26941632	20783144	21507002	21393420	26710426	28867342	29159492	26683486	25035064	26799312	309165056	20572338	23789260	25179516	22663026	23662476	27183428	28325338	26593482	23634912	23471512	24208638	20556492	21430646	20003114	21661120	23895848	19673228	25548202	24592880	29324432	28670624	26723128	28752098	30039398	25890504
190	227.164	508.041	57632.3	84000.9	113976	15447988	22491910	18924422	21022798	29862164	15858855	24784730	29348548	47443856	29033830	54617068	44948144	60927916	64020892	47067560	82141728	111705328	62800508	16137170	10062845	13640311	13907549	12624916	11215069	53141204	139228144	95822560	73257472	308537472	183182016	23445808	33089368	21159796	14738891	21437376	10477202	136501	229625	121054	125934	166038	194999	149518	175210
192	162.112	41.7286	38134.1	170981	1.30823e+06	480283	570573	826752	1654125	1.53423e+06	1.92861e+06	2.1703e+06	1.75697e+06	1.59688e+06	2.55965e+06	1584677	1.72612e+06	572066	545858	516690	309417	842175	352612	1.59497e+06	1.12735e+06	1.52805e+06	1.86085e+06	2121279	1.48791e+06	607028	1.1481e+06	969136	713799	3038378	2640930	691334	1.14264e+06	1.04899e+06	1.55046e+06	1861575	1.73501e+06	272802208	271169568	252134192	241853296	225363872	236198896	223770384	220371584
274	539.357	557.205	NA	NA	NA	NA	NA	NA	NA	212255280	181164640	NA	NA	299728832	NA	276271424	NA	NA	164982848	19379602	16963882	NA	NA	NA	NA	NA	167244752	NA	NA	NA	240679984	224513920	NA	NA	NA	NA	NA	NA	225668864	243320048	NA	NA	NA	NA	NA	NA	NA	NA	NA
198	304.261	690.147	1.57052e+06	1.45191e+06	1.12824e+06	219831728	208045056	188536576	270650880	236367424	234742848	169364544	195350720	201784816	156939328	88132736	153190000	191256976	189670320	168341312	214761392	166168512	239438544	117875888	176315456	202589840	292370048	238940096	253464176	232580736	231407616	230572640	244761440	212140976	217889264	197266512	244875088	196786720	194931024	297752800	210989984	1.22929e+06	1.2921e+06	1.67106e+06	1.22648e+06	1.49057e+06	1.34191e+06	1.49098e+06	1.96228e+06
200	245.175	532.573	NA	NA	NA	NA	NA	NA	NA	156208368	122272944	NA	NA	294853504	NA	196271776	NA	NA	147347888	NA	NA	NA	NA	NA	NA	NA	32003598	NA	NA	NA	167575200	149124288	NA	NA	NA	NA	NA	NA	110607800	NA	NA	NA	NA	NA	NA	NA	40538.9	NA	NA
202	340.357	764.544	7047766	1.23693e+06	19064284	21466724	20619582	22818142	15049879	7.68111e+06	26443004	37528164	1.99926e+06	56174108	20866164	3820938	34078828	13820975	16731392	16249078	21994630	11365273	15363522	44737552	30445466	21802464	10297777	12489678	8581087	13385084	41005208	13122778	5436687	8.22271e+06	8858337	17135460	28779374	92974104	49475092	89680576	73703816	24267460	26049854	12351773	19838034	21645782	22710804	10620681	19683354
209	211.087	520.087	40938.6	40291.7	1.25021e+06	209327920	211230176	196507984	244368992	218221120	189228000	202304432	212000016	180892544	190250256	227765552	186433728	166542112	184875088	147302000	128862176	147223680	129286256	185777968	194222496	199355168	189638080	187030160	199648880	146801952	181479200	195618784	142912592	166660864	136681632	280556576	282296576	261514688	267975024	164449344	274905568	306493	268449	271706	179757	287605	321287	454643	297646
215	213.148	492.912	NA	NA	NA	119224656	123630152	91283624	73353976	81301200	56637924	227775600	237978704	274739936	85412416	91196208	110131880	68452608	116382008	82156744	25226064	53811016	30602088	59448988	23797536	56281348	19400136	9421216	15620824	31848390	142213168	166863424	11711982	69214928	75662432	140138976	259824368	65163340	42878448	76793152	17314206	NA	NA	NA	NA	NA	NA	NA	NA
218	247.095	480.369	33367.6	35453	42757.9	211480	223131	237629	264417	259967	245484	257196	190981	200076	278381	238616	215864	158766	201997	170199	187751	207337	177765	281368	225435	239406	277596	290887	247016	207919	224679	207212	257595	200403	231034	369032	306897	291407	472506	415066	402642	270942336	230501728	243638992	122827728	146900368	126598032	123590280	27787744
222	240.159	506.361	NA	NA	NA	4272646	5626939	7.5078e+06	5.13812e+06	5.67544e+06	5.55438e+06	19121712	19901074	25850394	15116402	17637600	16060754	28118620	10110968	9381384	74726088	41605940	36870448	16493892	10193682	13821488	12488580	10844135	12456640	71798096	40609564	34673588	265359168	52304348	53510600	7.5416e+06	12704654	7719839	7.71457e+06	8760868	7227223	NA	NA	NA	NA	NA	NA	NA	NA
228	295.224	670.836	657862	579763	215918	8.25262e+06	9496677	7.96474e+06	6.60512e+06	6493106	7220161	11916381	28077418	24126550	12642876	3.84679e+06	9925429	37809468	22714982	28865478	78480344	40297140	69174992	9839439	12406559	19127120	9530613	13804694	12949386	108973336	33413834	24550274	259052624	24208882	97767248	34522836	31241094	31427648	13761525	25282534	12557727	357795	283134	415736	375734	281949	235171	399159	599907
111	257.175	428.147	NA	26443.7	50009.3	110679096	83126920	123256936	133583560	97632496	114362344	93698432	104024264	254945216	123277200	139908160	234320000	202954256	129561976	169478416	222736144	163427424	182924768	117657064	190814016	149109968	117007960	230853184	130828208	243969456	233859584	190595552	214475856	240797536	247209664	171675424	117841360	208896208	212356816	129376936	224945200	62953.7	64994.6	52156.9	66668.8	52012	63909.9	49988.5	99486.1
237	284.295	707.346	7103237	6346643	9503950	35519572	34926728	36193892	54137160	41828572	46534908	26872258	28939180	34542456	48301612	34017024	39242564	29097408	37321372	29214828	31050924	25870338	34643756	244982080	29633370	34743928	46426824	44379012	42467120	36909380	37553900	36614332	33765300	34967636	29210744	48898284	53655892	52513420	59929800	68187048	60708296	8826777	9417865	9184747	14989338	10945244	8711752	8.19229e+06	9465690
239	110.06	52.5559	50828.8	95582.5	32203806	182718256	175210224	100358992	146319456	143109360	140235920	108409000	149088096	105690920	160997344	92560944	172170384	81263192	75980080	61886352	53274180	74007080	55474288	133838384	130828960	140120080	135415808	110633488	118482160	89448368	78435088	72783984	68646680	63468032	59665096	205413728	243628224	219405056	194987760	214407136	212796864	19690720	19838390	20489574	18515418	24703908	21958522	25784084	21294710
242	249.185	605.488	7.29639e+06	7339838	3.66136e+06	7696843	7.29473e+06	6.89722e+06	7795941	7718462	7900356	6666005	6.75055e+06	7176188	6976710	6.97065e+06	7022973	7.35095e+06	7090599	7340527	7.48134e+06	6.13324e+06	7.00983e+06	237461472	7.83143e+06	7581436	7503910	7616404	7.74841e+06	7.42892e+06	7.50237e+06	7494709	7.67926e+06	7298116	6955331	6744991	6445609	7599508	7.0618e+06	6901951	7.47134e+06	5.20744e+06	5152374	5875606	4.84463e+06	5.46081e+06	5157701	6903046	7.30993e+06
247	243.134	343.687	NA	17089	213283	53669.2	43092.4	206873	85451.9	113272	156826	984068	869042	632074	1.01751e+06	5.1195e+06	248294	74328	279943	381038	114357	422381	107097	1.85219e+06	52254.8	336531	1.35063e+06	82499.3	1.12165e+06	75104.6	96466.1	133501	52765.3	141827	91052.3	284781	301269	78147.3	563893	643404	128649	54828384	60727224	45889024	89245856	113706280	89517104	76638656	150651184
14434	303.253	661.656	NA	NA	NA	4413184	NA	932154	14352099	23503264	15063007	NA	NA	44787200	NA	231957424	NA	3.5399e+06	4553166	2.88616e+06	12182441	11082508	2.16168e+06	NA	NA	10607196	28109806	63943776	43008384	7.73838e+06	10619627	6558587	3.58346e+06	13596584	NA	90439568	62154420	84728640	146673504	44597872	NA	NA	NA	NA	NA	NA	NA	NA	58789.7
253	236.08	40.3597	NA	NA	14292625	7.68281e+06	12434944	20672828	28861764	26457598	25969656	45174668	32628332	47577668	32421572	55882404	43081916	38915948	26102436	12378734	21797826	51372508	26351260	62823260	28429994	35730000	41057192	48376272	51022052	34339548	30295908	17932856	49168324	37146080	32176318	31007268	29109610	31274530	37328344	23580108	41926344	138809568	150283696	141706192	139380528	143286032	171831152	158482240	164960144
256	140.068	44.2893	692112	997408	489292	36073724	32267392	79314792	26661408	29991632	20839806	15311273	13392981	42733264	13782277	47609716	15157876	18531812	21345160	33701496	60091512	19696172	44228368	43850860	19282770	13937247	16356067	17573432	15480856	43830120	16471264	18854522	26502900	15458138	12872712	31168756	18276950	19899678	13440006	15236627	15274133	355144	269611	259617	340765	383111	264372	300617	39025852
261	699.442	648.242	NA	NA	1.00683e+06	NA	25599	NA	NA	26276.3	NA	NA	NA	77520.1	102126	161513	80403	30476.7	NA	37844.2	NA	NA	100209	254275	98205.6	50224.8	26798.2	NA	NA	27597.9	NA	40054.2	NA	NA	103172	80988.5	29236.5	62065.1	NA	NA	26833.2	210826672	159969744	170063936	185659024	203559120	221981760	190703632	965655
441	236.08	40.1531	NA	NA	14292625	NA	12434944	NA	3.46327e+06	26457598	25969656	45174668	32628332	47577668	NA	55882404	43081916	NA	26102436	10465170	21797826	20820278	23130140	NA	14017875	33000546	41057192	NA	NA	23334054	30295908	17932856	49168324	NA	32176318	NA	26396288	NA	37328344	23580108	NA	138809568	150283696	137910272	49640692	135412160	171831152	134474256	NA
265	137.046	52.6952	21305.3	41184.5	1.10726e+06	216644192	104194304	78007248	48689988	51828524	47260904	74652184	98720520	119308472	62545360	159556864	101119104	84235888	60243372	88270776	81365552	88481592	80497208	150439936	121739672	87952616	49229204	104214112	62929936	79556120	134969024	80607208	159460352	152363376	142665584	131677800	118435272	138867440	97987168	20239638	93858704	3.49073e+06	4171732	4555531	4.01124e+06	5527886	4.37992e+06	4789717	2883783
271	523.472	757.729	150412	306552	125329	196876880	28392520	58756416	16877954	586551	126499936	1.15676e+06	168527	1.17772e+06	394534	425050	570900	77722712	1.07874e+06	645949	213652544	138352496	292566	392467	339435	1.6483e+06	43148124	51326552	5.24712e+06	12619775	68907032	48154168	11508804	142063168	544978	1.21993e+06	49861424	45582504	18900690	7.22087e+06	117898192	25997346	20227578	299142	984034	99827008	103853728	48115208	85819544
275	645.636	569.299	65520.4	146578832	5790972	82922680	94893576	85948584	96961416	88029080	79582800	NA	71039.8	NA	163994	NA	NA	NA	NA	NA	NA	NA	NA	69180360	76271856	58594420	51967480	74547816	62748664	NA	153456	85090.6	NA	68516.6	NA	NA	NA	86637.2	49638.5	NA	NA	167840480	158597360	172543968	NA	NA	NA	NA	200590
276	166.086	53.5422	263567	438694	3.2094e+06	38841760	79199808	82239360	88164688	100370944	29526818	27706376	13358764	25625992	29403262	62198596	30947388	26924936	40084248	66141524	16185668	16970486	17503800	42297472	16590606	16085275	17524736	28338316	21105350	12083628	25605666	121444688	16584248	45201560	72456552	52580652	51326072	47121364	31215260	34770328	36991368	70959720	67596328	57028000	52280080	68816392	60636284	53024792	111836344
279	478.279	600.064	NA	NA	527117	NA	NA	NA	NA	28770.3	NA	NA	NA	42328.4	NA	NA	37551.9	NA	NA	40059.5	NA	NA	NA	164393	NA	31307.4	NA	NA	NA	NA	NA	NA	NA	NA	NA	43667.3	NA	NA	NA	NA	NA	25708440	24222736	11382811	31053328	40923936	31126102	26094152	3.40563e+06
1374	255.195	589.685	394558	467870	449219	55332624	81769064	49804884	51741656	70357488	39652168	136270768	109914488	147765520	60067208	50839004	63485208	16437150	51678728	21227686	5.3752e+06	20436352	6033213	46911028	19714938	46153476	39138048	12254982	29915396	3.77815e+06	74640752	61582308	6.26719e+06	51835872	21470136	110933152	207760352	65243268	35430636	88397056	23193206	449224	369712	431609	400067	424733	390579	457988	541223
289	229.143	439.691	NA	44663.3	50259.7	111612736	117056032	99696448	99594792	102647904	82555832	163194016	150215440	155503616	92814848	90004072	116274392	62715860	81675784	54840524	49565940	69394032	48338876	76108680	46202064	76579120	35718904	21530216	26057788	66164960	145687200	143634720	39948432	120996720	123180528	125003776	207388864	90541304	64676164	92715568	37264752	189355	168199	196430	181110	201587	212853	194820	270573
293	101.009	35.5851	11047615	8395311	12538544	7.75611e+06	7.32955e+06	16648090	6.57275e+06	6602486	6.79666e+06	10011027	9616477	6.93177e+06	8144060	7306324	6.97916e+06	12310453	10768246	9123279	8168875	10413351	7.4061e+06	7134990	7512203	13989114	4.87534e+06	6.2351e+06	5.39824e+06	7.982e+06	10882860	10019536	8505684	9394447	13434908	6064331	7.30095e+06	6.07481e+06	10372459	5261368	6.63079e+06	152299008	156312736	168321312	166812976	166350576	166455472	148643360	199522320
158	245.129	387.436	18931.7	57386.9	143857280	NA	150565120	172632256	NA	173288448	156618880	161654800	167717552	192021424	42534380	160148960	154886272	NA	186987968	203490880	168141680	174656432	163339072	117222224	115298928	174003600	187588512	NA	NA	154446880	161066128	168318160	139462720	NA	159770784	NA	NA	NA	158002240	157772624	131300472	NA	NA	NA	NA	NA	37757740	NA	26482586
2274	241.18	545.437	51316.6	99163.5	265293	22561884	31348750	30425402	44765588	55867984	39416784	41126584	33253028	NA	76569976	NA	64805512	81103136	90263752	67060212	72256888	89563072	54990620	26540224	12258890	26459508	57242532	30154500	40213912	50312108	122093328	130151968	30456420	202838144	157541776	36083292	57954960	24699416	44807316	88582616	38145128	225681	216067	168970	141803	192056	185047	215398	244230
300	190.05	298.336	NA	NA	100304	659398	643056	3.30504e+06	2332426	1.83238e+06	2.28642e+06	807103	940783	3332957	528345	2.87576e+06	1269703	713614	494874	789686	1.97695e+06	1242673	1.67839e+06	2.65759e+06	877853	830170	1.9439e+06	2.0076e+06	1.7876e+06	725399	852153	645050	1.23762e+06	1.12048e+06	786133	1.16999e+06	885532	1.15248e+06	1.64365e+06	1.1698e+06	1.57696e+06	17432154	15418262	15903598	13957408	19331336	16520336	16127535	97769008
301	161.092	45.5916	NA	19214.4	543031	7.74894e+06	6708085	4.32687e+06	12201830	11614409	15926251	15495604	16295447	4.98032e+06	14154558	6419485	8908693	4.30348e+06	4.53906e+06	2.55629e+06	3.43409e+06	12300437	3.31685e+06	4.73614e+06	5.31708e+06	12347744	10489944	9409473	11055686	4087166	7.7968e+06	7004065	6.64288e+06	11935188	15921572	7.69819e+06	10295979	6.96059e+06	10972982	11030354	8.31652e+06	77649048	71256504	96917112	60733388	47300144	64281372	74132632	24379072
308	229.101	331.44	NA	NA	NA	165186384	148810864	192214112	192332032	181095968	160599728	160718288	162574400	191590864	161646272	161363632	144585632	175298192	175259408	198869264	166095968	151283552	167073744	159819712	127781320	146150272	157709568	151068336	146311040	147650400	156156240	155728272	131443248	140688464	143028656	149138912	178183168	151076832	155918144	163665296	143235088	143760	NA	123940	123780	NA	NA	132124	242077
310	180.102	295.02	52935	72843.7	108252	167622672	155963232	159476864	193874592	186851520	174010352	156753552	176501872	177616352	185239856	184029968	169691296	160645104	173591184	162226256	156005088	159291936	144372608	150755232	135607440	161703120	173099728	165440240	173176880	149705328	161848528	158274640	128608072	157956160	143713056	182342016	197447200	184224304	198473888	191359312	184429248	272879	237025	214842	233418	261998	213696	232589	1.6161e+06
314	601.355	411.285	28681	42908.4	NA	288944	127396	1.93557e+06	312982	176432	595137	11997862	20591176	11776976	10685091	196445600	1.85727e+06	420640	935758	NA	303546	8478114	160282	124005824	142961	6261198	11826482	233550	10276640	NA	198153	213221	NA	1.00045e+06	679143	5511261	6560294	353865	5.89395e+06	4482700	632409	173716	336406	167339	144847	811379	348517	241591	175324
315	159.013	824.966	160452016	137841440	140771424	139724768	129681448	139954352	130148800	132724488	130139736	138746848	137517424	135504224	127001224	132117208	134213640	125692344	130299240	134035168	131646960	129530960	137878912	196193872	136635648	141385216	132846224	126898232	126990632	134992048	131023056	130928856	142740592	124287712	128532992	135941616	133141944	130345712	130774192	131836632	115012832	139112960	137951488	147010000	146856480	143013216	132539272	129011984	133781768
319	673.641	531.981	NA	NA	195147888	NA	NA	NA	NA	NA	NA	NA	NA	NA	NA	363711	NA	238452	176922	294617	302188	296360	462553	NA	NA	NA	NA	NA	NA	NA	NA	NA	NA	NA	NA	NA	NA	NA	NA	NA	NA	223503	183691	112778	NA	NA	NA	NA	NA
321	283.152	394.806	25266.7	31078.8	76413.1	55391928	61922752	71016768	90842912	110350568	85352944	115768280	106089056	165031104	163119712	186603488	194440976	49031912	39097040	41544588	51293096	37005212	41627536	79931576	87751120	76882952	87646832	95408648	100339544	47078176	60663928	59368184	46215600	155850176	82972976	110902072	154807856	118109064	160632672	187131648	145233936	108231	112913	106857	92745.4	86308.4	87425.6	105772	119719
333	256.082	47.7819	NA	NA	NA	11968870	13021138	22185210	21202236	20470112	20852258	30245298	31804698	34221484	17889596	20710752	17753764	91171352	68427392	43219700	119101912	137344064	105300032	18658096	9931324	13410497	19147164	33455594	19931672	101949704	89666952	83661144	185412176	148220400	190121088	13332926	17025538	14988527	13918100	11588410	13897187	6788669	6463146	7.74504e+06	2426837	2.59061e+06	5145975	4.00312e+06	3.69458e+06
335	185.115	427.754	68001232	25700766	9599770	99957480	120554968	189144608	91283056	81955552	47793480	18467832	13590131	13411914	42815716	16785554	22814796	8576913	8489531	6.84908e+06	6081075	4.23184e+06	4224459	103585608	77696776	90198696	83924848	76716344	116122288	4804656	4.13722e+06	4.59671e+06	7284201	3.80504e+06	4.25705e+06	48793728	59290208	76199256	113226864	42688156	75208864	28075790	34377296	35015916	23804226	25105818	33928088	30105326	34952776
340	675.15	541.842	NA	NA	186720352	389808	601686	395116	500139	279023	NA	NA	NA	NA	NA	NA	NA	NA	NA	NA	NA	NA	NA	NA	183447	122606	NA	248017	140220	NA	NA	NA	NA	NA	NA	NA	NA	NA	NA	NA	NA	NA	NA	NA	NA	NA	NA	NA	NA
343	297.204	635.929	483954	444961	317131	466783	508918	1.11902e+06	893163	964713	1053161	12700908	7568997	7348593	41888804	185811456	61025416	631426	619121	543467	541297	841062	547712	3389398	11294055	7124793	2.56251e+06	9982238	5.66282e+06	562176	621236	633866	656619	2414075	1.16668e+06	34936196	7.54217e+06	43218216	58962928	4.66171e+06	45177960	873562	1.24665e+06	1708479	1.18951e+06	556663	1.24207e+06	955201	1.88535e+06
345	288.253	619.47	3923671	3.64424e+06	2.93892e+06	3.78701e+06	4.16089e+06	3.44636e+06	4.00864e+06	3964484	3.54048e+06	3356128	3.41502e+06	3.41919e+06	3.78306e+06	3523018	3.4451e+06	3628429	3.84947e+06	3.93542e+06	3.4562e+06	3.69364e+06	3.98965e+06	184983664	3.58243e+06	3.43996e+06	3.66036e+06	3557580	3.57789e+06	4.06048e+06	3.67524e+06	3910815	3.72056e+06	3761215	4.07045e+06	3.55349e+06	3.48195e+06	3.84651e+06	3.25334e+06	3.47552e+06	3.87527e+06	4354476	4.52709e+06	5705184	4.80115e+06	4.14545e+06	4.34622e+06	5291020	5.86808e+06
346	295.152	436.805	22262.5	26414.8	92576.2	101318272	72589224	56309752	4.77415e+06	3.88477e+06	4394875	43203840	65858088	85070224	6.36116e+06	13759440	13894165	184607536	164681664	157556272	123307304	112679000	121556232	12682253	35996520	32212434	4454358	7.23929e+06	4.96782e+06	162999264	132979760	133680248	112996064	28112108	60180588	76376224	40779660	55439152	15024681	5783571	10626976	188109	190870	174987	190800	206273	107961	201438	201755
99448	247.094	480.293	25427.3	35453	NA	211480	223131	237629	264417	259967	245484	257196	204956	200076	278381	238616	215864	158766	201997	170199	187751	207337	177765	281368	225435	239406	277596	290887	247016	207919	224679	207212	257595	200403	231034	379905	316893	291407	472506	415066	402642	NA	182825408	NA	NA	146900368	NA	NA	NA
2179	233.081	449.487	NA	NA	376779	NA	NA	NA	NA	NA	NA	NA	NA	NA	29674	NA	NA	NA	NA	NA	NA	NA	NA	NA	NA	NA	NA	NA	NA	NA	NA	NA	NA	NA	NA	NA	NA	NA	NA	NA	NA	169301536	72055672	NA	133270856	96336264	181667376	81272872	16175341
355	261.123	276.285	NA	70771.4	117221	124205192	129801440	167100384	159278704	146691744	147233680	135839536	145203424	178762880	150531168	159800176	143834288	144259728	145398880	166645616	155786848	134567936	141206480	136179488	112470096	138276144	156335040	151579744	143287616	128771904	133033448	131962200	118721456	127124144	137700016	125091736	132891408	127774696	154604592	135014720	146174592	16661087	15848058	14877224	18188780	25541010	20051642	20943242	20587154
356	1070.59	650.642	NA	NA	NA	NA	NA	NA	NA	48764268	64727464	NA	NA	17897492	NA	16185103	NA	NA	31832652	16429055	38042652	NA	NA	NA	NA	NA	86671552	NA	NA	NA	82667640	51588240	NA	43820976	NA	NA	NA	NA	178473536	24932084	1.0614e+06	NA	NA	NA	NA	NA	242975	NA	NA
377	1070.59	651.209	NA	36740.8	NA	24567404	23733834	12212288	64870616	48764268	64727464	6731629	15439066	17897492	16178988	16185103	25835650	35985380	31832652	16429055	38042652	36900516	24658880	67716560	86733656	80137480	86671552	105787200	103063432	37513176	82667640	51588240	52961864	66921840	47466456	156962752	111226528	169950768	178473536	24932084	119219576	NA	NA	NA	NA	NA	242975	90561.6	97121.2
358	170.081	48.1883	42942.1	44078.7	899042	25496648	25934038	62745240	31539490	28746648	29226500	28541502	25387326	57219100	24998070	57886240	26704136	32548768	30395406	64152576	54944948	29399196	54222860	64700844	24765864	27599402	31644650	37223804	29236902	32848370	32165388	27080832	28934302	26831042	27577544	26577506	31904734	32172660	30854074	26929408	30148700	106907960	108732056	98358408	115297984	122160200	105623208	103220848	126329264
359	332.331	591.016	3703442	3.23265e+06	5.79106e+06	8.22291e+06	9625166	6860215	7989602	9947702	7.27714e+06	6.57845e+06	4857434	11294363	6850733	9678398	8075495	7.48284e+06	6.15279e+06	4.92865e+06	6070776	5.69749e+06	5.23083e+06	177750016	8621900	7.40267e+06	6.90003e+06	7.63193e+06	8627707	7284713	6997860	6.04701e+06	6789072	6460656	4.76605e+06	22466570	9068736	9229544	9749530	11870211	15932683	4186461	9662473	8119942	3.88962e+06	3.89778e+06	4357821	5.47743e+06	6110982
517	256.163	389.869	NA	NA	NA	NA	NA	NA	NA	108544656	114631024	NA	NA	68487104	NA	130969448	NA	NA	9984663	9616841	30144998	NA	NA	NA	NA	NA	57884968	NA	NA	NA	41278412	27470326	NA	NA	NA	NA	NA	NA	177688208	16726040	NA	NA	NA	NA	NA	NA	NA	NA	NA
364	413.214	539.9	NA	NA	NA	20692944	31679284	18673212	29703786	42631332	23482636	30193618	37010220	40285164	36889876	34886408	43813700	87317056	97415504	76660624	70502032	95517000	68382296	5.36325e+06	7468989	12796316	17458230	20742998	20392656	57687512	117827984	125752624	37175736	174582608	141126800	728284	607626	594345	694122	510394	631691	94944.3	65547.6	74401.7	37382.5	45989.6	58625.5	57332.7	NA
369	269.136	307.168	NA	11469.3	NA	46397544	56354768	96195424	74512000	75207048	70484992	79227632	73101280	172579376	91676944	131158832	105661536	55690344	46170672	71434912	71976712	55865600	67018712	101280464	53502704	62177716	77779160	78651616	65898096	55585680	87015600	75882184	49653100	96957168	97932616	69756312	93838792	78456520	85232904	92468760	80510808	NA	NA	NA	NA	NA	NA	NA	NA
370	681.141	526.155	NA	NA	172145040	NA	NA	NA	NA	NA	NA	NA	NA	NA	NA	NA	NA	NA	NA	NA	NA	NA	NA	NA	NA	NA	NA	NA	NA	NA	NA	NA	NA	NA	NA	NA	NA	NA	NA	NA	NA	156684	144035	107050	NA	NA	NA	NA	NA
371	281.136	395.343	21348.2	29780.6	123420	81351144	57860444	67099216	5009248	4.16473e+06	4.89585e+06	42920296	103933520	69225424	10117099	23366590	13950345	106641904	95789112	80666600	146231088	133972808	132886664	17828352	28535666	32010104	5069201	6.14314e+06	5040939	171018640	126205512	94482784	171777168	28495094	65781120	96400872	53364552	64198324	22431298	8477539	15706366	258690	325992	158250	152708	192161	128964	203906	89079.9
376	590.088	545.155	67378	188901	135562	40997.1	NA	186563	NA	887609	150003	695992	210584	1.02947e+06	141069	1.59381e+06	1.2439e+06	101356	624331	717820	107760	137764	232215	330898	91460	170301	424384	45167.4	81148.4	151505	339188	377650	106432	71762.7	56437.6	67142.1	317516	282392	128178	244722	NA	20838512	18891868	20008932	645920	61267.6	107655	158556	136829648
378	326.15	596.608	NA	NA	169744512	185121	228982	289619	388187	364627	379334	363932	391687	449490	494358	595455	414358	139668	142979	97698.8	233794	172483	177271	505775	273838	342804	459311	429024	461843	139567	136822	108405	206170	233329	139793	385368	304368	266689	565139	431725	389854	53415024	42759888	52154984	38189868	40587508	48726000	53688920	43159772
379	380.095	40.0753	NA	NA	345212	81990.8	126631	NA	206200	181818	272008	491586	589965	206768	239906	79871.2	529062	3.53605e+06	1.23207e+06	307786	488939	1.81524e+06	389242	82189.7	169493	363548	598090	1.05079e+06	499741	703540	435527	359945	1.84435e+06	670419	1.01016e+06	211263	287562	325942	335675	367260	383830	16053589	13168161	13631931	12142773	9481587	12005066	10369322	140399248
380	610.184	797.324	19912882	32277946	168887536	3753937	3.70965e+06	5114064	46423164	19944212	30662978	13047193	8.1385e+06	39237072	33881852	49972608	16559536	29660924	28532096	22173002	26578382	14907060	34823236	20563044	16765815	34142192	69731264	43900196	49416960	33110244	26376546	31850298	33351842	27572798	14372398	91072656	60751688	80441216	135055728	155307136	132518888	3.66922e+06	2.89786e+06	6196492	3293269	3.14824e+06	4.0535e+06	4913337	3.10515e+06
995	610.183	797.384	19912882	32277946	168887536	3753937	3.70965e+06	5114064	46423164	NA	NA	13047193	8.1385e+06	NA	33881852	NA	16559536	29660924	NA	NA	NA	14907060	34823236	20563044	16765815	34142192	NA	43900196	49416960	33110244	NA	NA	33351842	27572798	14372398	91072656	60751688	80441216	NA	NA	132518888	3.66922e+06	2.89786e+06	6196492	3293269	3.14824e+06	NA	4913337	3.10515e+06
367	261.123	276.593	NA	70771.4	117221	124205192	129801440	167100384	159278704	NA	NA	135839536	145203424	NA	150531168	NA	143834288	144259728	NA	NA	NA	134567936	141206480	133548608	112470096	138276144	NA	151579744	143287616	128771904	NA	NA	118721456	127124144	137700016	125091736	132891408	127774696	NA	NA	146174592	16661087	15848058	14877224	17884998	25541010	NA	20943242	20587154
387	261.111	509.963	343514	349780	189586	622970	457998	465472	509804	568287	871467	544784	1.21072e+06	861108	418668	1.29627e+06	324245	318414	351239	293814	251295	282200	500708	3.12227e+06	380697	449798	282034	472352	270562	340576	268955	293632	421181	319393	402466	652321	344510	320601	2040896	5605668	674180	165788336	131572296	135321552	71783736	82563432	82631416	79272512	27121312
390	330.202	403.188	NA	NA	NA	1.05889e+06	1.18159e+06	19168580	4.11844e+06	3.25491e+06	3.86886e+06	4.46555e+06	2.90257e+06	18747460	2.29242e+06	21293112	2.67138e+06	3053510	2.89594e+06	9913656	10340480	2.7204e+06	9196040	16908826	1.68519e+06	1.75577e+06	4265987	6064485	4.36063e+06	2.31864e+06	3049897	3.02421e+06	2.42453e+06	3.32658e+06	4.00916e+06	2.22599e+06	2.5932e+06	2.45349e+06	3.41918e+06	2702634	3688645	129172408	146000016	121851472	101418648	144609360	113534640	103735648	96474000
392	293.174	580.07	4499105	3363221	1.50376e+06	3.17623e+06	3676680	4.39521e+06	3330440	3.66099e+06	3.61307e+06	3878019	4.17713e+06	3.37555e+06	3.57816e+06	3.05265e+06	3.4311e+06	3840460	3.62694e+06	3.88461e+06	4638091	2353392	3.45566e+06	163844000	3.91774e+06	3.00058e+06	3.86051e+06	3.80011e+06	3.31173e+06	3.95774e+06	3669486	3.51501e+06	3.46869e+06	3357959	3.6163e+06	2.97387e+06	2957201	3.33019e+06	3.27449e+06	3.6244e+06	3.86759e+06	3598818	3.91375e+06	3.98319e+06	3.01041e+06	3.94201e+06	3248659	3.5822e+06	4162315
394	257.148	44.9933	NA	NA	574742	90205640	88708736	138554720	90621736	91929848	69269224	32312356	26374952	140766128	40759480	131660288	31416642	83916792	102488040	116963840	124032832	90565280	124093008	163096288	31472158	28204298	43775032	40439052	39623472	151567488	74406368	90096416	72556136	37429244	39259968	70465312	46883872	43979936	33870956	52305460	35082828	4.53089e+06	3.60448e+06	4226548	3.99496e+06	2.91076e+06	4824057	4721353	20633996
395	598.602	483.038	NA	40027.3	43547.2	NA	NA	74929	NA	102967	48112.7	128652	NA	177044	55006.4	141033	285956	NA	62007.8	70171.2	NA	40569.9	45477.1	263923	28873.5	40823.3	70438	NA	20513.5	29728.6	72124.7	44946.3	NA	NA	NA	NA	NA	26856.8	NA	30646	NA	344423	283496	342926	108587	NA	NA	NA	93858152
396	452.337	582.03	NA	NA	50241	NA	NA	NA	NA	NA	NA	NA	NA	NA	NA	NA	NA	NA	NA	NA	NA	NA	NA	NA	NA	NA	NA	NA	NA	NA	NA	NA	NA	NA	NA	NA	NA	NA	NA	NA	NA	29381412	24934746	9707844	3.13142e+06	3933740	4.56999e+06	4.22018e+06	117470640
400	297.167	551.188	59583.2	54774.6	NA	91391904	99325416	77788880	37537700	36759772	42241068	103476904	110030048	96565296	50207380	68472264	63236872	26711184	63535064	28779838	10584297	43945052	16778238	30778596	33298616	64752612	10858549	12765730	13668332	11540187	95666096	108066280	5.41913e+06	73151192	74345112	118813680	161541360	98342392	72026712	45501468	51784616	87443.3	72330	88006.2	77749.4	80233.2	92829.9	100706	94431.7
406	309.204	604.211	262673	264405	320920	80042840	111550888	84703968	82495056	109346688	75560080	151061904	128771184	136078992	89794432	97228696	106199624	15705179	58136988	19552128	6.12888e+06	24973412	7.70908e+06	31724934	40714624	82300552	73568400	28507814	63272440	3.1793e+06	84170880	85039472	6623639	74078456	38510468	111506928	160086496	90830008	78288432	90669000	61079320	324357	254438	320304	266066	242492	291573	298707	349082
407	279.157	524.871	NA	134330	NA	109173752	87415136	93745688	112753040	88966760	101133784	63103016	65702020	92643944	96176456	80857336	127782824	87281560	109653064	86083952	19189510	65442004	38869128	62147724	92944976	126831064	101229704	95370184	110040264	23895428	124112064	141779840	11410263	109072736	104023472	131060776	115578648	158955872	149133696	125962864	159913712	256072	206492	248463	228533	223998	229880	323140	230303
414	159.076	43.8777	17230.8	169064	565174	27084200	35664360	18941090	55674024	54656196	59489852	53485044	21350208	18222128	17395046	12200618	24620018	29251872	24610696	21709680	15409866	30603484	18489166	19341900	14467227	18122286	13288049	19813576	13942603	34347248	55197996	45135032	31680968	60694152	90598376	12532381	40567888	16166460	14692531	14772714	18399118	40708472	34648512	32201328	34913548	29538618	28932676	33427774	106658176
417	164.107	410.251	NA	25483.7	157200960	67686008	61941144	64103148	83213984	80751464	65534436	73940120	77862752	48505988	79855384	56611388	53548396	60864684	69139416	65704688	48378424	53395088	47681800	51103916	37424760	59742360	66463288	43671116	56989136	44384688	54034256	54596940	28695798	48796844	49836976	59039544	81955152	46172016	56490788	76028256	41490980	6.4279e+06	5800584	5292550	3777148	4493847	4810616	5057862	10184503
1825	164.107	410.312	NA	NA	157200960	67686008	61941144	64103148	83213984	NA	NA	73940120	77862752	NA	79855384	29916008	53548396	60864684	NA	NA	41622356	53395088	47681800	51103916	37424760	59742360	66463288	43671116	56989136	44384688	NA	NA	28695798	48796844	49836976	59039544	81955152	46172016	54448268	NA	41490980	6.4279e+06	5800584	5292550	3777148	4493847	NA	5057862	10184503
421	120.045	449.024	26372.2	67128.8	1.17323e+06	14664508	11563265	14458422	47120304	30169208	21049908	130351408	96404688	18643324	11743596	20223582	20344916	5.17604e+06	3.54793e+06	2747617	15811516	20000634	16138915	112047776	30580502	155618160	24297400	77458200	25229360	14691034	8476488	2.99772e+06	25522802	14565341	5364791	86491952	35766464	84568184	53252212	22723816	40347800	95441.9	132169	127547	124987	124161	113759	79418.8	136281
424	269.092	547.628	NA	NA	NA	101630960	113628712	104063728	104602848	96506096	85624888	114248856	113012088	96880512	86587952	110892704	87147000	88520184	105692792	84001392	82529648	77717048	81227176	113749216	99109464	107859528	84184720	77682656	85216312	91593224	97757944	102314264	86930704	84058160	78259944	153514896	155240032	127365472	134604400	86420072	124256256	78842.7	50273.1	NA	NA	58176.4	71644.1	57722.6	75109
426	120.066	43.7641	51981.7	257912	1.80905e+06	63710044	61160696	13257656	67177776	71206008	24249750	28402298	11414233	4990210	10590616	7180123	13341351	117908024	116304032	72643168	33628984	76308448	55431472	5470821	10375077	12223879	7.77642e+06	12590963	9874534	90351576	119397144	154415536	23321132	61814984	132029800	9757255	12890539	10435675	10160193	7564910	13844803	81926496	85502760	80365736	78085272	62689012	73535160	73572480	98130768
432	591.096	533.605	NA	25452.3	NA	NA	NA	NA	NA	110737	NA	2.8123e+06	2.72843e+06	5501411	2.86752e+06	6.07832e+06	6.75883e+06	106600	174060	117475	299229	387684	216310	NA	NA	NA	76557.2	NA	NA	NA	NA	NA	NA	NA	NA	NA	NA	NA	NA	NA	NA	1549137	1.46292e+06	710968	151648	NA	NA	NA	136992128
434	468.308	675.174	NA	NA	171370	NA	NA	NA	268286	NA	245786	849849	1.03539e+06	870606	1.98812e+06	4321120	1.74377e+06	133969	NA	NA	512458	710327	224043	708218	1.02782e+06	843944	346099	1705275	728926	NA	NA	NA	1.0368e+06	1.56693e+06	464814	2971262	2.44473e+06	2.24529e+06	2462483	1.44037e+06	1.89246e+06	35401840	25795040	30680554	35802592	41530296	53794928	52788980	26953202
435	589.48	783.261	93281	87280.7	NA	56726296	31125690	35990016	45556580	3.14972e+06	54308560	2395907	58341.9	6056325	4.243e+06	4.14334e+06	3.23281e+06	69539888	2.96512e+06	2767696	88966952	55453788	2.6864e+06	3.13015e+06	4.20764e+06	8.21743e+06	39824456	38900552	17028796	37213412	67329856	43493884	29471030	83749328	5.81402e+06	4.94045e+06	41720872	39276200	65659388	29431834	53750216	70625464	48921100	70173.4	2656585	65986752	126412592	39735492	78767240
438	249.183	595.051	916297	4300997	4.34006e+06	74090944	51300616	37262596	69393184	91692432	151132432	1.41331e+06	3.96693e+06	2.30831e+06	1.11283e+06	4013793	826912	809545	988979	721265	961126	533203	1.15715e+06	12535264	17858014	41536368	14559535	65325124	2.04176e+06	885753	540490	588552	1.11781e+06	739282	945364	15212012	4916719	5863795	62731952	136224688	18632042	874839	620443	581099	809622	787057	765780	926734	1.23153e+06
439	283.152	377.1	22548.8	32484.5	79083.3	59853636	60015540	74117104	75684240	64043056	68546424	99456232	98059848	151068224	118574504	130194208	129280680	66651892	44990536	52992512	50716600	46461108	42286388	75612600	68262568	82987800	72379008	87911528	78294488	58443240	69913704	61097104	41086196	92648248	70183496	92485000	118340248	101266104	107300480	106723920	89028920	NA	NA	NA	97461.6	NA	61568.1	NA	759994
440	279.157	571.818	109170	215610	151546	67453648	62385712	38703168	7.95352e+06	7.09533e+06	7.74178e+06	17432680	28882270	24778266	14649975	21512232	21828790	29644394	76078264	46361276	60125848	67164584	64802672	3.38534e+06	28410246	12839440	3.96416e+06	18217664	9912066	35552196	150960512	119157080	114746808	28596244	36255312	27179534	16217643	27495330	22819632	9475290	16554202	180564	162763	160161	191685	138113	NA	157270	223877
442	243.134	359.181	NA	13980.5	59710.7	231100	218168	332261	231500	239659	253293	698699	615814	760493	728908	1253843	547047	142743	150148	242786	293578	236595	170817	499694	291344	352386	946361	450126	587427	188793	285071	227287	244592	389840	277182	592272	456333	423077	604293	604158	425504	793976	811124	679866	717841	1014571	976775	918306	94296288
443	547.58	540.41	NA	31452.2	NA	NA	NA	NA	NA	69093.9	31480.2	798022	882904	1.95008e+06	696781	1.20369e+06	2.33303e+06	4558606	3.05556e+06	3.5516e+06	6.91141e+06	6.84096e+06	6.09075e+06	NA	NA	40047.7	37017.6	NA	NA	NA	NA	NA	NA	NA	NA	NA	73526.5	NA	NA	NA	NA	420762	408418	310178	154096	NA	NA	NA	150049920
444	400.146	52.3832	NA	NA	NA	3.28219e+06	3225546	4.13794e+06	2.91972e+06	2956736	2.97905e+06	6.5945e+06	9067420	5030564	1.82058e+06	4.69613e+06	2.39821e+06	69413064	51574692	39606704	144299952	94331672	139358304	10684889	5.73155e+06	4.63867e+06	3.33733e+06	9464550	4409597	73233248	43350612	32037040	150222480	27197130	43080548	1048582	1.17142e+06	1.27602e+06	1.36742e+06	1377658	2.09172e+06	392495	293018	379450	337610	367393	322646	289138	224364
446	546.573	551.75	33828.5	58608.3	NA	NA	NA	79214.6	NA	289430	50677.5	281111	103872	546547	84652.8	365992	233212	233646	378692	266231	982376	535942	717406	NA	52036.8	109028	156324	NA	NA	90046.1	104442	83939.4	40451.9	NA	NA	NA	155764	69403.1	52248.6	77320.4	NA	5.4128e+06	4433166	7845044	403718	NA	NA	62522.1	131858200
521	563.464	766.589	270678	753442	78989.7	143809088	61935344	76469904	53922584	1.18937e+06	95600056	2.13986e+06	129940	1.84727e+06	1.1563e+06	1.13323e+06	1.12639e+06	112778568	2.94899e+06	1.43226e+06	143108560	117971072	761544	814894	1.19732e+06	2973550	65243136	85187392	42352700	71989104	70934560	75667112	67934680	104691672	1.66719e+06	1.55922e+06	64363792	57806812	70701024	32305558	92917224	82272032	54803620	539130	1.85937e+06	123093496	149720128	65464760	80077152
450	490.352	679.07	NA	NA	147747856	NA	NA	NA	NA	NA	NA	NA	NA	NA	NA	NA	NA	NA	NA	NA	NA	NA	NA	NA	NA	NA	NA	NA	NA	NA	NA	NA	NA	NA	NA	NA	NA	NA	NA	NA	NA	15024935	12768991	12064973	9265716	11006898	14933444	16467312	262281
451	409.383	775.93	41563.8	NA	45262.5	27560496	37274296	29461402	41012800	37975808	35937312	44336080	68452856	90455488	66671968	92235400	102541304	21392040	21094306	14357836	43977748	28370400	38618168	43899152	98899048	58513420	65467520	119152904	82873136	22460038	26213312	21367190	58155220	38719804	28865534	102832736	72295712	88790856	144927776	56449568	147491568	76351.6	56242.7	41926	NA	65753.4	140624	93773.4	69072.8
453	293.136	417.447	24018.6	22129.4	115654	106186808	78737016	98252784	4023851	2.92589e+06	5.93757e+06	46309352	85423376	70269064	10879419	27592044	20457172	89233696	65023780	62766000	90102536	76584200	78846872	31953416	43686768	57163216	1278813	4.23646e+06	2.22709e+06	104009544	82629784	61256316	69130176	28750452	54098876	147037552	74527320	102488920	34930180	3.51425e+06	21255304	199359	207926	200439	153869	202932	151422	194884	184461
457	537.487	793.599	265865	316798	140032	135630896	17212098	32749998	9917387	629136	80629416	1.17388e+06	150696	1.0274e+06	519014	639928	743906	38233544	1.3611e+06	676613	145861408	82616392	355922	884957	514146	1322173	31916146	28618260	3538218	7020038	51388632	33961092	6.52915e+06	86048080	582653	1.0081e+06	28547900	29985518	10468497	3.49572e+06	65413032	17499910	13971374	295472	1.23145e+06	46152680	79014272	30445258	56977216
463	380.17	436.505	NA	NA	NA	NA	NA	NA	NA	NA	NA	NA	NA	NA	NA	NA	NA	NA	NA	NA	NA	NA	NA	63654.8	NA	NA	NA	NA	NA	NA	NA	NA	NA	NA	NA	NA	NA	NA	NA	NA	NA	30675666	27124242	13306009	26384708	24761624	23391662	18762250	1150210
468	257.174	442.89	NA	24970.6	46167.5	59970768	56581720	74178768	72952200	62855184	65209588	71577448	74385632	131946656	95192136	101489960	143784256	68241704	54218880	56489652	66869428	59271996	55577004	63416108	82454312	73215080	62641576	96215904	62082788	78556200	96852024	89334656	65323944	111122288	113345448	83416992	87220496	93162960	115147160	91596184	113336664	56561.3	62040.9	NA	46119.3	56174.7	59698.9	66114.3	67009.6
471	812.526	617.227	NA	NA	142848992	NA	NA	NA	NA	NA	NA	NA	NA	NA	NA	NA	NA	NA	NA	NA	NA	NA	NA	NA	NA	NA	NA	NA	NA	NA	NA	NA	NA	NA	NA	NA	NA	NA	NA	NA	NA	4.45539e+06	3122506	3.49338e+06	3855360	4.76024e+06	4.93111e+06	4861492	NA
480	130.05	52.8145	115220	1.07115e+06	NA	36767492	38106820	49778080	76898488	56377008	61601780	83908520	2876250	49478372	1251717	637603	1.51296e+06	26942222	64272140	48907468	12458140	63719788	68756512	29840840	1.40716e+06	4.7988e+06	35879924	1.72435e+06	1649693	73535776	126223104	101855424	37223600	133678832	141093856	795433	70255304	7251872	1.47875e+06	62800156	1.1871e+06	4765659	4925991	5441584	3983513	4354908	5.07925e+06	4.92617e+06	15750354
481	161.06	433.789	59762.7	68116.1	85236.1	41021984	42375156	50884792	88946696	80409784	70630224	58414252	66727516	47037568	58441504	68784864	54077104	66958288	62916708	36957008	125423848	140329216	81762928	64152652	42680752	72006504	82619440	45227808	58513764	20279472	50006116	37800568	45643588	81915496	64460380	103971224	66159792	59466432	80715752	53468328	44059572	2.49507e+06	2.48158e+06	1677505	1.0408e+06	956345	2.52064e+06	2.14986e+06	89547
485	391.284	710.025	14935616	7.3464e+06	13354255	14842871	17008620	14605680	16619428	16192255	15958462	13397803	14572774	15569729	18305228	17582204	14609221	12426655	12366369	11747677	13435662	10324113	12196279	138788096	13877191	14769599	16282592	15241735	16803628	12844481	14846086	13169323	12780106	13740213	10763093	18956236	17948582	17968066	21837724	19778142	28815064	40625348	37046956	62438444	27485822	29908918	49109688	67890512	38782140
489	139.05	47.5925	132014	944415	8260504	21721854	22387846	32487934	4.86564e+06	5.09557e+06	2.31101e+06	73071384	59305432	32818530	7845961	19751762	2.54911e+06	109573232	138155296	126651912	70918048	55374004	92929952	6.69944e+06	3.66562e+06	3.91368e+06	2675178	4643943	3.08054e+06	84566008	61855692	113110232	35074644	19454276	53456872	14706003	18916564	4451632	4.17662e+06	6799143	3413328	1.94526e+06	2.06804e+06	2.44111e+06	2.53125e+06	3.10628e+06	2.40226e+06	1.97764e+06	4401077
491	243.134	333.66	NA	15368.7	137816	289941	305883	1.97379e+06	853663	763581	893934	1.47786e+06	1.02475e+06	2418461	2033558	4121680	940198	1.0424e+06	1.03625e+06	1.45339e+06	1790739	1.00392e+06	1.88597e+06	2775409	240686	859237	2.77626e+06	1.29588e+06	2.39522e+06	921499	896932	939496	594765	839996	1.00081e+06	635066	797450	605009	1.26239e+06	1.36675e+06	931147	36400596	32713338	28133044	51861908	56832904	56409664	48406436	90322232
2485	243.134	333.631	NA	12065.8	137816	289941	305883	1.97379e+06	853663	684764	875964	1.47786e+06	1.02475e+06	NA	2033558	NA	940198	1.0424e+06	NA	1.45339e+06	1790739	1.00392e+06	1.88597e+06	2775409	240686	859237	2.77626e+06	1.29588e+06	2.39522e+06	921499	564614	715355	535098	839996	1.00081e+06	635066	797450	605009	1.05205e+06	1.36675e+06	931147	36400596	32713338	28133044	51861908	56832904	NA	48406436	90322232
492	250.086	659.47	2602789	1914647	2.04428e+06	1.84054e+06	1959295	1.81832e+06	1.881e+06	2082721	1.93801e+06	1.74564e+06	1.67897e+06	2.54867e+06	2.12188e+06	1648709	2.02499e+06	2.22141e+06	2.04519e+06	1.94247e+06	1.96135e+06	1.64221e+06	2.05907e+06	137838336	2.31445e+06	2.00239e+06	1.93941e+06	2.34418e+06	2.14598e+06	1.95358e+06	1.97848e+06	1.96303e+06	2.21321e+06	2.03686e+06	2.15063e+06	1.9484e+06	1.76439e+06	2.31776e+06	1.69859e+06	1.99447e+06	2.56197e+06	1.85177e+06	1.69241e+06	2.15841e+06	1.79314e+06	1.53678e+06	2.51781e+06	3174430	3.84079e+06
497	283.152	518.48	48019.7	63583.1	48629.4	62534668	63878604	48925540	22639902	20183312	24607592	91109480	116623728	122370056	44027272	67700056	67594688	19518694	35814936	18542804	9935019	47313064	17409824	17651870	33957872	45313928	5306086	9035686	7122704	13404290	81678784	66311224	27450590	83533680	62346388	104194320	137207760	84020888	54515936	30908386	33101594	133188	106311	128393	113077	109300	106242	112449	117076
503	383.276	674.28	114588	69469.7	778275	2.89844e+06	3.92243e+06	2442939	3.74425e+06	4749596	2.82946e+06	23593232	20576674	14546986	38053896	133554000	37908144	6.70437e+06	6581223	3.7487e+06	3.95488e+06	6.59614e+06	4.5793e+06	7.81298e+06	22221666	18664544	4.24504e+06	11490761	6670751	5385227	5.58215e+06	5.56669e+06	8924439	16911792	6.86377e+06	73976624	35290264	65327816	58013348	12893419	43328888	375530	294771	521661	406051	330357	357117	354321	352701
507	212.103	53.0478	NA	16448.5	290892	30155342	36899508	119892184	39990888	38525244	36213700	30484846	32572222	86199128	35795700	77424960	31617674	54610560	50034688	133052288	98376272	38988944	95307224	70733656	25763244	25822124	42192612	38689304	35471200	46539328	37379184	48343932	32728684	34823144	40913356	32266594	38367344	38593708	35109364	39996288	34240092	11007111	12598124	10547707	9403620	12512726	10274508	11768521	9818696
508	281.136	349.581	21506.9	27194.7	37860.9	64656884	58460232	64444992	84652448	76657968	74817000	69596664	71238296	97208712	95886208	90960912	122045704	54508088	42060488	38646132	94148040	68977472	69246272	74115200	98800408	91640064	93420384	113096664	87630080	68724552	82281224	65271284	86701768	96449120	85233576	94365408	102074656	108024680	118971872	127127800	132835920	119835	113485	108533	103491	105877	80249.9	94768.6	84335.7
511	1179.18	545.199	NA	NA	NA	NA	NA	NA	NA	72310.4	NA	NA	NA	73749	NA	147346	NA	NA	36014.6	50993.5	NA	NA	NA	NA	NA	NA	NA	NA	NA	NA	NA	NA	NA	NA	NA	NA	NA	NA	NA	NA	NA	NA	NA	NA	NA	NA	NA	NA	NA
518	391.283	688.516	824744	672808	3.48202e+06	824865	899987	895982	733868	881348	841458	887379	1.06673e+06	1.03429e+06	1.22954e+06	1.60377e+06	1.33016e+06	771480	745004	899920	732274	749753	847769	1304990	1.25432e+06	933047	768145	999640	776160	909827	766468	893577	709111	789611	1.61741e+06	1.26943e+06	828690	1.28273e+06	1.11778e+06	1.04888e+06	1237282	92314224	82610520	50000684	88654592	94679712	112504888	130897080	1.04834e+06
519	197.107	321.352	56448.7	53882.3	61060.4	430869	372650	460444	837494	992165	761007	1048977	804798	958470	2.63062e+06	2.46213e+06	1.70742e+06	312201	348597	392746	408080	414397	519727	1.32883e+06	1.18355e+06	1268559	1.57482e+06	1.79475e+06	1.808e+06	253390	268176	382079	549653	779266	517577	1.18159e+06	887930	996369	2.50749e+06	1.557e+06	2.67581e+06	124785048	114758112	111647040	79725632	104186744	108893016	108251368	73972336
583	276.145	53.0517	NA	NA	NA	16978728	NA	NA	18154496	20190892	24315776	68896.8	45413.5	27582020	NA	14701509	1.84655e+06	31723806	33741700	21518610	15968292	13075957	1.12275e+06	NA	39820.3	20805034	21454422	25400970	19584136	9296034	43818696	37834968	6.0399e+06	30933376	NA	28714046	37572032	34765148	29221862	36433248	NA	103766720	41922404	1.53799e+06	110015544	60159116	117319480	26413996	94632272
526	342.139	38.1127	NA	NA	72562.7	96502.8	159096	NA	170304	161720	230315	467997	502855	152493	259824	53907.5	526181	3.64816e+06	1197703	438352	442277	1.6049e+06	284977	34066.1	186116	367931	358254	792050	374903	710329	433305	553015	2.31581e+06	569104	927733	177733	261325	261822	279619	292562	369607	10466315	8459181	8537831	7.46845e+06	6.2036e+06	7110242	5.91754e+06	80272928
529	639.566	692.273	141211	259597	270356	7.88718e+06	4749552	9663250	128954536	119575840	114186120	6.97991e+06	13247518	16607751	6.09231e+06	7116158	6122344	30541968	26794548	11351882	77566680	61065912	55532444	16879254	39730920	52531724	63863224	94743064	71509936	60152336	19522082	18874816	61515428	44329264	22754434	108905904	57128920	127454352	125504544	49107272	98822784	303328	349624	138900	334217	377667	1.65255e+06	709367	1.24846e+06
530	229.118	272.343	NA	12374.1	55257.5	197632	256622	918677	477929	379733	516550	880867	636398	1.16909e+06	426396	1.06591e+06	437691	878712	1.02663e+06	1417469	861451	580861	1.0269e+06	1.04988e+06	298811	367562	534606	773625	550161	762203	723808	992987	457251	564362	846482	329684	286532	320625	399536	360400	490198	3.84209e+06	3.66059e+06	3282047	3569361	4.71618e+06	3821426	3.21645e+06	84191872
533	243.135	583.912	4.71335e+06	15070312	7.80862e+06	9644909	6979983	3.3009e+06	9839210	8.11368e+06	8026983	3.34263e+06	3.78147e+06	9107474	7193826	9222201	6903717	9801850	8828266	7.47172e+06	7.04478e+06	10773220	12181602	127261448	4.35939e+06	11003164	8697976	10628209	9744045	11620199	7314349	9033079	13110236	8876801	6959500	9585281	8548486	10611076	9045069	7891024	7.39483e+06	4.94333e+06	2.53602e+06	5.22905e+06	8269082	2.82031e+06	6.17754e+06	5026907	9696027
534	241.068	384.054	11180820	21226052	3123804	8.00041e+06	10836746	17531084	11855506	9205228	7.95994e+06	64461932	40361972	53405528	127171768	58016320	77186912	30905690	29970432	30027186	26572930	19086788	29507956	5360584	9701428	10744249	8.27527e+06	10795706	9139959	26381814	23701894	23453550	32972502	19101064	18578846	6077393	6544956	5.03543e+06	9805045	8.2985e+06	8912155	5327844	5980641	4.52345e+06	5.1009e+06	5.5479e+06	6748965	8608637	6752316
536	265.112	36.8	NA	NA	142138	31890234	36265332	126571048	29980684	30548974	27197950	62614252	56813692	122178640	47896304	126993520	53269252	62595680	68350288	114888936	104271072	50359808	95781048	77449144	36754948	37518528	10849801	32414610	20506730	56907904	64475216	66820944	48431440	50045852	64858032	53179216	55067188	52998076	46390424	24187884	43887112	739867	694906	758247	710418	771364	629093	560496	321403
537	575.464	748.294	65994.9	59469.2	NA	49217788	17477570	29471670	19477676	942116	45923656	1103210	44234.4	754324	741443	766081	1.00194e+06	54479464	1089042	803209	76310560	45676140	512508	443377	860813	978082	25740388	27186288	7749642	16978162	41991280	29694376	13327895	67775472	1.22975e+06	694781	27321528	26993352	22815170	8823122	41623216	31858016	21650882	55105.8	1.03225e+06	50711156	109908240	27399774	54310940
539	423.323	753.379	NA	NA	47705.2	9009734	12006739	12415087	26361570	22144788	21985866	15316372	19295804	19880922	40737500	49041860	53537100	3890669	4.95376e+06	2.88216e+06	6.9157e+06	7.42673e+06	9019964	23320464	68014592	38750264	55533548	125814216	95034632	7.73899e+06	12251892	9440058	17949810	19278424	10885426	38659868	27694416	54974148	111642960	24518214	126699400	NA	101641	NA	66132.4	112853	177894	122505	62621.8
3193	247.097	480.445	NA	NA	42757.9	NA	NA	NA	NA	NA	NA	NA	NA	NA	NA	NA	NA	NA	NA	NA	NA	NA	NA	NA	NA	NA	NA	NA	NA	NA	NA	NA	NA	NA	NA	NA	NA	NA	NA	NA	NA	NA	NA	6.4696e+06	116007160	NA	126598032	38484084	NA
543	310.187	254.551	NA	NA	39305.7	NA	NA	NA	NA	NA	NA	NA	NA	NA	NA	NA	NA	NA	NA	NA	NA	NA	NA	NA	NA	NA	NA	NA	NA	NA	NA	NA	NA	NA	NA	NA	NA	NA	NA	NA	NA	100626872	102746624	108356096	80069816	96044576	93795072	80148272	47498456
570	639.567	692.333	98735.2	NA	270356	NA	4749552	9663250	NA	119575840	114186120	6.97991e+06	13247518	16607751	6.09231e+06	7116158	3.98378e+06	7.21086e+06	26794548	11351882	77566680	5.42746e+06	48412248	16879254	39730920	NA	63863224	55313744	71509936	60152336	19522082	18874816	18298388	18091748	22754434	106102312	NA	NA	125504544	49107272	98822784	NA	NA	138900	269296	NA	1.65255e+06	603438	NA
545	381.297	709.966	11449639	3.99018e+06	9825998	21747740	33070770	19724594	17173810	33288350	19394442	33206562	28725472	20626892	125434840	123852544	68451400	24112238	15410440	17285948	13532256	10094182	15743798	108088784	63528252	51649224	26979628	43523996	36066256	31920928	17224536	26272692	25838542	28488154	17177592	72544472	69645568	82423528	98631992	66365996	75471272	39742016	34927628	48486808	30782440	39985992	37246688	44748548	27118592
546	577.48	804.487	263102	726941	97571.1	99561088	36672388	47453636	39852736	1.80501e+06	68996512	3.12516e+06	138631	1.76084e+06	2.00565e+06	1.89712e+06	2.26448e+06	70644696	3886077	1.94554e+06	103925688	84480536	1.22046e+06	1.47074e+06	1.7468e+06	3.06162e+06	44477008	48990736	29814600	49125196	54160848	52453400	43675500	81963704	2.62307e+06	1743971	46951908	46630148	57647244	29758844	65005280	61507468	38646020	611781	4560246	71599536	125405400	52751712	66200236
151	325.273	676.21	467944	453662	244391	5372863	7.60357e+06	4897878	11528141	15444132	12704058	22823586	6689531	10887568	118741408	73987432	96838264	2.76641e+06	3300743	2.49603e+06	2.17196e+06	2.71607e+06	1.69828e+06	17946150	34971116	22516094	18576544	94500720	37983096	2.18769e+06	6.91949e+06	7164629	3.07907e+06	11394149	6.59755e+06	22561362	23588672	34900672	52021052	68310824	124240936	424486	313879	148979	380747	179244	593726	1.15312e+06	586622
1454	297.167	441.893	NA	18133.6	85617.6	68537328	64335388	69969808	78122560	NA	NA	79475648	73710920	NA	91608104	NA	124038848	77120872	NA	56760820	17391562	66335424	58696164	48932040	77353776	75121520	48479584	88791448	66221220	70189616	NA	NA	62110496	110170560	100274856	83725824	94780656	91085448	NA	84559592	99494760	92259.1	115991	100654	73340.3	75646.1	NA	94922.1	156536
572	281.136	358.896	16964.2	28009.2	43096.4	56634164	48470296	58601392	72091728	57810416	59343416	50113116	57560076	75894000	67132984	61350808	90195664	38123052	19679866	19762380	83764488	46493152	58178364	66108084	97713352	82770576	72525336	99261952	74329936	54586160	53669784	42626944	76407360	74970224	67748704	94955176	79995160	119111840	114773592	90460600	123346944	156366	132210	102704	98083.6	131799	94960.5	106678	107497
4087	743.564	604.046	NA	NA	NA	611299	409562	631758	412172	282463	240058	4871801	5.69428e+06	1.30045e+06	12394647	3.11224e+06	999120	234075	17191556	309525	954304	9285326	602641	487140	NA	2768194	616332	105534	834589	123039	13314056	5.52526e+06	67183	2.78062e+06	12954154	22083878	123320520	749875	2579111	2.7564e+06	387563	NA	NA	NA	NA	NA	86794.2	NA	NA
553	438.285	618.993	NA	NA	309178	NA	NA	NA	NA	NA	NA	NA	NA	NA	NA	NA	NA	NA	NA	NA	NA	NA	NA	NA	NA	NA	NA	NA	NA	NA	NA	NA	NA	NA	NA	NA	NA	NA	NA	NA	NA	2.91519e+06	2667147	2410440	2.12067e+06	2.84679e+06	1.77616e+06	1.63724e+06	959930
554	251.047	655.215	973468	273288	182947	711634	775113	750693	752936	936835	933447	784377	634893	697690	686427	965139	664966	603656	716136	604749	629652	604034	539677	14032167	769093	689595	682416	667289	745848	570440	808943	714268	521994	792746	580290	1.13008e+06	936581	831799	966598	656159	1.15226e+06	59575016	54850264	82917224	38144636	34257520	72797384	57768768	123244032
558	393.297	711.994	2.87839e+06	2.20785e+06	5213843	48385696	50870292	39489772	80198432	72502192	66373732	42558780	50536644	53992516	87896928	70548952	67954664	39396964	53692940	43777444	54603364	33018032	54797868	69369688	48079588	51865132	76874016	70926184	68632440	60260612	52392904	59961888	58146720	49632432	47099944	86125832	100348440	89770320	107204048	121760688	97771680	4.66279e+06	4.6785e+06	5073338	3.42768e+06	3524308	6.0269e+06	9653711	5.08531e+06
560	242.247	670.164	216021	130611	10474084	1.52923e+06	2.89775e+06	3.30782e+06	16303658	17851556	17806524	6010541	1.68627e+06	2.45729e+06	49915032	10071648	18742052	497159	790879	608962	724079	594599	659094	22131642	12032299	14842620	37820516	51272392	37021076	835376	894552	693023	740821	4731720	3.17011e+06	9208240	13629042	11667321	22953186	121584504	36333136	265881	216438	284460	231495	179044	271439	339570	313402
561	463.266	576.46	NA	NA	16682938	NA	NA	NA	NA	NA	NA	NA	NA	NA	NA	NA	NA	NA	NA	NA	NA	NA	NA	536584	48365.4	NA	NA	NA	NA	NA	NA	NA	NA	NA	NA	NA	NA	NA	NA	NA	NA	121374856	89964224	94873512	47627852	50540168	75649536	65555780	1695328
499	154.044	53.3212	82819	75123.4	120893632	1.24703e+06	466092	214527	235489	220202	289669	563502	999310	669979	293986	465092	357335	1.11129e+06	653061	966839	1.00754e+06	779375	729963	435400	1.09888e+06	611399	177020	781707	451897	1200884	1275544	678130	813193	594319	673592	793993	712658	749787	580079	107647	575787	48083.3	50411.4	68748.1	53920.8	70409.3	68918.2	61518	42331.7
562	312.326	733.282	2.1443e+06	370110	6.80545e+06	11716481	9558933	11513533	10552768	5588854	18573714	15530800	1.90247e+06	24364982	10464251	3173200	14838399	8.24769e+06	9996559	6.20704e+06	10491329	5.74758e+06	7983579	14674891	13272098	12727044	6665767	7578212	5.68451e+06	7554937	19870138	8.01899e+06	3.41311e+06	4.29066e+06	4.41572e+06	9099537	15362696	48959236	27951598	48993788	39146920	10913691	9129566	4.8785e+06	7502140	9898000	8.2458e+06	3.81678e+06	7690471
1005	253.141	478.994	126085	132313	80559.5	56794404	68621272	43801392	29331490	39354176	27347168	72292640	65829760	119957240	28559802	28665782	72198232	32183206	56720820	33876856	5.88104e+06	22396746	6.9634e+06	8523244	13336931	17131832	4.2181e+06	5.2151e+06	3.61838e+06	10648648	76132184	96914448	5513768	41588652	43322184	44157376	86857640	27992382	22039162	19742160	13871770	112204	145301	155268	137701	115890	NA	145450	153310
571	583.503	674.698	NA	110075	181967	18116914	17879758	13672637	44068288	47495112	36026184	14463946	19311548	19610130	17123758	3.5937e+06	10050326	24051768	20707580	7.70941e+06	52332700	53873176	49447744	21832286	40790940	53381928	97686544	103483928	119147968	28799886	13293533	9596782	61056952	18476284	7.96135e+06	53391840	31145496	75930712	61853848	25573962	75566944	247987	226203	NA	NA	313266	531659	363708	401509
574	199.133	430.637	32839.5	49540.1	48923.2	11475175	15105531	9650023	6016516	8234730	4997724	54379636	45351788	119034520	10194620	12430174	34240136	5.76615e+06	9315459	5.20619e+06	3.33395e+06	10894675	2.9202e+06	3745960	2.08275e+06	3.55974e+06	954930	612495	700222	3.2882e+06	35130956	22890642	3.29489e+06	23325086	15961687	13472978	47531140	7.07522e+06	4579092	7340704	1.85902e+06	123335	144790	101203	70809.9	81845.2	109493	83374.7	81613.2
586	283.188	613.821	97305.2	100512	60426.1	410922	407075	307289	602536	526502	774487	14995961	5670452	5872423	30391892	117019192	53693208	229385	238861	154201	371224	519101	230176	1.93554e+06	6.77425e+06	3897133	990660	3.68454e+06	1.79451e+06	245277	349158	329530	377143	1.52964e+06	974386	13266935	4.69157e+06	19862416	27666262	1.82714e+06	21095690	91143.9	66661.9	104690	78890.3	130145	108013	76575.6	125357
587	231.086	50.2353	NA	16343.1	116779616	53443.2	66652	899762	133341	93981.7	108765	70235.1	100579	291830	124461	341729	75936.4	72523.1	NA	198204	385830	59406.8	166945	298467	103662	74583	95593.6	180321	122231	70798.9	52666	91336.1	92246.6	68690	83532.4	92931.4	158173	109800	85513.6	93172.2	102690	539214	625869	513475	516744	660076	589635	511895	421933
588	509.456	722.182	112997	149592	NA	99165360	9182957	22249224	4686736	138972	59330072	360356	105714	219103	81323.3	168474	92602	35242156	552840	131984	82036528	59641512	87581.7	122404	115655	140516	18772568	17758900	1465097	3043217	21539984	19100466	2.54411e+06	64743604	144442	213467	16961820	17724628	4.19223e+06	813602	52604956	7.9399e+06	6.46256e+06	93240	419306	42774660	55469504	18249448	26860686
591	397.33	718.52	298325	279755	365375	3.47933e+06	4.59026e+06	3.8017e+06	11866607	9501144	13568366	12428792	19377978	8837364	14539186	37752144	12116089	693642	998240	635874	1.33915e+06	1.87992e+06	1.12473e+06	33542356	8504945	23020274	10884757	7.75345e+06	10967947	1.23198e+06	2.22582e+06	1.85526e+06	2.10204e+06	11319447	5.42762e+06	115980336	44529020	50910340	22510134	10262020	12871466	431792	372961	455097	363512	317402	543179	428465	410125
593	223.123	551.898	NA	NA	NA	57490972	61976500	74259016	72194832	66476664	68737504	57531132	52421088	113057400	56926080	59704144	110540896	37219204	33628652	42474224	49192748	48682044	52828568	76913584	115762872	74250224	72682344	101525624	72726472	52920532	66869416	63896552	62883688	84736816	76728040	64277528	66707020	75261312	84305128	63945076	90565192	NA	NA	NA	NA	NA	NA	NA	NA
597	546.488	673.434	3.61747e+06	1380520	460886	18309246	14060420	7.75277e+06	5.19233e+06	22671358	10204950	3918818	7.10523e+06	24158828	7.07588e+06	5.54084e+06	20279720	71219160	56986700	61225072	93945856	38074976	108862976	39996404	9180781	6.06905e+06	3.90321e+06	4.6553e+06	3.96437e+06	114975048	60042456	53288740	73161336	37401848	44980728	58699596	48397592	25410478	22363600	16565205	11378913	1.08442e+06	907922	2673277	918965	1.02071e+06	988174	1.0223e+06	1.36173e+06
604	591.495	713.493	27695186	31771158	208291	28164176	17150098	13597826	113666768	9505049	38971060	40928204	49802052	51067600	470000	66107980	9131861	41042172	38468064	60284116	6.96571e+06	40954316	13786047	11823021	21222970	7766870	9279332	94798928	57582172	9285465	12743460	23930466	19431176	8.3002e+06	60728680	105917984	7.08907e+06	63087372	57545916	13380962	15115717	14742415	23221474	220614	29064244	71567.3	10143843	52371496	10851472
608	209.128	348.12	NA	24650.7	69893.6	36504040	34336080	48639768	56425452	47821968	52831708	39091112	42136800	49438452	62880000	63972532	56495980	34194588	30917758	37828896	62333388	46781780	61461444	52914688	70245648	54121296	71732408	103729136	75888600	55700528	39674976	35003956	79277896	50922632	47804536	58106732	45326472	78036616	97706896	66711104	113096096	253676	222634	231188	220458	252421	243021	242839	174537
610	295.188	519.306	46882.9	39234.9	96739.4	2.66935e+06	1.35248e+06	3.5101e+06	2.23209e+06	1.36565e+06	2662654	744369	991966	4.99492e+06	828399	1.10582e+06	3.75176e+06	61608992	6.73148e+06	43891232	112853992	3.76497e+06	44394360	1.39685e+06	2.88832e+06	1.54582e+06	863039	2.54869e+06	1.17627e+06	80362768	7321564	17034370	31876446	3.7535e+06	18736736	1.71527e+06	725604	2029927	1.72694e+06	528887	1.75683e+06	185143	182480	197452	171156	205448	230727	212341	233316
613	330.202	362.448	NA	NA	34098.8	477765	478103	6188316	1.25638e+06	1.29132e+06	1.39871e+06	2.0829e+06	1.26915e+06	6034966	926060	6.1896e+06	798815	1.15016e+06	1.22983e+06	2863217	2.97456e+06	973753	2.50713e+06	5.44814e+06	625273	566462	1.63823e+06	1.87878e+06	1.16086e+06	1.00148e+06	1.2905e+06	1.18859e+06	840991	1.01588e+06	1.58898e+06	751177	951320	879883	1.3237e+06	910357	1.12105e+06	91547744	96150400	88317960	71787912	93159680	84954800	69373104	66911148
618	309.24	681.711	311436	343893	348435	11743825	17044236	10394093	8136005	8941483	8665250	7.071e+06	16888626	14767391	8208235	1.89041e+06	5.25105e+06	80015072	47600844	77253624	62520200	27778714	51022040	12528335	9827091	15795337	9239509	9632540	11090581	79470792	37633164	58669900	111726376	21412792	96635144	22682638	23080098	22610558	7820899	18422134	8728699	299190	263800	324116	291450	309750	278782	318151	311299
397	478.279	595.113	NA	NA	NA	NA	NA	NA	NA	NA	NA	NA	NA	39420	NA	NA	21727.1	NA	NA	36703	NA	NA	NA	NA	NA	NA	NA	NA	NA	NA	NA	NA	NA	NA	NA	NA	NA	NA	NA	NA	NA	14129453	12689519	7202140	14447720	18551464	17895044	15148246	2005567
625	423.308	707.817	48737.3	48036.7	500059	9167383	12914376	10324992	20816622	23408954	28605204	21618238	39479760	21281694	21068998	65065432	22304294	1.32423e+06	2.20718e+06	1.1202e+06	2.4916e+06	3.76587e+06	2726356	45512652	16601055	30427488	20410428	17896942	17936344	2.93797e+06	7058707	5.3731e+06	6.31707e+06	24246322	12689779	110414608	66166864	70370184	32175368	18488394	21344352	152703	168022	145574	96975	125491	177765	287466	131029
631	399.199	514.841	NA	NA	NA	10256569	15667384	9802718	13448282	19059228	10494234	11392986	11539685	19796802	12924271	12656869	18371454	59013276	55843480	48165892	51567860	63467832	50786196	2914884	5294251	7114933	5861279	10592442	8.22705e+06	45941072	73083592	66346632	37185252	109040832	88170520	215183	193363	192688	215078	126437	223946	114651	83427.9	124408	90980.1	87796.3	111398	81538.2	63865.8
663	577.48	794.682	214682	391915	NA	NA	25302646	39744996	NA	949969	74874872	1.34874e+06	106513	1.27604e+06	665088	704148	NA	NA	2.47171e+06	1.04479e+06	108619528	83977088	231585	829621	468645	NA	36496028	NA	5.57519e+06	14723694	59199932	42461416	11637438	25581502	763892	NA	NA	NA	19154844	6893982	63247416	28459744	19755402	391550	1.32803e+06	53509996	73951576	41294504	NA
639	368.206	514.633	NA	NA	NA	28734.6	37078	52047	NA	NA	NA	NA	NA	NA	NA	NA	NA	140672	133849	151566	NA	46296.3	80873	100597	NA	NA	NA	NA	NA	122075	100773	81268.3	100719	NA	NA	NA	NA	NA	NA	NA	NA	41349364	36026752	36786044	17647310	22325090	24143974	20279854	80393880
642	227.164	498.056	56527.5	86265	126425	21922508	23394924	31424642	24989270	23531520	20463974	53114684	77454048	106296608	43365132	69552392	55130892	11164630	12388778	9875863	20550614	30303900	15469605	26693462	14140736	19944086	17950232	14865313	17976858	11994700	34055720	28962356	16069816	51705052	46073396	40233588	65832292	27920836	30262944	39123708	17175288	174033	195325	119009	164706	184658	206934	160113	218978
646	373.306	638.742	NA	34763.9	50644.6	4249841	4344618	1223072	605988	355880	276002	6.89471e+06	9304618	6521040	2.46062e+06	2.06089e+06	921191	2.91878e+06	16904026	2.02668e+06	5159201	17853428	4.74407e+06	2.07716e+06	54565.6	3.01442e+06	211246	174184	272566	458413	27553164	60411572	595588	9717229	105806840	9700697	21428456	10545652	2135020	1.10501e+06	428710	1.31474e+06	1.20523e+06	1.01048e+06	981900	2.18746e+06	1.34126e+06	978732	1.65476e+06
647	281.136	421.158	24393.4	37950.6	62256.3	77529280	74057424	101916552	44227556	34904348	40880548	86940520	101096256	86199992	25316070	32577408	20030160	15636864	14521448	11611966	26682078	37183916	22234392	60436244	54267272	82708856	10630898	16343050	12291404	22841762	49882440	31352844	72377704	42884156	81368720	105739232	68090304	64595864	39250160	26000890	22653882	133204	144945	139073	118267	111790	110584	135771	82065
649	425.215	637.842	2.15885e+06	2.05278e+06	4.41435e+06	1.63313e+06	3152478	63912208	2.34183e+06	2.51572e+06	1.93909e+06	4.74355e+06	2.65309e+06	4.72559e+06	5530792	1.97193e+06	2.46767e+06	2.13777e+06	2.19573e+06	4.37979e+06	2.08359e+06	1.46647e+06	1.60703e+06	105699400	1.62504e+06	3.75897e+06	2.7997e+06	4.33621e+06	1.51709e+06	1.33905e+06	1.43951e+06	2.14387e+06	1.89039e+06	1728249	2012468	2.26986e+06	2.63018e+06	2.53549e+06	1.84322e+06	4586636	2442038	3.49445e+06	3.95693e+06	5432986	2676505	2.54713e+06	4.43811e+06	9937476	4293396
656	268.165	278.459	NA	17138.2	53607.9	837563	995246	8603483	3342777	2710859	2.97265e+06	1.73575e+06	1.15131e+06	5839830	2.06413e+06	6.56262e+06	1.88343e+06	778530	808529	3.02124e+06	2861180	1.05483e+06	2.65771e+06	5595813	1.08039e+06	1.14346e+06	2.80874e+06	4260508	2741138	746109	1.00646e+06	930143	927294	1.57459e+06	1.725e+06	1.03705e+06	1.56784e+06	1.29078e+06	1.81071e+06	2.06457e+06	1.96385e+06	89265464	88387808	79345488	70695560	87093840	79952576	71062360	70119536
37525	633.627	542.638	NA	21974.3	103343288	NA	NA	NA	64033.6	80411.3	109869	NA	NA	NA	NA	NA	NA	NA	NA	NA	NA	NA	NA	NA	NA	NA	NA	69026.7	NA	NA	NA	NA	NA	NA	NA	NA	NA	NA	NA	NA	NA	1.57862e+06	1.18961e+06	1.04042e+06	NA	NA	NA	NA	NA
1031	229.1	321.908	NA	NA	NA	80779736	78354568	97254664	96628520	NA	NA	72103392	76777336	NA	70086368	NA	68713368	88359488	NA	102690808	88546904	78675816	91009904	91667360	65342276	71775880	NA	71066912	67733008	82212224	NA	NA	64204928	75275728	67866904	81440464	94080448	76048424	NA	NA	69739440	150629	152351	177769	NA	157480	NA	242732	912859
603	405.263	724.301	NA	63384.3	101967112	69375.2	NA	NA	NA	NA	NA	NA	NA	202377	NA	49187	NA	85024.3	NA	NA	NA	NA	45708.8	412791	NA	137448	NA	NA	57141.2	58847	NA	NA	NA	NA	54356.2	178301	NA	43343.8	NA	NA	NA	5.9085e+06	612156	5553291	5.76085e+06	922386	5.60713e+06	5096815	NA
678	228.079	453.306	32245.5	28237.2	322372	34469.9	27636.1	55922.3	26733.5	NA	NA	NA	NA	NA	NA	NA	NA	NA	NA	40984.6	NA	35059	NA	NA	NA	27786	NA	NA	33813.6	NA	NA	NA	NA	NA	31080.6	NA	NA	NA	NA	NA	23673.2	25015012	22826496	24461790	26201026	29519192	31206730	36590548	33409518
865	229.143	445.665	NA	NA	NA	55465408	59195340	50394196	45408552	49758436	37639436	86857200	71061208	81174704	44727472	43414580	56863680	29593314	42938236	30796302	16398298	31204046	18565402	31044510	14686378	28783266	15891878	7023951	10608391	22911366	72857944	71160888	9980210	49984876	56030704	53012648	101161064	30721212	23258362	43861404	10707486	NA	NA	NA	NA	NA	NA	NA	NA
688	380.228	575.355	296851	752604	461376	4.36948e+06	4374565	2951905	2159990	1.22534e+06	1.78225e+06	15319389	10531468	6466835	26570372	11809613	4.4455e+06	1.73812e+06	24219846	1.29755e+06	3.11438e+06	99628456	7.56693e+06	4.00298e+06	570811	10015375	6.1691e+06	1.62054e+06	4.23323e+06	1.60602e+06	18561966	8754174	955068	9965396	39214204	30041380	97365944	3543122	5958402	8893666	3140185	1.43854e+06	1.32346e+06	181928	1.14894e+06	1.50762e+06	1.29156e+06	1.10417e+06	1.13885e+06
689	1092.14	551.961	NA	NA	NA	NA	NA	NA	NA	NA	NA	NA	NA	NA	NA	66988	NA	NA	65306.3	50462.9	168187	97718.1	NA	NA	NA	NA	NA	NA	NA	NA	NA	NA	NA	NA	NA	NA	NA	NA	NA	NA	NA	NA	NA	NA	NA	NA	NA	NA	NA
692	345.274	611.8	NA	NA	NA	4.63205e+06	3.83549e+06	988555	351529	180151	142541	3.37461e+06	5847352	5.03436e+06	993824	1.47697e+06	418606	2.08989e+06	9467613	1.25095e+06	4.51553e+06	13664462	3.67259e+06	1.37407e+06	19705.1	1279354	86286.3	57412.7	82650.5	294529	19867518	38573328	428664	7905325	99300232	4041284	10461313	3.61175e+06	571284	374382	116955	133291	51354.1	NA	36301	67458.1	94082.9	58673.8	46973.8
694	343.295	603.798	3.39178e+06	2939921	11201933	2904661	2359267	2.57615e+06	2260619	2.98299e+06	2.15135e+06	2678862	1.95695e+06	2.4706e+06	3342117	2817251	2.83526e+06	5462513	3.06092e+06	2.23352e+06	2.3684e+06	2219202	2220028	99112648	2795275	2.23179e+06	2.6086e+06	3.28193e+06	3.32771e+06	2.26976e+06	2.06509e+06	2.34824e+06	2.3376e+06	2.20569e+06	2.46876e+06	2864670	3.20298e+06	2.69758e+06	2370783	3873332	2.81968e+06	12357340	11663907	23327838	11101427	7.66514e+06	11184652	14032105	17129334
696	229.101	316.381	NA	NA	NA	69184672	65619612	97049872	81526392	77247392	72479152	70330552	74765472	91225568	65030276	78018520	64587400	71382528	80610760	98714808	88952296	65983476	85921856	76454048	56637848	60916160	68304432	61451648	60475376	73975912	72180760	73128000	60152644	59581444	58763368	73785296	80822960	66753712	68288400	76211592	65635048	11705080	10490001	9534594	8993211	13107965	11888843	11869471	19643958
697	405.263	760.949	NA	NA	98673072	NA	NA	NA	NA	NA	NA	NA	NA	800777	326707	343410	NA	NA	NA	NA	NA	NA	132732	79830.8	NA	511263	157442	NA	NA	NA	NA	140914	NA	NA	405965	978056	153373	148782	NA	NA	NA	269976	94014.7	524734	883528	135919	939976	367786	NA
698	337.307	680.28	46942.7	55044.4	NA	871882	866436	867326	1.01594e+06	826170	985164	810117	891523	912116	919432	1.04186e+06	701623	529037	712489	596338	696999	512327	812232	1325254	780380	999063	1.14351e+06	824078	1.08863e+06	720663	855238	701574	847728	914805	767238	1.67181e+06	1.58554e+06	1.29385e+06	945303	1.64583e+06	1.06347e+06	3.11111e+06	3.35787e+06	6489022	3118798	3.16696e+06	6748918	28236738	5895966
2315	228.078	453.176	NA	NA	259454	NA	27636.1	55922.3	NA	NA	NA	NA	NA	NA	NA	NA	NA	NA	NA	NA	NA	NA	NA	NA	NA	NA	NA	NA	NA	NA	NA	NA	NA	NA	NA	NA	NA	NA	NA	NA	NA	25015012	22826496	23359606	26201026	29519192	NA	36590548	33409518
1012	295.152	408.187	22035.3	28903.3	113655	13284514	8829183	11789465	23027886	14238724	16424202	6.13893e+06	7420051	27007596	11986950	7.73623e+06	32687824	31143528	12264312	17772300	48614684	21287776	32665396	6.29804e+06	38473472	19332474	21304868	46336724	23876416	71427184	23153040	17017142	97907888	33708488	31827528	19112468	11569441	25288836	26138744	14454971	31771086	363866	360443	323750	287976	311269	356586	374943	345600
703	425.287	667.623	181686	140827	121233	173177	158122	149452	171700	198315	185289	145249	199165	171367	166354	439162	157984	170417	124435	140383	164248	157486	117077	3.94051e+06	147121	179571	143572	184675	131034	150518	167263	156254	103273	154070	157325	236232	167995	204458	141084	146833	144431	4.73571e+06	5.53589e+06	8.38664e+06	5.87562e+06	4731413	13271373	34406696	6.11065e+06
743	442.3	737.516	4.25082e+06	3.00572e+06	2.22462e+06	2.71328e+06	3.66128e+06	3910373	3.35706e+06	3.18236e+06	2.99655e+06	3790234	4.23943e+06	2.74831e+06	3.71518e+06	2546140	3.54192e+06	3.08751e+06	3.34106e+06	3.63206e+06	3.48211e+06	3.1463e+06	3.13484e+06	97306648	4.18226e+06	2817910	3.26598e+06	2.96771e+06	3.33471e+06	3110390	3.85314e+06	3.28953e+06	3.00792e+06	2639968	3.30751e+06	2.26608e+06	2.57704e+06	2.83817e+06	3.15256e+06	4.33754e+06	3.45841e+06	3.84099e+06	4.57932e+06	3.86692e+06	2982172	4160509	3.0788e+06	3.92756e+06	3.35006e+06
708	957.503	624.13	NA	NA	96859992	NA	NA	NA	NA	NA	NA	NA	NA	NA	NA	NA	NA	NA	NA	NA	NA	NA	NA	NA	NA	NA	NA	NA	NA	NA	NA	NA	NA	NA	NA	NA	NA	NA	NA	NA	NA	NA	NA	NA	NA	NA	NA	NA	NA
711	496.339	694.866	NA	60626.8	453166	NA	NA	NA	NA	211989	NA	143169	NA	166920	NA	405633	312525	49930.2	150552	107430	NA	NA	131551	567504	186792	371006	NA	NA	NA	65567.1	NA	94202.9	NA	NA	162359	297838	108443	185421	NA	NA	NA	73179160	55446336	68875472	54033968	65361196	79838584	81907336	69314472
715	293.172	598.368	157473	111189	140849	16122164	20023888	16527400	3326334	2.95837e+06	3307074	7975759	10581774	6513758	4454324	7868270	4382685	12178218	26557610	10688992	42173316	53363332	40702944	2.76166e+06	6338326	7.64741e+06	1.32399e+06	2056815	2.03921e+06	20456960	68973368	33203938	96479992	14585050	13225885	10692425	7.87136e+06	9109778	6775184	2.31664e+06	4.34603e+06	105962	123548	170486	125823	115502	135033	154526	155170
717	169.086	421.208	41252.7	62221.2	63642.2	12685136	9938614	55648768	15267911	10260358	13748251	21778752	35653940	63488576	11402157	96136528	13844271	25848086	16669959	15085790	63016824	40360916	43472900	39837948	19295184	15246946	16650361	32170556	20792876	58927640	19202502	12779949	33012630	13393235	12248349	32793114	25811782	33998016	37232476	20490802	31046300	173509	175005	160836	156250	159016	196149	202107	227822
718	401.338	608.671	NA	NA	NA	5617639	NA	NA	2.67078e+06	2.39396e+06	2.92566e+06	NA	NA	14674856	NA	4.2418e+06	NA	NA	93957456	96121488	70715704	25167716	NA	NA	NA	4090205	3515195	9432236	5.28609e+06	NA	37103340	42721628	NA	4155274	NA	8050741	8830213	9431900	5613695	1.61352e+06	NA	NA	NA	NA	NA	NA	NA	NA	NA
722	371.101	677.868	6.63582e+06	4527795	8.34099e+06	2.92502e+06	3280924	2.40478e+06	3.13901e+06	3.67398e+06	3366043	2.62337e+06	3.28799e+06	2.75902e+06	4.10612e+06	3848515	2.91377e+06	2.64196e+06	3154778	2.35402e+06	2.84312e+06	2253390	3.19961e+06	95511128	2.71267e+06	2.69426e+06	3.21345e+06	2.86274e+06	2624894	2.73045e+06	2738892	3.39518e+06	3.03708e+06	2787143	2232078	4.15586e+06	4775489	3.48263e+06	2790936	4.3255e+06	3.39908e+06	2.12692e+06	1894547	3016111	2.26111e+06	1915475	2.06674e+06	2.81235e+06	2.75357e+06
1313	225.148	355.374	17136.3	27363.3	165388	27426686	29791638	47212940	35640848	NA	NA	50421848	56805912	NA	61874192	NA	95143136	21284298	NA	NA	NA	28792366	33362292	56215616	37357092	43720544	NA	52094904	41474928	35042852	NA	NA	42463932	66403300	50173008	65706180	74705120	69417240	NA	NA	69372208	115724	92824.1	81837	48614.3	92269.8	68289.2	67489.8	108426
1404	523.472	766.716	121884	289647	NA	NA	22821634	32574284	17794704	576393	45467324	1.23878e+06	200667	834163	539056	667424	495516	NA	1.10941e+06	543234	91360264	NA	431326	726236	574209	1.01321e+06	25187706	NA	7576941	20232898	26894054	27612254	19165102	NA	877539	822877	17753568	NA	26945026	9519436	48157740	28024114	18525952	200655	893221	58818848	94940840	25695022	NA
769	1180.17	544.874	NA	NA	NA	NA	NA	NA	NA	NA	NA	NA	NA	51541.3	NA	81718.6	NA	NA	NA	NA	NA	NA	NA	NA	NA	NA	NA	NA	NA	NA	NA	NA	NA	NA	NA	NA	NA	NA	NA	NA	NA	1.99113e+06	1.25214e+06	2.06788e+06	NA	NA	NA	NA	66538584
729	178.071	46.9801	NA	11401.6	292015	2026558	3.61397e+06	1308107	39101080	44026692	43662984	14184928	7.64403e+06	2.08775e+06	14972394	1.31666e+06	10896595	3.72373e+06	2.33595e+06	1.80852e+06	1.12792e+06	3.53153e+06	1.29134e+06	2.15091e+06	4.78522e+06	9967330	8771329	8641791	9831511	1.95834e+06	7.48475e+06	10535092	4.51266e+06	94032352	63478804	2.26264e+06	5789399	4831228	5892045	7.27545e+06	6712578	27371550	29109400	32485066	37047536	27776142	30039740	33184928	28254502
732	226.18	535.19	6547651	4.50127e+06	11096161	7864867	9504304	14995421	6190198	6.35352e+06	13195483	16861162	3.10796e+06	26961170	9734777	5.09496e+06	22353994	10230492	13023149	9955684	6.56046e+06	9569284	6.71436e+06	93696304	38768204	6.55593e+06	13245171	6.51424e+06	10084857	7605076	12519534	5333188	5957024	5.73473e+06	4.97144e+06	7267452	9809007	31628548	11732636	42374788	10885462	23121356	12149158	11815114	19076982	9423530	12144486	9392776	20074754
733	166.086	137.67	14611.4	40437.2	159464	5201137	8299492	22545854	15333444	17654870	4958658	5.181e+06	2.32635e+06	5.70357e+06	4.80073e+06	16596481	4.47887e+06	4.02964e+06	6.48945e+06	13039461	2.92722e+06	2.49258e+06	2.80664e+06	6003551	2.34324e+06	2205152	3.34696e+06	5136757	3946594	1.73323e+06	4254865	20676996	2.43829e+06	7.73163e+06	13832897	3.83135e+06	4757886	4540457	4.84079e+06	3.52146e+06	4731575	33791216	31780560	30803704	22096822	28946190	28583426	23403710	43023948
1983	310.114	44.4374	NA	NA	103656	NA	NA	NA	90575.8	3.45102e+06	4710721	NA	67636.7	1.93434e+06	98515.3	883644	153152	NA	1806491	730823	770726	NA	NA	NA	95495.4	130462	6150250	201921	196382	NA	2.16177e+06	2701484	NA	1.14795e+06	NA	57551.5	NA	974966	8575414	7126302	131956	NA	NA	NA	NA	NA	87340608	6409185	6561199
736	549.448	731.007	95149.5	145830	NA	86974496	18101386	31079924	10316531	318900	57709840	725180	47984.8	289750	226998	212077	304029	58268184	1.11595e+06	298031	79899544	57206556	185264	169403	218546	320376	27247210	25670744	5.43045e+06	14240782	25455756	27599890	9665805	63366928	398425	227065	23388012	22450952	15804050	5777622	54017808	23167308	12802349	144735	676369	57510736	70718768	18952864	31796620
744	239.162	574.767	13521858	21064366	18782822	37952496	44363256	51960572	38405260	36252376	26093820	35236952	28689386	27402960	43084792	31627932	40397532	14285410	18070162	14399405	15020012	12133040	18109412	92661672	32227688	42644320	33526640	40582468	41116904	21246538	17624460	18417318	18787932	14437147	12829595	29413004	31111842	52014896	55940928	27003552	41506468	9192349	9395896	10875642	7817665	7.0228e+06	10508790	8692400	13627303
745	464.264	584.491	NA	NA	NA	NA	NA	NA	NA	NA	NA	NA	NA	NA	NA	NA	NA	NA	NA	26728.1	NA	NA	NA	NA	NA	NA	NA	NA	NA	NA	NA	NA	NA	NA	NA	NA	NA	NA	NA	NA	NA	9357148	8.23063e+06	3.13382e+06	5.76113e+06	8333914	7175288	6.33829e+06	4945817
749	297.204	532.278	38848.4	31825.6	115782	1.10893e+06	1031476	2.94366e+06	984490	952943	767819	958620	988655	2.40737e+06	737443	371166	748963	65152636	8848403	56906176	92011992	4532716	51443704	1288780	624505	935974	502412	394464	314974	84714592	6382068	16586103	21670404	3.07226e+06	11062013	1.02942e+06	1.70749e+06	833272	272646	1.32782e+06	228030	127079	116373	113773	95034.7	97439.4	101532	120666	131555
1263	297.204	526.365	25412.1	17618.3	NA	596546	549920	2.02417e+06	285946	314704	139527	408258	NA	741361	NA	NA	128712	41104668	5.94155e+06	41281164	92011992	2.53671e+06	48351396	842191	208665	238496	155342	191898	130260	56591296	3.44324e+06	10216618	19423980	1.13781e+06	6.4306e+06	356994	995839	209559	141575	NA	152619	115647	116373	113773	78913.1	97439.4	100489	120666	72107.4
750	365.105	45.128	68771.1	573607	10637467	32644566	33916588	14685072	30895906	36405300	37125348	48805144	53454568	43053276	35112612	15799076	45265344	38359196	44440972	46482240	52298956	49520396	53635080	18799488	24240770	36206328	31776966	17574324	24749660	60995512	53395716	52032056	52710980	51269528	52335712	35140104	44733468	38420896	24134338	47464948	20675086	58853480	69846920	41457808	44189164	68488160	39480168	43243832	30197472
753	341.266	669.829	4.13408e+06	3.85608e+06	4010904	4689784	4.1936e+06	5.64429e+06	4.26372e+06	4.21684e+06	4064627	4877857	4.62203e+06	4498823	7.28911e+06	NA	8054640	4.57447e+06	4.08898e+06	4.05312e+06	4044759	3.94616e+06	4419909	91577056	6646220	5017907	4147084	6797406	5.46842e+06	4583672	4621176	3.83874e+06	4.26373e+06	4.9308e+06	4181494	9809260	5118570	6.52756e+06	5.30473e+06	5.89357e+06	7.13503e+06	4.72166e+06	4490962	6110429	3.86289e+06	3.71854e+06	6106417	7167939	7.22178e+06
758	149.023	631.388	2.26459e+06	2.09157e+06	1.17763e+06	1.92275e+06	1.92652e+06	1.99455e+06	2.01987e+06	2.03435e+06	2018458	1837510	1.82006e+06	2.1259e+06	1.86191e+06	1988706	1902498	2.09981e+06	1.91283e+06	2.08602e+06	1.90833e+06	1.96109e+06	1.91443e+06	90984184	1.81076e+06	1.87568e+06	1.92801e+06	2.1823e+06	1.92823e+06	2.03794e+06	2.07293e+06	2.0297e+06	1.95617e+06	1.87472e+06	1.90009e+06	2.04814e+06	1.96353e+06	1.93562e+06	2.01859e+06	2.05732e+06	2.05735e+06	1.62475e+06	1.66829e+06	1.8065e+06	1685643	1.65022e+06	1.61172e+06	1.80991e+06	1.97616e+06
760	585.318	52.9704	NA	NA	NA	1507757	1.1768e+06	11195277	2.42362e+06	2560675	6.07811e+06	56247160	87840424	24102080	72509936	84975456	17299916	NA	6438703	NA	2.37334e+06	17079886	2.24405e+06	90797072	NA	44651744	57615416	NA	48133356	NA	1.50351e+06	1.69649e+06	NA	4.89493e+06	7.13799e+06	28637808	28326878	5.40263e+06	34102912	45616924	4647608	NA	NA	NA	NA	NA	NA	NA	NA
763	974.578	614.56	NA	NA	90493416	NA	NA	NA	NA	NA	NA	NA	NA	NA	NA	NA	NA	NA	NA	NA	NA	NA	NA	NA	NA	NA	NA	NA	NA	NA	NA	NA	NA	NA	NA	NA	NA	NA	NA	NA	NA	376493	344997	442834	365951	430978	465772	488254	NA
764	591.495	728.522	40541372	41472512	374408	13206388	10987705	8319529	72600704	5.02881e+06	33232662	31533716	36618192	36540620	379358	72831728	5490151	14655793	30213622	39592096	30866222	36710260	8740218	5.2301e+06	28650132	4.02021e+06	3843704	55093476	50897256	5866933	5.71037e+06	49813580	50302176	27466746	38579724	71650528	4061866	39285376	34075908	5373469	7718959	26571878	38626760	432500	45572324	96323.1	56478668	90432072	33297090
766	255.097	42.9949	NA	NA	83806.4	59324976	59063844	72814424	32978362	25557778	32779176	75149808	62495504	76871984	17946724	41245180	33404744	51578968	66794012	52861912	47433952	54611348	49788140	47256644	38544408	54534540	10130325	18904524	14346869	40358048	77797960	90143792	27073124	48941188	87175424	54704352	54543904	46121880	25918812	10561467	16563139	11148988	11255196	8749215	7790498	7.21204e+06	9146312	7536737	4499628
771	183.092	306.346	15295.8	27626.8	327468	1.04971e+06	892071	753415	812233	885221	825006	891287	854160	1.06488e+06	887765	1.46243e+06	1.02228e+06	679032	990307	793740	1.28142e+06	602135	1.02984e+06	2752093	894212	691449	689266	775829	896361	764696	896024	752758	923646	815200	566651	1.77963e+06	1.74009e+06	1.18896e+06	1.02693e+06	982101	1.05632e+06	18699542	17360948	20855648	12992881	17812550	14579061	13723266	35361660
776	158.154	527.5	29333508	34440372	20106042	34417112	36409244	41075180	41881992	42822336	39132056	34069876	29719524	29833138	43052028	35892356	39121788	36274244	33911564	33466052	29562738	29701010	32597086	89533560	40847880	42413676	42799416	44537760	43118840	38198500	32303854	32238144	31839714	29688980	33044764	35830532	33459446	42668508	46673044	36469736	44742404	27584052	26544096	28431508	28503264	28825052	28818480	28395958	29638574
910	267.12	383.113	35310.1	43155.7	109313	78357352	74721264	77853256	72336920	55181008	58021812	83509792	71833688	82071600	28611016	30656022	35816152	25394296	30052404	22410926	17859616	29484886	19153448	72380536	68731000	88362776	27415658	32417486	26400436	21972834	62338908	46515160	28350488	54113848	62492364	89293160	81137920	75241704	45421000	30917998	30925644	445996	377934	423514	353132	431773	414119	486248	187306
779	462.146	736.215	3.72543e+06	22370922	43000504	19272690	15523694	13437911	35565632	36893488	39772708	9401113	6.83991e+06	26058702	16277527	31498484	16430559	11306594	14423883	12550250	14441958	12361385	23005642	16070060	26771868	29720856	38265492	27956736	23899094	21782502	19260092	23303158	13609291	16660234	14867463	89053384	83834984	64207832	68895552	88791552	67003256	162133	128633	1.16673e+06	165159	112285	140544	195049	142163
7730	195.077	53.5093	NA	NA	NA	192030	NA	NA	8934613	31409364	31912228	86866.6	58226.4	69520072	87721.9	50700904	189703	1.51311e+06	21562962	88470408	66249208	2.52522e+06	458849	NA	40610.1	58520.7	36558568	354349	29176068	303286	30841320	35792128	192662	793557	NA	9736155	12763930	11189729	27477134	35629016	281707	2.14372e+06	NA	NA	2.09205e+06	1.35102e+06	2.87451e+06	739392	2944699
788	175.071	45.0868	NA	NA	69033.6	1.11109e+06	1.97126e+06	4847553	7.11793e+06	7.71192e+06	8.38552e+06	3.10933e+06	2.39876e+06	5.04108e+06	6326335	5787604	6096979	1.72609e+06	1.54965e+06	3.1443e+06	3.75835e+06	1488333	2.81669e+06	4.61459e+06	7167768	11882773	8.14708e+06	9857126	8827699	1.39678e+06	1.54847e+06	1.36814e+06	1.64972e+06	8025762	6090943	1906216	2.03468e+06	3.72018e+06	5170465	6035317	5.82914e+06	24578634	24721394	26215914	21176300	19869464	29837620	28242044	45853172
790	223.123	512.552	NA	NA	NA	16437063	16846366	19823002	22613486	23014836	23070716	32149576	25768846	17420978	62334136	39526408	42421604	8083050	12816996	10065493	5.95552e+06	12191234	8754187	23542188	24781120	33846040	53569176	39697624	50527300	4.93633e+06	18542508	17978528	5.87373e+06	22937920	18937072	40001792	48620564	44537448	81578368	68013720	88106936	NA	NA	NA	NA	NA	NA	NA	NA
796	285.075	458.713	25166.1	11918.4	87739168	555465	607922	501989	571597	440326	418951	588647	607073	308602	564200	471114	366474	238119	393407	299977	217286	355390	223153	360658	331698	515909	261764	268226	310739	102921	353726	405555	125848	348724	391904	489190	531909	538329	566434	301479	483368	NA	NA	NA	NA	NA	NA	NA	NA
797	170.058	44.2491	NA	NA	64785.8	NA	NA	NA	NA	NA	NA	NA	NA	NA	NA	NA	NA	NA	NA	NA	NA	NA	NA	NA	NA	NA	NA	NA	NA	NA	NA	NA	NA	NA	NA	NA	NA	NA	NA	NA	NA	87593120	69125560	72332248	56641760	47082416	69916920	59864684	1.20047e+06
799	739.49	570.844	NA	NA	NA	27051868	20308872	13055477	8.31073e+06	9171185	6.13017e+06	22427594	20876074	15356961	27257472	12361406	8781288	11956079	61322800	9707609	30591524	87314856	36425380	3.65368e+06	547042	12570651	5.24728e+06	819558	5.59307e+06	1968441	32263832	30228228	1798884	24723822	47218612	24276586	72931888	9254723	6078769	19018986	2.86344e+06	NA	NA	NA	NA	NA	NA	NA	NA
801	352.32	668.95	3.66909e+06	1.64942e+06	5.10227e+06	8.20531e+06	6.46281e+06	7096648	36247648	5925465	13140937	13062337	1.5865e+06	13773888	7477620	3.34488e+06	11865575	7.27887e+06	8730919	4600020	6.1719e+06	6.89839e+06	5063639	87107008	10491262	13050697	5242318	6.39808e+06	4.55114e+06	6.29411e+06	12923541	5777609	3.24113e+06	4260194	3.98376e+06	5963325	11294723	52522180	15098974	41436444	29341294	6.25803e+06	5.99373e+06	3.82043e+06	4.81043e+06	5537891	4970195	3216819	4.90962e+06
5719	113.035	51.3812	NA	NA	NA	87077976	NA	NA	23799986	18179204	26086042	NA	NA	52441224	NA	64137976	NA	28701700	20876952	33000318	36884860	26769242	NA	NA	NA	450560	27394736	40147272	32820482	NA	28784566	22679636	269867	24733340	NA	32107922	30408040	35624744	32453734	9334958	NA	772623	NA	NA	969449	739134	36432196	539408	4.57102e+06
804	351.25	680.258	758784	752136	1.99214e+06	1.48673e+06	2.01986e+06	1.77064e+06	2.34314e+06	2.76613e+06	2.06999e+06	9816883	11469274	8650290	33106094	86620552	39837916	1912426	1.9283e+06	1.33102e+06	2.50426e+06	4.05301e+06	3.48436e+06	19044152	11208553	8376499	4.16838e+06	12677692	6.60425e+06	1.79807e+06	2576510	1704582	11182496	9592169	4.0034e+06	25004136	10652798	20589248	33046940	10293896	22089548	859415	1.00629e+06	1.22977e+06	838380	927694	904255	1.18833e+06	891166
805	344.254	553.466	NA	24571.3	NA	633151	462966	1.83565e+06	209703	164942	161002	22013616	15999388	6.2035e+06	8527081	10277896	1.11597e+06	145664	11641143	97379	513408	86620240	1.06957e+06	805496	152878	1.84629e+06	650720	107460	668833	62106	5.99376e+06	1.85638e+06	38195.8	3238495	10642686	9796037	38488684	929303	1.73673e+06	1287793	522202	81262.2	94873.9	NA	61054	215576	80666.8	47108.3	NA
812	241.133	526.803	NA	NA	NA	59865856	38524036	44512272	5960557	5216047	6.692e+06	26034538	26894160	76039728	7244137	12017048	14064373	57639676	83127720	86177096	52501444	46037092	64791376	21657182	31921274	27548686	2.3315e+06	3.48887e+06	2.42566e+06	65693132	78195280	84104968	46101532	23290290	48656612	58784644	51014476	46147876	11353493	4.62821e+06	7.48741e+06	NA	NA	NA	NA	NA	NA	NA	NA
819	282.119	46.6968	NA	NA	1.7658e+06	35161904	33968652	67005424	23042022	27200318	21786520	26170610	34206804	66858852	6.84336e+06	2266370	7063296	64220644	56353404	38466832	85794648	60979208	69236952	20369148	11098860	14280003	5651647	6.37067e+06	5.52269e+06	59566132	57504636	56925204	57601268	43736836	57993428	29473096	25885454	15162284	6450126	7220525	7.14634e+06	35889712	34223708	40341536	39255568	39020460	39698664	38458812	21831114
1007	589.482	775.318	NA	NA	NA	NA	NA	NA	NA	2.29678e+06	62609448	NA	NA	3.97708e+06	NA	493715	NA	NA	917840	2.25064e+06	85641120	NA	NA	NA	NA	NA	24720282	NA	NA	NA	72074056	26752240	NA	NA	NA	NA	NA	NA	33036754	13079102	NA	NA	NA	NA	NA	NA	58429712	NA	NA
820	663.453	719.626	62867980	24548846	14845005	36310528	27062316	26936316	26550888	31595770	31263356	54128708	21144274	36785628	33369640	37695268	27493970	32101082	80495416	29581636	43317312	34342400	31264302	47958804	30608654	26570220	43565396	28246618	29826562	30674758	26067820	44140784	30625362	33374788	79291736	32928878	41846000	43675960	26603322	28948856	31615310	30137654	28744858	28295048	45012304	32476286	41843640	53394856	31638090
822	242.284	608.701	4.07621e+06	4.00869e+06	3096856	4535921	3.70427e+06	4.26543e+06	3.86052e+06	3.62736e+06	3.83674e+06	4.01497e+06	4.00251e+06	3.96105e+06	3.68652e+06	3.51391e+06	3.59133e+06	4.11272e+06	4186290	4.07938e+06	3724908	3.54531e+06	4065659	85233672	4195852	3.85394e+06	3.50653e+06	3.75918e+06	3.7448e+06	4.29082e+06	4.03698e+06	3982660	3.99395e+06	3868399	3.59239e+06	3.73145e+06	3.96694e+06	3855533	4.02375e+06	3637996	3.89576e+06	3334689	3.3263e+06	3.00253e+06	3.19337e+06	3.59291e+06	3154436	3.20946e+06	4.26545e+06
827	161.06	671.426	1.54392e+06	1.56458e+06	427052	1.33357e+06	1.39187e+06	1.22993e+06	1.46525e+06	1.441e+06	1.3969e+06	1.11008e+06	954004	1.30101e+06	782383	1.02043e+06	724351	1.51694e+06	1.45628e+06	1.65056e+06	1.27515e+06	1.26731e+06	1.554e+06	84458496	748483	876509	1.38952e+06	1.03066e+06	1141624	1.55117e+06	1.57403e+06	1.31049e+06	1.08423e+06	1.22345e+06	1.08821e+06	1.00251e+06	889410	842102	823675	1.003e+06	852844	753286	811809	1.05462e+06	892547	695395	816576	900660	1.67863e+06
829	448.305	673.577	NA	NA	80831832	NA	NA	NA	NA	106131	NA	NA	NA	NA	NA	NA	NA	NA	NA	82563.9	NA	NA	NA	NA	NA	NA	NA	NA	NA	NA	NA	NA	NA	NA	NA	NA	NA	NA	NA	NA	NA	45177388	40733632	31081464	30570874	28980512	41250976	39732840	375949
4567	281.172	543.428	79184.1	135489	135110	22284590	27219694	27324242	49622248	51299116	43086628	36693488	30112628	216911	73461352	267402	60206416	3.5809e+06	465533	4.56888e+06	6434082	8987224	2.63737e+06	14777931	15365728	28747588	55160788	34101084	51376648	2.9883e+06	4872221	10068050	2536477	34241500	14149933	33207914	50368480	26667382	37237304	84161808	42854180	328815	326802	270849	326345	268831	354917	344560	323497
832	297.24	661.64	3367595	3.65064e+06	1.18956e+06	3853546	3306350	3.18181e+06	3.9001e+06	3.52509e+06	3.90208e+06	4.35746e+06	3688869	3.70088e+06	14394543	19309390	14673387	3915098	3.65772e+06	3108378	3319553	3.63477e+06	3.47726e+06	84063560	11112780	6.16831e+06	3.8406e+06	9505240	5.48527e+06	3.72099e+06	3.37745e+06	3.51378e+06	4.05044e+06	4429718	3.36505e+06	7815996	4.3872e+06	9818737	15416853	5.21557e+06	12434566	1.45278e+06	1.66372e+06	1.78648e+06	1.8966e+06	1.74742e+06	1.67672e+06	1.59951e+06	3.56988e+06
837	281.209	613.847	159184	184254	8.36445e+06	526800	403473	706333	368178	324064	365068	826359	1.3764e+06	892074	449197	1.08731e+06	712932	83706240	15120262	54825548	57222588	3.364e+06	39778068	3.20733e+06	403889	395016	280172	342872	332420	72734184	3.03434e+06	37933012	39031084	775034	16230882	1.40539e+06	894797	1.15877e+06	586766	295822	373430	307379	274826	409385	362728	348745	452912	525041	196527
850	122.925	40.504	NA	15771.4	56776104	18059778	21751876	76361720	29587020	28795646	28852642	43928568	36773308	81290752	29823382	74135688	30848012	50480972	49531964	78724272	75219688	46950460	82566768	63617632	25116202	26692770	29106464	40690792	32218096	45597616	51997916	51610584	39294308	39639656	43640140	35145164	33553322	40019672	34604936	31354014	35745548	26945976	25637348	25410556	21847690	21373100	29494606	27140510	20332358
851	722.532	687.986	117394	66436	NA	286694	117693	133538	NA	16908042	NA	29123214	NA	68257600	23777682	27983544	29924472	352301	18210838	11732795	NA	NA	11000991	12123177	16103391	48042184	7593517	NA	NA	94294.9	NA	5949823	NA	NA	24101142	82453672	17623700	13139820	NA	NA	NA	NA	NA	NA	18634102	NA	NA	9327059	NA
857	254.175	528.537	NA	25620.4	NA	7.52084e+06	10714347	9709160	7.75698e+06	9004353	8491149	13969024	16432745	22000256	14319516	17351076	17497896	42761224	22901550	22245830	47786268	28213774	32949776	17417050	13310594	16086996	10851581	14528863	14557815	44234180	35548200	39155236	81999368	36960896	40335648	13489459	13667261	13852766	11971024	7504949	13921957	NA	NA	NA	47509.4	NA	40905.6	35684.2	NA
868	651.13	531.623	NA	NA	80934064	NA	NA	493575	407173	273943	306946	NA	NA	NA	NA	NA	NA	NA	NA	NA	NA	NA	NA	331517	162580	106311	289098	620571	263949	NA	NA	NA	NA	NA	NA	NA	NA	NA	NA	NA	NA	13782351	11330326	13021061	NA	NA	NA	NA	NA
869	211.133	534.081	NA	NA	NA	7477001	6366826	10895481	9841864	7.91182e+06	9138000	18042268	28892074	21494410	12029909	43597464	16223255	2412894	4.10983e+06	1.14488e+06	45635004	47065728	23431386	12803338	18466010	20248038	12680702	14571270	15835213	3.30152e+06	19329202	5.10558e+06	80929664	28939108	20756734	28574154	18365810	26036890	40810680	13032638	28974774	102680	85252.2	55426.5	73129.8	80244.4	80541.5	57813.6	116466
3732	232.062	475.803	NA	NA	NA	39713428	40400112	47156924	78492608	NA	NA	29550028	21170476	NA	30909974	NA	38921764	16851012	NA	NA	NA	34288696	32191780	43345368	14797621	36815120	NA	14588959	37040464	10508898	NA	NA	14496292	80819296	43899372	20772090	32773832	22614160	NA	NA	23715670	182920	151513	188587	81508.2	85358.8	NA	141754	131014
873	623.622	550.67	NA	3.94107e+06	NA	1.97377e+06	2.72982e+06	1.36567e+06	3.06895e+06	3.4826e+06	2168730	NA	NA	NA	NA	NA	NA	NA	NA	NA	NA	NA	NA	1093968	717304	803147	760901	1.13264e+06	770043	NA	NA	NA	NA	NA	NA	NA	NA	NA	NA	NA	NA	79859664	62430264	80571792	NA	NA	NA	NA	NA
875	132.102	86.8466	62315.2	58594.8	270662	4.25652e+06	6.31732e+06	14421882	4.11659e+06	4087302	2.50938e+06	5464433	3.41819e+06	8.26606e+06	6208287	23317772	5110999	30279306	38410388	80479832	3.13739e+06	2.63982e+06	8047219	7501388	2890092	2.35283e+06	3.63806e+06	5422887	4.62923e+06	7740584	8393567	36278848	2.91379e+06	3.73991e+06	12086152	3783328	5028808	4.06167e+06	4.9849e+06	3.51892e+06	5042371	30529086	28577108	30362914	17705414	23262622	24125566	19877104	24830614
877	323.219	625.483	82210.6	74476.6	162552	17047160	27970068	14034660	16497559	23068204	9890779	57588412	47228164	80466192	10666934	8526729	16614447	3.45603e+06	10035011	3.41673e+06	2.87769e+06	12048833	3.27017e+06	4825772	4.25381e+06	8582602	5.03058e+06	1.4845e+06	3.53929e+06	1455784	35002868	21300226	4222587	25241312	8.23157e+06	26459012	72858168	14007154	4.43412e+06	18587476	2593037	111553	86402.6	124589	103086	88320.1	95369.4	122143	110939
981	281.136	344.984	21506.9	24131.6	37860.9	30207314	26982504	30219178	47263400	44912796	43608716	30187280	32832302	49363844	52094160	48501100	70574272	26190556	20450538	17969280	52322080	36328772	33740912	38426288	57068604	55363680	58126704	75385104	54764816	35123736	43602996	33040640	50603356	53835496	50060876	49413212	54073632	62727768	70983376	74381616	79935488	77621	92237.8	97299.4	103491	105877	66033.3	72866.7	NA
896	464.301	606.537	NA	NA	1144551	NA	NA	NA	NA	NA	NA	NA	NA	NA	NA	NA	NA	NA	NA	NA	NA	NA	NA	NA	NA	NA	NA	NA	NA	NA	NA	NA	NA	NA	NA	NA	NA	NA	NA	NA	NA	25946876	22345316	12395085	17893812	23072090	17738990	17047426	501314
897	207.099	485.541	155447	159083	84104.8	8875755	6606465	12010636	30874848	22667104	30517668	13639466	15411974	8907260	79348408	65414908	38753904	1.28581e+06	1.64789e+06	1.07976e+06	7471603	7532375	5.98678e+06	22459460	36207668	40691972	46529224	49948668	55435540	2.67605e+06	4504088	2.83598e+06	19431322	20130302	15130663	17226948	17626188	20024088	55434820	55766636	56678384	302380	259222	186428	206865	200834	200552	242988	148159
899	768.443	572.952	30393	118137	515659	20603088	19640616	5625351	4037795	4.27939e+06	2.7582e+06	17800594	12735702	16080677	30041324	17356924	8424202	10955365	37995528	7402163	13308743	46452732	30331474	12627672	1.72577e+06	25193600	11128137	1.35829e+06	8.07359e+06	1.83398e+06	26845954	19657756	3.15476e+06	13989225	44428152	53187796	79098080	13611173	9425234	16173954	7.33884e+06	510836	294220	NA	237675	380765	456829	305217	264773
904	548.084	540.766	NA	NA	NA	NA	NA	NA	NA	NA	NA	NA	NA	NA	NA	NA	NA	NA	242110	NA	NA	NA	NA	NA	NA	NA	NA	NA	NA	NA	NA	NA	NA	NA	NA	NA	NA	NA	NA	NA	NA	NA	138489	NA	NA	NA	NA	NA	NA
907	337.235	641.793	137840	142520	1.34582e+06	32041848	55346232	29041832	30405098	43434348	17442168	58688788	43218416	67181240	8488350	5.78111e+06	13153190	7156995	19875606	9620671	2.71887e+06	7.10624e+06	3.04976e+06	7553668	5344010	10136584	5448589	1.77357e+06	3.08795e+06	2.05568e+06	49013996	40610164	2.86409e+06	17817392	9232501	28301812	78486824	13896779	3.6087e+06	16753793	2472376	384040	306269	478594	488713	584784	451777	467234	206950
7208	337.234	642.5	137840	142520	1.34582e+06	32041848	55346232	29041832	30405098	158168	198170	58688788	43218416	NA	8488350	NA	13153190	7156995	200975	197433	NA	7.10624e+06	3.04976e+06	7553668	5344010	10136584	NA	1.77357e+06	3.01365e+06	2.05568e+06	160772	146605	2.86409e+06	17817392	9232501	28301812	78486824	13896779	172088	NA	2472376	384040	306269	478594	488713	584784	325888	467234	206950
3461	369.298	694.771	3.11927e+06	3.27367e+06	1.67696e+06	3.53085e+06	3.41226e+06	2.7807e+06	3.02962e+06	3.66633e+06	3.12933e+06	2.78521e+06	3813485	2.93842e+06	3314465	8828185	3.29708e+06	3.60326e+06	3.27778e+06	3.31174e+06	3.24398e+06	3.2251e+06	3080488	78479320	2.83921e+06	3295104	3.1127e+06	3.4081e+06	3037159	3.2007e+06	3100382	3104787	3291641	2923553	2.97102e+06	13535821	4.52836e+06	5762228	5.02236e+06	2.77575e+06	3.32137e+06	4455104	3727100	4.88743e+06	3777391	3705958	5.23725e+06	5206072	4.65169e+06
908	243.088	433.117	NA	NA	78421192	6.52217e+06	5.96339e+06	7081197	8.36367e+06	7.48021e+06	7304096	7.84772e+06	7.93663e+06	7297500	9419862	9106219	8607291	6.81325e+06	5.82761e+06	5715905	7.83122e+06	7.56723e+06	6396871	6733417	6.90498e+06	8104592	9105201	7.86226e+06	8075894	5.84977e+06	7.02859e+06	6111859	7981848	8122134	7.84976e+06	8305712	7919068	6.72305e+06	9040439	6.97253e+06	8568720	3.44e+06	3.60263e+06	4.1908e+06	2.61554e+06	3.69334e+06	3.82716e+06	4732697	5.76148e+06
911	269.209	630.097	1.51014e+06	1.67087e+06	757478	1595212	1.47097e+06	1497126	1.6015e+06	1.5061e+06	1.42244e+06	1.50854e+06	1.43931e+06	1.40949e+06	1.43077e+06	1.62516e+06	1691128	1572118	1.51879e+06	1.44239e+06	1.52949e+06	1.39313e+06	1.56721e+06	78341768	1.57073e+06	1.42798e+06	1.47787e+06	1.54566e+06	1.55126e+06	1.57916e+06	1.52772e+06	1.4605e+06	1.67831e+06	1.55724e+06	1.39115e+06	1.45233e+06	1.46407e+06	1.51088e+06	1564114	1389901	1.41259e+06	963863	1.00752e+06	1.10765e+06	1.04217e+06	1.06798e+06	900347	1.12643e+06	1478287
913	575.464	739.195	NA	NA	NA	33563640	8706209	18503934	6.5309e+06	121013	44921396	145310	NA	250807	NA	81612.7	95461.6	34804296	174780	101486	64803172	28484044	NA	NA	NA	170693	14255541	15618192	1.46481e+06	4507396	40220668	16953002	3.16635e+06	62893724	102085	174534	14948458	14761190	7.1178e+06	2295451	26768716	14082299	10017074	NA	117617	38807948	45710888	15651871	44843600
915	394.244	598.663	200992	498478	385476	2.62351e+06	1.94641e+06	1.19123e+06	1.4374e+06	785032	1.36052e+06	4394642	4.51615e+06	3.25089e+06	18828128	5.80094e+06	2.4916e+06	1.1553e+06	14895797	1521861	2.45213e+06	60593860	6143635	2.36025e+06	560915	8763579	5308366	841224	3.38392e+06	1753919	12204070	7.66733e+06	1387162	3.69652e+06	16527675	25827432	77970912	2.24527e+06	4.6309e+06	7233766	2.05225e+06	677227	367456	109099	937668	761231	984019	799800	672183
667	213.148	467.276	40927	52789.8	55574.1	4.70467e+06	6.75794e+06	5.24472e+06	6.42951e+06	8632211	4232070	8309475	8.09465e+06	15698330	8763188	10588003	12355650	31047430	32199370	26786758	35629440	37588380	28193310	NA	1.33963e+06	2.00881e+06	2.29567e+06	2.18577e+06	2.32816e+06	27434324	55522708	48277380	27512756	77779832	64132648	1.42785e+06	1.64409e+06	1.4152e+06	1.14801e+06	1.81291e+06	774955	90432.4	100703	83845.7	88466.9	94059.6	112667	88772.6	105392
918	281.209	657.371	227404	332905	464705	4269440	5694084	5.15086e+06	4.4296e+06	4.59775e+06	4.07619e+06	11847058	17697986	17316228	15233812	10064200	13248646	24246130	20503674	19466652	31931436	18084068	20830318	7.60288e+06	10255418	9677973	4957244	12260843	7321389	12794759	11725925	15964208	34526316	16926686	77622376	23556650	19738552	26349592	11588286	11374855	8765437	140947	155019	235434	146426	160561	231370	210628	303300
919	265.141	543.548	117118	331724	187278	2.5466e+06	3.05021e+06	2.63723e+06	3053076	2.84534e+06	2.36264e+06	4.30246e+06	5.91522e+06	7726253	4416769	4.23058e+06	4.75616e+06	11932423	23924032	11355555	25242620	52693424	24672928	1.23452e+06	2.34178e+06	1.58357e+06	991441	2.09633e+06	1.96943e+06	30624172	68917016	38317896	77503752	6.40777e+06	4.72628e+06	5613581	4.1461e+06	4.09762e+06	4.72465e+06	2.46636e+06	2.64515e+06	168215	141017	138390	171163	152271	151453	202568	191637
920	336.326	670.331	3.42212e+06	947776	1720552	10331983	6.95917e+06	6.68062e+06	22281994	6412200	13899038	10290371	1.49696e+06	11311640	6625924	1.93486e+06	12894624	6.33534e+06	10832854	3.62253e+06	8459667	8265847	7306929	62776040	8769273	11209196	5078537	4.7499e+06	3.93818e+06	5176134	13275872	7445857	3.24053e+06	4.27127e+06	4330178	6155255	9437236	36349904	14205372	41604668	28102304	4.51125e+06	4967643	3.48911e+06	4.22066e+06	5.02679e+06	4.4432e+06	2.73972e+06	5.21127e+06
929	376.318	685.413	1424386	126121	1.11881e+06	7.86724e+06	6.33616e+06	7062615	7761197	3.34892e+06	12475107	16920924	1.00029e+06	19735216	8024086	2.5151e+06	13271568	6.6422e+06	4.60016e+06	3.34064e+06	6.09287e+06	4.01236e+06	3.91377e+06	5299034	14514620	11261037	4294304	7074284	3.69524e+06	5786292	13605058	5.87768e+06	2.94318e+06	2.8701e+06	2.49725e+06	6251762	14438925	50239184	27306944	39217612	37481452	4930395	5114566	2.2633e+06	3.75309e+06	4.2422e+06	4271923	1.6842e+06	3.87973e+06
930	359.29	627.359	NA	NA	NA	3.01578e+06	2.56443e+06	857444	440617	248980	259421	6.8664e+06	12244535	6.92118e+06	1.99456e+06	2.35225e+06	647289	1.40572e+06	5.94542e+06	777366	6.03484e+06	19000166	4878056	2259370	27111.8	2.64004e+06	117859	87419.3	123186	291790	15539080	21879636	649862	11294971	76778488	11227424	23152536	7929247	1.02041e+06	832469	229346	140715	NA	NA	25768.8	67699.1	90023.3	58041.4	33912.9
932	130.123	395.109	23000.6	24326.7	76607384	3.74218e+06	3692692	4.64967e+06	11818751	10230739	8543772	4.45292e+06	3977199	4966581	9754122	8610011	9642547	1604886	1.8997e+06	1.90973e+06	1.93541e+06	2.60503e+06	2.17484e+06	5.90697e+06	6.84375e+06	6315126	11576767	10032726	10501451	1.96936e+06	2.72653e+06	2.39229e+06	2.24309e+06	6.36574e+06	4.09267e+06	5015896	6.12728e+06	6213490	10001434	10364995	9673622	1324568	1397409	1436953	918706	1.27672e+06	1.1609e+06	1.41592e+06	863571
933	242.247	695.797	NA	64389.4	944894	NA	49043.9	NA	NA	NA	NA	NA	NA	80603.5	NA	NA	NA	NA	49739.8	47267	NA	NA	66996	NA	NA	NA	NA	NA	NA	72852.4	NA	NA	NA	NA	121248	NA	NA	NA	NA	NA	NA	32659520	29682848	19290108	24752632	31580784	46681352	68546984	544610
939	336.326	720.329	236635	370395	1.58724e+06	2.06095e+06	3117143	1.92564e+06	33767596	2.14398e+06	2.69276e+06	3.66872e+06	907651	3.72714e+06	2.6693e+06	3.48901e+06	1.33687e+06	2.92217e+06	4.93708e+06	1.13788e+06	1.51713e+06	13592176	2.33752e+06	4.09983e+06	1.70712e+06	41708392	1863156	2.48359e+06	1.22164e+06	2.54135e+06	11271796	2.52327e+06	2.5014e+06	1.80186e+06	2.55885e+06	3.61137e+06	5.83027e+06	16890982	2.12606e+06	76232680	12074762	954676	1.48114e+06	1499300	1.03732e+06	2965922	4679532	1.78352e+06	1.62768e+06
940	270.279	691.844	494985	391380	1.35008e+06	2.25774e+06	3847058	3852070	17029962	16815954	18440986	6.59336e+06	1.29221e+06	2.17461e+06	37483292	8442956	16450704	508129	595040	567247	619055	481666	574794	46968640	10210863	15856918	31011200	34681288	27370644	645207	620419	630985	664158	6.47711e+06	3734278	8002376	10346002	10945265	15574425	76230896	28597758	669757	623334	832254	514631	554153	634978	758590	703683
942	337.235	668.759	244186	272462	280655	924578	1.09015e+06	944513	1.71995e+06	1.48642e+06	1.24884e+06	4709421	4833569	4844216	15304089	76077720	26227672	771974	996340	551069	809342	1.34253e+06	748878	8401172	4.0619e+06	2.7807e+06	1.39815e+06	5101247	2.73348e+06	575326	963742	1.09277e+06	1.12085e+06	2.75487e+06	1.67054e+06	9291354	3.82857e+06	10481161	18206360	2.93672e+06	12836833	256176	206860	222853	196135	190911	250594	243976	358267
943	398.342	475.184	NA	173528	479417	45741416	54715328	48135188	61077520	48697760	43228988	54634656	57891628	48337136	36651436	60360484	46284472	49422412	53389536	41401684	45961848	45362276	43898572	47551620	46420368	57129724	45020304	43308340	53770072	45898684	47135740	42892768	50052920	43062428	33095312	76063800	74172512	69948584	71213440	29175804	68901640	43115708	33833004	40344708	39290064	45290232	45080236	48552564	47333412
947	259.167	606.043	87296.2	99490.5	161584	19195122	18795496	21868606	28455356	24165248	25665930	28476084	30624674	37615972	32788422	39764980	51290032	17713584	20466716	15269577	28929980	26888000	29786284	15856906	35359848	31960624	33184420	38483304	38066368	19621878	30075894	26665376	41164332	52572384	35713016	61905216	46156568	57698604	69632712	33098580	75882384	73568.7	98223.4	206240	83841.9	72997.2	52613.6	112896	101093
952	588.409	415.78	2.9492e+06	2.79639e+06	2869633	4371185	3.66602e+06	4435230	3892148	3.55016e+06	3375411	3573786	4.19294e+06	3902984	4.08067e+06	3757039	4.18384e+06	4775612	3.85408e+06	3627561	3.65988e+06	4.22768e+06	3.64172e+06	75472264	3.62942e+06	4796553	3.04307e+06	3.72386e+06	3227654	4753226	4.57648e+06	4067964	3.71028e+06	3.88279e+06	4055612	4.46661e+06	4.86545e+06	4.1737e+06	3.53866e+06	4.15522e+06	4.45675e+06	1.97476e+06	2165330	2223860	1813849	1.79204e+06	1.90642e+06	1912400	1.67578e+06
956	279.134	304.347	NA	NA	214639	38666540	40309612	63312956	52427932	53655568	51792968	52820512	56114848	63370736	62362828	75142232	55155548	23839676	26099490	27990718	36819392	37999248	36266892	60180124	37248048	45858508	54060068	54699648	49665712	23813716	37720556	32463228	31630380	51045512	51518484	48018620	55284876	44148960	64564720	58453036	65421076	1.21742e+06	1.1798e+06	1.07672e+06	835644	1.16575e+06	1.0331e+06	938076	925058
964	314.084	269.568	NA	NA	NA	NA	NA	NA	NA	NA	NA	NA	NA	39871.3	NA	42715.9	NA	NA	NA	NA	NA	NA	NA	NA	NA	NA	NA	NA	NA	NA	NA	NA	NA	NA	NA	NA	NA	NA	NA	NA	NA	74605192	71029168	71003400	63579416	69046552	70327216	62087880	13893730
11181	633.454	685.598	4859209	5.57457e+06	4343255	5632116	4.94609e+06	5191902	5.21804e+06	4336066	5.00706e+06	4.84689e+06	4696195	5135491	4900905	4584064	4636146	4.84202e+06	4812368	5208837	4.72102e+06	5.08359e+06	5.8309e+06	74323984	5.15987e+06	4531590	4.95751e+06	5.12857e+06	5.47581e+06	5572526	4.85432e+06	4.74109e+06	5.41714e+06	5.43396e+06	5319893	4.40779e+06	4.55702e+06	4.94807e+06	4712257	4350448	5066182	5.72387e+06	6130589	5735973	5.96288e+06	5568201	6.3902e+06	5.86329e+06	5.73867e+06
974	391.157	358.496	13323.1	NA	108402	NA	NA	NA	NA	NA	NA	NA	NA	NA	NA	NA	NA	NA	NA	NA	NA	NA	NA	85654	NA	NA	NA	NA	NA	NA	NA	NA	NA	NA	NA	NA	NA	NA	NA	NA	NA	66158924	73493904	67316824	45908080	47082900	53012964	55622568	57545124
980	223.123	461.219	NA	NA	NA	25465792	26600056	23039006	30100948	31994848	26989002	39582400	30727604	18361654	54950340	34583640	29037144	3.87903e+06	10658512	7.4372e+06	2146869	5086516	2968837	36561632	13107633	33308722	47257080	8871283	26912536	2.10014e+06	9885210	11233804	2.53918e+06	7.32797e+06	5.82868e+06	50987544	60477164	49294172	60784040	73531208	58885308	NA	NA	NA	NA	NA	NA	NA	NA
986	235.13	520.38	146242	152867	118723	2.87655e+06	2.62013e+06	1.86753e+06	498036	510298	477296	229484	211749	380151	229807	380089	305588	555646	359376	474821	884806	408608	636658	1.42502e+06	340792	248840	267579	342392	332807	630003	370860	694869	1.05151e+06	431426	645383	283188	229756	304941	321202	330450	368010	43766156	39800540	40294852	55213936	58748368	59677056	73386024	16790132
992	408.201	498.411	NA	NA	NA	NA	NA	NA	NA	NA	NA	NA	NA	NA	NA	NA	NA	NA	NA	NA	NA	NA	NA	NA	NA	NA	NA	NA	NA	NA	NA	NA	NA	NA	39933.2	NA	NA	NA	NA	NA	NA	3.23374e+06	3.49105e+06	1.27305e+06	5.49837e+06	6.18938e+06	4.37651e+06	3.32791e+06	849402
993	782.459	587.123	NA	53382	140357	8687576	7788293	2.16841e+06	2.33259e+06	2384698	1.35382e+06	9544335	9656610	9622698	28021044	12569373	6798733	4446872	10873374	3.12716e+06	9628683	33983324	19768718	5420770	1.21733e+06	23044716	8.12805e+06	1.04355e+06	7.47979e+06	1416947	12845257	7013165	3.96509e+06	8473793	15647546	63439804	72994016	17876710	11222826	14499425	8680780	129870	105040	NA	135152	191738	262725	133078	177716
1010	372.347	642.244	2196870	691932	764706	1072743	1.95107e+06	1.91129e+06	1.04035e+06	1394412	1.36698e+06	2.10927e+06	1.64643e+06	1.47094e+06	2.37746e+06	1.09811e+06	1.65621e+06	1.1367e+06	1.07421e+06	1.80299e+06	1.65517e+06	887454	1.01921e+06	71896296	2.05982e+06	943715	1.21316e+06	1265516	876100	1132761	1.55206e+06	1.31283e+06	1.26159e+06	988902	2.10877e+06	1.05881e+06	895554	1734334	1.22953e+06	2197660	2.50617e+06	1.73509e+06	1.965e+06	2.60802e+06	876749	1.97707e+06	932489	2.04459e+06	970061
1015	638.122	537.592	NA	48388.2	345526	NA	NA	62341.5	50842.7	85859.1	104849	45471832	50101176	64969720	41188884	71337768	45346372	35512328	45826544	47911660	62830500	66875336	64298420	302529	NA	42461.6	61923.6	55046.1	81924	119078	138269	119578	112678	155565	118438	NA	NA	NA	47044.5	49132.7	50694	960359	393318	615851	NA	NA	NA	NA	57769148
1019	372.347	651.747	2.46528e+06	723018	569798	1304623	2.01228e+06	2.21205e+06	1070959	1.41112e+06	1.84451e+06	2.37204e+06	1.56794e+06	1.92995e+06	2.01065e+06	1.0449e+06	1945129	1580281	1.55023e+06	2.09531e+06	1.99075e+06	964051	1.08546e+06	71069184	2.45883e+06	1.17772e+06	1.50803e+06	1.37067e+06	1.06802e+06	1.28957e+06	1.83506e+06	1315066	1.30939e+06	1.07312e+06	1857433	1.09706e+06	1334029	2.34466e+06	1.35443e+06	2.74592e+06	2776781	1.91222e+06	1.77972e+06	2.25368e+06	1.3189e+06	1.64714e+06	1.19618e+06	1.79966e+06	1.13598e+06
1021	299.306	607.865	2.05663e+06	1.80419e+06	2.16503e+06	2.08954e+06	1.94342e+06	1.79602e+06	1.97218e+06	2.1653e+06	1.73482e+06	1.60811e+06	1.69844e+06	2.06416e+06	1.79735e+06	1.83273e+06	1.91808e+06	1.98524e+06	2.15626e+06	1826249	1.76682e+06	1.70525e+06	1814832	71043256	1.80832e+06	1.79531e+06	1.9949e+06	2.38532e+06	1.94487e+06	1.79225e+06	1.70291e+06	1.89117e+06	1.92228e+06	1.97615e+06	2.00324e+06	2.50908e+06	2463703	2.21393e+06	1.73985e+06	1.75141e+06	2.37248e+06	1.74706e+06	1.70115e+06	1.9637e+06	2.25948e+06	1.79285e+06	2001501	2.19946e+06	2.54712e+06
1537	1291.27	569.258	NA	46565468	403639	15253814	15434264	12349739	18863236	18575198	15768944	NA	NA	NA	NA	NA	NA	NA	NA	NA	NA	NA	NA	5.20681e+06	7.72209e+06	5.73711e+06	5.1397e+06	10835347	6295167	NA	NA	NA	NA	NA	NA	NA	NA	NA	NA	NA	NA	NA	NA	36742184	NA	NA	NA	NA	NA
1023	451.339	731.028	NA	32084.8	166291	4457307	7114849	6.49594e+06	12200844	11334940	14719389	12903351	18366852	13202097	15514793	22908784	16710672	751175	1.53732e+06	816457	1.14718e+06	1.94138e+06	2.01786e+06	13097865	12161117	26304944	12118287	7.98748e+06	10116335	2294242	4645211	2991757	3.12593e+06	13644782	6.42344e+06	70800824	45076048	47692172	18706552	12007676	11784392	55217.1	60492.5	74152.8	58147.7	68248.3	NA	101311	69804.3
1025	259.13	588.892	3.6938e+06	4.17694e+06	1.3372e+06	4070604	3.8939e+06	3.48453e+06	3.84168e+06	3710054	3.55993e+06	3.17164e+06	3.4594e+06	3530029	3.34061e+06	3.27825e+06	3.533e+06	3754205	3.72754e+06	3486728	3.40228e+06	3414955	3631930	70759568	3.34431e+06	3864626	3459728	4.01445e+06	3.78347e+06	3684307	3.49036e+06	3.92299e+06	4.05025e+06	3661970	3.80013e+06	3399029	3.13401e+06	3.83309e+06	3.75057e+06	3.48107e+06	3.77347e+06	2.44853e+06	2.53705e+06	2.62764e+06	2.4005e+06	2514354	2.57294e+06	2790118	3.90901e+06
1027	432.171	44.5513	NA	NA	NA	3.48849e+06	4306293	2.49835e+06	4.71721e+06	5.70151e+06	2.75892e+06	10072684	3.58822e+06	3195933	2448730	1.00863e+06	3955660	45677716	57410060	41480256	21403458	36213644	32903504	1.03521e+06	3.15354e+06	2.86797e+06	1.73454e+06	7045063	2205958	34770564	51860172	70365272	12036417	12910339	25536556	1905296	3.86125e+06	2.75743e+06	4.47464e+06	2.20687e+06	6714738	10522351	10812202	7943311	6622427	9080248	5846755	5.26629e+06	10033673
1071	419.315	746.059	1575698	1093257	678708	1.00669e+06	1.25888e+06	1.32883e+06	1.15022e+06	1167924	1.17301e+06	1.33086e+06	1.4609e+06	1.11881e+06	1.26486e+06	1.16405e+06	1.10598e+06	1.21566e+06	1264764	1.31191e+06	1.36352e+06	1063161	972785	70296768	1.25928e+06	859915	1.07846e+06	1.23976e+06	1.23769e+06	951058	1.33138e+06	1136646	995386	1.00632e+06	1.42542e+06	1.02369e+06	963464	1.17095e+06	1.11887e+06	1.13817e+06	1.36144e+06	1.36433e+06	1.4454e+06	1.31477e+06	1.0821e+06	1.45512e+06	1.26109e+06	1.55432e+06	1.18067e+06
5510	263.115	461.247	NA	NA	NA	34506596	35146980	26459078	39860304	NA	NA	44205672	36055160	NA	59839316	NA	34736176	5304317	NA	NA	NA	6132183	3.56434e+06	27059744	15721064	39725848	NA	10034045	35180496	2.25628e+06	NA	NA	3050918	8308031	5989871	59812772	70189624	61026372	NA	NA	65607852	NA	NA	NA	NA	NA	NA	NA	NA
1035	271.19	465.726	NA	NA	46690.1	18686322	17301054	23092934	21742342	18345268	21836922	22167480	28839300	40566404	44784700	49663960	69784504	30257678	19699208	20940958	40928864	20935860	22261988	25250082	28945180	27246960	23096326	32086936	26343522	28862852	31892252	31830890	24909074	50488284	44693324	32559588	22969988	38409208	51959224	28801600	54180120	79855.1	89557.1	80180.6	43506.6	53529.9	58857.8	79486.6	299757
1037	434.289	664.361	NA	NA	962850	NA	NA	NA	NA	106853	NA	NA	NA	47334.8	NA	NA	NA	NA	NA	60793.4	NA	NA	NA	NA	NA	NA	NA	NA	NA	NA	NA	NA	NA	NA	NA	NA	NA	NA	NA	NA	NA	14075056	13086396	6.41911e+06	9265270	12059349	10938531	11637564	370776
1040	549.487	773.972	52202.7	96248.7	139409	29530436	10329666	21076810	8420036	1.35414e+06	50243944	622113	185698	3.35792e+06	336237	872156	1.61933e+06	32712892	555595	1.28848e+06	66420280	26391724	376886	422037	430521	2.21972e+06	15554877	15904023	2324552	5173657	51870252	16639205	4218794	55531720	444567	2.53929e+06	15625102	14354552	8160067	3.11269e+06	30724032	15283263	11640263	106421	446154	36964700	31569800	14858012	50996000
53334	293.173	598.195	163139	130389	235234	NA	NA	NA	NA	2.95837e+06	3307074	NA	NA	6108888	NA	2.02744e+06	3.98928e+06	NA	19474350	10688992	42173316	53363332	NA	NA	696877	NA	1.04139e+06	NA	NA	15149536	68973368	33033598	NA	NA	NA	NA	NA	NA	6775184	1592102	NA	163919	145544	170486	128244	147842	182305	333906	155170
605	330.202	397.242	NA	NA	NA	740715	1.02857e+06	10265092	2.60419e+06	2.28255e+06	2.94646e+06	2.61985e+06	1.80668e+06	12341704	1.90166e+06	15332353	2.05674e+06	2.19166e+06	2.41216e+06	6799278	7868064	2043527	6.57333e+06	11050496	1.28674e+06	1.4242e+06	3.20227e+06	3.57464e+06	2.87482e+06	2.05661e+06	2.1683e+06	2810406	1.95883e+06	2.36004e+06	2769033	1.5644e+06	2041549	1.79273e+06	2295843	2.22785e+06	2.69134e+06	59054668	47779120	50908208	45072392	49496548	51515692	47922652	45117016
4749	263.116	461.412	NA	NA	NA	NA	NA	NA	NA	38606888	34011396	NA	NA	22072516	NA	40367576	NA	NA	13812396	2.05697e+06	1750655	NA	NA	NA	NA	NA	55608472	1467710	2.46386e+06	NA	11916106	14716913	NA	NA	NA	NA	NA	NA	68436424	30063420	NA	NA	NA	NA	NA	NA	NA	NA	NA
1051	315.193	632.014	10367137	11223610	2.97376e+06	10790212	10265574	10195564	11630314	10184545	9879285	9825947	9980942	9124531	11196549	8951372	11209894	10646373	10603031	10306215	10559781	11158877	9931507	68401608	9967740	10869792	10246661	11124837	11458863	10985628	9824678	9913831	10481726	10371590	9873132	10616725	10668523	11712571	10199156	10334314	10617543	5287444	5.26366e+06	6.11894e+06	5604881	5.40546e+06	5.05718e+06	8653556	10849708
13245	229.199	697.599	NA	172038	NA	10936721	NA	NA	568211	3.11582e+06	20260644	NA	NA	24771008	NA	891335	NA	6.99699e+06	5.61989e+06	5348991	9332582	3.66972e+06	3.73212e+06	NA	NA	2.26623e+06	5.87377e+06	2.64146e+06	3.19889e+06	5.22961e+06	12135524	6.83125e+06	NA	2.44372e+06	NA	7.68676e+06	14186152	NA	33375134	34111612	NA	NA	NA	NA	4.41968e+06	NA	6107656	NA	7551566
1062	420.274	599.969	NA	NA	542416	NA	NA	NA	40953.3	NA	NA	NA	NA	NA	NA	NA	NA	NA	NA	NA	NA	NA	NA	180179	NA	NA	NA	NA	NA	NA	NA	NA	NA	NA	NA	NA	NA	NA	NA	NA	NA	219954	229785	262736	126052	149832	301000	226684	485148
1066	535.433	683.606	NA	63574.1	NA	67223608	8534994	18128682	4986724	NA	37064232	198713	NA	151052	NA	NA	NA	31279788	248085	90288	46074884	42000568	NA	NA	NA	129474	13860709	15220459	1.04316e+06	3.06683e+06	18702860	14508614	2.89464e+06	45996948	NA	NA	14818310	11597568	4124186	793467	30673514	3.63165e+06	2.78966e+06	NA	95972.4	18383574	19048000	7.39227e+06	17531576
1069	450.321	606.446	NA	NA	66960680	NA	NA	NA	NA	NA	NA	NA	NA	NA	NA	NA	NA	NA	NA	NA	NA	NA	NA	NA	NA	NA	NA	NA	NA	NA	NA	NA	NA	NA	NA	NA	NA	NA	NA	NA	NA	8731733	7105444	6026609	3.93775e+06	4781874	5.51158e+06	5.39949e+06	22173124
1070	1093.14	551.592	NA	NA	NA	NA	NA	NA	NA	NA	NA	NA	NA	NA	NA	NA	NA	NA	NA	NA	NA	NA	60851	NA	NA	NA	NA	NA	NA	NA	NA	NA	NA	NA	NA	NA	NA	NA	NA	NA	NA	845326	559843	991833	NA	NA	NA	NA	40650944
1072	227.128	410.591	NA	NA	87208	38228176	31567594	27500122	5412628	4.2131e+06	5379736	26523916	39583216	32763714	5.1962e+06	10916020	8215688	48075292	51138336	42512516	32224368	36471468	32087252	10512711	8.06572e+06	13408351	786863	1.67493e+06	1.34688e+06	53692112	66903048	53895236	31249594	23103190	33415656	32788250	35997424	17263490	7.09123e+06	3.36283e+06	3.93534e+06	260761	237738	286976	267393	304395	323945	296760	185298
5201	120.081	137.377	NA	NA	NA	NA	NA	NA	NA	16578576	4200301	NA	NA	5490164	NA	14309650	NA	NA	6012751	NA	NA	NA	NA	NA	NA	NA	2.60075e+06	NA	NA	NA	3999809	18250934	NA	NA	NA	NA	NA	NA	4230353	NA	NA	NA	NA	NA	NA	NA	26539788	NA	NA
1078	561.449	713.54	112063	130129	99621.3	26097206	8059129	12443993	4.79553e+06	396027	24453798	432580	120713	453655	318316	266250	513254	35913452	602609	406903	42375352	19560358	247410	240396	292172	854210	12236906	14547348	1.97218e+06	4.96333e+06	22146544	14729354	3.79079e+06	47843980	521650	481286	16108590	14055882	6.30722e+06	1907124	34255360	5154864	3.57138e+06	124257	286614	12667612	33521096	6.21891e+06	14488633
1081	293.136	438.368	24845.9	18007.1	43213.1	40674896	36223256	66361892	10488101	7701356	10230246	21075864	25962334	26929090	6.16778e+06	5.46267e+06	4319298	8031148	6.40728e+06	4.75349e+06	8333812	4843046	6.85097e+06	29773106	22905112	35658136	1.67396e+06	5.11293e+06	2.11296e+06	14874227	7079282	6944107	9030418	3.72483e+06	7919255	33406952	17669734	17651332	8503708	7.49888e+06	6.89016e+06	189917	120947	176734	139888	187162	165049	214041	194882
1082	213.112	404.085	NA	NA	328069	4.72735e+06	4.07611e+06	11373794	5705029	4.48976e+06	4.70762e+06	4.18642e+06	6578674	18692242	3.84259e+06	9971341	7576326	13420417	6.2735e+06	8095232	66299440	14331075	38130396	6.82901e+06	6.96584e+06	4922063	4.7192e+06	12025476	5.96046e+06	27744560	8031899	5610323	30148406	7206423	7462598	7061463	4525701	6841400	8.2105e+06	3991540	7.91216e+06	114173	129448	140051	117843	131396	137984	161612	94211.4
1089	355.245	648.115	83428.2	59476.6	153572	822130	1027856	716512	1267254	1.26698e+06	1.0264e+06	10612657	6.80606e+06	5.58102e+06	15073602	65750096	21795936	1301669	1.18571e+06	892360	1.14083e+06	1.76006e+06	915870	2.9859e+06	5605519	5330431	1.13787e+06	3.37078e+06	1.77992e+06	794110	1.21607e+06	1.19218e+06	1.40749e+06	4170687	2.30454e+06	13951708	8576290	15589661	15876477	2487813	12783006	137783	108913	164520	147019	104641	162887	190119	173401
4057	328.106	45.478	NA	NA	NA	213847	210647	NA	360100	273499	676469	876003	1367193	378720	NA	176777	1.27982e+06	744356	699466	399289	504446	688039	409916	NA	NA	1.27463e+06	675600	1.07204e+06	749612	640092	731078	565599	745638	1.12371e+06	964542	480153	700090	NA	906034	954118	NA	50984368	48845356	30742158	65677560	57309888	62307240	55187836	35072744
1110	753.506	585.551	NA	NA	NA	10048486	8377690	3.70299e+06	3.86718e+06	3980645	2.79339e+06	11670467	14736298	13725454	25283362	14330292	10387412	4.93114e+06	19671582	4.30577e+06	18791620	54078924	21623126	2.31398e+06	465315	10998728	2.96235e+06	740207	4.28437e+06	1.36272e+06	17058900	11922592	1.92646e+06	14219533	20206220	29105652	64520660	11349476	9432717	18389986	3.65636e+06	NA	NA	NA	NA	NA	NA	NA	NA
1111	147.113	37.6399	63462.2	120189	256142	19166068	23354306	2.56485e+06	5.38635e+06	5053253	3.05013e+06	3.3256e+06	2.896e+06	948388	1532730	772407	2443610	59656648	64345664	21667480	4.22987e+06	8529047	6.75899e+06	491361	1.41622e+06	2.31702e+06	1.68028e+06	2.95099e+06	1721668	32784576	37242344	51039336	6802140	2.9447e+06	37930480	1.9308e+06	2.12148e+06	2.25365e+06	2.75176e+06	1.10435e+06	2.06128e+06	4.72328e+06	3.63244e+06	4284876	3.53519e+06	2.72912e+06	4.38114e+06	3.70505e+06	16404489
1252	231.159	492.306	57015.9	NA	NA	27958952	27819346	22064216	16966644	NA	NA	53859204	56980272	NA	20388870	NA	26116922	15549524	NA	NA	4.96964e+06	12067253	7.17855e+06	13348309	5.5438e+06	13491208	NA	2.28679e+06	3.71646e+06	7823469	NA	NA	2761582	16124700	15307406	33008068	64310348	15233843	NA	NA	4189240	NA	45839.3	NA	54647.2	63060.5	NA	43141.9	121378
1114	221.012	404.358	NA	NA	130519	14206539	6.09473e+06	870406	562372	408125	573579	296479	240061	575297	288275	684947	193972	53924680	44198744	64280824	504097	211563	3.27982e+06	816059	181688	276417	696285	461021	480976	51553684	8528038	24163220	14524990	511458	12925354	427981	431189	309763	214260	229939	286851	169703	157661	163723	115529	132198	126939	175110	512183
1115	591.089	545.181	27761.1	68140.6	93785.3	NA	NA	34757.7	NA	391706	116743	286722	NA	367394	59404.3	635790	467985	NA	276769	248882	NA	48249	59609.9	171529	NA	98792.4	204936	NA	NA	69112.1	118668	139862	NA	NA	NA	NA	156526	126735	71739.4	79017.8	NA	NA	641520	7.25188e+06	315201	NA	NA	NA	1.51099e+06
1118	326.378	601.336	1.42018e+06	843162	3057222	6623424	6.16656e+06	7.53168e+06	4602753	6082812	4.42967e+06	6.33831e+06	3490531	9735123	3379865	17104014	6718419	6.36172e+06	3999326	2.71735e+06	6424748	2984569	4.16047e+06	38992780	6.11131e+06	7.06567e+06	4968821	3566814	7406393	4.07266e+06	3.47516e+06	3.90344e+06	4.48415e+06	2.84402e+06	3.82631e+06	10888052	5523507	5.09384e+06	8657384	4351249	5828809	2.48812e+06	2560203	9791552	2.56016e+06	1.62951e+06	2.0147e+06	2.13542e+06	4.16216e+06
1119	351.214	611.359	52376.3	53509.5	235558	41725644	55319292	58734848	48260796	64057668	40054812	482309	467706	420026	277172	282389	324641	180041	251313	175613	124036	245287	125819	17146292	13883842	39429024	25198576	5.79141e+06	17940454	140739	380745	352160	120328	277057	294811	566631	687893	323822	297668	391621	250835	134313	102394	156126	114674	106743	160259	113881	99307.4
1121	183.092	342.574	37638.1	70968.1	1.53648e+06	50804452	47185860	49090136	62093080	51382264	46782364	61372076	54125816	49840460	47546324	48791596	44977740	41913804	42476708	43496932	35386488	41920316	32996904	47293100	37311616	49315848	41228160	35026740	41021008	30520028	41496756	39666996	36634060	34181476	31281252	55182388	53951988	37043788	44477092	31449496	32617768	5546093	6.01183e+06	5125676	3.39298e+06	5.16591e+06	4831069	4705270	3.92266e+06
1122	335.219	651.594	100826	85345.7	156794	55194380	63927544	39682712	27297740	27699426	16872540	46682248	41658780	51879048	19136036	23556202	22157966	32060948	51303344	29410946	10628478	24421266	13239174	12673027	11846487	25476006	9439158	4.6827e+06	10725767	13153031	61285360	62470192	10282455	29240680	17571340	45165920	62869808	27546424	13646651	17161062	10760668	176721	141953	146247	159827	173829	187202	170381	136096
1124	598.11	471.184	29776.6	49502.7	302828	NA	NA	126667	NA	207776	98797.7	2.82126e+06	1.71475e+06	7.90673e+06	2.05514e+06	7747747	6.48898e+06	195454	231445	283697	417663	877524	391293	642612	NA	128313	135358	128819	NA	90082.8	123350	80821.3	110513	331327	243234	NA	NA	NA	117559	82863.3	NA	190269	250279	163947	52911.2	NA	NA	NA	49906260
6471	261.067	446.72	NA	NA	NA	223601	177804	225599	26990754	19299022	6.6733e+06	16243170	NA	10752248	NA	1.02223e+06	929215	NA	86242.7	NA	NA	631766	188125	NA	9063712	63354408	4513196	35836932	6443733	70014.4	175829	58125.4	525304	507238	104505	41650692	22102996	40631372	1.82937e+06	4.43788e+06	NA	NA	NA	NA	NA	NA	NA	NA	NA
1132	173.042	46.7675	20574.1	27026.4	875410	27902140	24876308	63350332	24645298	24317868	34198444	6.41846e+06	7.23488e+06	23871672	7.16284e+06	18175054	10606097	16129984	4723221	15513267	46858556	9129916	20867598	29520082	27273980	24988628	21367484	29484002	27704198	13963780	4.17679e+06	2754604	18150590	6.37831e+06	4.061e+06	12868128	9587635	14986648	11990474	8402625	14075845	NA	275473	395742	NA	535457	280909	353409	338904
349	243.159	406.632	NA	25483.9	58713.7	21887760	23405688	29085352	26975152	26362230	24738320	47865400	55504012	59888648	57714436	56784804	63129360	11931475	10149119	8582695	13057485	15815584	9219612	31262742	29203616	32652302	27525656	34233312	29448728	14520021	26243824	23245190	15584205	43745744	31568192	46258616	55758268	44925864	53361092	56695264	50172728	94365.2	83013.5	57605.3	57919.2	66750.6	84550	56025.5	85501.8
1139	498.321	594.32	NA	NA	63110844	NA	NA	NA	NA	NA	NA	NA	NA	NA	NA	NA	NA	NA	NA	NA	NA	NA	NA	NA	NA	NA	NA	NA	NA	NA	NA	NA	NA	NA	NA	NA	NA	NA	NA	NA	NA	3633649	3.04485e+06	2.7569e+06	2.6949e+06	3.42722e+06	4.00744e+06	3090866	NA
19275	259.13	596.411	2.31184e+06	2.60972e+06	936116	2.46608e+06	2219977	2.17101e+06	2.35161e+06	2271905	2.36577e+06	2.19653e+06	2125575	2065866	2.09074e+06	2.06918e+06	2.11731e+06	2.64038e+06	2.43352e+06	2.23822e+06	2.20976e+06	2162937	2.55079e+06	63040628	2.25323e+06	2224579	2.3205e+06	2238232	2.38821e+06	2.66409e+06	2.2037e+06	2.44597e+06	2506152	2.32716e+06	2.17975e+06	1.99659e+06	1.86276e+06	2.20365e+06	2.27709e+06	2256538	2.38778e+06	1.69644e+06	1.62199e+06	1.85533e+06	1.55896e+06	1606330	1.55791e+06	1.82575e+06	2644366
1141	198.132	300.998	NA	26190.3	35232.3	NA	36513728	50244712	NA	45269024	42258080	37536396	29912396	63017200	NA	56153084	43100176	NA	42423840	54787496	53354116	NA	49562728	NA	24745722	35124960	43998956	NA	NA	39045008	41759112	40070660	37464560	NA	36674600	NA	NA	NA	48080996	47243936	NA	NA	NA	4824981	NA	4.22953e+06	5135446	3.02976e+06	2.80731e+06
1142	314.207	340.315	NA	NA	NA	80522.4	94771.1	1.99129e+06	326297	287219	285213	432446	222298	1807917	198361	1.90644e+06	234935	330139	283552	830584	932428	263068	845241	1786455	150935	207724	361308	463925	365241	241978	267593	325922	226617	268192	357222	176296	265279	237034	254576	227594	306518	52243232	56745440	47094124	38584828	56434668	49051568	39683904	36906264
2270	663.45	720.12	62867980	NA	NA	NA	NA	NA	NA	NA	NA	NA	NA	NA	NA	NA	NA	NA	NA	NA	NA	NA	NA	42312368	NA	NA	NA	NA	NA	NA	NA	NA	NA	NA	NA	NA	NA	NA	NA	NA	30174588	29107620	28744858	27267224	NA	31393772	NA	53394856	NA
1148	623.338	406.734	23747.8	53181.7	NA	102270	NA	411377	82942.8	74645.8	239524	1.66676e+06	2.68783e+06	1673639	2.41743e+06	62608624	282679	186756	305063	NA	219256	1.56316e+06	NA	37382460	NA	1.36428e+06	2.72245e+06	101123	2.36264e+06	NA	NA	66437.9	NA	207107	164379	773611	1045979	92179.6	796039	787828	113554	133875	399048	249118	189554	895789	612462	307516	154038
1150	311.164	667.169	1.363e+06	807840	638429	814825	933859	945845	785630	1.03939e+06	970729	968029	1.03573e+06	829099	932367	740901	913671	1976561	922590	903285	876244	799826	772759	62551324	974960	838402	874213	992297	1.05207e+06	729035	913032	890508	779666	859176	1.009e+06	862888	757460	843698	785384	1.03025e+06	827629	908659	929645	849271	685047	805701	851401	1.21076e+06	3.55092e+06
1151	960.563	611.549	NA	NA	62471416	NA	NA	NA	NA	NA	NA	NA	NA	NA	NA	NA	NA	NA	NA	NA	NA	NA	NA	NA	NA	NA	NA	NA	NA	NA	NA	NA	NA	NA	NA	NA	NA	NA	NA	NA	NA	409299	365443	388435	362529	460173	491712	407532	NA
7199	257.149	49.2941	NA	NA	574742	440024	225334	1.19625e+06	586745	422178	583230	705722	661065	1.12638e+06	596997	993968	619292	1.05332e+06	837068	62448044	1.57739e+06	824614	907960	1.72969e+06	455342	437651	429704	489686	562374	748815	886561	1.05363e+06	538607	525956	677083	592444	706752	759520	583455	606205	473817	5302548	5235628	4.92838e+06	5.04637e+06	4713645	4.82718e+06	4721353	5.61497e+06
5159	767.522	596.534	NA	NA	NA	12604466	8105547	5793207	5841437	4.44824e+06	2.90557e+06	15224187	18048888	13891956	25582406	13330492	9103683	9175620	43210700	11727313	20285878	61378632	23375370	3.75756e+06	3083372	13570479	2589415	2.99789e+06	3.6408e+06	5393297	22495440	24519830	4.63813e+06	9954906	24408782	24265262	62417244	7073248	8494879	16822848	2.68737e+06	NA	NA	NA	NA	NA	NA	NA	NA
1158	553.458	684.855	21663590	18399328	2882000	18639738	19363266	19175802	15628963	20584398	15788038	17293020	20530240	17696406	22304850	14709470	17149702	18833578	19552582	20034616	15673324	20235376	17161884	11069787	17849458	17700950	16995076	16790838	19927796	18741658	21245912	19665276	19837388	19961852	20999808	15012119	17806480	15247369	15098365	18190906	13668561	7.23775e+06	10246877	15150409	9927833	9889534	7.97233e+06	8560832	15335409
1160	317.099	465.361	NA	NA	NA	NA	30729.1	NA	NA	NA	NA	NA	NA	NA	NA	NA	NA	33108.6	NA	NA	NA	47082.9	NA	92590	NA	NA	NA	NA	NA	NA	NA	NA	NA	NA	NA	NA	NA	NA	NA	NA	NA	47986472	41312056	36638120	35753632	27876528	57121136	61983160	2.63126e+06
1161	213.112	328.205	NA	16504.1	29842.9	20577200	20971296	23259386	2.14377e+06	1929149	2.70173e+06	30935580	44014848	61947588	5978640	14777687	13952335	29841778	23334846	23694928	35868472	33157620	24770902	9981961	12334448	12520385	529714	1.56228e+06	846974	35375824	48881372	34907748	41806268	23495902	30172728	27989728	29407880	23182756	9750627	2.77518e+06	6.2474e+06	115224	104845	126885	114069	167361	116198	126100	NA
1171	223.123	456.15	NA	NA	NA	16228479	17052436	15815776	25398814	25998050	24320482	26458816	18715190	14925102	53998196	31244106	34513432	6498745	12043061	9596825	6.53862e+06	14328854	9871130	30659988	23014004	34026384	53970460	37903756	50646920	6653013	20352210	19899754	6132378	27618530	22399664	28900958	35562120	31270730	57712080	53991968	61331612	NA	NA	NA	NA	NA	NA	NA	NA
1172	188.071	242.019	NA	12066.5	28410.2	18188744	20994960	33028908	18978438	20160910	10662219	8363859	2589841	4489590	4739511	9387745	3.46361e+06	29491936	40740784	61297148	4.55106e+06	4351736	7.80222e+06	5108588	2.46847e+06	2.44475e+06	3.18711e+06	5.19282e+06	4.11569e+06	12838059	17356598	50355636	2.55085e+06	7120767	26453588	3.91038e+06	6.13686e+06	4.35223e+06	4.59175e+06	4.5012e+06	5415630	5.97538e+06	5501174	4768628	3.13711e+06	4.03423e+06	4.23298e+06	3.80896e+06	11714638
1173	560.333	576.759	NA	NA	81746.9	NA	NA	NA	NA	NA	NA	NA	NA	NA	NA	NA	NA	NA	NA	NA	NA	NA	NA	NA	NA	NA	NA	NA	NA	NA	NA	NA	NA	NA	NA	NA	NA	NA	NA	NA	NA	6355544	5136487	2.39337e+06	3.84949e+06	3886129	3.61837e+06	2710923	585326
1174	387.236	588.966	140499	418887	251322	2.42879e+06	1.51447e+06	1.10824e+06	1.16514e+06	632219	1.03653e+06	5691988	5280529	2.79957e+06	14723606	5692197	2.45663e+06	704382	6434670	740489	1.87436e+06	58079140	4487538	1.83855e+06	318948	6213566	3.39309e+06	569847	2269489	842984	6389536	3565783	650489	3.92415e+06	11152245	24712424	61091380	2.63469e+06	3.89293e+06	5.76457e+06	1.876e+06	435564	468593	81518.5	771161	659546	641256	615426	589343
4815	325.273	695.997	2.68569e+06	2.47403e+06	1.98379e+06	2382673	2.61688e+06	2.84036e+06	3.10254e+06	2531943	2.78958e+06	2.51768e+06	2.97831e+06	2504475	2.54455e+06	9988200	2725325	2.29256e+06	2639003	2617864	2439360	2947945	1.98669e+06	61048428	2.80463e+06	2.24419e+06	2248349	4.00871e+06	3.32429e+06	2178858	2370495	2.32399e+06	2.34484e+06	3.06724e+06	2.4583e+06	6.5729e+06	1.85532e+06	3.59306e+06	2.61177e+06	2.25531e+06	4930215	2387929	2.56122e+06	3.79901e+06	3.01842e+06	2.21396e+06	3776334	9300721	3.35476e+06
1180	323.102	544.585	34991.4	24600.6	NA	36652472	37134256	34203400	31354476	27997526	25259932	39177064	42324604	28193464	26524400	40375592	23309316	30054206	38641800	30732928	22244120	28103208	21512396	34855016	30586306	36121904	30140044	25467300	32272484	18315578	31074498	32081358	10163874	20532716	19226980	60834756	56930808	46081992	52044136	27504666	47944984	56133.4	NA	NA	NA	61927.6	49263.3	32227	NA
1188	259.096	413.907	NA	NA	NA	NA	NA	NA	NA	NA	NA	NA	NA	NA	NA	NA	NA	NA	NA	NA	NA	NA	NA	NA	NA	NA	NA	NA	NA	NA	NA	NA	NA	NA	NA	NA	NA	NA	NA	NA	NA	46811356	46121540	49079788	43659108	60542576	54530936	50668684	6112648
1193	654.641	513.531	NA	24268936	1.06743e+06	7463454	9334341	6579533	11241466	9889209	8820719	NA	NA	NA	36396.6	NA	NA	NA	NA	NA	NA	NA	NA	7.5222e+06	5.5798e+06	4155188	4.79753e+06	6947897	5693905	NA	NA	NA	NA	NA	NA	NA	NA	NA	NA	NA	NA	60211216	54198200	44285876	NA	NA	NA	NA	NA
1208	372.191	372.028	NA	NA	41437.3	273382	293699	3186700	657979	682784	721693	806764	453633	2.58978e+06	397289	3107809	420198	497567	493290	1.29813e+06	1.38937e+06	440221	1.30363e+06	2.41056e+06	294647	366995	867977	984233	889997	428618	465527	453632	469881	589312	629280	399614	407220	480034	515349	436359	520872	50812756	50040388	46120584	36406156	52421916	43427840	37982800	32047716
1210	485.323	724.853	NA	NA	NA	9317967	13135532	11392520	12086591	14288483	16985868	19761242	21734550	17194218	17759940	23986422	15023687	1.19565e+06	3.65996e+06	1.95232e+06	2.50901e+06	3260040	3933845	17795258	17581154	25989858	15951798	10179256	13016957	3253000	12405884	6.16528e+06	6442642	20423458	8608437	59191600	47520504	51636628	20556864	11447310	15283150	NA	NA	NA	NA	NA	NA	NA	NA
1211	146.06	389.221	50094.8	60758.5	2421982	46730788	33746440	18850712	18617202	13374520	14974918	22799980	17383698	11317628	7.97994e+06	5228895	5111492	43651520	54047492	59181632	13151987	14936623	17581320	7090599	3.14725e+06	6189267	6.88292e+06	3.81309e+06	4614544	26011440	33139452	24847918	11722306	7275999	10255341	4.67469e+06	9649703	2995634	2.61842e+06	2.60517e+06	2.31413e+06	2.7929e+06	2.88901e+06	2.65079e+06	1.53774e+06	1.83311e+06	2.22668e+06	2.65313e+06	4.89267e+06
5196	302.135	51.6487	NA	NA	NA	NA	NA	NA	NA	117146	240062	NA	NA	41841	NA	57102.8	NA	NA	297681	NA	NA	NA	NA	NA	NA	NA	75153.5	NA	NA	NA	528556	196747	NA	NA	NA	NA	NA	NA	386725	74214.3	NA	NA	NA	NA	NA	NA	24202142	NA	1.3347e+06
1215	414.321	659.419	95612.5	40890.7	58889060	162170	250288	128985	167240	244554	139168	219645	146313	169266	210554	245232	NA	73863	119980	108750	125187	121081	121613	2.40091e+06	136001	150059	128770	115026	143870	82958.9	132773	227068	134459	131180	116434	339178	182259	213903	236220	114114	139947	154870	178787	179128	179164	167353	118609	155662	79203.1
1886	768.445	572.855	NA	118137	NA	7120601	18986024	NA	3.07346e+06	4.27939e+06	2.7582e+06	NA	NA	16080677	30041324	17356924	992703	9557465	37995528	7402163	13308743	NA	NA	11233405	NA	NA	11128137	1.35829e+06	7.15148e+06	NA	26845954	19657756	2.9313e+06	13989225	NA	33073924	NA	13611173	9425234	16173954	6691970	510836	NA	NA	205183	NA	456829	NA	264773
1218	97.0288	46.2853	180893	271883	1.51268e+06	6340502	7.42308e+06	27934574	9306559	9380921	12477759	12026960	13648420	13751581	5.04393e+06	9119400	7994553	49965292	42684388	37666320	29795162	33735656	24830116	16382932	8855335	9911125	7.93526e+06	11683618	9303577	42889584	37492892	42106852	19041130	11244651	13936460	6760526	8.08503e+06	6854039	5415457	7.19162e+06	5944633	55197972	52772408	47267932	49252856	48910904	47554176	43999168	51082444
1425	535.433	695.242	162230	60014	NA	58391144	16442485	23716862	11610515	249791	41578056	525776	NA	299912	1.01489e+06	903918	1.12483e+06	50036304	393288	138275	44973072	48224404	165404	NA	716482	435657	16311822	25446202	3.26245e+06	6.68038e+06	20255712	20193474	5.83657e+06	44850388	251477	810566	23804572	21566156	12841005	3.21047e+06	36098496	9468458	7.79217e+06	74108.5	320983	29781848	30837638	10114797	20279724
1227	673.149	489.456	NA	NA	222720	NA	NA	NA	NA	117690	NA	10590064	15965726	17790886	18371074	57954860	11291744	15007144	14332539	19903042	16041807	31827400	18202364	339735	NA	NA	NA	NA	NA	NA	NA	NA	NA	NA	NA	NA	NA	NA	NA	NA	NA	196554	63836.1	92304.5	NA	NA	NA	NA	16338372
1240	205.118	46.4918	NA	NA	222214	8.38314e+06	9651738	5.86561e+06	15800652	12433960	20812352	57517604	55945520	30401312	26511708	16298455	35957860	19996698	21903102	12028018	13670166	39622704	15780613	17769232	27852504	36955532	12202928	29800492	17824944	23203256	40328516	36607760	43467328	56844888	53818076	26271416	27153070	33266732	25594476	10030670	31763066	4.60758e+06	4.2608e+06	5.26349e+06	6988466	5.12584e+06	5726159	5905270	8322268
1249	309.167	452.656	21921.9	30849.3	94960.9	30272618	22607738	28822232	34830240	26800942	29127788	21155714	24690212	41397704	34533228	35928336	54458784	31298152	15596664	16472166	50412976	32567202	37655904	18494094	49129504	39271100	26558994	53621824	34010264	45592504	37979852	32745164	57193524	52126316	48964688	39440320	26856934	51168952	47599116	29792798	55688400	256088	148608	226949	112945	146156	212550	176065	365584
1253	876.443	661.548	NA	NA	NA	646392	530230	259820	508828	465585	406197	159444	120189	305862	290780	448574	477778	152240	88520.1	109857	133289	158981	200815	NA	601378	523181	310233	790057	336892	575060	271686	381590	782026	247923	329404	988650	821164	624505	524318	445895	526458	41844320	33641484	36853604	44488832	50202468	56949060	44913968	NA
1375	224.172	556.483	21926.6	21103.1	NA	26411218	36668180	28264110	28151984	NA	24603208	42370708	43491248	NA	40689796	NA	51675484	8053432	NA	11076022	NA	14268133	5177218	28592036	17136154	22060112	20228150	17726902	19627154	1.52078e+06	NA	NA	4.22538e+06	33949416	23991158	45097900	56607676	28511422	NA	44600072	29692112	NA	NA	NA	38498.2	NA	NA	NA	46548.7
1262	445.12	658.464	1.72471e+06	1993445	2636656	1.44882e+06	1.27756e+06	1.124e+06	1.42027e+06	1.66513e+06	1.4811e+06	1.41307e+06	1524100	1.61004e+06	1.85082e+06	1.9563e+06	1.28485e+06	1.00684e+06	1.05125e+06	825049	1.28301e+06	1.07329e+06	1180658	56597272	1.70587e+06	1453623	1.4316e+06	1.4605e+06	1.23287e+06	1167646	1061109	1.3584e+06	1.47478e+06	1.28873e+06	830180	2.41008e+06	2287052	1.63731e+06	1.6591e+06	2.09276e+06	1.98714e+06	451048	552706	779318	724611	631810	475818	714838	714490
1266	313.273	652.928	3572546	1.49879e+06	800662	1.98718e+06	1.96837e+06	1.93737e+06	2.75474e+06	1566748	2.3219e+06	2156808	2.1631e+06	2.06667e+06	2.14188e+06	3.33483e+06	1.79459e+06	4.39039e+06	2.35087e+06	3.39326e+06	3.88641e+06	2.00653e+06	2.4445e+06	56493240	2055973	1.57054e+06	1.68402e+06	2777813	2.07679e+06	3237221	2.16324e+06	2670393	3173899	1.9645e+06	2.64994e+06	3.26212e+06	1.6607e+06	2.25319e+06	1.97535e+06	1.43529e+06	2020144	1.7119e+06	1.93133e+06	1997454	1.96627e+06	1.60511e+06	2023051	3.29623e+06	2.21152e+06
1267	312.134	577.049	NA	NA	9226123	119268	199037	251217	219474	260508	246235	208629	188342	164428	208211	369310	171231	101913	81063.8	62763.2	112445	51702.3	111083	289962	173427	153777	193154	233377	175821	75615.2	64951.2	45749.2	97696.6	107504	76635.7	82545	156874	84774.4	212236	170677	168868	49370592	41800900	48155204	34677980	40492904	47023964	46733468	31683668
1268	197.108	313.441	16696.3	16568.4	NA	531471	271341	664713	632096	521292	820577	735824	884064	993892	905310	1.37599e+06	1065739	476379	460966	665965	664001	781886	651649	1.2227e+06	758615	714450	542312	1.09357e+06	623105	565585	314379	560529	715646	769476	625850	853254	668091	689034	746993	714655	684003	56395852	43476872	44446464	34662036	37610976	50478484	47001976	31028888
1271	623.535	681.525	NA	NA	NA	18912936	19110982	12550065	34624324	41450160	29059568	6299494	4838775	4.29421e+06	12950052	1730147	4.42743e+06	9017006	8017161	3.28958e+06	18614554	14447777	12632526	6277006	24368518	12876853	18600672	56296004	21277994	10451909	5491911	6.21865e+06	23758294	7.73316e+06	7090982	15434481	10426596	30657720	19226918	10789034	29246082	257322	218351	NA	NA	137252	173579	131215	316074
1274	169.097	152.42	38981.2	87254.8	94997.3	18592686	18269554	56181364	27611202	26093000	25955610	24536094	24252824	54349580	23004194	49958908	23359676	25843102	23517038	50536764	46048288	24610480	40173964	44480828	18605642	21231390	27518704	30930132	26002826	23378346	24150028	23057030	21465354	22427940	24545796	23013108	25115956	23206394	28103894	25679122	25437386	15612555	16268854	13206987	12143416	16758591	14787499	13585769	10287315
1280	120.081	386.132	35120.4	37128.8	1.18618e+06	5.73385e+06	6.73759e+06	55853468	17732688	16669090	15410393	9440039	6.42364e+06	30581944	5.18416e+06	25856902	6.85746e+06	6.99316e+06	6.59444e+06	20215592	17053318	5467097	16720060	29590634	5.49962e+06	5.83942e+06	12111767	15654116	10743046	6.04254e+06	6746423	6839250	5734241	6081972	8157420	5.16137e+06	6.35827e+06	6.63597e+06	7.16092e+06	7.28121e+06	8278862	1.65939e+06	1.64333e+06	1.4337e+06	1.15096e+06	1.42629e+06	1.43347e+06	1.25929e+06	1.39658e+06
1283	638.615	549.497	NA	19048.7	NA	NA	NA	NA	NA	NA	NA	2710224	1.99049e+06	12885305	2.32193e+06	17192202	5347552	656563	744233	1.17718e+06	4.47028e+06	3241175	4405740	NA	NA	NA	NA	NA	NA	NA	NA	NA	NA	NA	NA	NA	NA	NA	NA	NA	NA	1.93827e+06	1.5885e+06	895431	NA	NA	NA	NA	43982872
1286	466.316	643.763	NA	NA	463140	NA	NA	NA	NA	NA	NA	NA	NA	NA	NA	NA	NA	NA	NA	NA	NA	NA	NA	162348	NA	NA	NA	NA	NA	NA	NA	NA	NA	NA	NA	NA	NA	NA	NA	NA	NA	55612480	51976680	39077936	29252608	40847120	18171444	18031558	1.97611e+06
1288	127.035	807.11	31453604	55589076	44318236	43610168	42549036	31824382	47269416	44164436	41772348	31554506	33445672	47456944	41647568	41868868	44149548	44566016	46561276	45031284	42110104	48395336	50829164	35669552	34142360	48899792	39946444	46332616	45369980	51440864	47066604	45217076	50514604	45492728	42722028	45382904	47986488	49018376	44134656	42482948	40618016	44026960	34565628	41776256	46639712	35394384	41900344	46458208	44054944
1293	214.063	369.19	44610.3	38013.1	55412208	NA	NA	NA	NA	NA	NA	NA	NA	NA	NA	NA	NA	NA	NA	NA	NA	NA	NA	NA	NA	NA	NA	NA	NA	NA	NA	NA	NA	NA	NA	NA	NA	NA	NA	NA	NA	100675	121982	175206	177011	206331	240145	200021	598692
1294	157.097	53.1654	14353.4	36924.5	304043	8.09735e+06	11409712	39082620	26307352	24472528	23351046	9971562	7.45792e+06	25125950	27518382	55411508	24414254	6.81574e+06	7.64052e+06	14422498	18336772	7.02242e+06	15254210	40614768	18298126	12244043	31870726	39662972	35635676	8096336	7.84509e+06	6.8298e+06	8405621	25148484	13933388	14363095	15697525	18231034	27112210	24347554	32207752	16132377	12944219	14176035	11319726	16545332	13031011	15521074	15644396
1306	295.152	423.612	20543.5	24588.8	76220.6	37225400	27155308	28853486	35853456	26558120	31040996	21715726	27730590	37652888	31967442	28973286	42207356	51148996	45370088	45532428	49382160	36980496	40315704	22247398	42233184	39334516	34759324	44902996	36990444	55405380	40272632	38581432	47576296	38012976	40294100	42675156	30079968	46075620	47006360	33664076	54748364	389463	381819	365160	291993	370201	382909	405237	368164
1300	637.55	685.477	NA	NA	NA	18307806	19378378	14430578	51284256	48884996	41930364	3.78877e+06	4.04434e+06	3629485	9909265	1.32884e+06	3.23837e+06	5114182	4.15381e+06	1.58034e+06	12668625	10246994	8259244	5793999	24816970	10285868	20475540	55083720	24573708	5.28234e+06	4.06217e+06	3620840	16469467	7296153	5.04311e+06	13780429	6.03284e+06	29672094	20040692	6.52797e+06	29985150	404447	213299	NA	NA	NA	350773	NA	497265
1304	646.128	577.023	NA	NA	50377428	NA	NA	NA	699932	801650	833101	NA	NA	NA	NA	NA	NA	NA	NA	NA	NA	NA	NA	186255	NA	195454	476932	471476	415460	NA	NA	NA	NA	NA	NA	NA	NA	NA	NA	NA	NA	54928932	38225136	52985656	NA	NA	NA	NA	NA
15781	237.185	511.864	NA	30557.2	NA	7014658	NA	NA	8440377	7491049	7041256	6604210	5.89819e+06	6710948	NA	7322054	6.03558e+06	28862188	6198380	21215344	54789588	5323089	18703170	NA	NA	6.34121e+06	6257085	5816666	6.60872e+06	31279436	5770671	8063991	11264241	5789558	6.9835e+06	8547336	9466720	7.32085e+06	8652175	9075904	NA	115644	NA	NA	189253	102288	254551	NA	319801
1356	351.25	659.131	144457	122587	279084	11951674	19795902	10834128	13724296	18450806	8008564	33501274	26966482	52542748	54584348	13313999	32510804	3.94152e+06	6.75348e+06	3.50982e+06	1.9045e+06	5.52573e+06	1.57165e+06	4623659	15244597	6691217	7778364	48964936	7285124	1369946	22708832	18270284	7495267	13846567	7681938	14867028	41436560	11071045	12057665	16793034	47198772	87471.3	106927	112411	91231.2	88568.8	113700	102887	166579
1310	603.495	693.853	10854189	12452307	NA	4077523	6.57071e+06	5.8409e+06	17665768	3.90222e+06	13583902	15201178	15010664	16201491	NA	54554732	7314870	5206180	14851307	14706913	5.77642e+06	13580097	7601984	5.10909e+06	13870317	3.14568e+06	4.56823e+06	28879052	21697752	3.37356e+06	6187524	12678157	10461858	5.28646e+06	15809956	37440592	2.9305e+06	25009128	12129520	5645329	8675781	4.5498e+06	6.06912e+06	NA	10780919	NA	10369898	48178900	10739253
1314	116.986	802.589	49307028	51764816	43234704	51592660	46097900	48028552	52399860	45748532	47416352	44593272	48120672	50345156	49717140	46701232	45766104	50240564	50864464	47477628	47163284	47959892	52304752	43634932	47359504	47193848	48407176	49054100	52865632	51752580	49118956	48363060	51407428	50830780	45896328	49594576	48808692	50152508	48480244	47891416	49159320	51730724	52616832	51497448	54453116	50319312	51039624	49514352	49066700
1394	116.986	799.206	46625496	49646808	43113180	51592660	46097900	43198704	52399860	45475120	45166372	44593272	48120672	50345156	45546900	46701232	45766104	49473816	45960844	46995812	46665480	45341188	52304752	43634932	45773012	46621696	48407176	49054100	52865632	49185900	45001468	44724336	51407428	47881880	45636080	45535148	48122544	46233720	48480244	47891416	49159320	51730724	45855436	49099584	54453116	44805804	51039624	43835748	49066700
1324	243.113	396.061	NA	NA	2.65114e+06	15146290	14083249	17504688	19883136	17372238	16240453	9912983	10647173	20581856	11942203	12557562	21305406	17437718	11795153	15740137	32147608	16409863	26233296	11547389	22352776	13530923	13371229	24148798	13485685	35357400	16543809	14359928	53955972	20021984	19014902	15852065	12935810	17929600	18368324	15135740	23189076	180582	114243	147491	117767	162516	159157	149848	142539
1328	269.136	337.554	14072.8	17954.6	NA	24831858	29072910	35464424	34428800	41069184	34286776	37213484	32447046	53683876	40950148	46773032	50310740	14769947	17447142	18507024	21329296	19243658	23077502	36782732	26864506	31429818	34084720	29785688	29394120	19532088	31981824	29812764	20369724	41603312	35809572	33867688	47467728	37319180	42336584	47991936	40345656	104425	91387.1	104370	89833.2	100311	NA	114353	170145
1331	303.042	541.549	NA	NA	NA	NA	NA	NA	NA	NA	NA	NA	NA	NA	NA	NA	NA	NA	NA	29705.9	NA	NA	NA	NA	NA	NA	NA	NA	NA	NA	NA	NA	NA	NA	NA	NA	NA	NA	NA	NA	NA	NA	NA	NA	NA	NA	NA	NA	NA
1336	208.043	436.217	NA	NA	259235	8927904	8208857	17495004	52998912	37038232	36537436	5572943	4495826	14020485	15921798	7640244	44215948	1.77925e+06	1.45245e+06	1.72974e+06	5393380	9088611	9232505	20653074	40516456	28897040	32388670	43466640	29274612	2577310	7.80404e+06	840793	9601585	53344568	9124344	9133499	6075080	17219292	13205392	10334788	23148034	85299.9	113272	96065.6	NA	NA	NA	NA	444085
1338	229.118	250.685	NA	12273.7	32006.7	50803.2	39309.7	140691	73872.5	57381.8	80832	132429	106203	143977	65685.8	151809	64651.2	136450	171888	289430	114824	76325.6	135279	132336	54527.6	69394.1	98756.1	118369	85205.1	105906	116259	154659	59807.6	81593.3	107000	58337.5	59189.5	80089.3	72485	59932	73714.3	1.42298e+06	1.15339e+06	1.24989e+06	1.11766e+06	1.34541e+06	1.47247e+06	1.0995e+06	23280568
1343	245.081	384.853	NA	NA	103377	NA	NA	NA	NA	123953	NA	NA	NA	89042.1	NA	NA	75626.8	NA	122495	140235	101230	70409	NA	NA	85899.4	NA	85261.6	90796.5	58376.9	NA	NA	55764.1	110609	72090.4	NA	79151.7	NA	NA	NA	60417.1	NA	53295776	53146924	44696924	31640126	36462640	41058272	34783228	457366
1999	246.131	390.724	NA	NA	42416932	43424184	NA	53255800	49892712	NA	NA	47285852	47114340	NA	NA	NA	33516562	49067036	NA	NA	NA	48372728	51027208	44190752	38126796	44716288	NA	50649388	44948896	46200896	NA	NA	43148188	36676868	42188360	52013940	46308488	40076124	NA	NA	NA	12036631	12618864	12850511	9586029	11913477	NA	13535848	NA
1339	683.158	499.32	NA	NA	53225504	339356	384779	241526	412122	395826	232591	NA	NA	NA	NA	NA	NA	NA	NA	NA	NA	NA	NA	111114	126908	87353.6	89721.8	160143	69660.4	NA	NA	NA	NA	NA	NA	NA	NA	NA	NA	NA	NA	68937.9	NA	NA	NA	NA	NA	NA	NA
1340	635.434	655.82	1.16895e+06	1.06987e+06	777430	1.3646e+06	1.17064e+06	1.20638e+06	1.35394e+06	1.2214e+06	1.36197e+06	1.34396e+06	1.15344e+06	1.39729e+06	1476790	1574574	1.35193e+06	1.32707e+06	1.27177e+06	1.29202e+06	1.32373e+06	1.28258e+06	1178542	53223820	1.42109e+06	1.19149e+06	1.61719e+06	1.29042e+06	1.35159e+06	1.45919e+06	1.26937e+06	1.34132e+06	1.44725e+06	1.41779e+06	1251109	1.48958e+06	1.27277e+06	1.48644e+06	1.32012e+06	1.3046e+06	1.3689e+06	1.044e+06	861530	1.03805e+06	935068	990912	893964	1.02542e+06	1.32355e+06
1342	115.076	282.036	140600	160802	177024	8.28019e+06	9472363	12933159	32592380	31723204	30791120	21698886	14171265	18213102	48395500	36591128	53206064	1.78977e+06	1.83727e+06	1.31156e+06	6.755e+06	7098618	4621706	22324230	24750548	25659588	34277676	39635944	36775416	3.77547e+06	7.66365e+06	5806289	18748690	46717516	23173894	15299012	21923256	20611622	41959076	44434360	39806864	249897	256582	201209	239791	208029	208488	237818	326779
1346	230.114	92.7177	NA	NA	NA	279286	284833	271187	673680	527629	791060	1.47327e+06	1.58145e+06	797501	1.10544e+06	413241	1.04231e+06	537372	369086	251918	214451	738368	203392	729979	744547	1.05626e+06	847995	1.23643e+06	867043	381247	784134	686131	529348	1.19329e+06	1.58503e+06	418917	521836	620378	740991	598086	798795	495723	504682	504195	446169	553129	514137	329235	400810
1351	185.071	534.21	NA	NA	NA	43964772	36162568	35946312	17576682	11293648	17288690	26960234	23682918	40767004	9793183	15195466	14449571	45003192	50232696	51673944	25508556	33911044	34371968	22023744	13695358	28988022	1.55383e+06	1316172	1.30304e+06	27366106	42364604	52763292	16699323	19060852	24525040	39740388	45358308	25862580	7098892	5.15799e+06	3.57232e+06	NA	NA	NA	NA	NA	NA	NA	NA
1354	480.295	637.725	NA	NA	109200	NA	NA	NA	NA	NA	NA	NA	NA	NA	NA	NA	NA	NA	NA	NA	NA	NA	38900.9	196441	30653.7	36771.7	NA	NA	NA	NA	NA	NA	NA	NA	NA	NA	NA	NA	NA	NA	NA	50204812	48920448	35146832	41955184	52706540	28808268	26448134	10922659
1357	155.081	97.4411	29691.4	106134	144826	9833603	10399517	46730784	16499576	14548741	15190057	15093344	14898728	40248996	13471172	39195736	14024148	15198987	13192274	37524268	32597960	13700869	28876760	37295824	10817733	12316786	16350375	17495980	14635556	13195263	13218778	13447944	12808334	12960162	15591806	12727620	14509882	12658295	14849823	15260453	15180164	41577572	47633008	41019400	32906832	48117892	39413904	40086796	33136028
16161	101.009	41.5706	4.61577e+06	4497382	3.55963e+06	3.79353e+06	3747087	2.91845e+06	3.41206e+06	3509151	3.76932e+06	3.19406e+06	3.53598e+06	3.47352e+06	3.7671e+06	3312557	3.94245e+06	3.40969e+06	3.0907e+06	3.00615e+06	3288790	3.50743e+06	3.52589e+06	3.98701e+06	3.46176e+06	4.02286e+06	3.29402e+06	3.17678e+06	3377829	3.30639e+06	3472600	3.0393e+06	3653219	3.26186e+06	3.01278e+06	3768175	3.73791e+06	3619759	3.55621e+06	3.50158e+06	3335826	16145601	18554106	15688772	23099914	27282038	19804484	10210349	26702802
1363	330.202	355.063	NA	NA	NA	281241	302854	3.33255e+06	677514	692076	847698	1.00189e+06	739380	3.33838e+06	664221	3.80615e+06	763234	688994	798225	1567487	1.89355e+06	680490	1.60251e+06	2.04944e+06	371236	453221	903253	1225185	849245	610825	719147	767281	571275	746085	987746	444691	528015	478148	787546	467226	776441	47261904	40843244	39918960	35822420	39911616	42152444	35363384	31520474
1372	247.036	536.788	NA	NA	NA	51753172	47228188	33882208	5460215	4.54994e+06	5.07381e+06	6.26486e+06	2140608	6191250	1.16076e+06	490366	1.10287e+06	1.7783e+06	4.96699e+06	2.88994e+06	1.30698e+06	5129463	3.73211e+06	9859075	1.16878e+06	5932043	1.3511e+06	437305	637597	2.385e+06	24831516	5.7773e+06	4886055	8544519	16328316	2.68336e+06	25230790	3.52541e+06	509328	1.41542e+06	1.05008e+06	NA	NA	NA	NA	NA	NA	NA	NA
3585	607.49	712.566	NA	NA	NA	51669876	NA	NA	4.82306e+06	108135	NA	NA	NA	NA	NA	NA	NA	24472892	NA	NA	NA	23457832	NA	NA	NA	244615	NA	19703448	3807859	4.05979e+06	NA	NA	3991506	29224010	NA	281434	9517452	12360556	NA	NA	NA	NA	NA	NA	NA	NA	NA	NA	10086295
1377	181.097	321.18	NA	23165.1	67259.9	39154280	40714240	51552884	47687204	48240876	45039532	37791736	39256400	49886392	36065948	38939480	33630716	42437688	44354456	51261676	47710736	39851148	46836476	42729860	31699024	36895652	36101608	35088060	32373706	41561908	40232792	42231456	32761112	34983716	36065104	37044436	46375864	36389076	35240492	41376080	36414960	561670	555627	520158	441106	801579	733928	847951	900885
1380	309.167	447.271	17209.1	19246.6	93503.7	16884478	14743597	19767448	33087312	31486262	33436566	11639446	10475819	21252800	41631708	30984498	49829560	11372916	5.76102e+06	5.2836e+06	18193524	10898879	8910374	21858464	31116134	29937778	43506612	33530344	43251244	11849506	9796751	8860726	15199879	34371676	27452600	28185846	34412448	32735816	44593808	51516212	48693720	256088	148608	167779	103686	132178	212550	195857	477193
1383	278.175	635.478	675358	1118551	390154	1.13305e+06	1.09018e+06	695278	1.10707e+06	1.18435e+06	1.13152e+06	710082	706748	1.04897e+06	1.1426e+06	1.02419e+06	1.16892e+06	1.31543e+06	1.17396e+06	1.12103e+06	1171280	994579	1.15397e+06	51328352	796026	1.19583e+06	1.09612e+06	1.16486e+06	1.15311e+06	1.10429e+06	1.04862e+06	1.14777e+06	1.04455e+06	1.14354e+06	1.11371e+06	1.11714e+06	943816	1.11404e+06	1.10195e+06	1.18279e+06	1079291	728416	597567	910084	733218	616692	829192	856190	1.23336e+06
3462	607.491	712.608	NA	106685	NA	51179500	9793079	16700558	NA	124863	20495552	175334	73741.4	NA	211877	NA	112682	NA	NA	NA	35301936	34402316	74306.1	187081	133802	300070	11739857	NA	NA	8.06371e+06	17760212	13166104	7957074	20140144	186414	NA	14870970	NA	9530085	4.3663e+06	29086320	7212711	5010971	56412.3	130457	17264838	18405610	6.41203e+06	9818986
3086	612.184	797.066	NA	NA	NA	NA	NA	NA	NA	7332499	11811230	NA	NA	15059171	NA	18938564	NA	NA	10813159	4907550	9916439	NA	NA	NA	NA	NA	25466682	NA	NA	NA	9645168	11654183	NA	NA	NA	NA	NA	NA	51048992	15006563	NA	NA	NA	NA	NA	NA	1.58402e+06	NA	NA
1398	277.068	416.191	NA	NA	123814	NA	NA	NA	NA	NA	NA	NA	NA	NA	NA	NA	NA	NA	NA	NA	NA	NA	NA	NA	NA	NA	NA	NA	NA	NA	NA	NA	NA	NA	NA	NA	NA	NA	NA	NA	NA	50805572	46221080	43947472	25851212	27080442	23953830	21587772	849198
1399	286.145	537.539	NA	NA	NA	2.79041e+06	3.1913e+06	4.24422e+06	13325214	11326515	12711813	3.5085e+06	3.02936e+06	2866957	20353486	18066986	21274550	209794	383025	223381	489015	1.08808e+06	578440	2.30381e+06	8963176	8156534	20303552	27040766	24460190	405901	1023889	505649	650486	8.21289e+06	1.79695e+06	10613269	5831001	14055862	46720628	22194312	50802048	NA	NA	NA	NA	NA	NA	NA	NA
1417	607.491	735.245	229296	261663	NA	1.91536e+06	546725	957176	514904	14445432	999470	21111090	134417	45617848	17089678	15901509	15786552	785124	24566082	14599188	1.72295e+06	1.38912e+06	14256558	7.37156e+06	12451861	50328508	12845979	780130	556797	729193	1.00375e+06	15525483	518080	1040415	22793008	40381996	14258604	12184009	563981	597590	1357020	706772	536155	126819	21215370	1.30778e+06	1.37248e+06	16075959	1.20111e+06
1423	228.196	538.359	NA	NA	NA	15417564	NA	NA	31863752	16015097	18788972	NA	NA	25725918	NA	14251771	NA	5967524	27958306	17786472	16670718	5560715	NA	NA	NA	NA	16544920	18052386	13979658	NA	28513348	19582936	NA	13018543	NA	20426650	5.93411e+06	47313748	22767832	30659782	NA	NA	NA	NA	NA	NA	19452236	NA	NA
1429	309.24	709.417	5694909	6767630	2105071	5387711	6.27677e+06	5957738	5038074	5563643	5693304	5076252	5.42125e+06	4897701	5722512	5.7062e+06	6082016	6039765	5.85169e+06	6.43389e+06	6177827	5488112	5674317	49948504	5955103	5.63527e+06	5.49947e+06	5776805	5.90542e+06	6.50777e+06	5832289	6.80894e+06	6.0553e+06	5384980	6069608	4.84515e+06	4922001	6.22201e+06	5177275	5309313	6079349	4474411	5116701	4895046	4.91682e+06	5.17768e+06	4760611	4790780	5.72447e+06
1434	268.19	551.368	31333.1	25826.3	NA	677664	957769	795130	583285	859502	600313	1.45294e+06	1.93253e+06	2.0865e+06	1.22358e+06	1892950	1.59937e+06	6278776	2.26743e+06	1.65141e+06	12247655	6.61011e+06	6111233	1.86257e+06	1.21063e+06	1.7314e+06	1.3241e+06	1.12568e+06	1.59808e+06	12975678	5979271	4.68032e+06	49830232	7.05946e+06	5.21854e+06	1.02358e+06	1.26725e+06	1.01753e+06	684708	448112	854953	NA	39260.4	NA	30697.5	NA	45667.8	38065	30927.6
1436	506.311	601.998	NA	NA	3.80061e+06	NA	NA	NA	NA	NA	NA	NA	NA	NA	NA	NA	NA	NA	NA	NA	NA	NA	NA	152646	NA	NA	NA	NA	NA	NA	NA	NA	NA	NA	NA	NA	NA	NA	NA	NA	NA	7.06094e+06	5795734	2.7669e+06	6.24484e+06	7308555	7.08877e+06	6487545	727446
1437	130.065	468.144	19708.4	28899.1	38656.2	23873000	18820254	19645122	22174176	17784272	18117658	18275146	31629232	21090802	13351150	16552310	13878226	18859118	17384636	12199913	39507156	43029600	40624992	17442526	21125894	27366956	20077712	15903517	19354394	25659320	15746778	8516017	44729564	11328606	7.70347e+06	49681832	22967400	32942058	28033126	14607151	16985712	184756	150224	161701	182260	193514	182377	176759	338393
1438	273.16	487.161	NA	NA	NA	5163315	4730223	5.3456e+06	2.35328e+06	2.04557e+06	1.63447e+06	5376035	4.95804e+06	7540839	1.80228e+06	2622443	1.85076e+06	49680952	28957340	47689368	28208746	10086216	21909118	2.27312e+06	2.87637e+06	2.33245e+06	1.2569e+06	3241101	1.83995e+06	49321056	14147664	11307671	20452312	2.85676e+06	3.80919e+06	2.83379e+06	2.37161e+06	2770752	1.61868e+06	1.30303e+06	1.54126e+06	NA	NA	NA	NA	NA	NA	NA	NA
1440	505.386	736.94	NA	54636.9	297453	9712271	25548412	17890820	23436478	35391988	29096682	23371366	27449546	27002836	31103262	21635670	29702410	2.80229e+06	6739936	2.66196e+06	1.0725e+06	3.47498e+06	1.57977e+06	4191943	6910323	14268829	26892570	7183309	18889774	2.41112e+06	14066258	17968308	1.48701e+06	14472249	10999590	24617286	49528500	20219640	21089660	40523184	12851109	173683	104258	265221	131194	109175	NA	120333	103243
1441	467.386	739.196	NA	51253.8	NA	7.90252e+06	10879646	9573181	14999010	15960395	15939375	13456984	17760072	17308016	21955840	34431100	24981934	4.44091e+06	6284450	3.34687e+06	9612289	8.00454e+06	8915037	9193206	27012072	23237104	27633450	47510636	43985336	9335333	7.4378e+06	6.83939e+06	15279472	11550485	7.16452e+06	36887984	23320992	32837492	49477184	9098550	42924840	NA	NA	NA	NA	NA	NA	69186.3	101090
3739	130.123	404.702	32304.7	32547.4	49223388	3.45504e+06	4271062	6.17683e+06	18883794	16998686	13053552	8.02058e+06	6125525	7494769	8830231	9463400	10503946	713054	941641	739092	885344	1.94936e+06	1100398	6.38729e+06	4.10698e+06	7056636	11098211	4922659	7.95537e+06	523249	2.65598e+06	1.88006e+06	1402331	8745240	4.91155e+06	6224727	7.89685e+06	5.43932e+06	5.56064e+06	9415591	3.42201e+06	1.6048e+06	1.76885e+06	1679789	917480	1347012	1.40726e+06	1.64646e+06	2.20727e+06
1447	259.092	77.1249	NA	NA	NA	NA	NA	19978.8	NA	NA	19376.9	18414.5	19146.8	NA	13007	NA	17592.6	17298.3	NA	NA	NA	NA	NA	NA	18940.6	17377.6	15067.5	23987.1	21252.6	NA	NA	NA	NA	13002.3	19709.8	NA	14757.8	NA	18283.4	NA	14700.1	1.0417e+06	1.03898e+06	1.04631e+06	954983	1.09448e+06	1.02153e+06	803944	30484624
1452	230.114	83.5348	NA	NA	NA	261964	266100	250955	634961	533716	741810	1.52506e+06	1621605	695997	1135761	323169	1.10757e+06	430577	357662	255670	185094	649758	195473	559508	750261	1.05198e+06	780695	1.239e+06	843180	306653	734219	638707	540904	1.12666e+06	1.63065e+06	461207	526803	677634	782027	646061	838825	559193	960590	473859	644464	810106	594023	372318	558814
1471	561.39	677.756	NA	NA	48502260	NA	NA	616268	NA	NA	NA	509558	628838	NA	512888	NA	643272	NA	NA	NA	NA	NA	NA	1.65422e+06	784440	NA	NA	NA	NA	NA	NA	NA	520706	NA	567982	NA	NA	NA	NA	NA	630309	12320929	9442827	7936810	16984072	18300896	19652340	20821580	767732
1479	311.183	451.699	NA	NA	133658	19183130	16130521	22575130	25800664	20174232	23335884	18245364	20335976	40138432	25172894	27963642	39905760	34003048	20588192	25656304	48249128	26633088	30397854	15673865	35008984	30930460	23148270	43722300	28651994	33022474	34063316	33097838	34996052	46730776	45242456	24674688	21014684	32468854	31836454	23197266	37176220	352471	366427	307199	166912	206512	244039	246708	1.66494e+06
1480	445.205	488.253	NA	NA	48230596	NA	NA	NA	NA	NA	NA	NA	NA	NA	NA	NA	NA	NA	NA	NA	NA	NA	NA	173321	NA	NA	NA	NA	NA	NA	NA	NA	NA	NA	NA	NA	NA	NA	NA	NA	NA	218934	228925	185687	211600	205641	219735	164673	214248
2599	603.494	693.964	10854189	12452307	NA	4077523	6.57071e+06	5.8409e+06	17665768	806556	NA	15201178	15010664	NA	NA	NA	7314870	4.84378e+06	NA	14273182	5.33242e+06	13580097	7601984	5.10909e+06	13870317	3.14568e+06	NA	28879052	21697752	3.37356e+06	NA	NA	10461858	5.28646e+06	15809956	37440592	2.9305e+06	25009128	NA	3.71876e+06	8675781	4.5498e+06	6.06912e+06	NA	10780919	NA	NA	48178900	10739253
1483	391.157	349.48	NA	NA	57204.2	NA	NA	NA	NA	NA	NA	NA	NA	NA	NA	NA	NA	NA	NA	NA	NA	NA	NA	77902	NA	NA	NA	NA	NA	NA	NA	NA	NA	NA	NA	NA	NA	NA	NA	NA	NA	48153896	44301476	39086728	26105012	31323170	36294312	34021384	35315628
1485	443.276	691.996	NA	NA	NA	2.05766e+06	2.47878e+06	1.66059e+06	3.02134e+06	3.12208e+06	2877620	7420913	13389637	4133765	9130650	32122048	6045603	470103	880297	372373	1079465	1.00017e+06	1.52432e+06	4941474	4713714	8.33626e+06	4.74581e+06	3628825	4.50973e+06	836843	1.78557e+06	1.42432e+06	2.15699e+06	4041212	2.80421e+06	48056616	17072806	25359192	16315152	5710266	10926894	70516.3	73267.1	NA	NA	65206.3	NA	84698	NA
1495	366.191	435.895	NA	NA	24691.6	NA	NA	NA	NA	NA	NA	NA	NA	NA	NA	NA	NA	NA	NA	NA	NA	NA	NA	NA	NA	NA	NA	NA	NA	NA	NA	NA	NA	NA	NA	NA	NA	NA	NA	NA	NA	7.44449e+06	7.54341e+06	5.8302e+06	8230585	10525012	12263588	10117617	18708440
1497	288.253	561.774	1.44727e+06	1.10096e+06	876390	1.11903e+06	1.30439e+06	1.37842e+06	1.18656e+06	1.17017e+06	999548	1.34499e+06	1155463	1.1111e+06	1349937	910649	1.02248e+06	1.10827e+06	1.1511e+06	935797	886042	1078622	998994	47696244	1.27986e+06	1.01128e+06	926014	982113	1.03886e+06	1.04492e+06	1.03739e+06	973203	1.04378e+06	1.1456e+06	1.02897e+06	1.17565e+06	1.44499e+06	1.1094e+06	973485	1.04047e+06	1.01234e+06	1.13853e+06	1.22501e+06	1.40955e+06	1.29812e+06	1.12662e+06	1.14564e+06	1.4279e+06	1.45324e+06
1499	178.086	329.587	18524.8	22223.8	1597215	7.11028e+06	5279230	8024452	10149408	7.56058e+06	9229075	4.94618e+06	6465128	10668825	8.01865e+06	10427925	12361439	12890781	5.70653e+06	7938885	38866564	13802249	19422022	6773693	10352067	6.98924e+06	8.05718e+06	13316744	9156442	19720918	6.82206e+06	5.00777e+06	47631748	9455255	8299561	10166993	6197789	9912659	17073750	8551930	16629275	2.2266e+06	2.00291e+06	2.08744e+06	1.77606e+06	2.16816e+06	2053685	2.54716e+06	5.00103e+06
1500	325.199	503.501	27781.5	28672.3	141047	18136650	19100174	24565850	23108538	22836826	23808192	24727290	24416102	33259200	40138208	38500348	47584020	23816468	17314080	17008858	37647560	15370219	16171157	15432692	25649364	30011238	27048322	28349642	29698052	32553234	22001208	27584492	18676880	31942588	31822502	32597994	28760174	39247256	42848040	29322702	42948520	264501	228650	302502	161234	186606	285801	267826	203011
3983	325.198	503.467	23562.5	27852.4	141047	18136650	19100174	24565850	23108538	NA	NA	24727290	24416102	NA	35775148	NA	47584020	23816468	NA	16367875	17315942	15370219	16171157	15432692	25649364	30011238	NA	28349642	29698052	20301002	NA	NA	11746068	31942588	31822502	32597994	28760174	39247256	NA	19611568	42948520	256940	225446	218608	109919	NA	NA	94865.2	NA
1514	295.225	631.009	964845	1068989	1.88703e+06	3.97955e+06	3.50869e+06	3.52215e+06	3.45331e+06	2.87129e+06	2.92283e+06	3.62759e+06	5.69397e+06	3.95753e+06	2.71958e+06	5.00933e+06	3.35383e+06	28197330	6954571	10359779	30529038	4.36584e+06	23731334	17102302	3.58166e+06	3.41043e+06	2.51321e+06	3.18729e+06	2.57227e+06	45269416	4979829	13410860	47224824	3.02716e+06	9880135	5.6822e+06	4.20054e+06	5.83499e+06	3.77273e+06	1.71504e+06	4207681	809699	789652	962361	1.00194e+06	821422	897038	968292	1.33399e+06
1515	163.148	564.212	92340.3	105492	156028	1.56413e+06	1.2252e+06	2.16687e+06	2.70867e+06	2.04821e+06	2.53769e+06	1.83823e+06	2.02285e+06	2.21281e+06	7031753	8712006	10678077	930035	706642	651286	2170178	1.33238e+06	1.33369e+06	3.03203e+06	8091718	4.42535e+06	5.99841e+06	15068698	8476598	3.28064e+06	1.45413e+06	1.27511e+06	3.17414e+06	3.21991e+06	2185027	8103881	3.91167e+06	11453368	32555242	9910136	47201300	134605	112017	155374	100103	145338	113182	162775	131330
1519	360.191	365.469	NA	NA	48640.2	1.01981e+06	1.0815e+06	3.35406e+06	2.30671e+06	1779556	2.0552e+06	3.99687e+06	2.55536e+06	4.36019e+06	1737318	4.07158e+06	2.0211e+06	3.06833e+06	2.99165e+06	5.20506e+06	4.85832e+06	2234342	4215322	2.28496e+06	1.34292e+06	1.50112e+06	2.1668e+06	3.36876e+06	1.87649e+06	2240676	3050966	3.32595e+06	2.05485e+06	2509212	3.52193e+06	1.95006e+06	1.86991e+06	1.9969e+06	1926308	1.44232e+06	1902621	37727904	38450220	34497720	38388208	46235024	36656600	32746326	35292808
1520	445.119	683.239	1.83496e+06	1.96259e+06	3.52461e+06	1.53608e+06	1.22855e+06	1240949	1413152	1510235	1.39124e+06	1.41931e+06	1.30361e+06	1314036	1.62127e+06	1.56817e+06	1.00762e+06	1.01024e+06	1.36039e+06	1.08495e+06	1.04029e+06	895450	1.27792e+06	46988956	1162461	979575	1301695	975274	936055	1.24737e+06	1.32778e+06	1.40642e+06	1.2768e+06	1.24848e+06	978236	1.54296e+06	1.61786e+06	980340	826749	1.86183e+06	1.13837e+06	687696	715127	1.08928e+06	746566	694805	834508	951830	793320
1521	505.386	744.711	NA	NA	NA	10576674	20763466	17981702	22984572	41027012	46988696	15106464	13212290	13927093	20174434	28921794	26154642	852648	2876899	877124	835568	1.89692e+06	1.04826e+06	5.01995e+06	3.78495e+06	6589162	23222242	5.82616e+06	14037510	1.5555e+06	8892358	8.35737e+06	1.47117e+06	20339690	12121433	17740038	28496118	12708885	28722530	20202340	18270038	NA	NA	NA	NA	NA	NA	NA	NA
1536	257.151	585.575	102407	131191	48618	4.25758e+06	2.01199e+06	3.76129e+06	4.77491e+06	3.07057e+06	4.29437e+06	1.50607e+06	1.78366e+06	5982463	2387069	3.4558e+06	7841234	11638361	5659523	8420182	28225358	7029346	21798626	3.52697e+06	16888430	6673773	5339055	20572038	7051539	27950112	6603907	8.06814e+06	46592312	9698866	10603144	6.97959e+06	3.3846e+06	9882102	8500517	4527895	12824662	95005.7	88864.5	86721.8	80338.1	79630.5	96587.6	96521.6	109712
3231	295.152	419.098	18903.8	23025.5	76220.6	18328188	13966877	15724266	15986641	13548912	17745270	12255202	16385982	20588060	20475840	18694616	24633204	41451996	34870880	34335700	31879082	21811184	30288134	10541380	20845688	18028414	20869614	24935714	20582364	46361196	24448476	26424990	25715060	14435963	17013516	21991166	16648055	25389380	27306574	21971350	31140376	389463	381819	340487	281425	332784	382909	405237	368164
1546	651.566	689.774	NA	NA	NA	11436897	12908233	6.8005e+06	36146360	38819280	34998708	2420265	2.35359e+06	2.42251e+06	7.28692e+06	1.07806e+06	2156676	4872624	3.85069e+06	1.22057e+06	10999317	8960947	5785963	2.70813e+06	16846766	11794321	14941696	46184104	18762088	4650305	2.83578e+06	3334899	9596243	5.82956e+06	5726636	13496529	6283126	27413574	13779546	5.84648e+06	21249740	156360	113270	NA	NA	NA	NA	NA	235739
1549	549.252	52.8267	NA	NA	NA	NA	NA	NA	NA	NA	NA	339298	672651	NA	1.9367e+06	NA	1.14647e+06	NA	NA	NA	NA	NA	NA	NA	NA	493328	880364	NA	855979	NA	NA	NA	NA	NA	NA	NA	618544	326466	2.28446e+06	2.04454e+06	1.42353e+06	8410259	7363885	8549602	35318004	37896672	20280030	14756490	42239356
1550	397.162	541.328	NA	NA	NA	NA	NA	NA	NA	NA	NA	NA	NA	NA	NA	NA	NA	NA	NA	NA	NA	NA	NA	169599	NA	NA	NA	NA	NA	NA	NA	NA	NA	NA	NA	NA	NA	NA	NA	NA	NA	4.32675e+06	3.37025e+06	3.92513e+06	2.52281e+06	2794825	3.19703e+06	2.82647e+06	676991
1551	143.081	45.3882	115372	66349.6	709119	5.44852e+06	5480240	7.29822e+06	6159172	4859102	5.66717e+06	31017412	33224384	22215950	13445995	21220426	10597955	18580148	12789721	11509894	9274593	12774355	8265472	27098964	14365528	24607264	22485370	16170619	18926046	23808152	46076932	22972246	20683234	32948816	21325104	20462024	33467686	27203374	20001904	23147778	15380398	12193460	12025721	16428120	13982608	12938114	12814377	15495503	5.92599e+06
1554	100.076	54.16	98211.6	248047	1.6114e+06	738945	913314	3.50923e+06	1.49748e+06	1353787	1.57679e+06	2.60555e+06	1.90262e+06	3.23081e+06	2.31324e+06	5.09574e+06	2228686	558865	706426	1.50186e+06	1.60057e+06	1.2603e+06	1.75365e+06	6640035	1.31223e+06	2.13484e+06	3083251	1.77621e+06	3.37561e+06	847784	969078	831627	881176	2.09262e+06	2.12367e+06	1.91729e+06	1.92607e+06	1.47981e+06	2.74868e+06	2.11649e+06	1.76635e+06	11881531	8896293	12585783	8263961	8.34865e+06	11939658	12861480	30446464
1555	280.143	362.396	NA	NA	NA	11117214	11770872	20313768	14057009	13434900	14486500	29508116	31810110	46057024	31013250	44031420	40060996	9049336	6539177	8224326	16197300	11610858	10718403	23865242	17852706	19487366	16966150	24813680	17212474	13588686	19096372	15814770	16770187	29135124	25934022	27189766	31854768	30341272	33334134	30870454	31551490	NA	NA	NA	NA	NA	NA	NA	NA
1558	267.12	338.977	29731.8	38720	38835.1	21982178	17728128	17762906	7729769	7.98912e+06	7662684	15301859	23473842	28595872	11852310	13846566	16330007	42994636	38318584	38813456	32873282	27808636	34117088	11618352	16027449	14261196	9959947	13791872	9423889	45994256	38408428	34648176	30843278	15005503	20401116	27603732	20265058	24376758	17202764	12285043	17276210	317654	308328	332342	335290	468423	366894	411444	325650
1562	379.275	641.043	NA	20314.7	NA	11134752	9802948	22952654	18025230	13061037	14494549	15476835	13500193	9382470	13405634	13766745	10717626	780926	7.87581e+06	951663	3691603	44434676	1.57108e+06	8481317	656757	5829081	3902111	1381633	5117269	753739	12917114	12793774	905283	21418706	33859096	18300372	45923328	3.62265e+06	12511951	8516160	6141429	228115	385197	NA	NA	185227	238249	59898.4	490553
1569	386.217	410.406	NA	NA	1.16508e+06	2.38471e+06	2.36018e+06	10790894	277456	195517	390757	1.48532e+06	1.79427e+06	6872306	78330.2	521806	169524	9084387	5912062	18797552	45822632	9311839	37653108	2.15151e+06	483647	813658	59340.1	245592	118284	16282566	5.97092e+06	5.14835e+06	17705628	1.62242e+06	4.04728e+06	1370471	1183974	1.22991e+06	166126	NA	120696	75589.8	87299.7	101466	73682	115117	105511	79598.8	129280
1573	702.213	710.831	5.97651e+06	2.22361e+06	6685487	1.46364e+06	1.62771e+06	1.13734e+06	2.21935e+06	1735102	2.20794e+06	1.99205e+06	2.42365e+06	2.12616e+06	3.39182e+06	2.81024e+06	1.33351e+06	2.75413e+06	3253734	2365639	3.76331e+06	2.4427e+06	4239287	45691552	2.21151e+06	1.60854e+06	3.10771e+06	3.46663e+06	3.27935e+06	3.70873e+06	3.09046e+06	3.83216e+06	3.84842e+06	3.17235e+06	2.52899e+06	3.98297e+06	3.02691e+06	4.13646e+06	4816324	7876241	4794876	2.32519e+06	2.18371e+06	2.98588e+06	2.4758e+06	2.2975e+06	2189857	3.17849e+06	2.71921e+06
1584	340.175	458.342	NA	NA	NA	NA	NA	NA	NA	NA	NA	NA	NA	NA	NA	NA	NA	NA	NA	NA	NA	NA	NA	70885.4	NA	NA	NA	NA	NA	NA	NA	NA	NA	NA	NA	NA	NA	NA	NA	NA	NA	25552634	27990978	28061224	11076541	15205269	14769190	11238990	35965972
1586	146.081	46.0029	377721	397180	721479	3.15428e+06	3.44203e+06	3635744	5.55557e+06	4.73329e+06	7259990	7224699	6.3252e+06	5.7874e+06	5629111	4473999	5949297	14519035	15593030	18223566	17337200	13514099	21511424	2.5498e+06	1.64981e+06	3.07302e+06	4.1226e+06	2.67418e+06	3.12694e+06	9181022	9932163	11386481	6320884	4216175	7030887	4.12849e+06	4.84611e+06	2973493	2.33407e+06	5.27722e+06	4.07437e+06	15887654	15090199	15958174	18640870	15904827	16414974	21189616	18208656
1590	295.152	457.984	29270.8	43476.2	62646.7	32690474	27308172	33409954	8612534	5874237	7.96592e+06	18558832	21453312	31725218	6.11458e+06	5569889	6072458	31337934	24654972	24945632	15144604	12066799	18999094	12942237	20274518	23140854	2487895	7765366	3.43577e+06	45361608	19860176	17418428	22142568	9462418	26914400	30112072	15969557	19533132	8.38025e+06	6461075	6.54361e+06	353066	276900	333257	247492	242196	234028	346535	355385
1591	261.169	371.871	NA	NA	NA	12829378	14256545	16204764	13640186	15516993	15049548	23465374	31043310	45302468	31495768	45246816	41833588	8474008	7.37949e+06	7.21673e+06	10640434	9746183	7.23796e+06	22433508	17742952	19798264	18726864	18437852	17129494	10769120	17657052	14468751	9945346	24245860	17976164	30733648	36322120	33409206	34473484	36651352	35360124	NA	NA	NA	NA	NA	NA	NA	NA
1552	535.435	695.2	138049	NA	NA	NA	NA	NA	NA	249791	41578056	NA	NA	299912	NA	903918	NA	NA	393288	138275	44973072	NA	NA	NA	NA	NA	16311822	NA	NA	NA	20255712	20193474	NA	NA	NA	NA	NA	NA	12841005	3.21047e+06	NA	NA	NA	NA	NA	NA	30837638	NA	NA
1604	161.06	381.795	30179.1	30737	76515.8	7.29648e+06	5.18206e+06	3605452	170279	101965	340050	1.7026e+06	4.5262e+06	3.05833e+06	47587.6	75329.9	81033.5	44943564	38622816	26503186	27685944	23214736	19986122	685888	1.18384e+06	701914	54856.1	52026.3	47406	10296805	11741980	13169733	6.88558e+06	646567	3.30948e+06	2.75569e+06	1.8488e+06	1.31984e+06	95857.9	56876.3	57973.1	4703632	4.76441e+06	3.9041e+06	2.58884e+06	3.47502e+06	3.74994e+06	3.08997e+06	75849.3
13863	161.06	382.53	30179.1	30737	57110.7	7.29648e+06	5.18206e+06	3605452	170279	101965	340050	1.65294e+06	4.5262e+06	3.05833e+06	100540	75329.9	80368.1	44943564	38622816	26503186	27685944	23214736	19907494	685888	1.08142e+06	701914	59396	54795.2	95432.4	10296805	11741980	13169733	6.88558e+06	646567	3.30948e+06	2.75569e+06	1.6832e+06	1.31984e+06	63031.7	48467.2	54538.8	4703632	4.76441e+06	3.9041e+06	2.58884e+06	3.47502e+06	3.74994e+06	3.08997e+06	56396.8
4865	255.159	425.66	NA	43811.8	43154.1	15803749	11216931	16622954	22251604	NA	NA	11527347	14500857	NA	23248424	NA	30424926	15000070	NA	12669131	27325058	13779571	17399458	19280926	30473992	23643414	20294346	33682972	25529888	20229986	NA	NA	26514340	28412860	26591556	26910364	19154634	33170208	NA	26294432	44833252	105123	111274	92721.2	90968.2	121593	NA	96017.7	117109
6297	130.065	467.882	19708.4	28899.1	NA	1.9368e+06	18820254	19645122	NA	NA	NA	18275146	31629232	NA	13351150	NA	13878226	387414	NA	NA	NA	NA	40624992	17442526	21125894	27366956	NA	347036	464606	25659320	NA	NA	44729564	392795	7.70347e+06	NA	22967400	458058	NA	NA	16985712	184756	143481	161701	182260	177128	NA	175904	338393
1613	263.056	551.616	3.79648e+06	4.03074e+06	1.90889e+06	4995165	4.69321e+06	6.51594e+06	6.23773e+06	6.56557e+06	5.54119e+06	5597261	5710203	4579636	6.03929e+06	3.64553e+06	4.11398e+06	3776813	3867483	3360902	2941289	2.41965e+06	3.38338e+06	44670416	6515599	5499112	6347705	7081521	4.60448e+06	4.66564e+06	3.64932e+06	4.14229e+06	4.21808e+06	3196167	2815451	7.75381e+06	6377888	4867675	4.81034e+06	7980356	6778759	1.02476e+06	981783	1.48297e+06	1.3607e+06	1.06497e+06	1.0183e+06	1.20829e+06	995682
1616	273.033	505.686	NA	NA	263304	2.39975e+06	3441639	7090791	15620305	15312780	15437249	3284164	2.686e+06	5.38088e+06	5.52252e+06	6715681	8.11191e+06	955769	713445	1.06821e+06	2.06985e+06	1.62421e+06	1.78286e+06	8.05969e+06	3.25231e+06	5.03624e+06	15185442	7.31509e+06	11642537	1.25539e+06	2004394	1.08514e+06	2.36048e+06	9917872	4.28512e+06	2.65413e+06	3.40054e+06	3474182	6428748	6964788	7237842	43721944	40528896	42560612	30607348	40331040	41530632	38808324	6.18717e+06
1620	377.266	681.166	412449	454728	2.49887e+06	7.96531e+06	13434571	8445899	11653484	13241792	8604498	12293090	12524121	11415273	18308764	22803180	16434486	10879067	15392417	12184796	9022755	7457788	11387755	14983715	14395812	15310635	8870344	12217242	11360531	17535668	13626598	15369345	13120397	8544435	5.93651e+06	15337039	17695234	18666022	23314284	13835614	22698452	29885120	21884592	16190583	30424194	32439776	33038060	44465712	610225
1621	449.251	558.5	NA	NA	428837	NA	NA	NA	NA	NA	NA	NA	NA	NA	NA	NA	NA	NA	NA	NA	NA	NA	NA	1.01309e+06	NA	NA	NA	NA	NA	NA	NA	NA	98497.1	NA	NA	NA	NA	NA	NA	NA	NA	16631240	11934105	8.13674e+06	6530330	7.59036e+06	10819014	8621546	590555
3329	132.102	81.3057	58189.7	57226.9	157379	2.70746e+06	3813773	7.8014e+06	2.25892e+06	2.87201e+06	1.21294e+06	2.63168e+06	1.53958e+06	3547227	2495720	9611212	2.3046e+06	14359099	21313818	44292248	1.00507e+06	1314509	5664174	2.92535e+06	1.36978e+06	1.03338e+06	1.64424e+06	2.59257e+06	2181380	3.61118e+06	5604884	23308026	1.07924e+06	1.87729e+06	8693257	1.5002e+06	2.27076e+06	1.73336e+06	1.97881e+06	1533315	2.25109e+06	14411498	14405015	13437865	8471834	11673736	10924986	8667030	11786892
1628	260.179	276.853	NA	11265.4	NA	396726	427719	1080207	621649	703367	1.49629e+06	34435996	44200076	9991162	22771452	11108984	8937133	91165.2	1.20016e+06	NA	193336	11953062	184235	7.25773e+06	NA	13034110	8.01815e+06	81594.4	6.84993e+06	NA	909068	409305	NA	6036185	5460236	6575779	10225214	1.17193e+06	9861958	7.30001e+06	1.8776e+06	NA	69690.3	NA	NA	263194	83744.6	35259.9	NA
1633	371.326	639.266	1.88711e+06	1271679	5605655	1.52366e+06	1.06605e+06	1.47485e+06	1.07177e+06	1.49143e+06	1.08978e+06	1.56015e+06	1.09447e+06	1.25402e+06	1.74829e+06	1.51538e+06	1.69756e+06	1.89071e+06	1.57523e+06	1.17095e+06	1.11785e+06	1.10535e+06	1.23491e+06	44119664	1.86093e+06	1.19163e+06	1.3911e+06	1695986	1.7799e+06	1.08735e+06	977366	1.26312e+06	1.23033e+06	989195	1.37616e+06	1.86138e+06	1.77671e+06	1.53176e+06	1.4458e+06	2134764	1.82765e+06	8.2203e+06	7525600	11822070	6779426	5.87844e+06	7616702	9224114	8.24022e+06
1643	256.227	585.953	1.56041e+06	707593	912838	1.56021e+06	1.71984e+06	2132413	2150750	1.09438e+06	1.61731e+06	2073679	1.10085e+06	2.23018e+06	1.43902e+06	977887	1.79182e+06	1.49082e+06	1.74774e+06	1.14248e+06	1.28535e+06	1.49783e+06	1.1877e+06	43883800	1.90575e+06	1786412	1.29392e+06	1.30618e+06	945842	943917	2068592	1.29379e+06	902286	1.16029e+06	1.04716e+06	1.50904e+06	1.67194e+06	4.86853e+06	2.73403e+06	3.0986e+06	3636359	1.2495e+06	1.59192e+06	1.23589e+06	1.0698e+06	1.53801e+06	1.0666e+06	966059	1.15035e+06
2747	294.155	94.4431	NA	NA	NA	1.00148e+06	952476	1.74048e+06	1.98829e+06	1.65815e+06	2.22807e+06	4348594	3.57244e+06	3.32434e+06	2627058	2245235	2.44796e+06	3.31935e+06	3.20086e+06	2750356	1.96427e+06	3.23442e+06	2.11252e+06	2.16422e+06	1345771	1.94804e+06	2007591	3.03127e+06	1929111	2.68629e+06	3.47519e+06	3.83917e+06	2.22332e+06	3289887	4.54359e+06	1.69268e+06	1.88759e+06	1.98606e+06	2.33441e+06	1.84681e+06	2569757	35520208	39615972	35108792	36193864	43596356	38454956	27597828	29009052
1653	325.199	485.711	17357.8	21956.6	104571	18313000	13139691	18925710	19304562	13995331	16299134	14411108	15265373	39272320	16462823	16357829	37579644	33401748	20467862	25991962	36751732	25598124	27323906	13833504	36781392	26866174	19914980	42236132	23505018	35151208	36803052	31054284	22605528	36004976	32082704	30343632	22367514	43496928	32312290	19557744	37008148	200627	252664	309817	100426	120978	179134	92075.5	131517
1659	134.06	363.672	19964.8	41924.6	652495	5.69692e+06	5062074	6.3084e+06	9799309	7419544	7.99115e+06	9205740	8797968	6032843	43381676	37360576	24581906	2.41681e+06	2.64259e+06	2424024	3.54589e+06	3.96097e+06	2.97947e+06	11829557	16497132	14781020	27869926	14017070	23414188	2.77352e+06	3.45934e+06	3.33408e+06	4.29355e+06	7.50545e+06	4853220	10774742	11984662	13683877	23125460	30607622	23158982	1.14508e+06	1.15167e+06	851578	1.0513e+06	1.32431e+06	1.19356e+06	1.44682e+06	1.16897e+06
1665	247.108	387.336	NA	NA	179672	6.27434e+06	6000387	38214732	18410626	15677958	15974910	11261430	10416129	30061656	9855803	43090152	11469622	3848330	3.41684e+06	6.40473e+06	9726829	5.44353e+06	9248060	31751650	7445696	7779066	19300814	24394624	18320132	3.75213e+06	5396636	4.12537e+06	3.74993e+06	8075993	7.22576e+06	8590608	9349452	8298213	16360251	10211988	14619544	123995	112727	120991	108725	132365	127654	143324	174104
1669	750.563	756.437	272556	237216	131625	615660	275712	391050	138117	31500388	244998	39533868	146149	18518674	24257272	19560686	28058640	402414	42997684	30216590	262904	273048	14896020	25199028	24676574	25586910	13002818	71595.8	138523	334483	537284	14092508	125781	131060	24349548	18910512	13499955	13454575	194984	295147	478357	159112	152056	117017	41549200	180304	157951	17498554	94255.7
1684	293.208	623.944	2.25982e+06	1717129	1.61586e+06	2904534	2.80305e+06	3.1137e+06	2.89022e+06	2.25838e+06	3023505	3.09545e+06	5.16579e+06	3.89296e+06	3.43026e+06	5533136	3.94662e+06	24425572	4.13882e+06	7365959	30551470	4.0782e+06	20607274	42692404	3161802	3.1413e+06	2.34432e+06	3.61046e+06	2546181	22172968	3866797	12821814	36313388	3.40253e+06	23306636	4.69859e+06	2850144	5530693	3.0063e+06	2.34436e+06	2.82082e+06	2.78502e+06	2.57889e+06	3.05254e+06	2.81552e+06	2536294	3000591	4374359	3.58601e+06
1688	254.161	96.7866	NA	NA	185490	8.38668e+06	8.32995e+06	35724360	13928515	12766492	13654942	16972448	14073256	39464736	16586880	36371136	14166056	16657333	15991055	35257720	31037068	13620755	27183212	42555212	7638828	10082241	13419890	17641300	13360428	12986353	14847439	14670645	12193531	12269954	17036550	13112963	15009117	13116181	13915355	13643165	13561512	366578	344976	400542	402562	531935	396509	352823	479372
7169	254.161	96.778	NA	NA	185490	8.38668e+06	8.32995e+06	35724360	13928515	NA	NA	16972448	14073256	NA	16586880	NA	14166056	16657333	NA	NA	NA	13620755	27183212	42555212	7638828	10082241	NA	17641300	13360428	12986353	NA	NA	12193531	12269954	17036550	13112963	15009117	13116181	NA	NA	13561512	366578	344976	400542	402562	531935	396509	352823	479372
1690	521.417	798.836	NA	NA	NA	1.96353e+06	3.7429e+06	2924735	11944404	11460005	12289261	10559425	17944532	17862556	27026224	28429548	30198590	347403	1.15188e+06	598352	664157	1187473	1.17453e+06	17991604	21271902	23460954	26312342	16001576	31540330	775439	1.38441e+06	1.71541e+06	1.75807e+06	7.24649e+06	5125463	42513208	24447306	42308912	26033700	32143924	17749552	NA	NA	NA	NA	NA	NA	NA	NA
1699	549.251	52.7958	NA	NA	NA	NA	NA	NA	NA	NA	NA	339298	459242	NA	NA	NA	1.14647e+06	NA	NA	NA	NA	NA	NA	NA	NA	493328	NA	NA	855979	NA	NA	NA	NA	NA	NA	NA	618544	326466	NA	694179	NA	NA	NA	NA	35318004	24439176	NA	NA	42239356
1703	450.284	589.603	NA	NA	774764	NA	NA	NA	NA	NA	NA	NA	NA	NA	NA	NA	NA	NA	NA	NA	NA	NA	NA	NA	NA	NA	NA	NA	NA	NA	NA	NA	NA	NA	NA	NA	NA	NA	NA	NA	NA	6.38379e+06	6.01217e+06	3.10752e+06	4399952	6109698	5.5187e+06	4589547	1.41748e+06
1706	379.294	613.056	NA	NA	NA	168312	109614	96139.5	145824	101599	92414.8	636870	840667	204290	1.6055e+06	603097	224102	96238.2	1.40781e+06	51577.3	232623	42124652	262870	200079	99986.1	1.02813e+06	212868	126051	271422	131024	1.4316e+06	601755	365005	458190	1.91532e+06	2.98367e+06	13928160	170685	530433	395115	165269	NA	NA	NA	NA	NA	NA	NA	NA
1709	303.084	438.31	NA	NA	143143	NA	NA	NA	NA	NA	NA	NA	NA	NA	NA	NA	NA	NA	NA	NA	NA	NA	NA	43864.3	NA	NA	NA	NA	NA	NA	NA	NA	NA	NA	NA	NA	NA	NA	NA	NA	NA	39217512	39246156	31577180	22198580	17696412	38222668	42096204	308494
1717	482.324	685.847	NA	NA	234174	NA	NA	NA	NA	NA	NA	331498	308939	363332	1.07809e+06	1.19462e+06	1.47994e+06	152360	NA	NA	165386	341648	207708	NA	500401	327521	180479	1.40193e+06	439557	NA	NA	NA	546305	925061	268038	2468631	2.29948e+06	1647997	1565489	1.00304e+06	1.03963e+06	25399856	19196480	22035814	25677062	28048664	39386176	37129144	17547944
2994	685.432	719.765	37401360	NA	2.41707e+06	NA	15099980	13773517	NA	NA	NA	28651536	12216741	NA	21092540	NA	NA	NA	NA	NA	NA	NA	NA	24367386	16530351	NA	NA	NA	NA	NA	NA	NA	NA	NA	40466128	NA	NA	NA	NA	NA	16265230	14099099	13123419	16189312	NA	14774386	NA	22615714	NA
1723	302.245	677.738	NA	NA	NA	14441825	15712400	13490463	24237060	22077854	18415010	18777446	20717334	18100084	28526858	22155224	24402460	13385507	16278007	11306968	16850786	14930708	18488694	4138234	16945218	19983834	21560900	20178032	22398260	18990184	18632468	17062016	20464744	19742322	14678553	40465196	41728576	36160272	33480526	34578796	25870346	NA	NA	104338	NA	NA	NA	NA	161770
1725	590.585	525.201	NA	NA	NA	NA	NA	95294.3	NA	NA	NA	179867	NA	NA	NA	NA	NA	NA	NA	NA	NA	NA	NA	NA	NA	NA	NA	NA	NA	NA	NA	NA	NA	NA	NA	NA	NA	NA	NA	NA	NA	1.09707e+06	1.18208e+06	840590	NA	NA	NA	NA	20182396
1732	307.078	355.873	NA	NA	NA	NA	72257	NA	NA	56639.7	54657.8	NA	NA	NA	NA	NA	NA	NA	69643.3	74254	NA	NA	75174.6	NA	NA	NA	59015.1	NA	NA	74826.2	60983.9	70149.8	NA	NA	NA	NA	NA	NA	NA	NA	NA	37734160	39096896	41507504	36533324	36413764	34283388	33272404	905472
1733	546.08	539.28	NA	NA	NA	NA	NA	NA	NA	NA	NA	4.82668e+06	5.16206e+06	10507411	3.30617e+06	6.68778e+06	13040000	26974868	19179342	21299278	41506012	38489860	37046156	NA	NA	NA	NA	NA	62834.9	72614.7	NA	NA	NA	NA	NA	NA	NA	NA	NA	46585.8	NA	NA	NA	NA	NA	NA	NA	NA	7153476
1741	120.102	40.8509	60825.6	25659	477447	13785720	12176368	18564522	2.93244e+06	1.28412e+06	686194	36803692	27410514	12783158	400422	1.07431e+06	178266	16868620	24252804	20630150	13764027	16261205	16901268	2169289	312293	548378	130930	185430	154753	19629972	27805552	41406516	13440880	3.19361e+06	19836480	9756593	16613066	4.76904e+06	199098	367516	179313	339333	251952	318276	359369	313401	209716	321802	606939
2194	487.361	675.645	NA	NA	NA	6441708	NA	NA	NA	31607330	32738228	NA	NA	30895294	NA	28619576	NA	17829440	30966584	32658500	33523262	NA	NA	NA	NA	NA	35527252	NA	6177868	NA	34315856	33127848	NA	22300720	NA	NA	NA	29594952	26846470	31981066	NA	NA	NA	NA	NA	NA	21375568	NA	NA
1744	197.114	523.482	1.77928e+06	2160866	588948	203849	1.59396e+06	41322356	534609	668555	476820	215098	708956	NA	409652	573454	438126	412309	263281	298117	252447	NA	NA	NA	462777	215111	269516	172022	157011	241373	NA	192937	247774	NA	193783	NA	NA	NA	NA	122574	NA	114480	144083	276889	220930	213294	163079	170551	199482
1750	683.446	670.181	NA	NA	NA	NA	NA	NA	NA	NA	NA	NA	NA	NA	NA	NA	NA	NA	NA	NA	NA	NA	NA	NA	NA	NA	NA	NA	NA	NA	NA	NA	NA	NA	NA	NA	NA	NA	NA	NA	NA	41228196	31556950	28385324	18118520	26274936	18195880	14530120	NA
1751	323.256	674.737	832903	718137	23073420	4.0646e+06	4.49062e+06	3465453	2.44642e+06	2.47103e+06	2305036	2.67198e+06	2.62186e+06	4.26157e+06	2.06017e+06	1.96796e+06	3.06075e+06	3.47004e+06	3578234	2.93823e+06	1.91108e+06	2.08406e+06	2.05582e+06	15811429	1715447	2.93002e+06	1.27451e+06	1.48686e+06	1.24918e+06	2.46849e+06	4813012	5.18604e+06	1.66184e+06	2636848	2.37535e+06	4273434	4368347	2686831	1.81309e+06	1.40531e+06	1.66252e+06	7335238	7192609	7.5153e+06	7.86017e+06	8.02189e+06	7.99557e+06	11510208	1121332
86	158.093	63.7164	NA	NA	NA	46550.4	46637.6	165888	145383	124242	131527	155563	131280	205409	88519.2	207307	110376	119385	123944	147541	139139	126630	133204	175287	86455.1	102028	139985	210700	151992	99821.5	119810	112713	101829	138927	184151	74988.8	105427	82983.1	122534	99890.1	115819	29828732	32419304	26762674	23267076	33789160	28824442	21082198	20529770
14054	229.142	446.816	689316	245705	240239	NA	NA	NA	NA	NA	NA	NA	NA	NA	41124720	NA	NA	NA	NA	NA	NA	NA	NA	29030972	NA	NA	NA	2.54183e+06	NA	NA	NA	NA	NA	NA	NA	NA	NA	NA	NA	NA	NA	3.68835e+06	4.23887e+06	3.83982e+06	3403815	3452264	3.86005e+06	4.17714e+06	3.19549e+06
1758	219.138	597.846	1.53914e+06	2.4008e+06	1.17539e+06	1.91871e+06	1897730	1.51726e+06	2.21096e+06	1.75294e+06	1.97642e+06	1.43093e+06	1.53922e+06	1.98138e+06	1.69945e+06	1938410	1.82211e+06	2.18025e+06	2.00612e+06	1.94909e+06	1.86004e+06	2.03639e+06	2.09126e+06	40963260	1.54429e+06	2.2315e+06	1.97384e+06	1.89872e+06	2.087e+06	2214224	2.03574e+06	1.93255e+06	2.00789e+06	1.87138e+06	1756701	1.86896e+06	1.77877e+06	1.92666e+06	1.90466e+06	1.76959e+06	1.82109e+06	1.51787e+06	1.14697e+06	1772040	1.74905e+06	1.24573e+06	1.70558e+06	1.65937e+06	2.36839e+06
4890	268.104	76.6375	NA	NA	NA	4488000	4900408	18397740	4318184	3.84648e+06	4250666	9231524	8435055	20322716	3.24164e+06	14904245	4073609	8309616	6145304	10802892	8996663	5409740	7.71561e+06	30475198	5308909	8.00657e+06	5.4977e+06	8172837	6.37277e+06	5.09472e+06	5.24163e+06	5.33338e+06	3.83762e+06	3.49497e+06	4577407	5242119	4323401	5.30201e+06	5.53734e+06	1407558	5452345	15163534	14880704	16561859	14053794	17209848	16751303	14351680	22322676
1765	144.102	51.2508	29468	88165.6	859793	449049	612470	1.10763e+06	772177	776546	1.31479e+06	1.7584e+06	1.34253e+06	1.74612e+06	1403712	2.82499e+06	974882	879051	1.10386e+06	1.09939e+06	1.10924e+06	1.21156e+06	910160	2.15528e+06	604202	1060363	1529249	1.09388e+06	1.26879e+06	860053	1.02863e+06	1.24721e+06	835276	1.15249e+06	1.25881e+06	816824	1314972	845299	1.08355e+06	1.20531e+06	925439	28553376	24339426	21189004	24789668	27243120	22760390	17855996	23080076
3521	232.928	36.3113	NA	130551	341651	2.52429e+06	NA	NA	195748	541528	245223	NA	NA	607024	NA	632499	299413	14810926	14622059	1.26277e+06	1.37416e+06	2623630	571530	NA	NA	585521	133340	695029	313175	3.11736e+06	2.89874e+06	3.43341e+06	299708	805320	NA	892026	933020	770969	559704	354586	NA	5.77212e+06	17906958	NA	40681344	NA	31979102	NA	35153852
1774	405.731	635.924	NA	35269	78664.7	33688232	40589732	18217286	28536718	34270640	28839238	2756457	2.65514e+06	9748542	5678919	6769953	11990343	4534185	2.34469e+06	3533973	4.81906e+06	2.77651e+06	4.90028e+06	22310944	6521783	11948828	12620117	9538601	11180188	8860355	4.51431e+06	9393928	16051426	10862892	12217368	15172096	8766884	9025028	8619422	10734935	11038480	314111	318128	NA	76417.3	122929	279247	147763	742166
1776	219.174	729.571	179553	880111	145674	3.52553e+06	1.72082e+06	7.55477e+06	28759864	11294240	9689333	1.23173e+06	759508	394495	602665	686428	727476	646198	463580	452514	481103	533959	576770	9318384	8216962	16567326	12296983	7.8408e+06	40568724	514281	602127	604899	512575	392087	455156	5195004	3.68446e+06	3019079	2.97069e+06	2.68941e+06	2970910	309529	361243	301719	324293	344546	384795	461161	379443
1780	214.09	495.163	1.27212e+06	1377770	1.09321e+06	1.09467e+06	1.14371e+06	1.20183e+06	1.16644e+06	1.10142e+06	1.22758e+06	1.0697e+06	1.10156e+06	998628	1.33269e+06	1.05371e+06	1.1935e+06	1.20645e+06	1.25726e+06	1212031	1.08913e+06	915494	1.08482e+06	1.84232e+06	1.00448e+06	1.21089e+06	1.14605e+06	1.02859e+06	985505	963294	1.1326e+06	995417	1.04853e+06	1.02743e+06	967054	1.11868e+06	1.03924e+06	908444	1.03386e+06	1.10266e+06	1.01256e+06	19005180	36916688	40473396	28437258	25362166	26817700	34248868	21697614
12796	323.256	673.842	832903	718137	317989	4.0646e+06	4.49062e+06	3465453	2.44642e+06	2.47103e+06	2305036	2.67198e+06	2.62186e+06	4.26157e+06	2.06017e+06	1.96796e+06	3.06075e+06	3.47004e+06	3578234	2.93823e+06	1.91108e+06	2.08406e+06	2.05582e+06	9991078	1715447	2.93002e+06	1.27451e+06	1.48686e+06	1.24918e+06	2.46849e+06	4813012	5.18604e+06	1.66184e+06	2636848	2.37535e+06	4273434	4368347	2686831	1.81309e+06	1.40531e+06	1.66252e+06	3654155	4.26071e+06	6227212	1.18143e+06	4.21613e+06	7584710	11510208	968072
6724	233	35.6545	NA	39324.3	59689.5	NA	57534.7	NA	25151.7	41048.8	42428.1	NA	NA	37430.9	NA	39870	NA	29669.9	173399	97917.8	79484.8	45598.6	NA	NA	NA	85760.6	21996.4	24406.8	16116.2	78206.9	156140	141193	72949	44329.6	NA	21836.7	15638.8	18984.4	106463	25001.6	NA	NA	NA	NA	NA	NA	28756868	NA	NA
19940	232.928	36.2209	NA	NA	1.86303e+06	NA	1.2324e+06	1189480	NA	NA	NA	1.82275e+06	3.20338e+06	NA	478856	NA	346679	NA	NA	NA	NA	NA	528190	NA	340537	457995	NA	NA	NA	3.39017e+06	NA	NA	1.52554e+06	NA	5121693	NA	NA	NA	NA	NA	338581	25792390	25609052	NA	39497500	40085960	NA	2.98895e+06	NA
1803	275.048	470.497	NA	NA	NA	17549114	19966550	39836348	27227642	24286882	24781436	11603171	9086304	20259750	5736064	7.89469e+06	6.89106e+06	6457172	5009103	8241959	11445877	9494072	12346045	31116266	8217059	15598860	14872484	7.87203e+06	12705294	7.79398e+06	16753481	5.89801e+06	11828785	20736126	15523147	8512656	9390585	8350584	6.6659e+06	5965060	6343059	658431	602153	630552	700587	718511	602024	698320	270340
1805	354.19	487.693	NA	NA	NA	105508	105088	38682.3	NA	280639	206988	NA	NA	1.42221e+06	520654	1.76412e+06	NA	NA	310330	NA	NA	215989	NA	59538.4	NA	NA	281361	NA	172683	NA	935489	691609	153183	NA	NA	NA	NA	NA	1171379	995320	614923	12757080	13483860	15275483	5660784	6998223	7.18331e+06	5951742	29812660
1806	281.136	462.006	43027.3	41294.7	41126	14557653	12167774	10686423	1.53906e+06	1.21095e+06	1.80748e+06	10045714	19073356	11909967	2.287e+06	5111272	3.17168e+06	14692989	14166983	10659662	19101438	25177484	18779758	2903638	5.60572e+06	6904872	557820	1.02683e+06	727976	28476476	26242860	16982606	39759804	10923125	14774975	19613052	12622658	12136143	5627163	1482975	3.10097e+06	435662	468808	438413	335008	370110	380112	401601	506421
1811	213.102	295.02	14165.3	11695.6	31904.2	NA	NA	NA	80222.6	113866	NA	124431	NA	161314	194286	112055	116889	NA	NA	NA	NA	NA	NA	126201	74584.6	148834	197063	NA	108303	NA	NA	NA	NA	NA	98007.5	156955	NA	NA	NA	136980	80135.2	38381620	36680864	34031092	22598492	26986254	30858432	31172242	18124636
1812	239.079	379.893	NA	NA	NA	12871294	13713602	10806470	37222552	39648820	32134186	12395975	10221214	7400090	21239648	13716655	17167872	8654271	10460480	8725608	5143967	11331847	7.85835e+06	9958221	10644229	17227224	23116008	14510203	23446836	6.36899e+06	7368218	8507723	7662013	19945460	11231204	7.97618e+06	10501098	8301469	13310475	14090659	11941766	NA	63022	55795.7	54258.8	NA	NA	NA	703030
1819	183.113	364.742	NA	21453.7	42012.7	34431960	35081808	37183124	39475804	32339790	31174246	33930792	37431484	28910522	36387980	28335598	26060748	35242192	36560976	34912308	28794254	31718170	29013248	30393864	28573914	31399518	28301522	26587582	29852486	28588708	32114830	33838572	24423468	27916662	28837336	31573922	37448112	33011848	33059358	29404220	31621072	400398	288759	442742	546944	502612	502824	393410	1.10691e+06
1821	299.183	543.442	189976	160974	NA	1.72622e+06	2.10243e+06	6665473	13727239	20583856	11196074	6156042	3210034	10249384	14693412	27702586	17136520	392057	530456	655506	517691	657979	525964	12938720	1.86597e+06	3.85317e+06	39417236	9824843	20968208	228005	1.06599e+06	1419923	199292	6.30491e+06	2.75288e+06	2275008	5.77892e+06	2680600	9247539	26689222	10201848	147723	168969	144915	159694	220463	162870	118959	142796
1831	432.311	601.228	NA	NA	39202120	NA	NA	NA	NA	NA	NA	NA	NA	NA	NA	NA	NA	NA	NA	NA	NA	NA	NA	NA	NA	NA	NA	NA	NA	NA	NA	NA	NA	NA	NA	NA	NA	NA	NA	NA	NA	6433309	5323219	3.50367e+06	3.76356e+06	4.35843e+06	5613761	5018538	6.3994e+06
1833	637.305	669.255	817631	46335.9	NA	NA	60718.1	70232.2	NA	NA	64770.2	NA	99847.4	NA	NA	126055	NA	NA	59304.3	NA	72814.9	NA	NA	1.09788e+06	NA	145641	75275.4	NA	NA	NA	NA	NA	NA	NA	NA	NA	110882	NA	NA	NA	NA	16584747	15339418	7707540	29208510	21491694	20177394	29114054	25135360
2645	637.305	669.251	817631	46335.9	NA	NA	60718.1	70232.2	NA	NA	64770.2	NA	99847.4	NA	NA	126055	NA	NA	59304.3	NA	72814.9	NA	NA	1.09788e+06	NA	145641	75275.4	NA	NA	NA	NA	NA	NA	NA	NA	NA	110882	NA	NA	NA	NA	16584747	15339418	7707540	29208510	21491694	20177394	29114054	25135360
1840	333.167	558.824	647374	603720	501600	944234	889940	1.19997e+06	1035293	973104	1.2881e+06	687993	770540	856404	686613	1.10772e+06	1007060	1.14198e+06	917701	1.15631e+06	809008	1.22291e+06	1.1467e+06	39020996	1.25058e+06	1.21994e+06	1.00774e+06	1.14666e+06	1.20787e+06	786033	921413	979616	1.04496e+06	816586	1.21195e+06	806031	835352	945114	824316	845750	1.04428e+06	1.36401e+06	1.12413e+06	1248932	1324628	1.09385e+06	1.22357e+06	1.20928e+06	1332284
1109	242.284	529.512	943537	894942	786712	929070	841610	1.21479e+06	934611	803740	904205	985200	1.05734e+06	829128	903543	900413	767372	815102	820217	758224	789063	870476	741176	38827452	1.04294e+06	893278	853017	815458	904265	953317	991716	914222	882951	870036	885151	929561	912914	913564	941420	957652	753691	813413	863996	726775	860166	989911	883215	837660	900638
1851	321.176	45.276	NA	NA	47921	NA	NA	NA	NA	NA	NA	NA	NA	NA	NA	NA	NA	NA	NA	NA	NA	NA	NA	NA	NA	NA	NA	NA	NA	NA	NA	NA	NA	NA	NA	NA	NA	NA	NA	NA	NA	580428	225553	764785	470929	155115	277830	589680	22682102
1855	391.254	633.517	NA	NA	NA	16899204	17222012	17477026	14730992	14429872	10535928	26937034	28961406	38711248	22248574	30863256	30581122	9658245	21192302	12982657	17142546	17980964	14581863	16867962	10928130	18880814	6274808	12234233	8500134	16246892	25799946	19808328	13117064	26789682	27461148	29726210	31341304	13455985	27825968	22627188	12618892	NA	NA	NA	NA	NA	NA	NA	NA
1860	180.088	50.3788	NA	NA	695464	16219583	15489002	19889534	11566752	13057716	10155596	11529538	12265651	18689176	14721013	16637449	16044807	14067023	13857399	18199304	16404170	12536995	16856856	28696526	12963659	11648170	11057242	13575517	11075437	13645328	13265259	13008938	15798025	13188704	14272300	18251452	20416164	21031540	13588999	15565749	15831951	30719848	31504166	38570452	30056254	32979696	28930158	27829878	13308421
5266	254.161	79.3344	NA	NA	8489752	2.72815e+06	2.61213e+06	11725491	4596095	NA	NA	6.68296e+06	5.21575e+06	NA	5.88013e+06	NA	5.05314e+06	5673924	NA	NA	NA	4792800	8640185	14839625	2505588	3.8285e+06	NA	6356197	4988180	4623135	NA	NA	4.03964e+06	4576283	6.10525e+06	4088629	4835920	4651507	NA	NA	4.65577e+06	11642456	10868978	13308620	17569916	20663368	14475663	12980427	27747498
1870	408.201	492.184	NA	NA	NA	NA	NA	NA	NA	NA	NA	NA	NA	NA	NA	NA	NA	NA	NA	NA	NA	NA	NA	NA	NA	NA	NA	NA	NA	NA	NA	NA	NA	NA	NA	NA	NA	NA	NA	NA	NA	2.58857e+06	2432357	1.17305e+06	3.62827e+06	4223527	3.31728e+06	2.62105e+06	646079
4824	247.108	387.082	NA	NA	179672	6.27434e+06	6000387	38214732	18410626	NA	NA	11261430	10416129	4510672	9855803	7138290	11469622	3848330	NA	6.40473e+06	NA	5.44353e+06	9248060	31751650	7445696	7779066	NA	24394624	18320132	3.75213e+06	NA	NA	3.74993e+06	8075993	7.22576e+06	8590608	9349452	8298213	NA	10211988	14619544	123995	112727	120991	108725	132365	127654	143324	174104
1898	162.055	393.746	18925.8	35927.3	460388	19682260	20365266	36871524	13055219	12907786	14453830	17411816	19083172	18495642	2.65273e+06	256152	3.65607e+06	31930468	27324376	23646124	31505686	37711784	36994556	11306813	495709	6.56734e+06	276318	184439	278812	30421486	27541964	15402042	17339682	20028956	19195966	5543603	7533489	4265153	237978	947719	199296	266448	276752	300321	133256	175602	199578	232979	303741
2755	803.487	633.573	NA	NA	NA	NA	NA	NA	NA	13070972	10040411	NA	NA	37709276	NA	32920992	NA	NA	22672330	11776808	17628252	NA	NA	NA	NA	NA	6.66964e+06	NA	NA	NA	25710364	19169044	NA	NA	NA	NA	NA	NA	29319574	19960798	NA	NA	NA	48950.5	NA	NA	54783.3	NA	NA
1902	603.612	554.036	NA	NA	37689040	155152	247221	434275	637857	811907	804976	NA	NA	NA	NA	NA	NA	NA	NA	NA	NA	NA	NA	NA	74953.4	NA	103397	189290	NA	NA	NA	NA	NA	NA	NA	NA	NA	NA	NA	NA	NA	1.95412e+06	1.73828e+06	1.77204e+06	NA	NA	NA	NA	1.36483e+06
1903	295.622	37.3387	NA	NA	NA	2.00678e+06	1.60881e+06	288466	2910469	1438363	3.42312e+06	18036494	37688524	2.48224e+06	20918724	4.28301e+06	11347728	3.08444e+06	3288431	202580	461077	3.63686e+06	229477	2.63534e+06	497668	17022838	14424604	1.42511e+06	16132501	341635	1347498	1319804	812812	5.61934e+06	13252013	4.8351e+06	15943245	5.26326e+06	25280776	33407206	13104309	1.49776e+06	1.13439e+06	2.26412e+06	3534747	2696791	3.66956e+06	4.14408e+06	3.15411e+06
1907	409.292	700.834	37256.6	31798.8	724587	1.19293e+06	1.79017e+06	1.28542e+06	2.0813e+06	1.98037e+06	2.50324e+06	4.75885e+06	11105623	4670645	4.67747e+06	25294052	5510135	220270	184014	144139	613602	1.03606e+06	396044	4887055	4091445	8254266	3.87995e+06	2.56941e+06	3.41026e+06	451648	789039	553825	1325856	3.53199e+06	1.85831e+06	37656476	11488150	14463776	12978447	2952154	6083663	871124	948751	470406	289735	715817	1072753	1.41169e+06	45064.6
11925	367.16	48.2768	NA	NA	NA	2915975	2.14384e+06	NA	2.27953e+06	2.36856e+06	1.62077e+06	1.26505e+06	646220	7084117	1.63836e+06	28619596	2.29108e+06	402708	716417	1.3631e+06	6299955	2250641	3.60729e+06	37620880	590995	2.60763e+06	1.74362e+06	2.07924e+06	2.76481e+06	593505	766088	317243	4.18867e+06	537935	370107	6705142	3.43324e+06	5.29942e+06	3103866	997655	3.12539e+06	5.33338e+06	4.32652e+06	5.60293e+06	5.51005e+06	4.7898e+06	5272683	4562983	4.27931e+06
1919	366.373	771.512	503789	251499	1.72818e+06	2.83e+06	2.3256e+06	1.46511e+06	11875398	1251999	3.71547e+06	2.92597e+06	554800	2.68632e+06	2.86427e+06	1.79683e+06	3.26578e+06	1.66355e+06	3596717	733693	3.26973e+06	5.63044e+06	2771158	5990896	3023006	16020698	1.8053e+06	2.33305e+06	1.44837e+06	1.2706e+06	6.61109e+06	2.03601e+06	850161	1.28279e+06	1.83236e+06	2552124	3.8641e+06	12773063	5140220	37421300	14489288	2.44993e+06	2284087	1.55946e+06	2.14604e+06	3.88243e+06	4242349	1.77715e+06	2.02962e+06
1920	269.173	596.822	175032	244283	188039	210376	271170	624130	209218	206405	184029	2.91028e+06	1549539	975279	6391798	37418356	9521817	172416	164276	167401	188572	324738	187650	1.23843e+06	1.1643e+06	939007	261712	645117	543106	162059	376571	263267	297839	337170	205134	3.98755e+06	844150	4332237	5239456	274802	4.2456e+06	262050	208490	311578	286326	162384	231342	426788	555029
1292	443.334	681.604	6360407	6.74612e+06	5.44526e+06	7609568	7.31978e+06	7110818	7042312	8.14406e+06	6.81737e+06	7072487	6584466	7.13865e+06	6554904	6.9503e+06	6.70275e+06	6862958	6.97742e+06	7281637	7127649	7026000	7037624	37408272	6415730	7453967	7.02416e+06	7843450	7381044	7060234	8451328	6601083	6.74356e+06	6796038	6.57922e+06	8237832	7.71019e+06	6812768	6462162	8853594	6.63452e+06	6.06319e+06	5.67917e+06	6.41731e+06	6019494	5919679	6715958	6.44721e+06	7.01447e+06
1923	646.636	479.581	NA	NA	146619	NA	NA	85092.6	147552	104911	137716	13527501	10716389	32552016	9654226	29882758	13082475	14097713	16591266	22265484	37378644	31302918	32818934	216982	58012.2	52060.7	195219	518217	272120	385229	934093	632634	850621	954767	991779	NA	NA	NA	NA	NA	NA	473254	352546	400753	NA	NA	NA	NA	6640937
1926	645.628	531.128	NA	NA	2852904	NA	NA	NA	NA	NA	NA	NA	NA	NA	NA	298659	194450	NA	NA	NA	NA	NA	NA	NA	NA	NA	NA	NA	NA	NA	NA	NA	NA	NA	NA	NA	NA	NA	NA	NA	NA	NA	108921	NA	NA	NA	NA	NA	37307408
1930	685.427	637.459	NA	NA	579101	NA	NA	NA	NA	26448.3	NA	NA	NA	NA	NA	NA	NA	NA	NA	32336.1	NA	NA	40462.9	NA	NA	NA	NA	NA	NA	NA	NA	NA	NA	NA	NA	NA	39479.3	NA	NA	NA	NA	18264996	14710732	12891809	16854032	18360720	19908068	17254180	318908
1935	255.232	672.018	1.36696e+06	1.23417e+06	649123	4.68831e+06	5918956	5.05834e+06	9712729	10040602	8.33262e+06	5616603	6.11762e+06	5424359	15556628	10624871	13388175	6211507	3.16372e+06	4345189	12618449	6073546	10639619	29576484	11821146	6.53039e+06	5923362	13774128	7.88259e+06	14684841	5211958	3.87288e+06	37168960	8431770	15357202	11675152	7.95449e+06	12852860	13950135	9261801	15157872	957887	828501	1.30129e+06	1094181	1.17052e+06	1.07711e+06	1606661	1.46173e+06
2424	245.081	378.851	NA	NA	NA	NA	NA	NA	NA	NA	NA	NA	NA	NA	NA	NA	NA	NA	NA	NA	NA	NA	NA	NA	NA	NA	NA	NA	NA	NA	NA	NA	NA	NA	NA	NA	NA	NA	NA	NA	NA	37134532	29285476	29113212	19362756	20305404	26767472	24111688	360191
1938	527.25	488.556	NA	NA	NA	NA	NA	NA	NA	NA	NA	NA	NA	NA	NA	NA	NA	NA	NA	NA	NA	NA	NA	NA	NA	NA	NA	NA	NA	NA	NA	NA	NA	NA	NA	NA	NA	NA	NA	NA	NA	25170896	27189922	23411728	23839114	32523626	37133324	28405684	990341
1943	522.245	359.901	NA	NA	NA	403025	349557	1.348e+06	807491	691800	974444	1703906	1.35402e+06	2.17745e+06	672357	1733999	1.19592e+06	1.34567e+06	1138841	1.08342e+06	916556	1.08065e+06	1.10987e+06	1215965	572044	563249	834116	1.24909e+06	928543	1.00051e+06	1.29786e+06	1.36533e+06	784604	1.10738e+06	1.47128e+06	502822	660121	648683	708501	626561	903307	8743978	9466955	7.2623e+06	7934979	11431277	8567293	6858527	6279999
1945	339.214	517.304	15073.3	20828.6	58677.4	4.51051e+06	4083257	5784471	5.31669e+06	5.10972e+06	4.55462e+06	7.50705e+06	8.35834e+06	13063380	10173990	11249932	16120644	15914646	4725365	12862435	37019252	4.88815e+06	14820560	3.52622e+06	8.26993e+06	7.97259e+06	6.31938e+06	8796804	7335097	23805964	8939680	9583474	10377891	11588331	11283573	9633522	8705762	11649087	11319776	10021136	11386687	138473	123124	163724	61943.4	65097.5	61453.9	84402.8	74567.4
1948	410.226	471.278	NA	NA	61439.3	NA	NA	NA	NA	NA	NA	NA	NA	NA	NA	NA	NA	NA	NA	NA	NA	NA	NA	NA	NA	NA	NA	NA	NA	NA	NA	NA	NA	NA	NA	NA	NA	NA	NA	NA	NA	34892368	33779780	36960552	24074904	29831580	28692230	25487212	8525389
7014	654.642	513.875	NA	17008456	1.06743e+06	7463454	9334341	6579533	8702999	9889209	8820719	NA	NA	NA	36396.6	NA	NA	NA	NA	NA	NA	NA	NA	7.5222e+06	5.5798e+06	4155188	4.79753e+06	3.67046e+06	5693905	NA	NA	NA	NA	NA	NA	NA	NA	NA	NA	NA	NA	13862222	36719468	34595180	NA	NA	NA	NA	NA
35753	578.343	625.548	NA	NA	36717604	NA	NA	NA	NA	NA	NA	NA	NA	NA	NA	NA	NA	NA	NA	NA	NA	NA	NA	NA	NA	NA	NA	NA	NA	NA	NA	NA	NA	NA	NA	NA	NA	NA	NA	NA	NA	2681187	1863611	1.21752e+06	1.96707e+06	2.32407e+06	2.6975e+06	2266118	NA
2561	339.214	525.673	21557.6	21525.5	71555.7	4710788	5145560	6869219	7.10351e+06	6.66291e+06	7.8385e+06	12686243	12776977	14368065	24518764	17442966	27605054	12257954	3.97255e+06	9728320	36666300	4165790	13308565	7987950	6804550	10260353	8218721	7.38885e+06	8869358	20484208	6701139	7731226	8870458	15224117	10477870	14930579	15011761	16352373	19018354	18971634	16272632	140307	103287	161056	69118.6	81946.4	96822.3	103469	76198.3
1407	259.096	408.838	NA	NA	NA	NA	NA	NA	NA	NA	NA	NA	NA	NA	NA	NA	NA	NA	NA	NA	NA	NA	NA	NA	NA	NA	NA	NA	NA	NA	NA	NA	NA	NA	NA	NA	NA	NA	NA	NA	NA	30752350	5.55551e+06	29576030	27337956	26297596	36638404	29134476	3.78511e+06
1962	259.097	408.877	NA	NA	NA	NA	NA	NA	NA	NA	NA	NA	NA	NA	NA	NA	NA	NA	NA	NA	NA	NA	NA	NA	NA	NA	NA	NA	NA	NA	NA	NA	NA	NA	NA	NA	NA	NA	NA	NA	NA	NA	NA	NA	NA	NA	36638404	NA	NA
1965	394.186	470.852	NA	NA	76499.6	NA	NA	145339	NA	NA	NA	NA	NA	NA	NA	NA	NA	NA	NA	NA	NA	NA	NA	NA	NA	NA	NA	NA	NA	NA	NA	NA	NA	NA	NA	NA	NA	NA	NA	NA	NA	2859756	3.0179e+06	1.27412e+06	3.03403e+06	3.79972e+06	2.88284e+06	2.26134e+06	253514
1971	639.13	543.496	NA	48674.4	NA	176435	181158	173385	261491	187678	173536	NA	NA	NA	NA	NA	NA	NA	NA	NA	NA	NA	NA	179505	194379	120396	183722	307074	245459	NA	NA	NA	NA	NA	NA	NA	NA	NA	NA	NA	NA	18368872	13456828	17461398	NA	NA	NA	NA	NA
5857	265.117	344.055	NA	NA	NA	NA	NA	NA	NA	NA	NA	NA	NA	NA	NA	616068	NA	NA	NA	NA	NA	NA	NA	NA	NA	NA	NA	NA	NA	NA	NA	NA	NA	NA	NA	NA	NA	NA	NA	NA	NA	210195	NA	NA	NA	NA	16278648	NA	NA
1975	152.057	95.1412	20043.5	23878.1	NA	921878	550585	1.85633e+06	1.70824e+06	1.48374e+06	2.17397e+06	10427884	5.27397e+06	6.07874e+06	4.92186e+06	36502864	14564235	1.38942e+06	733753	1.00641e+06	3.59227e+06	2.78793e+06	1.52511e+06	25538952	12599393	13312378	1667884	10334902	2.89733e+06	538676	1.04507e+06	577325	3339982	2.16707e+06	1.79203e+06	4.90851e+06	3.12719e+06	5458099	9258766	708169	10672576	556669	486290	552307	322290	386903	435459	427868	438114
1976	107.049	252.481	150842	226608	227132	12989154	12944539	16631709	19231408	16833928	16292863	15472413	20686558	17883512	16635260	18883528	16249996	32074990	19939634	16340837	36502836	25594598	20018272	24238150	17065888	20462544	25553380	18865644	20600756	10821873	11419780	13438380	15139544	13167923	15022639	23385534	17538534	16938204	24894008	19559724	18288706	1.97429e+06	1.97693e+06	1.86789e+06	1.84037e+06	2.25816e+06	1.94227e+06	1.63307e+06	2.09274e+06
1977	231.084	74.9913	NA	17932.2	36498540	41246.7	38307.1	213804	71085.9	71147	71292.8	76760.6	65417.8	167224	64292.5	191195	56482.4	96046.2	69542.4	257037	218440	90945.9	225598	214663	39800.3	70845.8	70616.5	106881	73627	76162.3	93939.7	76856.9	81497.7	84088.1	99700	35887.4	46896.6	36180.1	53976.3	47380.7	56079.1	58069.1	109856	61840.7	73972.5	106356	62037.1	44859.4	73543.6
1981	331.115	493.761	NA	NA	NA	NA	NA	NA	NA	NA	NA	NA	NA	NA	NA	NA	NA	NA	NA	NA	NA	NA	NA	114200	NA	NA	NA	NA	NA	NA	NA	NA	NA	NA	NA	NA	NA	NA	NA	NA	NA	31223862	28489184	16019861	12867204	10195864	35765120	36421272	582327
1982	472.166	45.4805	NA	NA	45100.1	NA	NA	NA	NA	NA	NA	NA	NA	NA	NA	NA	NA	NA	NA	NA	NA	NA	NA	NA	NA	NA	NA	NA	NA	NA	NA	NA	NA	NA	NA	NA	NA	NA	NA	NA	NA	21999350	19267788	31337322	20687396	19518706	17909112	16590970	32381918
1987	162.091	404.556	NA	12961.9	85927.1	24041054	22969818	25918386	34234208	28155726	31330150	20101882	24518556	17409920	23180894	19529232	22888022	27775224	17094726	16490144	35120908	36198648	31224578	13770577	11533380	18995862	21328420	14984459	18103812	22152148	14294817	10763166	22722270	15553803	13193539	26544126	21146734	18576306	28084952	20301720	20878218	122873	105941	106012	88007.8	92903.5	125294	92695.1	219557
1989	349.235	664.606	87320.2	93399.8	203123	17886552	26474928	16802026	10161693	12197632	8471919	26442810	27335576	36084200	13082454	17027342	16403532	10600276	13946675	8.25828e+06	8660242	12662020	7781402	5.52616e+06	7042039	10867636	4.08414e+06	4093083	4230834	8294434	32677070	23544714	14759571	20877288	12860386	26130274	30532162	17392826	10675517	8179204	6646298	388806	302465	308934	384501	395467	447411	506168	97367.2
1992	209.092	53.7007	NA	21656.5	526603	18421898	15544232	27487322	15199656	16712057	14061726	11543769	13463092	29144058	18283336	29570956	22889356	13841374	14047651	21391720	23215880	11346380	21788040	36045244	10083566	9686998	13980365	12508067	11190946	13861310	10796701	10288631	10388915	10463329	11014894	21978436	25349626	22499484	21522886	29440274	23902042	15903226	12326647	13754269	13329790	12726381	13875556	13471227	13945840
1995	598.612	471.173	NA	34979.2	200553	NA	NA	NA	NA	151466	NA	1.77891e+06	1.20137e+06	4826895	1.26595e+06	4.61418e+06	4762182	NA	123656	162242	249106	581783	219861	412609	NA	90221.4	NA	NA	NA	NA	108151	101147	59867.4	NA	164630	NA	NA	NA	NA	NA	NA	NA	NA	NA	NA	NA	NA	NA	NA
2002	295.094	553.4	NA	16177.8	NA	NA	NA	NA	NA	NA	NA	NA	NA	NA	NA	NA	NA	NA	NA	NA	NA	NA	NA	125321	NA	NA	NA	NA	NA	NA	NA	NA	NA	NA	NA	NA	NA	NA	NA	NA	NA	25690216	24278410	24603112	20302356	23628302	27525012	28014064	1.82325e+06
2005	349.125	444.405	NA	NA	20325.6	NA	NA	NA	NA	NA	31965.4	NA	NA	70874.2	NA	NA	NA	NA	34701.3	85765.8	80503.5	NA	NA	77002.9	NA	NA	NA	NA	NA	NA	71003.4	NA	NA	NA	NA	33764.5	35255.3	31372.4	NA	NA	NA	35746744	35797136	27123332	22663604	22373664	34157636	29866692	2.30589e+06
2007	281.126	410.436	NA	NA	36021.8	26898858	30505436	22884382	35678076	35766920	30203244	23982516	23221468	15610337	33228636	17758292	26957700	10774707	15161449	10874312	8553744	18739054	10719608	10861733	14251842	25707380	28528946	16178196	25531990	6.47644e+06	12693522	15260530	4620852	15911623	16171544	25549008	29265534	20461368	31224682	32733800	25101518	NA	NA	NA	NA	NA	NA	NA	NA
2016	158.154	477.631	73788.1	61725.9	102109	101306	74058	81219.1	101715	96887.4	95082.3	99685.1	84476.3	NA	132730	66289.2	136900	78996.3	NA	NA	NA	91005.1	74621	35631380	93586.2	119694	NA	145225	118796	78852.8	NA	NA	85978.5	85694.7	98383.8	104423	102492	91525.5	NA	75839.9	149864	84228.1	74430.7	89842.7	69949.1	70916.8	77422.7	86640.5	101022
2032	141.052	141.025	NA	27012	NA	469045	564124	5.73921e+06	1199302	1.04129e+06	1.01163e+06	642260	315670	2.99548e+06	244726	881051	526821	811595	762609	1.85721e+06	2.81235e+06	629858	3.10371e+06	2.33194e+06	236192	256199	484830	573622	335909	904848	1.26124e+06	1.05936e+06	683418	1.76259e+06	2.61163e+06	194160	350376	204784	162039	323828	157326	136479	136946	102759	135993	171029	156239	154190	29563322
2037	423.359	788.313	NA	NA	NA	2.05561e+06	2104147	1614785	2.44173e+06	2.00365e+06	2203293	1.94765e+06	2081842	2.36116e+06	3.9333e+06	2.67527e+06	2.61531e+06	789271	728161	1.05719e+06	1.63881e+06	637803	1.68562e+06	2.04282e+06	5.42271e+06	5356177	3235531	6724722	6903702	2005032	867470	618870	3077488	758115	505579	2.15875e+06	1.19057e+06	3128204	2999705	1.53526e+06	4.7419e+06	10352898	8915143	14051442	7.27781e+06	7.60829e+06	6.55078e+06	9764641	146556
2040	463.266	582.576	NA	NA	13004137	NA	NA	NA	NA	NA	NA	NA	NA	NA	NA	NA	NA	NA	NA	NA	NA	NA	NA	754522	34556.3	22624.9	NA	57057.5	NA	NA	NA	NA	34360.1	NA	NA	NA	NA	NA	NA	NA	NA	34547976	28214894	31343690	23727962	25510106	35305000	27112946	1.35526e+06
9949	141.053	140.97	NA	13283.6	NA	NA	NA	NA	NA	1.04129e+06	1.01163e+06	NA	NA	2.99548e+06	NA	881051	NA	653536	762609	1.85721e+06	2.81235e+06	NA	NA	NA	NA	NA	484830	NA	NA	NA	1.26124e+06	1.05936e+06	NA	1.76259e+06	NA	159638	NA	204784	162039	323828	NA	NA	NA	NA	NA	NA	156239	NA	NA
2391	276.108	53.3369	NA	NA	NA	2978632	1.62756e+06	1751404	1.37415e+06	1.69777e+06	1.81374e+06	4.61577e+06	4.25125e+06	5.90479e+06	2.09683e+06	6.26133e+06	4.18868e+06	983194	1.31018e+06	1.03964e+06	931740	2.20777e+06	1.2646e+06	2.91074e+06	3.60058e+06	3.03774e+06	2.79131e+06	5.41264e+06	3.33195e+06	964070	4775578	4.43879e+06	1915503	3.75746e+06	7720445	2.09112e+06	2.26937e+06	3.55486e+06	4.425e+06	2.58323e+06	5032032	1.87252e+06	1.78881e+06	1.72217e+06	1.70565e+06	1.40973e+06	3954092	4373843	13746318
9350	213.146	513.064	NA	3847910	NA	12048719	NA	NA	19198966	16200491	9631850	2.74335e+06	674515	6.23215e+06	NA	7036227	4.31269e+06	4.71851e+06	4540780	4.02061e+06	4.04003e+06	3.97631e+06	3.70081e+06	NA	NA	12850073	18467214	16019159	16063832	4362829	4.16487e+06	3922988	4593809	3.83044e+06	2.67349e+06	13962261	16984190	27088440	35105856	11740376	NA	NA	NA	NA	NA	NA	1341552	NA	NA
14669	129.055	52.8766	48716.2	134974	NA	5.59666e+06	7072684	13093742	11803634	6.15571e+06	6.75357e+06	17075452	18132632	29579274	12975503	20556222	23532554	11146787	9490410	10169877	NA	18676816	35097040	10717665	5.09907e+06	7.41277e+06	5110907	9624715	8153218	10099499	2950669	4.78132e+06	10154228	21950178	18584372	6782604	8548563	9665984	4647489	NA	10385781	1.1241e+06	858720	1.06043e+06	1.01542e+06	1.03089e+06	890289	1.10773e+06	588963
2047	213.16	437.291	36559	36779.1	5.37316e+06	25329578	23576558	31955448	35048248	29675506	29439170	25418454	28898594	32416100	27060212	28652080	26055552	25496098	25811226	28757218	25869430	25476402	24489738	24314386	22799824	26106046	29499144	33098590	28369282	23363276	24268958	24191664	21223798	23001120	23519744	28279096	31249894	28588272	31794408	30308358	30170168	68069.7	65636.4	60802.6	49186.8	64335.1	57027.7	57570.5	73637
2048	548.503	684.475	23961852	19722256	4102025	16505099	17254956	14925308	13452410	14941598	15480675	12339663	12028876	12839820	15716744	8.0591e+06	9414002	17606766	16883202	18042244	15055968	15049614	15890724	7691735	11121525	11364718	14672029	9356252	14345711	16302214	16821346	14715638	15279420	13073101	13872251	9556851	11425055	9216951	9148063	11627680	9309273	12237281	14900217	19972132	15318721	14835266	13551371	13366081	16889228
2049	309.167	473.678	23518.2	25064.2	47147.7	4830765	3.20975e+06	4414715	1.62068e+06	1.24441e+06	1.44105e+06	1.67663e+06	3346151	3.83873e+06	1.48706e+06	1.83744e+06	2569834	20157508	10731678	10889397	19113780	11043026	15551481	1.30434e+06	3.69877e+06	3127287	1.63651e+06	2.88554e+06	2.01423e+06	35042736	10836696	9255419	32569272	4.00793e+06	6341857	4530972	2201058	4292092	2.71402e+06	1.69221e+06	3.19387e+06	187320	129380	162309	128196	142686	228548	228774	150597
43738	311.059	404.246	NA	NA	NA	2273487	459313	NA	NA	NA	NA	NA	NA	NA	NA	NA	NA	34237996	NA	NA	NA	NA	163567	NA	NA	NA	NA	NA	NA	35020940	NA	NA	2.72349e+06	NA	2.04363e+06	NA	NA	NA	NA	NA	NA	NA	NA	NA	NA	NA	NA	NA	NA
2050	519.401	751.443	NA	NA	NA	5.53785e+06	14374850	9619541	14002368	24438298	18551642	14173305	19390144	21513698	25517270	18419306	25166762	1.40462e+06	2.95774e+06	1.44216e+06	668301	1.52989e+06	953815	6.61419e+06	5.01288e+06	10050832	20191972	5.78572e+06	14254455	1.59107e+06	6315101	8.37889e+06	1.02247e+06	11514034	5841471	21590328	30614232	13960146	20357874	35006956	12911326	NA	NA	NA	NA	NA	NA	NA	NA
2057	245.078	516.25	7.54482e+06	11546279	25462850	21495558	33207006	34884840	30949906	22915170	21330004	12754264	9632845	10180789	14955051	11363827	12332280	8959718	9374548	7.99963e+06	8.19465e+06	8868415	9353015	28528484	21051544	26190602	21880528	26859854	19664922	10234639	8769251	9383461	9131705	8468421	8442819	16343904	14692904	12899722	30898386	27142958	21720696	17893924	12754865	17187220	14713425	13955487	16972844	17388170	17551692
2058	126.055	45.7497	51863.6	127223	8736771	18414626	17303062	22644862	16555994	17178090	16435898	13846426	13802347	19613850	11739408	14465920	12820685	15069423	13442010	24736842	21116402	13002989	19321814	14178314	8982454	9433289	10253487	6027415	7.57668e+06	13378750	13649834	13938037	15493350	14402686	12811043	13020608	13706796	12635071	11613550	12731691	8.34664e+06	20433182	21967674	18901040	21203988	21953770	22727486	27840828	13964394
2061	751.516	674.763	2.80221e+06	2.46171e+06	2.25047e+06	2.66829e+06	2.50551e+06	2746887	3.02058e+06	2.78881e+06	2.84324e+06	2.7132e+06	2712307	2.92324e+06	2.70283e+06	2.8805e+06	2.28692e+06	2.49565e+06	2.48356e+06	2.64025e+06	2.62632e+06	2693762	2.69222e+06	34823980	2.81938e+06	2.89718e+06	2.80104e+06	2.95482e+06	2703046	2.49625e+06	2.77766e+06	2686351	2.62181e+06	2925204	2.39336e+06	2.77239e+06	2.63438e+06	2.70889e+06	2.4797e+06	2.84708e+06	2.8368e+06	2676387	2.32382e+06	2.73373e+06	3.09851e+06	2596760	2.71867e+06	2370096	2.69536e+06
2069	630.411	667.166	NA	NA	10392712	NA	NA	NA	NA	NA	NA	NA	NA	NA	NA	NA	NA	NA	NA	NA	NA	NA	NA	NA	NA	NA	NA	NA	NA	NA	NA	NA	NA	NA	42176.8	NA	NA	NA	NA	NA	NA	27464956	25690084	21037312	28453628	34722532	30729884	32268512	NA
2071	552.302	560.404	NA	NA	NA	NA	NA	NA	NA	NA	NA	NA	NA	NA	NA	NA	NA	NA	NA	NA	NA	NA	NA	NA	NA	NA	NA	NA	NA	NA	NA	NA	NA	NA	NA	NA	NA	NA	NA	NA	NA	34691176	27564752	33333082	19857468	23919872	31233018	26553802	16288594
2082	361.139	309.832	NA	NA	34510316	NA	NA	NA	NA	NA	NA	NA	NA	NA	NA	NA	NA	NA	NA	NA	NA	NA	NA	NA	NA	NA	NA	NA	NA	NA	NA	NA	NA	NA	NA	NA	NA	NA	NA	NA	NA	5480475	5681495	5091904	2995256	3.98322e+06	3.67218e+06	3.36986e+06	1.91466e+06
2093	645.272	325.595	375443	629949	387614	1.98303e+06	822909	3.67635e+06	1.7112e+06	923799	2.32154e+06	6609404	8.27215e+06	7.31132e+06	5649649	34274124	1.94744e+06	2.89042e+06	4.15301e+06	624987	1.29968e+06	5696156	1.14614e+06	29887178	1261759	5995258	7353548	1.90266e+06	7386878	816776	801311	888364	668156	3109422	1.24639e+06	4.11827e+06	4.58614e+06	1.69054e+06	3.83224e+06	3.05558e+06	1.60225e+06	391783	1.33143e+06	377577	687821	2.05581e+06	1.05284e+06	705051	615426
9567	226.144	477.377	17322.7	11978.9	NA	2.80597e+06	3.64515e+06	5860826	3.59282e+06	4.01748e+06	3.49667e+06	7914707	7.11389e+06	8.19416e+06	7.34977e+06	8316772	4.24274e+06	15918069	6.76087e+06	8.07811e+06	19976588	9799881	12472004	8469434	3.75437e+06	5.80023e+06	5770428	5.55518e+06	5941945	26782486	13542856	23510560	34238516	15990471	31843632	2.18984e+06	4123021	2.52653e+06	1.47585e+06	3.63261e+06	2.18395e+06	74472.4	39681.3	35417.6	NA	60819.2	89697	56240.8	48297.9
2096	312.192	348.87	NA	NA	NA	197570	186104	2.46543e+06	619516	540808	617715	900192	625996	2.54787e+06	441620	2818075	492622	585480	632370	1.17424e+06	1.14827e+06	598823	1.11258e+06	2.44928e+06	258642	306831	718081	903622	645564	477297	643148	584768	427233	518010	815209	349578	412882	402381	516888	385026	612658	12564680	13821960	11696616	10721507	14973389	11501304	9356286	8937553
2105	507.402	780.435	NA	NA	NA	2.97947e+06	5.13883e+06	3.57986e+06	9873897	11957648	12304032	10526034	16867980	15962102	23155576	23182940	23637618	320232	1.17704e+06	525974	676305	1.28385e+06	1.20366e+06	13225274	14996350	18480806	20967256	11303662	21659970	831361	1.87517e+06	2295936	1.86207e+06	7.32797e+06	5.17758e+06	34114004	21077476	31639208	16707539	23115672	16112351	NA	NA	NA	NA	NA	NA	NA	NA
2108	130.123	439.212	30516.3	40064.2	159858	376601	546501	1.20953e+06	16881692	15588842	14213735	1.05762e+06	195533	287893	11360402	3.06179e+06	6783409	53008.8	64934.7	69045.8	53302.2	81372	81127.6	10474440	6897983	9650491	34104332	25400368	26782692	74750	80042.8	65103.1	59802.4	2.08752e+06	255163	1.43083e+06	1.736e+06	3.19343e+06	11253389	14698817	15035148	73295.5	NA	36867.6	NA	38235.5	45433.3	40064.2	51120.4
2110	251.089	341.961	21316.3	21667.1	50033.2	21316740	21057914	25193252	21186282	17651452	17875544	32215028	27592120	31422128	13127641	15387686	17273870	7.89402e+06	7.536e+06	5.85719e+06	6.95971e+06	10300488	6.36811e+06	20645704	10847504	22410580	6.40174e+06	6.98774e+06	7134643	5.89009e+06	17356188	12966582	10081561	24855818	25016006	32814408	34039116	13877037	12356804	13196665	7.10232e+06	70889.9	65327.2	117015	70082.5	92374.3	77087.9	97108.9	NA
2113	561.449	701.94	43578.3	49541.7	NA	21642512	6650859	10826730	4.59468e+06	76532.6	20067502	97878.5	NA	61722.2	NA	NA	74990.3	31724522	65921.4	79722.8	26117266	17259548	NA	134866	NA	141812	10249955	16067568	824112	2.37142e+06	14537707	10243266	1.59602e+06	34023588	46742.2	77407.9	8936412	9307520	2.7162e+06	616699	19585598	3979312	3.70168e+06	NA	NA	15212385	16460173	6872511	13699482
2117	446.288	601.434	NA	NA	834092	NA	NA	NA	NA	NA	NA	NA	NA	NA	NA	NA	NA	NA	NA	NA	NA	NA	NA	NA	NA	NA	NA	NA	NA	NA	NA	NA	NA	NA	NA	NA	NA	NA	NA	NA	NA	4398796	3710885	2.91903e+06	2.93068e+06	3.39475e+06	3.35366e+06	2.67866e+06	806260
2121	253.105	346.345	26919.8	31852.3	34444.5	19438178	21208776	17784178	2.13388e+06	1.66075e+06	2.72078e+06	25356212	29251068	33871696	3.94217e+06	9795586	8.22666e+06	17533696	15739931	13724276	11028596	17202096	10824053	8816655	8991062	12791903	316488	914285	512570	13744602	23443954	19059752	18888816	17745564	22167024	22127116	22528764	16110765	6.07933e+06	1250164	3.37601e+06	301195	271605	329251	252264	295143	337300	343964	147716
2136	1202.16	545.041	NA	NA	NA	NA	NA	NA	NA	NA	NA	NA	NA	NA	NA	NA	NA	NA	NA	NA	NA	NA	NA	NA	NA	NA	NA	NA	NA	NA	NA	NA	NA	NA	NA	NA	NA	NA	NA	NA	NA	1.35946e+06	963460	1.12565e+06	NA	NA	NA	NA	28387824
2142	446.288	620.905	NA	NA	279278	NA	NA	NA	NA	NA	NA	NA	NA	NA	NA	NA	NA	NA	NA	NA	NA	NA	NA	NA	NA	NA	NA	NA	NA	NA	NA	NA	NA	NA	NA	NA	NA	NA	NA	NA	NA	367613	278258	1.62292e+06	393338	472100	366083	524347	369417
3320	130.086	37.9274	50388.3	117700	184661	10573119	12804609	1.44737e+06	3.38358e+06	NA	NA	1.9502e+06	1.85081e+06	NA	992670	NA	1.43109e+06	33341496	NA	11173498	723874	4.60586e+06	3.80965e+06	637424	871175	1.38513e+06	587328	1.81048e+06	1.03308e+06	17176206	NA	NA	3841446	1.70826e+06	20916046	1.10845e+06	1250788	1.40439e+06	NA	427771	1.30641e+06	2.70525e+06	2080614	2605068	2.01761e+06	1.78552e+06	NA	2.14606e+06	8840204
2160	275.185	416.708	NA	NA	NA	17455244	19256108	20512008	12972098	13552470	11061997	27813384	28591250	33205894	19154276	21101566	22475852	16770587	16158900	14970547	13848672	14564820	11675695	16258608	17628528	19345840	8657264	15948905	8793898	17182606	24978436	26798698	13747324	22396142	23286878	22140436	28242970	24072392	15495614	14621000	16840216	NA	34566.6	60836.4	41477.3	NA	79166.6	NA	31578.8
2163	233.15	52.9879	NA	20630.7	1.26988e+06	1.04452e+06	983252	460192	811556	831592	1.46106e+06	4136065	3.72694e+06	2.11968e+06	3.54401e+06	1918503	5246684	1092150	914522	395555	686991	1.74949e+06	959522	2067712	2529514	2.52508e+06	1.31401e+06	1.81779e+06	1.85373e+06	994224	2.87577e+06	1.87115e+06	2.9949e+06	2.87953e+06	2802928	3.28743e+06	3.49341e+06	3.96778e+06	3.56239e+06	2.08235e+06	4.17038e+06	18642636	16198753	15797184	14051624	13446587	18066436	16869174	13252801
2166	321.204	636.613	83849.7	74826.9	89216.9	14352160	18522136	11271953	6.20891e+06	6.30616e+06	4.30508e+06	21162272	23372106	22241628	6114437	7804487	6409114	7475552	12143546	5.60976e+06	8520683	17438578	8.33563e+06	3894144	3.95079e+06	7602184	2.07325e+06	1.18523e+06	2.56835e+06	6.08588e+06	33082440	17007362	17004086	14586784	6.09172e+06	14963891	22779370	9961559	5.01097e+06	4728852	3306440	95360.3	103563	83691	73111.9	96662.7	62557	78314.9	86822.1
2168	394.277	657.618	NA	24013	NA	16929270	17998254	15281297	12086633	11671595	8992174	12225577	13045479	11785140	5.77311e+06	7.43714e+06	6.30853e+06	2192363	3.04113e+06	2.04296e+06	1.5373e+06	2336198	1.28975e+06	13010909	6.00229e+06	12487307	3251732	1.43929e+06	2861590	2.43757e+06	10262736	12181254	1.68472e+06	5.29484e+06	4.88175e+06	33002060	27960826	18087766	9505972	6.47307e+06	5970997	NA	64109.6	NA	NA	NA	NA	NA	48350.1
2169	183.092	295.538	NA	NA	55892.1	81534.3	156507	159164	104507	77456.9	70414.1	147861	145581	147978	102560	304171	171857	175969	164615	135364	291248	166711	210217	831872	123967	131753	110583	124562	81844.6	133367	117821	119197	111139	77372.4	117161	514198	411668	254957	168844	254555	198317	7138558	6.14391e+06	6.66182e+06	4309400	6098893	5.18335e+06	5.10772e+06	10957579
2176	395.24	647.448	1.28654e+06	1.03531e+06	788249	1.17147e+06	1.13401e+06	1.10373e+06	925793	1.00957e+06	1.10076e+06	1.12156e+06	1.04187e+06	1.13679e+06	1.47669e+06	1.2268e+06	1397658	1093054	997730	1.29391e+06	1.16454e+06	943183	1.19303e+06	32958966	1.23157e+06	957969	1037334	1.04786e+06	1020738	1.24449e+06	1.08022e+06	1.05739e+06	1.07931e+06	1.00224e+06	1.28854e+06	1.0291e+06	918987	1.01195e+06	1.15715e+06	1.08255e+06	1314914	1510310	1.53074e+06	1840879	1.76489e+06	1.62174e+06	1.53497e+06	1.47438e+06	1.236e+06
2177	776.231	729.402	4.1971e+06	1.42863e+06	4234895	860732	795286	809006	1.23475e+06	980707	1.25277e+06	1110354	1.41267e+06	1.31259e+06	1.92713e+06	1.63507e+06	758395	2.40701e+06	2.39147e+06	1.68222e+06	2.62787e+06	1.88502e+06	2.46154e+06	32956982	1.46376e+06	933538	2271743	2.17733e+06	1.69444e+06	2.31732e+06	2325180	2.9249e+06	3.30314e+06	2.34337e+06	1.76656e+06	2.76614e+06	1.52169e+06	3.04486e+06	5121011	9762104	3.54294e+06	1.38763e+06	1.47293e+06	1.89471e+06	1588156	1.38839e+06	1778486	2.08614e+06	1.70216e+06
2187	249.121	295.555	NA	NA	29183.4	8475989	8869457	22233818	14162619	12740794	14200691	11202982	11782930	22766376	17783560	28712606	15753988	10780983	8562003	18793646	30154058	12113074	27706352	26353706	19303228	13910026	22029770	32127918	21899352	16613820	10836865	9386023	23028716	14837248	14898602	15728764	12186699	23734890	25463860	18078552	32811704	NA	NA	NA	NA	NA	NA	NA	NA
2190	203.179	639.091	166385	164655	139186	9795820	10358460	10223933	14810946	12228575	11214173	16976864	17356790	18121972	15565352	21897332	22887156	8897039	10234793	7.33601e+06	14311634	14596049	15949431	15097394	12957447	15020144	14598030	13336091	16290144	7829359	13920003	13024281	15930592	21900052	19489124	32717610	26265420	25582522	31058930	14492446	31717072	108885	120666	111944	102460	154166	133920	118476	147306
2193	272.129	503.322	NA	NA	84978.5	649423	717592	943110	2.89718e+06	2.28185e+06	2.86329e+06	1.00241e+06	792980	690700	12900950	13165823	9680553	160616	179649	132160	265502	345496	299822	1055493	2.52804e+06	2.82072e+06	8017220	9824796	11032763	293554	295631	158056	498530	1.93745e+06	343183	3627099	1.58086e+06	5754565	32127796	8054574	32685810	103852	91398.3	91998.5	70593.2	92715.9	82893.9	112030	41709.2
2396	183.092	335.82	16661.7	30353.3	546090	23187722	24919010	24781338	32648368	26878458	26416254	29588064	29467332	26160418	23507572	25661378	23968404	25880984	23282104	23666766	18061004	21702814	16273709	19348330	17827750	25817836	22391836	19166358	22639526	15976251	21069618	20459212	16019115	17552748	18041892	23059100	24399560	17096520	21485098	14350103	15483386	2.44205e+06	2.11278e+06	2.19501e+06	1.50974e+06	1.75073e+06	2.17789e+06	2.42531e+06	1.97055e+06
4275	387.177	460.449	NA	NA	NA	4267702	2.81211e+06	16504186	3.20952e+06	2.32937e+06	2527516	3153190	5653584	17909876	930134	16775893	2.69383e+06	3.78766e+06	6.46981e+06	5.77595e+06	32612938	17474302	14278747	4.01943e+06	2.93409e+06	1698206	1.91643e+06	4.09978e+06	2.8908e+06	8.28189e+06	5610552	6.19056e+06	16676547	4.51102e+06	3062727	5718729	4.43923e+06	6.78748e+06	6.53258e+06	2.78328e+06	4375457	39430.4	NA	64238	NA	44234.5	30873.4	49393.5	NA
2209	203.052	45.6489	188615	1124821	12066477	5.1695e+06	5.31144e+06	8399479	9468309	8706209	9707790	7.93094e+06	8495097	9427315	11340782	10859888	8254747	14221144	14833713	23562546	9396730	4.31156e+06	6.21186e+06	8100655	8476539	8840690	9497230	13265780	10878005	32448924	9877366	13208416	7.16958e+06	7.75312e+06	6.60267e+06	7.86052e+06	7.99849e+06	8.00321e+06	9810874	9779139	10601741	16572300	19693268	11765906	9643675	19687080	15242816	8.13886e+06	8427447
2212	311.183	477.322	16634.3	16846	66466.2	12388026	10261302	11947912	7479152	6131446	6388706	13339623	16878288	29059940	14722935	17075380	21000184	30713538	22904204	26909956	32405826	20162710	23346508	7.8225e+06	16092499	14042428	6.76638e+06	14335777	8867073	28788170	21458038	25617792	21156724	14225428	17761192	24440310	18873158	27582206	20751110	15182323	18022332	133464	111510	125605	104597	132532	104667	119175	131002
11375	213.112	348.412	NA	19434.6	38274	NA	NA	NA	1.20894e+06	1.02368e+06	1765077	NA	NA	32390130	NA	8.17992e+06	NA	19096460	15841517	16707635	14571643	NA	NA	NA	NA	NA	223121	651244	383800	NA	28258226	21440518	NA	12706853	NA	16490885	NA	11879746	4861153	1.20712e+06	NA	211209	NA	NA	158288	162348	223022	151572	NA
2312	133.035	797.092	26537490	31161474	24588988	27614968	27038946	28168646	25684500	26932558	25567306	25372960	27449484	31569324	27067800	29533662	23811930	25489854	32381442	27816078	26162560	25622104	29193788	25376812	28135710	27656660	24139474	25135250	30123318	27200174	27915600	26145424	28062668	26607634	29631362	26690530	26558300	25116104	28063954	25940220	27090892	30316452	27075846	29434328	26235232	25959888	25778594	27059652	29276670
5853	245.175	498.707	NA	19485.1	NA	8847480	9171841	12788044	9799891	NA	NA	21869814	32372436	NA	17773084	NA	23212770	4185583	NA	NA	NA	11884648	5.83238e+06	10841995	5.83501e+06	8090240	NA	5759282	6.75637e+06	4964136	NA	NA	6.57801e+06	20818892	18176982	16070668	27208738	10828057	NA	NA	7107886	97889.2	110084	101002	114577	112983	NA	140251	79434.3
2216	650.436	653.582	NA	NA	32320094	NA	NA	NA	NA	NA	NA	NA	NA	NA	NA	NA	NA	NA	NA	NA	NA	NA	NA	NA	NA	NA	NA	NA	NA	NA	NA	NA	NA	NA	NA	NA	NA	NA	NA	NA	NA	1.89561e+06	1615527	1.69384e+06	1.40897e+06	1849409	1.9816e+06	1645522	NA
2226	519.343	669.292	NA	NA	32193102	NA	NA	NA	NA	NA	NA	NA	NA	NA	NA	NA	NA	NA	NA	NA	NA	53505.1	NA	NA	NA	NA	NA	NA	NA	NA	NA	NA	NA	50617.3	NA	NA	48365.1	NA	NA	NA	NA	13962712	10363132	9589113	12987151	16596031	16450660	16820020	159138
2234	619.526	714.123	6988676	10960790	4.66871e+06	1.18608e+06	12335566	9779302	11756260	1.65806e+06	8349476	9351258	2014997	934594	120261	821768	1.28071e+06	13953601	14774800	1.25613e+06	13445769	7.32555e+06	12995526	1.09534e+06	1.31693e+06	698292	12646428	560334	16362627	32111602	12189874	1.7742e+06	9224662	1.72354e+06	2.03009e+06	8954607	1.2305e+06	1.24375e+06	1.34485e+06	17355142	58664.9	9260581	12429399	830599	9705856	7.0272e+06	6438242	805403	1.75672e+06
2236	299.258	729.416	7091312	7722101	146874	25051546	4.00616e+06	7.13421e+06	18873632	1.86636e+06	13717440	9371618	10720412	10400983	1.72188e+06	24344884	2.45625e+06	12892242	5624248	7.73629e+06	21771034	22451300	509609	1756266	7.94118e+06	2989342	5843360	16887184	16049253	3.65937e+06	4403905	17090080	14443963	17126828	8486463	22616954	6.91101e+06	14208296	12717097	2.72983e+06	11438718	8696190	9655356	126458	8092448	13877850	32020860	24334278	12185657
2281	653.582	697.144	NA	37282.6	83746.3	1.76299e+06	1.15733e+06	2.37403e+06	31210480	31954952	29736792	1.47037e+06	2.78996e+06	2.70014e+06	1.19386e+06	1.91784e+06	1.21793e+06	10564483	8760486	4.15075e+06	20908494	15434466	16747382	2.1627e+06	11256911	13311676	10236594	23688464	13741934	23118124	5.25291e+06	4.88857e+06	16503355	10774630	5978478	24385906	13310548	24379130	22959012	13129126	18011230	NA	97071.3	NA	NA	NA	313981	228284	359124
2241	187.108	49.6967	NA	15397.5	445654	2526646	2.30307e+06	6551574	3.6536e+06	3.22877e+06	4558280	6380880	4839544	7712009	4788608	6565554	6490642	2417030	2.47252e+06	4304440	8280347	3054222	6.69229e+06	7.49197e+06	3.93521e+06	5155335	4313101	4.57759e+06	4.0661e+06	3861189	4.15529e+06	2616099	4956932	4574793	4137978	3.53546e+06	4.76047e+06	5313916	5.02728e+06	4447500	5408661	16984778	16456607	16121271	11612714	12197193	15948835	12998309	9244272
2245	295.262	697.566	111133	126790	31849186	154029	163955	115944	168447	146411	161328	121674	136840	169000	152216	242790	176928	160393	119545	155011	158738	131237	139201	2703169	212258	181674	156970	171686	156627	120192	162220	153683	190814	136574	170446	243587	166071	204324	201078	262344	181603	3.02119e+06	2.62868e+06	2.5007e+06	3.14686e+06	3754205	4974338	7803758	313971
2247	579.459	792.78	NA	NA	NA	2.30015e+06	5033542	3.48511e+06	8678646	10824377	7.86325e+06	13736637	18468796	14051687	21434666	22170760	19257050	1.60933e+06	3.99406e+06	1.66285e+06	2.23096e+06	3354886	4231391	11613732	12574704	13559574	12980843	9019935	15049926	2.39638e+06	2.94909e+06	3.37447e+06	5.10534e+06	9569122	6.10888e+06	31841314	22980158	29756002	18500170	20522788	13228679	NA	NA	NA	NA	NA	NA	NA	NA
20199	135.117	589.694	270990	1048716	1537851	17799432	13685389	9605193	14675811	10138592	2198584	603441	900263	744939	536109	1.0845e+06	580501	336821	339636	199801	251421	229722	385038	3.16061e+06	4.33657e+06	8634104	1.67326e+06	13153427	703669	271331	319307	420294	409142	485080	357368	4.53533e+06	1.53125e+06	1.76043e+06	4797721	31789226	5.57242e+06	272974	228816	225734	228204	249724	263862	313473	336392
2260	392.279	588.699	NA	NA	289523	NA	NA	NA	NA	NA	NA	NA	NA	NA	NA	NA	NA	NA	NA	NA	NA	NA	NA	NA	NA	NA	NA	NA	NA	NA	NA	NA	NA	NA	NA	NA	NA	NA	NA	NA	NA	283222	247677	313817	115176	168973	473126	481057	398734
35246	682.147	522.553	NA	NA	31552264	NA	NA	NA	NA	NA	NA	NA	NA	NA	NA	129851	NA	219220	201335	196831	388631	383164	340080	NA	NA	NA	NA	NA	NA	NA	NA	NA	NA	NA	NA	NA	NA	NA	NA	NA	NA	NA	NA	NA	NA	NA	NA	NA	158249
2263	619.405	644.601	NA	NA	31532938	37882.8	50294.9	55494.6	78320.8	89781.6	68914.9	131653	121972	63050.8	189208	217293	84364	NA	39588.3	NA	NA	111247	NA	NA	NA	45496.5	53562.9	NA	39819.4	NA	48429.4	37247.2	NA	134324	193719	84084.1	245924	NA	116518	91344.5	76405.1	2.47946e+06	1.79478e+06	1.92424e+06	1.77214e+06	2.22028e+06	2125530	1.91308e+06	NA
2265	307.235	556.18	NA	NA	NA	NA	NA	NA	520165	638747	991136	561436	798785	477986	19268166	31501302	12763305	NA	NA	NA	NA	NA	NA	1.6008e+06	NA	1.54733e+06	9157625	NA	9523983	NA	NA	NA	NA	642164	NA	1.67261e+06	758798	422838	23821632	13261860	4764132	NA	NA	NA	NA	NA	NA	NA	NA
3362	174.028	818.299	26061664	21741808	23893672	22053412	19557942	22333742	21740102	19703508	NA	20536312	21124820	NA	20445104	NA	19811460	20212956	NA	21104666	19550378	21452502	21775516	31390004	21282648	21385280	19972032	20070778	20876640	21859918	NA	NA	20854882	20683892	19744204	20698950	20122700	20650376	NA	20560838	18781348	20196016	22531250	23466560	22401144	21737698	NA	19959940	21019032
8037	466.353	713.276	NA	NA	NA	NA	6.52204e+06	4.52158e+06	NA	6914163	7840308	13308730	16308119	6.88522e+06	15070935	31369308	7711435	NA	1746116	622725	1275082	NA	1.66976e+06	15057124	10703943	21345910	8562818	2.96675e+06	NA	1.06809e+06	3116186	2.63088e+06	2.13808e+06	NA	4636571	NA	NA	NA	23104918	9679683	18265888	NA	NA	NA	NA	NA	NA	NA	NA
2279	152.071	48.3544	48021	69798.6	405231	29076294	28124194	30571844	20827332	21765192	18659914	21676532	29551792	28050142	23042160	24332252	26566480	22166862	25172264	24790308	22850782	17611134	20234290	26073300	20893922	25329572	16527531	17846002	15120722	23767396	25304722	20787868	20787168	19641402	19222620	26264794	30707030	24609716	24825040	20014152	25685450	19652054	17010124	19088688	19332668	17668172	18721260	18080214	20852072
18830	666.429	661.227	100077	NA	14075162	NA	NA	NA	NA	NA	NA	NA	NA	NA	130623	NA	NA	NA	NA	80826.6	NA	NA	NA	2.83725e+06	97755.5	NA	NA	NA	NA	NA	NA	NA	NA	NA	95209.7	NA	NA	NA	NA	NA	NA	23767016	27203588	19444848	7.50713e+06	31100424	NA	30520602	NA
2533	203.139	47.2454	NA	NA	331034	2.62042e+06	2.61716e+06	2.50299e+06	4.51277e+06	4163295	5589467	11057545	10024102	6.2098e+06	9185432	3.20517e+06	10827948	4.69621e+06	5494715	2.01861e+06	2857124	6.57658e+06	3.01886e+06	2317018	6.64029e+06	7.09859e+06	6.19356e+06	9056198	6152779	3792481	6.56676e+06	7.30014e+06	3.50125e+06	8115954	10295959	4.09952e+06	5.37977e+06	6.11419e+06	7.81622e+06	7.1295e+06	8524543	27962300	25542464	27513092	24802684	28344102	30887096	23576812	17175364
2417	413.324	687.216	NA	NA	11507422	10903385	NA	NA	NA	22763764	23761570	NA	NA	23888380	NA	20549128	NA	4.1346e+06	26709382	29330518	23972286	NA	NA	NA	NA	NA	22262170	14830392	18563596	NA	26846624	25364910	NA	16434698	NA	10471893	NA	17645540	19338766	22134390	NA	NA	NA	NA	580929	NA	27708110	629089	NA
2319	218.114	74.1777	NA	NA	NA	NA	NA	NA	NA	NA	NA	NA	NA	NA	NA	NA	NA	NA	NA	NA	NA	NA	NA	NA	NA	NA	NA	NA	NA	NA	NA	NA	NA	NA	NA	NA	NA	NA	NA	NA	NA	7.03756e+06	6353814	6.68012e+06	5.21747e+06	6421289	5.88569e+06	3915932	5.69957e+06
821	293.136	402.831	17315.3	19529.2	85065.3	22854684	15392907	20287830	814200	545786	1.00108e+06	8488882	16913902	12268628	1.57877e+06	4.57171e+06	3.05467e+06	17500602	12740812	11283926	17914382	12450176	14331006	4.50691e+06	7.48986e+06	10095573	386631	1.21513e+06	565010	19814796	17020352	12269707	12685959	4.21813e+06	9756078	30503810	13718907	18028466	5.32801e+06	920986	3.63285e+06	136283	160820	159445	100956	143638	142546	162246	87227.5
2322	281.173	489.663	37600.5	83572.7	115740	726902	501411	741640	392528	271017	395420	251591	211459	481651	168422	255866	350263	8591532	765462	4567256	30472206	741998	7245919	1.03422e+06	1.12684e+06	459472	403200	1.56402e+06	536367	15271552	689207	1.24966e+06	8531309	526888	1.91438e+06	293603	302354	282129	277390	210151	296396	169114	127872	161864	130872	130708	173203	169462	174897
2326	311.257	658.38	513106	432741	232352	6.7353e+06	10330961	5.44053e+06	6944308	9398399	4.03523e+06	18824174	13835334	30449316	3334200	2.88102e+06	6478596	2.26128e+06	3.16042e+06	1.74558e+06	1096418	2960823	931976	10596022	1.81552e+06	3022096	1.56727e+06	736403	1.13861e+06	723012	12060434	8712463	1.12822e+06	7.63323e+06	3.94364e+06	9010366	24825528	5.28833e+06	1.12245e+06	4.62826e+06	880003	275561	297514	302615	314530	360967	428835	375575	706792
2327	242.183	533.165	NA	25259.9	NA	10431424	11331802	12348822	10296025	10186837	8814332	15426868	19805608	15772125	9600919	13257258	9647057	12557586	14260290	9568628	10867089	14689653	8443999	8575774	5367158	7.7026e+06	9720455	4.47858e+06	5645108	8320750	18716324	20825626	4851729	30442928	23030878	11150091	17881290	9267020	6004479	7.72716e+06	4315970	NA	40803.9	NA	39625.3	43324	47500.2	30742.2	78316.2
2328	373.281	315.976	NA	NA	NA	NA	NA	NA	NA	NA	NA	NA	NA	NA	NA	NA	NA	NA	NA	NA	NA	NA	NA	NA	NA	NA	NA	NA	NA	NA	NA	NA	NA	NA	NA	NA	NA	NA	NA	NA	NA	271713	213321	204948	241589	312110	232753	270150	14438941
2334	209.128	52.9053	NA	17937.9	1.16501e+06	4.23863e+06	4.30767e+06	15068747	8003336	7.16638e+06	9023231	12241169	11025439	16278405	10755333	30357366	8790983	6.74012e+06	7.2139e+06	8636064	12026810	11891677	13481744	20261654	3.31775e+06	6.34803e+06	11248360	7194618	7772537	5.30126e+06	8939130	8483450	6357824	9090310	12887812	6.90051e+06	13117985	7138667	7.744e+06	13167406	7.54495e+06	4.46496e+06	5.58852e+06	4.74269e+06	4.54052e+06	6.12487e+06	4.5356e+06	4901534	4.96532e+06
2340	395.157	455.579	NA	NA	NA	10224404	10657014	8.06275e+06	14620736	15081085	13849671	7893985	6.49799e+06	4.31044e+06	11378284	5.9816e+06	6807662	8470780	11810291	10665255	5331477	10074657	8.13448e+06	14429747	14598463	24030650	27627908	24359238	30310718	9613811	19117104	17581324	4.53726e+06	26699898	20286638	NA	NA	65216.9	184224	108182	229769	NA	NA	59841.1	65756.3	51133.8	46240.7	NA	37592.3
2781	251.089	321.176	11541.2	17321.1	NA	19948406	14584987	12797791	NA	2.48177e+06	1.97175e+06	15584596	24120444	22493022	1.65025e+06	5163717	4124772	30292610	25248368	20783380	7.88244e+06	16959480	14419572	5.66186e+06	4261618	7867356	1.02086e+06	478500	NA	20791546	26701728	23751116	13257569	8.06291e+06	12708786	24108812	20375784	9667521	3.23298e+06	1.64521e+06	1.44477e+06	157792	194177	254482	186413	169845	204702	232927	64597.8
2343	129.091	387.247	99819.3	109999	116927	9699369	9612511	11785127	30272436	24464762	23399252	14276656	10347472	9690387	23377146	14380731	21857108	3.02943e+06	3597070	2.64046e+06	8.11231e+06	8218538	7279650	13898409	11524437	15508214	20001474	16293281	19297756	6338069	10139814	7.0553e+06	14477242	29825452	18183140	13565736	20022906	11683651	22180540	26011160	15174063	204667	152372	202660	183899	205058	311251	312908	247507
6657	271.191	451.551	NA	NA	NA	11373754	NA	NA	13779222	10302532	12507089	NA	NA	26405166	NA	16945512	NA	21893308	11999903	15077788	29103196	15719913	8867992	NA	NA	18142896	12906603	27069604	17311332	NA	22358200	21172642	14032418	30173194	NA	15621518	11403794	22006748	20183510	12940309	NA	NA	NA	NA	NA	NA	NA	NA	320930
2357	394.186	465.369	NA	NA	NA	NA	NA	NA	NA	NA	NA	NA	NA	NA	NA	NA	NA	NA	NA	NA	NA	NA	NA	NA	NA	NA	NA	NA	NA	NA	NA	NA	NA	NA	NA	NA	NA	NA	NA	NA	NA	2.57614e+06	2.07762e+06	1.07943e+06	2.21724e+06	2.60156e+06	2346248	1.90473e+06	212012
9961	226.152	362.465	NA	NA	NA	7492026	530961	NA	8.32254e+06	8325444	7988155	NA	NA	30017692	738912	26940406	NA	6.31258e+06	5422573	6.8635e+06	10827358	6.86892e+06	3.65471e+06	767019	NA	6540162	10933518	13392520	10669143	5.03756e+06	11206267	9479190	3.95257e+06	16361374	NA	15164096	16365881	17134490	19317032	18275934	NA	NA	NA	NA	NA	NA	NA	NA	NA
2373	164.071	341.364	11539.5	20162.9	106368	3141424	2.78698e+06	7.0185e+06	1.69702e+06	1.3982e+06	1.64016e+06	2897206	3939500	6.1629e+06	1.19026e+06	6.4465e+06	1.99053e+06	9950824	8997260	9588107	9365860	7482959	8285751	4.51412e+06	2.50688e+06	2.05076e+06	1.25807e+06	1.96217e+06	1.56322e+06	8874313	5249340	5.67732e+06	4.16638e+06	2.45192e+06	2.6342e+06	2.95175e+06	2.05935e+06	2.58124e+06	2.43147e+06	1.0344e+06	1.78711e+06	18052472	17053516	16510586	13340827	17541454	16368325	17019542	14461288
2374	223.063	660.451	1.75619e+06	2.40251e+06	2124060	5.46981e+06	5.36537e+06	6.48532e+06	18752238	14115708	13720826	4.65519e+06	5425028	5.51795e+06	6.35601e+06	4598567	4818875	1933176	2.00221e+06	1.83586e+06	2.06933e+06	2.23077e+06	3600690	29946084	7.22129e+06	11007262	12205214	12135906	4.67615e+06	3.41252e+06	2.35582e+06	2.59979e+06	2.05407e+06	2.41881e+06	2463620	16190056	17513528	13255348	14767584	14484060	20924768	459395	444412	706956	507523	433772	416564	660396	685394
2375	101.096	765.639	20455206	27212692	29941562	25273540	22937826	22061176	25762310	25159168	24258818	21139016	21329524	24607158	22558870	23339736	22759624	24411496	24632496	23430194	23987978	26688638	28470816	22181136	22038810	25952062	24055766	25177574	25023446	27029606	23026010	23251858	24999686	23424296	22546300	27286138	24513228	24778046	24736786	25336164	22090250	23671276	21836440	21347116	26720652	23778346	25091574	22770530	26437584
2378	417.261	677.893	68271.8	84268.3	1.76483e+06	NA	92396.9	NA	NA	NA	NA	NA	NA	NA	NA	NA	NA	NA	NA	NA	NA	NA	99727.4	337808	NA	NA	NA	NA	NA	115336	NA	NA	NA	NA	NA	NA	NA	NA	NA	NA	NA	21943046	17808408	13863985	23608740	24941904	23398482	29924376	84543.7
2382	428.182	419.843	NA	NA	44414.1	NA	NA	NA	NA	NA	NA	NA	NA	NA	NA	NA	NA	NA	NA	NA	57284.2	NA	NA	NA	NA	NA	NA	NA	NA	NA	NA	NA	NA	NA	NA	NA	NA	NA	NA	NA	NA	23223120	24694036	23630400	22425842	29865666	26650630	23714176	1.97225e+06
3098	209.128	279.42	NA	24579.1	48228.3	6.49647e+06	6880666	15108384	12939806	11211134	12604527	8.02705e+06	9035848	18999440	13335544	22906540	13587105	9242979	7215234	13308437	20919948	10774209	18898150	15970448	12910394	12175321	17751900	29799858	18476136	11702745	9557448	8.33751e+06	16305966	11542088	12534137	10932088	8704158	17032048	20935298	13151250	22783266	949707	837953	909718	759142	959442	762788	767059	764050
10658	381.24	688.204	NA	NA	NA	5.64307e+06	7955238	6.29655e+06	8776744	7.96281e+06	7734107	7211359	6.44829e+06	7.63862e+06	2294425	16701998	28223418	5221635	5657542	3.59104e+06	6079252	6.35443e+06	7188556	1.5299e+06	23539660	21270676	12314724	29591926	17269854	4.18089e+06	6.85992e+06	7.97194e+06	9224531	12497682	7440171	16209315	15266011	20174700	27268620	23878112	NA	NA	NA	NA	NA	NA	NA	NA	204671
2395	372.202	367	NA	NA	NA	1232795	1.28653e+06	7472979	318787	133561	361480	1.46126e+06	1.78704e+06	3.87053e+06	123162	608292	137038	3641104	1.96276e+06	6.49407e+06	29588998	7.72645e+06	22110522	1825035	320504	648062	NA	105029	NA	8977036	3.84331e+06	2.29718e+06	22670376	2.6733e+06	4.07495e+06	904341	1.40491e+06	744200	130430	NA	89184.9	104639	239006	88428.1	429218	702462	NA	NA	NA
2402	382.186	518.161	NA	NA	NA	NA	NA	NA	NA	NA	NA	NA	NA	NA	NA	NA	NA	NA	NA	NA	NA	NA	NA	NA	NA	NA	NA	NA	NA	NA	NA	NA	NA	NA	NA	NA	NA	NA	NA	NA	NA	29512518	28100134	22173232	25309612	28651524	13868302	11532272	9162647
2411	477.158	285.327	NA	NA	NA	NA	NA	NA	NA	NA	NA	NA	NA	NA	NA	NA	NA	NA	NA	NA	NA	NA	NA	NA	NA	NA	NA	NA	NA	NA	NA	NA	NA	NA	NA	NA	NA	NA	NA	NA	NA	28652288	29379572	20579566	11266341	12492224	21940674	24107858	14271975
2416	502.792	413.649	NA	NA	NA	NA	NA	NA	NA	NA	NA	NA	NA	NA	NA	NA	NA	NA	NA	NA	NA	NA	NA	NA	NA	NA	NA	NA	NA	NA	NA	NA	NA	NA	NA	NA	NA	NA	NA	NA	NA	NA	NA	NA	NA	NA	NA	NA	9787008
2421	197.078	398.329	107093	144490	338451	162910	452280	629429	269857	204636	394169	301978	611094	249793	370228	284248	306693	202405	238362	203282	278013	259284	273918	478296	218651	342132	206412	292420	175729	169327	146139	243227	349329	217149	411332	209106	165448	135874	166991	158722	154421	3.03783e+06	3.3589e+06	3.87436e+06	4536981	5.3538e+06	5460669	5.75919e+06	4467434
2422	253.105	251.674	NA	9570.71	NA	8632520	8.16247e+06	10242305	13384477	13060822	12242739	9746759	9012992	14437142	18501778	19719058	29303482	3.38466e+06	2.94997e+06	2.4954e+06	7.12181e+06	5800262	5236573	13698120	11568647	11589625	12272929	14045423	12254636	4694813	7678230	5.88223e+06	6795652	13625753	11608658	14478015	16177044	17068348	20323212	21600062	20075390	40111	35293.9	42416.3	61203.4	47689.8	56006.3	50421.7	52139.5
49701	627.468	668.835	438589	505350	1.28286e+06	601676	540416	449922	676156	480999	532207	483868	454376	552213	616728	557875	632904	562907	558824	491146	582395	533239	563061	29290162	532590	564459	490473	714474	599174	567899	547564	487143	514647	574309	537607	516419	528536	597617	549160	743592	619902	694124	484434	659462	621990	462653	664584	622784	719637
2426	251.043	45.2338	NA	20595.4	29240256	218779	312068	205624	268702	232025	200186	266452	240791	577486	331618	247566	278072	214420	395135	417081	232679	317488	256872	230577	187049	303454	203836	286044	309749	767687	329175	349156	498649	314726	401820	270773	504413	238597	303582	274016	276718	NA	NA	NA	NA	NA	NA	NA	NA
2432	265.131	531.06	NA	NA	NA	4.10396e+06	3501153	5284339	13294250	8617875	10610107	3.9289e+06	2.14037e+06	6493712	11088397	5469241	18581648	651522	1.20068e+06	756501	949379	3498785	2.47025e+06	3.82355e+06	23395276	13936681	16491565	29155908	17535310	1.04723e+06	4.42e+06	3.28936e+06	2.81582e+06	13333517	8.01656e+06	7.42895e+06	5868895	12735798	16557307	14828467	24072132	NA	NA	NA	NA	NA	NA	NA	101984
2436	285.168	510.342	37419.3	50910.3	NA	554880	765392	4.21852e+06	6926435	7.86393e+06	4573223	5925282	2637435	14141139	10011977	29121560	12784802	249967	204823	336404	586038	600848	478556	6.64547e+06	1.08566e+06	1.58925e+06	7.4574e+06	4496105	5.55182e+06	363674	856392	598818	286011	7.36945e+06	2.40509e+06	1.85037e+06	4268830	1567822	4.98338e+06	11939373	3.74973e+06	90741.7	87690.6	85335	65462.2	69140.6	86847	99684.7	79363.9
2441	638.627	557.744	NA	11123171	109810	10328641	10665501	9036546	10950316	11676258	10878377	NA	NA	NA	NA	NA	NA	NA	NA	24582.5	47019.4	NA	NA	10996953	13189419	10269282	8299959	12874138	9710779	NA	NA	NA	NA	NA	NA	NA	NA	NA	NA	NA	NA	29018892	18059408	21628846	NA	NA	NA	NA	NA
2451	322.165	431.964	NA	NA	NA	NA	NA	NA	NA	NA	NA	NA	NA	NA	NA	38495.8	NA	NA	NA	NA	NA	NA	NA	75611.4	NA	NA	23512.9	NA	NA	NA	NA	NA	NA	NA	NA	NA	NA	NA	NA	NA	NA	894017	975276	979416	442225	598068	735053	623100	785381
2456	312.144	345.499	NA	NA	NA	NA	NA	NA	NA	NA	NA	NA	NA	NA	NA	NA	NA	NA	NA	NA	NA	NA	NA	NA	NA	NA	NA	NA	NA	NA	NA	NA	NA	NA	NA	NA	NA	NA	NA	NA	NA	412694	293716	2.00763e+06	621263	692750	565007	575013	1.23852e+06
2460	370.264	662.356	NA	NA	NA	308403	413589	334658	590349	641368	465954	6.91346e+06	5350395	3.86659e+06	10545024	28802330	8582251	530384	648383	340925	886773	1.63555e+06	847887	1.55034e+06	3.52349e+06	3.59566e+06	992662	2364390	1.60227e+06	456840	877031	489695	2.36392e+06	3.92988e+06	1.52526e+06	16321940	7.5966e+06	13863929	11726170	3721117	8397341	NA	NA	392710	197897	NA	256535	NA	227594
2467	477.355	713.101	NA	NA	NA	5.68414e+06	13322040	7.24842e+06	8588249	18013454	10601825	13455834	17755510	14573556	11872754	4166892	9111548	1.53583e+06	1.85154e+06	783852	741467	2.55296e+06	721703	6923974	3.87892e+06	8979672	7.69305e+06	3294937	6.4662e+06	714101	5550964	7765936	1.37441e+06	9115848	7947384	18567114	28677554	11232217	4.77997e+06	12308869	3.1896e+06	NA	NA	NA	NA	NA	NA	NA	NA
2468	521.417	804.84	NA	NA	106023	1.77483e+06	4.65683e+06	3.27629e+06	7.4879e+06	9194083	7.62763e+06	9549554	17159952	18082702	17942930	21074726	18830714	544432	1.55692e+06	767752	705853	1.23463e+06	2268511	11691551	13437712	15351793	15263803	8.247e+06	16970876	1108520	2253844	2424927	2.48747e+06	4.38791e+06	6.34455e+06	28677502	14976394	20539206	17072454	21052464	10592168	NA	116393	NA	NA	NA	NA	NA	NA
2482	386.217	398.085	NA	NA	NA	1.10954e+06	1.1827e+06	6.17169e+06	166486	84941.3	207773	739448	916428	3719760	NA	311828	NA	4.08062e+06	3.24581e+06	10519290	28546482	5.46469e+06	25161560	1.02226e+06	184841	467804	NA	NA	NA	8888067	3.2316e+06	2.89855e+06	11078079	821000	2107990	737393	736105	716233	NA	NA	NA	67894.4	76298.5	66472.1	47535.1	81126.3	66240	49120.9	102847
10886	335.109	409.108	NA	NA	48507	NA	NA	NA	NA	NA	NA	NA	NA	NA	NA	NA	NA	NA	NA	NA	NA	NA	NA	NA	NA	NA	NA	NA	NA	NA	NA	NA	NA	NA	NA	NA	NA	NA	NA	NA	NA	23923142	18875442	26221150	NA	22375932	NA	28496290	NA
2500	639.119	563.703	NA	NA	28390616	NA	NA	NA	NA	NA	NA	NA	NA	NA	NA	NA	NA	NA	NA	NA	NA	NA	NA	NA	NA	NA	NA	NA	NA	NA	NA	NA	NA	NA	NA	NA	NA	NA	NA	NA	NA	2.01341e+06	1.29021e+06	1.73838e+06	NA	NA	NA	NA	NA
2503	235.169	467.408	81380.2	68909.3	144814	2.7315e+06	2.50833e+06	3.62986e+06	3.2523e+06	2.64623e+06	3.447e+06	3.2244e+06	3.95247e+06	6.71369e+06	6.33224e+06	7.55002e+06	10274322	6083162	2.94327e+06	4.82665e+06	28377898	3.22397e+06	8745308	3991907	4.43667e+06	3814577	3.45085e+06	4.75411e+06	4.01653e+06	11082557	4674897	4899325	9027751	7197453	6.81819e+06	4584970	3.2699e+06	5.41162e+06	7477611	4.06533e+06	7.59498e+06	121563	114508	119413	91953	92637.6	108754	124449	110709
8464	255.159	531.977	2.61374e+06	3.54523e+06	2.45927e+06	7.38879e+06	6.68193e+06	8134760	7.0148e+06	6330456	7.10975e+06	3.43456e+06	3.7137e+06	3.83468e+06	3.51941e+06	3.65917e+06	3.50257e+06	4579675	4.35455e+06	4.04407e+06	4.02459e+06	4260116	4.07758e+06	28347880	7.11336e+06	7474210	6.71799e+06	7.50838e+06	6401565	4639816	3.97401e+06	4.24865e+06	4328522	4061065	4.16812e+06	6335257	5451604	7311872	6.48682e+06	5.84625e+06	6.6005e+06	3.24731e+06	2.77911e+06	2.98576e+06	3.44087e+06	2717851	3104242	2.98564e+06	3.60712e+06
2507	462.283	554.962	NA	NA	206124	NA	NA	NA	NA	NA	NA	NA	NA	NA	NA	NA	NA	NA	NA	NA	NA	NA	NA	NA	NA	NA	NA	NA	NA	NA	NA	NA	NA	NA	NA	NA	NA	NA	NA	NA	NA	524332	547176	747266	482171	744935	638340	467787	127662
2509	642.209	720.898	2.43597e+06	1.08907e+06	3.35266e+06	1.02989e+06	972765	650176	1.05703e+06	1.15331e+06	1.15904e+06	950329	1.12336e+06	1.13494e+06	1.65168e+06	1.40603e+06	862073	871383	1.21872e+06	937688	1.27603e+06	1.02686e+06	1.20583e+06	28307670	1.19108e+06	879658	1601307	1.47454e+06	1.33097e+06	1.13404e+06	1.14372e+06	1.41146e+06	1.38791e+06	1.07365e+06	905585	1.6461e+06	1.55271e+06	1.49618e+06	1.81071e+06	2.42955e+06	2.01582e+06	851665	909251	1.19578e+06	878592	802126	1.00825e+06	1.03093e+06	1.07187e+06
1863	290.148	288.43	NA	NA	37829.4	4.98631e+06	5.49725e+06	28195754	16436862	15673107	14409963	7380218	5406122	26373224	8.37593e+06	21733794	9776779	4.03326e+06	4131498	12397542	11207566	4.8533e+06	11939094	21252550	5.7204e+06	5859512	14351247	16605253	12683998	3.88385e+06	5082333	4733155	4.37537e+06	7.44099e+06	7121021	5.67172e+06	7961085	7.2619e+06	9159009	9296664	10544235	272079	328549	278183	293636	389064	306815	300146	572578
2514	227.139	282.747	NA	17486.2	52958	6181524	6612017	15639426	12668085	10252363	11936226	7.92688e+06	8479233	17375354	13520522	19919220	12196960	8883236	6.66875e+06	13867039	20300778	10142142	17822864	17468416	12896927	11765247	16661695	28192742	17953070	11412522	8875269	7685974	15226851	11184924	11905359	10594135	8.30374e+06	16412446	18647850	12264757	23857112	1.09681e+06	809479	892299	747160	838486	985812	1.07905e+06	884738
2516	635.522	805.703	NA	153888	NA	161316	66297.5	95151.8	NA	10622594	121375	20803366	NA	16893526	13792711	10345648	11086938	110876	28149132	17092756	145755	129769	9683557	5.71151e+06	8720845	20701932	10025354	110195	NA	83143.1	135921	10604138	NA	123578	14596320	13667165	5.87095e+06	7149737	NA	NA	118066	139880	165335	113007	25490678	152124	134333	7.29004e+06	113398
2519	522.596	681.291	2.7552e+06	4.10652e+06	460943	378472	447946	369362	291228	375492	275766	353973	297376	401265	372875	315256	NA	494092	326084	320970	315279	415649	335151	3.13777e+06	505215	356174	352834	287669	332478	287816	332261	298270	357245	349273	440590	398037	325447	429726	272028	479309	386535	753940	774898	1008584	823028	7.84438e+06	665767	28122644	19911580
2523	195.113	256.112	10900.2	22501.2	48736.6	9857185	10307416	28073602	15601362	13283890	13509540	13644457	13482464	26897754	12812593	25495142	11516159	14461553	12277199	26687356	20456806	13102878	20127184	24207422	10267846	12024625	14573606	16483633	14206091	11601356	13003984	12494467	11766434	12051615	12631531	12286526	13416760	13263573	14720066	13359783	14329037	361176	418265	389246	296259	392358	457979	348393	274824
5133	195.113	256.199	NA	22501.2	41127.5	9857185	10307416	28073602	15601362	NA	NA	13644457	13482464	NA	12812593	NA	11516159	14461553	NA	21975688	20456806	13102878	20127184	24207422	10267846	12024625	5260787	16483633	14206091	11601356	NA	NA	11766434	12051615	12631531	12286526	13416760	13263573	NA	NA	14329037	361176	317451	389246	296259	392358	NA	309567	274824
2525	223.133	376.387	NA	NA	180057	7453633	5.13584e+06	6.01782e+06	338608	279177	441031	4.3292e+06	10661916	8397096	741103	2.79314e+06	1.27665e+06	11127468	8586100	7300394	21161846	15355564	15714898	1.75199e+06	2.49798e+06	2.7885e+06	319220	556239	435935	21560720	15662929	10062941	28036396	3.07318e+06	6452315	11772987	5052416	6561633	2.02704e+06	680012	1.32547e+06	84602.7	78580.5	98411.6	71798.4	87894.2	98702.8	90713.4	59800.2
2526	269.248	614.95	515410	604704	530732	651260	662388	633345	729678	681244	685944	861071	696569	757792	712506	967902	689279	676593	799055	616802	697069	676295	668548	28021752	737698	693672	618590	807722	686845	717509	689772	715281	680894	659447	550547	815917	866680	969415	926129	797140	842749	571636	534053	484396	560237	490096	522624	692287	656745
2536	101.096	787.531	19818242	27048788	26717866	24822882	23081564	21324456	24958090	23141810	22714520	21824640	22129926	24323056	21485694	23624170	22649186	23624918	24730128	23304088	25153694	24975154	26827434	22491580	23419362	25999054	22444550	23788090	23459648	26558428	23975358	24962458	26505464	25530828	22450978	25356260	24387594	23573910	23024812	23867210	21696974	23907562	22201140	22392608	27950986	22664082	24935324	23472892	27434038
2537	281.099	322.091	NA	NA	NA	8724938	8925702	13106833	6769220	4915690	9837691	13649343	10831728	11707675	7.36125e+06	11436839	12114150	2.30115e+06	1.77396e+06	1513293	5196031	5.96691e+06	4.85359e+06	20112580	27949004	25865238	1.42081e+06	5332875	2.68958e+06	4338970	7.77402e+06	4.52397e+06	12713889	17768004	13927952	25173066	14213920	27562614	23399052	4908871	17097496	NA	NA	NA	NA	NA	NA	NA	48956.9
3975	261.123	250.167	NA	69152.6	83262.8	16738373	15424270	24103612	15346506	16716619	14354387	15694059	17539310	25740526	14060199	27933926	17151370	13355409	17668270	NA	25533082	14170956	22718374	20337506	16745109	14392425	15869223	14005551	14351256	16828068	16460129	16916146	15977435	15483248	13286858	23805204	23713430	21508724	21541726	NA	20932182	3.26495e+06	2997664	3.3184e+06	3.80457e+06	4.47355e+06	4.18529e+06	4.44327e+06	4669820
2540	133.061	46.6689	NA	104044	497673	3.57498e+06	4.87985e+06	10534421	22175160	17784976	18757194	12006828	6.3616e+06	8569391	7.72362e+06	4.14613e+06	5975111	11158518	5738015	3960257	13545096	6.3408e+06	10437594	15250222	8129288	11174670	18089998	27902868	17997252	10163149	7.18952e+06	4.88652e+06	9951325	12690304	18201182	2.7147e+06	4323754	3.77471e+06	2.68621e+06	6.12007e+06	4.22469e+06	7.4565e+06	8053432	9714714	7459047	5.63361e+06	8650067	11215048	14906321
30429	322.165	430.764	NA	NA	NA	NA	NA	NA	NA	NA	NA	NA	NA	NA	NA	NA	NA	NA	NA	NA	NA	NA	NA	NA	NA	NA	NA	NA	NA	NA	NA	NA	NA	NA	NA	NA	NA	NA	NA	NA	NA	1.06865e+06	1.16107e+06	1.13101e+06	NA	1077800	1.06237e+06	823988	NA
2554	241.18	583.917	59055.7	134468	129011	7231190	10318541	7.82735e+06	19858408	27760302	16519191	6.91109e+06	3952838	4.65922e+06	12297992	9992599	10985748	482487	888521	449379	576732	811776	408324	6567104	3.8003e+06	5.89488e+06	21552224	11204414	17392334	329028	1.6765e+06	1.72595e+06	850315	7489888	3.60305e+06	5079017	7444513	3.98229e+06	8.15534e+06	21272036	9325666	162156	211044	105985	138813	148557	199735	109160	177556
2555	244.093	45.6833	NA	11013.7	336444	9882495	9234733	17459446	9960657	8.23158e+06	9483626	12843817	13080817	24268730	4.7527e+06	27709782	13482748	8508697	7.95594e+06	8.28722e+06	8659084	6.93722e+06	9110993	25161736	11832292	12097024	19031414	15243041	16517838	4.12302e+06	11067543	9223096	6666806	7374849	8224946	11141574	8839611	12050478	14827174	3.93241e+06	12796181	14206135	14473850	12946101	12133452	13455313	13114769	12751085	20710684
3467	483.093	475.719	NA	NA	NA	NA	17519814	NA	NA	27614328	27615038	11092704	6008939	10862633	14232751	6.62867e+06	NA	NA	5805411	4182117	2.75677e+06	NA	NA	5391666	NA	NA	20459892	NA	NA	NA	17663746	3.28156e+06	NA	NA	18494920	NA	NA	NA	7.7653e+06	7.71296e+06	9462308	NA	NA	NA	NA	NA	NA	NA	NA
2562	214.253	548.747	1.82622e+06	772558	480926	1.1697e+06	1.4e+06	1.45664e+06	1.16378e+06	1.23813e+06	1125672	1.38934e+06	1.45257e+06	1.33557e+06	1.18098e+06	1.69173e+06	1.37726e+06	1.18992e+06	1.02312e+06	964672	1.0221e+06	972277	1.0616e+06	27604550	933756	1.20818e+06	901606	1.17242e+06	1.17602e+06	1.07975e+06	1.8685e+06	919657	911025	1.89334e+06	828270	1.48844e+06	1.23154e+06	1.19793e+06	1.2888e+06	1.05766e+06	1219794	1.28519e+06	1202920	1.41967e+06	887412	925616	1.05646e+06	988070	1.11239e+06
14193	281.1	322.221	NA	NA	NA	4550684	NA	NA	6769220	4915690	9837691	NA	NA	11707675	NA	11436839	5343330	1976503	1.77396e+06	1513293	5196031	4.21874e+06	NA	NA	NA	4.6802e+06	1.42081e+06	5.06307e+06	2.45144e+06	2.6028e+06	7.77402e+06	4.52397e+06	NA	17768004	NA	25173066	5044132	27562614	23399052	4908871	NA	NA	NA	NA	NA	NA	NA	NA	NA
2566	345.177	47.1087	NA	NA	NA	379571	328918	3254468	4.15288e+06	3.25282e+06	6388256	16782020	10189125	9929657	7257437	20823008	15081974	1.93124e+06	1.13097e+06	1.33237e+06	3.65458e+06	3.93009e+06	2522088	27560036	8941509	12288901	6101263	17208830	8669207	668218	1.56113e+06	944624	3.85016e+06	7049208	6.04942e+06	2.83854e+06	2.9654e+06	5.26442e+06	9783787	2.05217e+06	12627568	2.73503e+06	2.55082e+06	2.61384e+06	1.44102e+06	1.08252e+06	1.82182e+06	1.47097e+06	1.38765e+06
2570	742.462	661.318	NA	NA	27491114	NA	NA	NA	NA	NA	NA	NA	NA	NA	NA	NA	NA	NA	NA	NA	NA	NA	NA	NA	NA	NA	NA	NA	NA	NA	NA	NA	NA	NA	NA	NA	NA	NA	NA	NA	NA	450218	295793	363945	564695	312456	566817	409124	NA
2574	123.092	44.3062	65073.2	16342.5	246320	5250526	5424301	24970332	7.04824e+06	7318977	6.54112e+06	6860260	6526753	23163358	8123632	27464662	7.71662e+06	7971259	8.19875e+06	20232084	19546024	7.14065e+06	15866551	22581374	4905691	4.88066e+06	8012964	7396298	7.18453e+06	6.79278e+06	7460451	8.00241e+06	5048720	5.36904e+06	7.14315e+06	7997962	7711610	8.34651e+06	7212685	11963842	9979477	7.58248e+06	7.93053e+06	8.36e+06	7958725	8.38081e+06	8381404	8409086	6.95965e+06
2579	415.353	619.867	NA	NA	NA	294288	184275	144280	109825	110363	106543	271347	828388	738301	238291	119081	244837	4891216	3.15207e+06	3.33406e+06	5.02602e+06	3173641	4783199	360691	209216	195692	155910	284342	251786	27386890	3.01174e+06	2.44746e+06	23296122	322953	872058	368954	770095	332400	281290	89803.7	309559	NA	NA	NA	NA	NA	NA	NA	NA
5707	255.12	267.466	NA	NA	NA	8489036	9074161	16894822	10936528	11101416	9750906	14406060	13847169	27272052	13541164	17667232	19213352	13165563	9185562	14524405	15765816	10502040	12359695	17545546	11728757	11197876	9765042	14623309	10382894	10808866	12036287	11977573	9754633	15004455	14985557	14311887	17051936	16653606	15128726	NA	16035405	NA	NA	NA	NA	NA	NA	NA	NA
2598	153.052	258.609	NA	33149.8	NA	239594	267251	1.5694e+06	694791	579218	531720	896733	792117	2.24531e+06	457240	3.0163e+06	588263	9613671	7.66072e+06	16464888	26477446	5.7152e+06	27235994	5.72239e+06	443055	602218	1.48228e+06	1287804	1.10604e+06	5238465	2.47309e+06	2.94033e+06	4.60768e+06	2.14515e+06	3250203	638556	486213	378889	901265	557269	512389	43074.4	77191.2	96091.4	101878	111857	122515	87854	127982
21228	232.091	46.4379	NA	NA	NA	515514	867645	2.18951e+06	1.18304e+06	1.16189e+06	1.34561e+06	1.98329e+06	1.79307e+06	2.99186e+06	1.08558e+06	2.24326e+06	1.1265e+06	376085	664359	485878	563669	786513	607156	2.25403e+06	689724	680166	1.41383e+06	3019808	1.5749e+06	565844	1.45692e+06	936348	1.09882e+06	1.9276e+06	1.43678e+06	1550664	856471	1.58479e+06	1.51169e+06	546189	2.041e+06	NA	NA	NA	19077632	12032065	NA	NA	NA
2601	273.168	420.635	297518	286707	4358031	534484	1.10481e+06	27202524	463339	441913	445765	731771	906775	930204	474746	616721	467316	952252	619923	693758	1.47068e+06	698181	1.09339e+06	784433	581895	526461	407391	458812	383513	1565350	777161	754000	1.5939e+06	622353	937588	741799	475629	879183	669109	563099	569443	2.0817e+06	2.24098e+06	2.43319e+06	1.58799e+06	2.02978e+06	2.66776e+06	2.7302e+06	2.79608e+06
33568	453.342	702.734	646440	681397	528922	4.05544e+06	6311100	3.82372e+06	2.78745e+06	4.58331e+06	4.27029e+06	8985304	12213288	6385051	10305547	27101212	8863361	1.43541e+06	2.08484e+06	1.3449e+06	1.77198e+06	1790311	1.65049e+06	6.95119e+06	6.67673e+06	9622739	4.66892e+06	4.48312e+06	5.10036e+06	2.14275e+06	4.19107e+06	2.72667e+06	3.17532e+06	6487458	5304208	3.80819e+06	26434616	7703636	14606968	5373392	10111171	841319	866140	792271	919981	891374	844328	969728	758976
2616	406.267	755.75	NA	NA	27071702	NA	NA	NA	NA	NA	NA	NA	NA	215039	92945.8	97877.7	NA	NA	NA	NA	NA	NA	NA	NA	NA	NA	NA	NA	NA	NA	NA	NA	NA	NA	106270	235166	NA	NA	NA	NA	NA	265106	NA	240770	190448	NA	322648	417533	NA
2617	281.136	478.859	36175.9	56360	39882.4	7980976	6495115	6383238	1.72313e+06	1.27326e+06	2.04859e+06	7.58079e+06	11891302	8781008	3675269	6.18574e+06	5354939	6.60025e+06	5.46755e+06	4297092	7710941	10862246	8073427	2702575	6.60809e+06	5.94649e+06	679096	1.42854e+06	991541	24811640	12071688	7.98076e+06	27058136	7.59228e+06	9207445	14224630	10908655	12378773	7139194	2.58118e+06	5.47936e+06	250644	240465	181685	161558	181906	260400	239399	197559
2619	263.198	637.253	287418	243190	125299	2.1781e+06	1.82969e+06	2.41935e+06	2.70557e+06	1.89355e+06	2.59307e+06	6679604	7.42614e+06	5.32429e+06	9508466	11135329	12113069	1.52782e+06	1.95306e+06	911527	2083109	3.64946e+06	2.22995e+06	7.3211e+06	8618752	8737325	7.32651e+06	10296190	10201614	1.59695e+06	2.47572e+06	1.92922e+06	1.77158e+06	4.59736e+06	2649710	20817152	12842062	19109542	23466332	8842101	27044518	178921	160205	185264	179116	169617	170639	191685	300311
2622	621.506	782.142	NA	NA	NA	105625	83279.8	97701.9	162454	8953133	199099	25470960	159232	10580117	16399486	10205752	9303494	78434.3	27004394	8710447	138735	155069	7.90306e+06	10696118	12391698	10459426	8044292	102903	89207.2	65439.1	129966	8846775	74596.3	244342	15574558	9366153	8530293	8597616	112667	84185.8	113968	198757	174745	238478	26986890	240284	178003	8677566	91134.3
2625	308.165	624.484	NA	NA	NA	5622647	5.54917e+06	11223436	26966540	16505866	16102986	5012821	4.63235e+06	2.8923e+06	555135	949526	777781	86769.9	209761	64258.9	809846	925040	767196	8.34243e+06	8427512	15927807	3.59438e+06	3.4455e+06	2627152	78167.9	1.73492e+06	506267	1.95585e+06	2.44189e+06	1.83061e+06	16387888	14029188	6.2813e+06	1.15132e+06	1.61766e+06	851375	29868	32120.9	NA	NA	NA	NA	NA	NA
2629	725.474	556.636	NA	NA	NA	3357764	2.53671e+06	1.87808e+06	1.30416e+06	1.54682e+06	712249	7379877	7791261	2.87525e+06	6970132	3.42433e+06	2.03306e+06	3.61423e+06	9866433	3.224e+06	12441921	26944606	13548888	789686	119288	3.46405e+06	1.22531e+06	175668	1.76248e+06	812896	5.569e+06	4.60884e+06	490171	4214033	10832887	7581637	13355140	3.73894e+06	2.02362e+06	4.35802e+06	1.39267e+06	NA	NA	NA	NA	NA	NA	NA	NA
2773	546.356	607.926	NA	NA	2.97752e+06	NA	NA	NA	NA	NA	NA	NA	NA	NA	NA	NA	NA	NA	NA	NA	NA	NA	NA	NA	NA	NA	NA	NA	NA	NA	NA	NA	NA	NA	NA	NA	NA	NA	NA	NA	NA	NA	NA	NA	272719	291633	206140	225978	104268
2631	267.157	574.832	847035	1.27693e+06	1.4389e+06	1.12305e+06	1.34632e+06	1544102	1.06285e+06	1.01494e+06	1.00514e+06	886457	831108	1.32399e+06	1.23842e+06	1.64009e+06	2.48478e+06	940778	1.04828e+06	1.16081e+06	906392	1.22079e+06	1.2217e+06	26909168	3.25581e+06	981194	1.47954e+06	1.20122e+06	1.24075e+06	1.11637e+06	923029	1.05863e+06	1.20214e+06	1.01968e+06	1.00217e+06	1.01906e+06	1.20215e+06	1.23829e+06	1.10291e+06	3267492	973752	1.28649e+06	1.08071e+06	1.67893e+06	1.38114e+06	820162	1401923	1.4186e+06	1.87369e+06
2636	255.091	52.8441	NA	NA	815758	210145	NA	NA	1.15946e+06	799393	4.65213e+06	562478	1.17802e+06	1.38379e+06	NA	4767857	7005667	NA	255201	NA	NA	474568	NA	1.87246e+06	7.62659e+06	8397838	830360	1.87286e+06	3.05371e+06	714025	NA	NA	NA	NA	715953	786484	4234563	738094	1818260	548739	3.27742e+06	1975530	2.31296e+06	4.28194e+06	17869664	12080814	16988506	26868720	473328
6071	262.127	274.736	NA	NA	22000.1	NA	NA	NA	NA	22497182	22310246	NA	NA	26854542	NA	24080654	NA	NA	22773906	25355684	23770956	NA	NA	NA	NA	NA	23931578	NA	NA	NA	21072466	21172184	NA	NA	NA	NA	NA	NA	23313744	20288592	NA	2.55155e+06	NA	NA	2.73987e+06	NA	3.20464e+06	NA	3.04627e+06
1921	144.997	822.045	20927638	17589446	17275908	17125486	16789034	16270190	18003522	16837446	17469898	15967546	15152316	17075154	15881265	17073684	14922461	16718933	17158012	15571015	16597130	16772769	16895840	26842950	16398651	17259880	18258790	16205140	17091102	18097746	15709520	16762245	17933220	16577470	15760338	17021142	16918482	16955936	16884608	15971246	14808535	15288191	16898366	17871368	18673928	15853016	17213396	16766134	16790816
2646	281.184	342.47	NA	17215.5	NA	116410	86702	605808	138039	123617	227620	5.75018e+06	4920727	3451573	1.72272e+06	26791008	572676	133874	257738	191481	156937	2.69102e+06	179637	10089182	133969	796326	628075	126502	516885	97630.8	128401	91453.8	75563.4	524274	352181	1149354	1648817	103517	1.04017e+06	166139	135305	116773	172409	57797	94558.7	259479	73601.9	78785.9	94255.7
887	563.464	776.953	235447	172737	52514.9	23912780	6037303	11785820	5.31017e+06	668595	10955226	1.36888e+06	92620.8	707619	1.04171e+06	992166	694146	13190584	1.50613e+06	663233	26716768	26657980	612266	828405	1.06336e+06	785516	7913665	7.02667e+06	6966759	8692426	7.05137e+06	8820551	9800734	12559858	1.56857e+06	516175	9954175	7560069	13260223	6873051	13418830	9410241	8846789	160760	1.41471e+06	22350748	24556564	7537403	9169391
2654	242.118	440.687	NA	NA	NA	5.12613e+06	5837157	6.76466e+06	10256389	9122680	9769840	11141046	10488402	14136894	15914597	20005636	20100750	2098553	3.49234e+06	1.76289e+06	1.90675e+06	3.00582e+06	1.92874e+06	10524589	8954523	11626913	18808310	19657918	18283626	1.28116e+06	6940414	6.60128e+06	1.73638e+06	8055743	4.75687e+06	16515151	14859842	14069844	26692342	15666330	24184538	NA	NA	NA	NA	NA	NA	NA	NA
2657	493.147	595.539	NA	NA	NA	26678208	NA	NA	NA	NA	NA	NA	NA	NA	NA	NA	NA	NA	NA	NA	NA	NA	NA	NA	NA	NA	NA	NA	NA	NA	NA	NA	NA	NA	NA	NA	NA	NA	NA	NA	NA	NA	NA	NA	NA	NA	NA	NA	NA
2663	363.141	474.109	NA	NA	NA	NA	NA	NA	NA	NA	NA	NA	NA	NA	NA	NA	NA	NA	NA	NA	NA	NA	NA	127772	NA	NA	NA	NA	NA	NA	NA	NA	NA	NA	NA	NA	NA	NA	NA	NA	NA	18244168	16903766	20041622	20465844	24191474	26584232	24452052	7664434
2665	251.162	578.719	937439	769470	394271	802856	797882	913239	828287	836936	794485	830190	826064	795415	804811	738406	844784	2797907	1.44073e+06	1.79103e+06	2.84936e+06	885046	2035387	26555468	773290	750798	729347	863702	817968	1.9851e+06	921732	2270351	2.51277e+06	802254	2269961	774366	701229	810424	821152	755710	847772	775857	808504	863003	720524	852338	712423	874013	919177
2668	187.144	253.658	NA	NA	NA	2948980	2725017	19805944	9809359	7.62169e+06	8601781	4886863	4.42046e+06	14465635	7744152	26541078	7.62751e+06	1.63319e+06	1.76294e+06	4.03789e+06	5276113	2691822	4247824	17540042	4.42788e+06	5.36214e+06	12298099	12909225	13577108	1.43656e+06	1.81184e+06	1.95004e+06	2.04001e+06	3.3753e+06	3.18386e+06	5206121	4670355	4995375	10223677	7658023	8468099	95191	100086	120706	90162	143010	95667.6	87729.8	442251
7004	230.075	453.357	NA	NA	87448.3	NA	NA	NA	NA	NA	NA	NA	NA	NA	NA	NA	NA	NA	NA	NA	NA	NA	NA	NA	NA	NA	NA	NA	NA	NA	NA	NA	NA	NA	NA	NA	NA	NA	NA	NA	NA	NA	NA	1.89783e+06	NA	NA	NA	NA	10426982
8395	267.12	292.41	NA	NA	NA	13224236	12782089	13831867	16256940	NA	13440164	15979640	17507370	NA	21150606	NA	26466930	6.36977e+06	NA	5928382	13557665	10448096	11307055	20812268	18203850	19238766	18349174	23882672	18123896	10451362	NA	NA	14206652	19864622	16287379	19583014	20324350	24468118	NA	19335542	26175220	NA	NA	40343.6	NA	NA	NA	45985.2	NA
2678	293.161	263.964	NA	NA	NA	133116	132560	939652	407293	324070	382626	1.17521e+06	2.43364e+06	914924	834698	1.88254e+06	302938	391739	322661	600715	586816	351635	533044	1.01892e+06	181462	609167	689140	610835	651674	259546	311703	351375	251171	330936	438504	458609	391797	249544	747703	622190	289576	10730892	10414711	8187019	7638076	9603310	8440958	6.2046e+06	7.87356e+06
6561	284.331	603.726	3850019	966277	2.22824e+06	1.82261e+06	3.09624e+06	4473242	1.84134e+06	NA	NA	4.31402e+06	6.90674e+06	NA	1.48758e+06	NA	3.57635e+06	10236924	NA	2.92868e+06	1187460	1.45488e+06	1.47429e+06	26408036	4469790	2.24894e+06	NA	1.19028e+06	3.31861e+06	1.00579e+06	NA	NA	1.11255e+06	1773399	1910441	3.61062e+06	1.52554e+06	2337893	NA	NA	1.48807e+06	4.79531e+06	9674507	3.53237e+06	2.97528e+06	7980790	NA	6404404	5486179
15710	290.148	288.251	NA	NA	30675.4	NA	NA	NA	NA	15673107	14409963	NA	NA	26373224	NA	21733794	NA	NA	4131498	12397542	11207566	NA	NA	NA	NA	NA	14351247	NA	NA	NA	5082333	4733155	NA	NA	NA	NA	NA	NA	9159009	9296664	NA	272079	202150	278183	293636	389064	306815	231514	572578
2696	373.22	561.822	85701.5	223183	145895	1.02726e+06	789324	859613	496919	257288	442591	5.20832e+06	4.01816e+06	1.74327e+06	6489885	4567484	1.02379e+06	454932	4486937	359360	914982	26298818	2542226	1.64881e+06	231561	2598682	1.42018e+06	332595	1.04243e+06	543028	3.79973e+06	1.9294e+06	364541	1.80764e+06	6.79475e+06	7479446	18069858	1.12982e+06	1.46139e+06	1.5682e+06	904759	375007	324057	79838.3	381856	502840	421398	344162	315642
2712	157.084	267.949	797530	856045	2.65463e+06	4.08132e+06	2865097	5.57357e+06	3.18831e+06	2959467	1888268	11456308	15669181	11475408	26147704	14373526	13181814	6.7469e+06	3711577	4.32922e+06	3.92257e+06	1.8904e+06	2.42363e+06	3.59549e+06	1.95504e+06	2.31798e+06	2.24026e+06	2.78689e+06	2.68499e+06	2.80905e+06	2.00153e+06	2149608	3.95214e+06	1.84606e+06	2.09508e+06	2.57618e+06	2815871	2.34867e+06	3.41541e+06	1.96012e+06	3.35109e+06	851990	896171	1.02367e+06	795688	889878	938454	817060	1.16133e+06
2714	327.3	680.092	600905	538590	545106	675405	677074	571927	476525	621655	613026	466499	454834	484230	586050	397786	607192	471907	528735	681056	564758	419509	573017	26120920	754730	406844	642689	455338	585537	573191	623025	583513	509885	427050	601728	546247	506558	430367	497654	786473	665858	747679	645860	665904	684032	555189	812324	810001	738749
2720	565.566	717.24	2.57567e+06	2.87227e+06	2.08533e+06	2.56681e+06	2.93258e+06	2.36476e+06	2.50337e+06	2418907	2.78009e+06	2339317	2482436	2.61016e+06	5219780	2.65356e+06	2691164	2.40184e+06	2.46653e+06	2.74211e+06	2386051	2.79843e+06	2.46999e+06	2.21439e+06	2389962	3.11004e+06	2.34425e+06	2.41665e+06	2.54841e+06	2.58611e+06	2560551	2595765	2.17356e+06	2294007	2.64172e+06	2.46066e+06	2.17017e+06	3.19975e+06	2.59423e+06	3.3703e+06	2.65464e+06	3.38155e+06	2.97598e+06	3572142	3.10338e+06	2.98379e+06	3.08244e+06	3.7446e+06	2.53762e+06
2725	888.264	523.173	NA	NA	1.03548e+06	90201.6	NA	NA	NA	230573	NA	NA	NA	230194	59813.6	55348.9	343821	43797.6	NA	210273	NA	NA	39230.3	195568	129949	98513.3	72768.5	NA	48373.3	NA	99687.1	NA	NA	NA	49503.7	217292	NA	58955.4	NA	81118.7	NA	16294544	15130572	9913555	4.39746e+06	5.06064e+06	6.73276e+06	6.00735e+06	4.36363e+06
9396	888.264	523.157	NA	NA	1.03548e+06	NA	NA	NA	NA	230573	NA	NA	NA	230194	59813.6	55348.9	343821	43797.6	NA	210273	NA	NA	NA	195568	129949	98513.3	72768.5	NA	NA	NA	99687.1	NA	NA	NA	49503.7	217292	NA	NA	NA	81118.7	NA	16294544	15130572	9913555	4.39746e+06	5.06064e+06	6.73276e+06	6.00735e+06	4.36363e+06
2727	265.179	572.38	385589	1.17268e+06	745867	1.12584e+06	811544	553584	1.0367e+06	971886	902031	519639	581390	921653	738534	888226	779766	982285	1.00584e+06	893542	929122	928928	1.076e+06	25998098	545589	999783	925377	1.0248e+06	1083758	1.08541e+06	920363	862561	1.3217e+06	861312	845217	1.06029e+06	982911	1.10064e+06	947298	901832	743898	951980	509160	880036	1.15466e+06	556664	1.05471e+06	953104	1.13929e+06
2729	454.293	669.711	293824	214258	NA	226960	166974	176508	180058	120842	144531	297548	275587	226626	432937	1.41116e+06	444113	231736	134518	205641	384542	213123	316285	1.00727e+06	292165	466216	166390	521825	363021	166205	113325	181152	188500	309153	194529	1.01233e+06	728318	721444	370745	240305	504239	4.65361e+06	3.50062e+06	3.75288e+06	3.72319e+06	4.24741e+06	5790716	5.71632e+06	6.16364e+06
2730	256.061	369.745	NA	NA	47169.4	554124	452970	459052	578299	448324	470726	NA	NA	NA	405988	NA	247344	239641	208221	305654	244378	310606	NA	220479	136427	267066	425012	541230	465800	NA	212866	294848	241647	392875	364098	349871	NA	485844	409907	422308	402708	11901832	13927149	15114423	19724420	23679622	18278920	9793730	3296821
2731	570.258	525.287	NA	NA	NA	NA	NA	NA	NA	NA	NA	NA	NA	NA	NA	NA	NA	NA	NA	NA	NA	NA	NA	NA	NA	NA	NA	NA	NA	NA	NA	NA	NA	NA	NA	NA	NA	NA	NA	NA	NA	25494990	19261946	22321136	18295026	21726994	25980584	20540204	4.07334e+06
2308	267.12	363.281	34964.2	37693.8	57268.8	9514213	7727087	4920921	1.45471e+06	1.56708e+06	1.25394e+06	5519970	8838265	10346672	2.00311e+06	3.12903e+06	2.86761e+06	25964626	23950338	19944090	13382587	13304516	12021370	2.96904e+06	3.48255e+06	3.36675e+06	1.6224e+06	1.82745e+06	2.01083e+06	20444364	17283818	14220561	8.35584e+06	4.65233e+06	5679408	8517715	6.38456e+06	5.42428e+06	2.86895e+06	2.23777e+06	2426633	288801	331110	327261	347173	394908	345682	432180	184220
2735	160.076	53.0974	NA	15244.9	9127146	17296450	15759023	7.62539e+06	14149153	13709665	13400720	11059635	11278409	8.18818e+06	20163186	7.85347e+06	18111556	7255107	7.11416e+06	4947160	6.01604e+06	9098575	5.32762e+06	12933107	20126218	17988496	16180002	16332835	14353603	9638733	8610125	7150522	12197821	12192601	10101058	17930084	18098592	17334002	16954832	19964708	16883186	9719200	10778059	8443523	4837307	6.14345e+06	4.59932e+06	6215273	14409923
2756	681.639	529.669	NA	NA	6.42895e+06	NA	NA	NA	NA	NA	NA	668969	896777	1.03115e+06	575052	1.41952e+06	602063	14976169	14915708	25705392	15432617	14240385	16737878	NA	NA	NA	NA	NA	NA	NA	NA	NA	NA	NA	NA	NA	NA	NA	NA	NA	NA	NA	NA	NA	NA	NA	NA	NA	332309
2757	522.244	366.429	NA	NA	NA	271897	193196	895875	585000	463570	680772	1.13059e+06	885375	1.5992e+06	635456	1.40471e+06	758060	794562	755181	681044	608565	817922	736398	1.05342e+06	280977	326938	604162	963071	600934	770540	957566	900073	530188	794210	1.08491e+06	336434	471179	385379	510178	451239	588700	5649409	5868371	5.02501e+06	6135060	7261111	5.97118e+06	4.90934e+06	4.02307e+06
2776	252.663	337.944	NA	NA	NA	NA	NA	NA	NA	NA	NA	NA	NA	NA	NA	NA	NA	NA	NA	NA	NA	NA	NA	NA	NA	NA	NA	NA	NA	NA	NA	NA	NA	NA	NA	NA	NA	NA	NA	NA	NA	86330.9	66689.3	59332	132576	207954	156326	96020.9	12996923
2782	619.526	702.646	8024075	12764247	3.41031e+06	1.1325e+06	10864389	8442901	16519696	1.66777e+06	8527266	9617421	2.73274e+06	392030	122618	803768	966917	10629346	10140038	1.5783e+06	12383584	10803649	11163883	1.03339e+06	1135782	609955	10720559	369456	21045340	25467468	10752054	1.8511e+06	8.19035e+06	1.70236e+06	2.07251e+06	10767994	1.36289e+06	2.02673e+06	754510	12094057	193167	7.49935e+06	15059695	644853	12317230	8308536	6627719	1.11856e+06	2.88928e+06
2783	260.096	597.638	NA	NA	NA	7.76517e+06	6948996	7.04046e+06	11333819	9241187	8983875	7.43506e+06	7.29754e+06	12456174	8611683	13115710	18649578	5.91191e+06	4.10474e+06	4.3367e+06	7689056	4426203	6.03179e+06	8964109	17610756	10524581	10735844	21750406	14194100	8621889	8396054	6951769	8911844	8825969	7029317	15675617	12880997	18637492	19047118	8.26146e+06	25458096	NA	NA	NA	NA	NA	NA	NA	NA
2785	315.156	618.482	1.21982e+06	771392	283391	830922	865248	1.04317e+06	749839	699795	790330	964131	967563	798839	829701	696527	704759	711544	766374	842559	765847	660977	648182	25452028	959495	694462	829908	731848	747727	690625	789840	809921	660270	767222	783819	640764	688575	758350	696601	726701	887244	439298	617661	506020	407076	567593	410264	501670	733718
1636	283.151	526.397	52077.5	74473.2	NA	11687790	10473905	10557247	4193525	3.81961e+06	5265639	7.20503e+06	7991573	7795882	4960639	7634566	6873941	12084363	9843579	8.08721e+06	7.49506e+06	7549796	6.5671e+06	9266092	11345562	12472945	1.68893e+06	3466641	2.34057e+06	8516684	11312339	13428912	3.31132e+06	8464965	9948342	20146798	13762814	25370220	13801909	5.57753e+06	13097826	176593	82660.8	114005	105294	90090.1	94455.3	94428.9	123259
2797	253.253	699.046	NA	147720	957157	4.01643e+06	1.79953e+06	720092	9463012	8408437	8.29702e+06	2.47121e+06	2251604	9390741	NA	24089994	15223946	2.95946e+06	3.90739e+06	2.43771e+06	4374466	6.34839e+06	5.10558e+06	NA	4161762	12467036	9891395	16403894	12756357	2.79587e+06	5.82136e+06	5414520	2.13618e+06	13345909	1514228	21894454	16013741	17899130	25332878	14885742	NA	208269	NA	NA	247060	189442	481483	NA	198953
2799	361.282	668.867	NA	NA	NA	2332453	3.00001e+06	1.96399e+06	2.7171e+06	2.41774e+06	2780226	10592571	8.10269e+06	6178998	25306246	18081068	9662482	1.43903e+06	835373	807356	1.03062e+06	1.33695e+06	1.0783e+06	2.84048e+06	6143310	9385790	4.79989e+06	5875714	6769292	848295	2033702	2561946	2.61889e+06	4.02462e+06	4.26361e+06	14493062	11688770	14306311	11167814	16989786	12844867	NA	NA	NA	NA	NA	NA	NA	NA
2800	171.099	332.659	453138	5671510	5344283	9089358	8.15479e+06	15952052	23699798	19073966	15814123	19857020	15845890	11540931	25300576	11797714	22022280	7.40828e+06	6430397	6.13661e+06	5912902	4812780	6.46458e+06	15989521	15081645	14328775	15163285	18079112	7206480	11630679	9144908	7115689	5839216	6.24953e+06	8.12483e+06	14351554	17704746	11234448	22015028	13475375	20840526	1.06603e+06	1.16633e+06	1.13746e+06	1.00237e+06	1320395	1088270	1.23152e+06	1.25499e+06
32696	409.293	702.349	NA	31798.8	724587	1.02773e+06	1.79017e+06	1.28542e+06	1.80914e+06	1.98037e+06	2.50324e+06	4.75885e+06	9549014	4670645	4.67747e+06	25294052	5404646	220270	588668	332812	613602	1.03606e+06	367861	4887055	4091445	NA	3.87995e+06	1.74526e+06	NA	1.09987e+06	1.32151e+06	1149558	688172	1.62726e+06	1.85831e+06	NA	NA	5382324	12978447	2.92668e+06	6083663	1.19371e+06	948751	618655	592882	715817	1606219	1.84131e+06	43744
2802	402.358	610.447	1.78201e+06	1.44362e+06	11361122	1.97793e+06	1.43494e+06	1857080	1.48122e+06	1373869	1.67362e+06	1.52477e+06	1.44427e+06	1.15739e+06	1367338	1.33271e+06	1.25842e+06	2845888	1.5348e+06	1.29881e+06	1389479	1.20625e+06	1441720	25270112	1.84929e+06	1.2481e+06	1.22034e+06	1.50552e+06	1.82951e+06	1487517	1138583	1.28245e+06	1450543	1.21689e+06	1.12597e+06	2741728	2364352	2.61102e+06	1430234	2121401	1.96371e+06	9057231	5887337	6.68267e+06	4851816	3.1584e+06	4.33251e+06	7473720	15912040
2803	183.076	52.7921	NA	17887.6	196867	1076679	772735	2.0082e+06	1.34623e+06	1.52665e+06	1.69476e+06	3721392	4891919	3443829	15043926	10925558	16286888	1173238	1.1093e+06	1.81947e+06	1.93215e+06	2443060	1.81683e+06	4571933	2.23983e+06	7.64498e+06	9417476	2.73692e+06	11296022	1211210	1.23954e+06	939236	1.23009e+06	2819832	2.13303e+06	11506429	7.17872e+06	11583335	25265460	24086702	23213796	3240489	2.63041e+06	3.17876e+06	3.20865e+06	4162056	3047426	3.66187e+06	11425987
2804	519.402	758.856	NA	NA	NA	4467404	11527226	9447395	14832439	22997440	25262168	8936438	9387146	8.31691e+06	12989982	19394956	17206292	1.34027e+06	2168633	1.44216e+06	482733	718603	892788	3.39235e+06	2.09863e+06	3.86634e+06	16407791	3.24109e+06	9815420	1.59107e+06	4.28457e+06	5559621	1.02247e+06	11317046	5416490	12884592	15897048	8449315	22388250	15284790	10693893	NA	NA	NA	NA	NA	NA	NA	NA
6449	313.329	733.25	75699.9	108164	1.46129e+06	1.12078e+06	1.88986e+06	2332382	2074572	1.15768e+06	3.79784e+06	3.16515e+06	381777	5223333	2.13169e+06	636273	3.28544e+06	1.62267e+06	2.07583e+06	1.33117e+06	2498895	1.1384e+06	1.63686e+06	NA	2.75203e+06	2583825	1.4507e+06	1.21418e+06	633702	1.56343e+06	4320927	1.64599e+06	742391	779023	950576	1.79589e+06	2579176	9890948	5.61599e+06	10784283	NA	2275365	1842332	755660	1.56119e+06	1.70325e+06	1.6169e+06	771459	1.67832e+06
2807	436.269	568.889	NA	NA	186971	NA	NA	NA	NA	NA	NA	NA	NA	NA	NA	NA	NA	NA	NA	NA	NA	NA	NA	178107	NA	NA	NA	NA	NA	NA	NA	NA	NA	NA	NA	NA	NA	NA	NA	NA	NA	697582	631612	552724	687898	725813	756720	758384	1.21844e+06
2814	252.109	80.414	NA	NA	NA	406339	315330	1.51989e+06	1.42714e+06	1.31213e+06	2.12313e+06	7.72599e+06	4.12963e+06	5.43241e+06	3.1142e+06	25185004	11072033	1.26825e+06	670141	1.2083e+06	3.88353e+06	2.69159e+06	1851291	23177596	11547670	12867851	1533000	5.43682e+06	2.7644e+06	483588	611209	352331	3.25079e+06	1.57705e+06	1.34264e+06	2342540	1.87331e+06	2.70765e+06	4.39852e+06	734316	5.64451e+06	279360	231191	270316	180052	274137	245535	239048	209038
2818	556.243	513.031	NA	NA	NA	NA	NA	NA	NA	NA	NA	NA	NA	NA	NA	NA	NA	NA	NA	NA	NA	NA	NA	NA	NA	NA	NA	NA	NA	NA	NA	NA	NA	NA	NA	NA	NA	NA	NA	NA	NA	21959156	15237234	24569464	16948032	20896084	22513796	19903082	1.19406e+06
2821	281.136	492.337	155860	125188	73443.6	7191265	4.9833e+06	4.75593e+06	691815	553827	647897	4.00137e+06	8.29283e+06	5265617	940389	2.5884e+06	1.40142e+06	7531222	6770893	5100495	11686512	13995169	11315363	1.82765e+06	2488797	2.93805e+06	312473	484543	525441	17625666	12149753	7872569	25107300	4150159	6.69888e+06	9034967	4989410	5.55969e+06	2265593	920840	1.21691e+06	1.11735e+06	1.11867e+06	1.27026e+06	1.18408e+06	1442444	1.70746e+06	1.27975e+06	2.16577e+06
37961	281.136	491.32	155860	125188	69347.6	5786665	4.11432e+06	4234811	1.0515e+06	1.12562e+06	1.18929e+06	2815118	5.80193e+06	4743673	855168	2.06857e+06	1.11187e+06	6.64027e+06	5826669	1.64329e+06	10406673	12869379	11315363	1.44073e+06	2.30644e+06	2.27463e+06	1.04367e+06	786039	1.06204e+06	17089012	11787271	7274389	25107300	3.55981e+06	5.69809e+06	8654621	4462038	4281445	1.89265e+06	744179	1.1927e+06	1200073	1.11867e+06	1.27026e+06	1.18408e+06	1442444	1.70746e+06	1.31654e+06	2.16577e+06
1420	293.174	625.132	519183	424866	272315	402928	431330	482734	320443	400126	469625	456505	426716	433021	480602	333338	431875	346036	488449	457873	533523	730017	502513	25080784	371866	441828	448755	392603	354029	431412	733104	523964	478145	325842	376742	397444	478375	386969	391328	458538	518760	399019	433737	450452	339262	387508	277157	326996	520092
2828	493.386	765.086	NA	NA	59178.5	1.17391e+06	2.13412e+06	1.56181e+06	5654441	6152980	4950080	6010460	8391763	8.32974e+06	11167420	15432566	12059169	232182	635073	268331	370445	715069	763985	7831687	7.85621e+06	12131706	9885236	4996101	11497807	369219	995231	1.0302e+06	995388	3.15649e+06	2593101	25039360	13228609	19862400	9451240	10650704	6.61816e+06	NA	NA	36381.6	NA	NA	NA	NA	NA
2836	532.34	598.124	NA	NA	1.14958e+06	NA	NA	NA	NA	NA	NA	NA	NA	NA	NA	NA	NA	NA	NA	NA	NA	NA	NA	NA	NA	NA	NA	NA	NA	NA	NA	NA	NA	NA	NA	NA	NA	NA	NA	NA	NA	336580	337255	192933	403856	471161	416077	328502	257216
23487	311.18	465.408	NA	NA	NA	NA	NA	NA	NA	NA	NA	NA	NA	NA	NA	NA	NA	NA	NA	NA	NA	NA	NA	NA	NA	NA	NA	NA	NA	NA	NA	NA	NA	NA	NA	NA	NA	NA	NA	NA	NA	2.3353e+06	2.50551e+06	1.92417e+06	1.88884e+06	2.60192e+06	2359950	2.05043e+06	1.59314e+06
2846	465.754	376.565	NA	NA	NA	NA	NA	NA	NA	NA	NA	NA	NA	NA	NA	NA	NA	NA	NA	NA	NA	NA	NA	NA	NA	NA	NA	NA	NA	NA	NA	NA	NA	NA	NA	NA	NA	NA	NA	NA	NA	108512	128897	NA	145820	177832	122370	120868	12221105
12958	293.161	264.734	NA	NA	NA	133116	132560	939652	407293	324070	382626	472008	417249	NA	253737	NA	279804	391739	310733	600715	586816	351635	533044	1.01892e+06	181462	203744	NA	610835	399648	259546	311703	222450	251171	330936	438504	218603	289968	249544	293297	249641	289576	10730892	10414711	8187019	7638076	9603310	NA	6.2046e+06	7.87356e+06
2860	544.324	642.538	NA	NA	84461.6	NA	NA	NA	NA	NA	NA	NA	NA	NA	NA	NA	NA	NA	NA	NA	NA	NA	NA	NA	NA	NA	NA	NA	NA	NA	NA	NA	NA	NA	NA	NA	NA	NA	NA	NA	NA	18138800	15256753	17101228	8712848	9515577	10765115	12229558	3.23733e+06
2872	306.166	45.4554	NA	NA	55266.6	NA	NA	NA	NA	NA	NA	210300	183303	NA	316806	NA	281444	NA	NA	NA	NA	NA	NA	NA	206967	360478	NA	204942	NA	NA	146041	NA	204234	NA	NA	148901	192224	212884	255169	NA	306644	2.87664e+06	2.99557e+06	4.75466e+06	5403211	3.97067e+06	3.52196e+06	3384377	17563736
2881	249.066	504.942	NA	20415.8	NA	14824981	14698656	16174402	24614136	22588172	21423324	12896633	15364468	9814109	10927910	12648430	11168562	1.49055e+06	696709	690672	3.83869e+06	5.31531e+06	4478268	9324192	4628583	9251795	16716146	6.09091e+06	12779184	2346364	6027665	1.90765e+06	5.70667e+06	11668407	6.95368e+06	11474977	22072492	7014518	14151752	19613732	10222248	NA	48915.8	67607.6	47523.1	37796.4	NA	56357.7	158404
2887	230.102	49.2115	21825.2	14023.6	233123	1.94709e+06	2.29663e+06	4596180	1.00313e+06	1.00953e+06	1.56664e+06	4.55483e+06	3.80318e+06	6508226	1.03051e+06	1.85766e+06	1.55845e+06	3622777	3.09588e+06	3249716	12610702	8037224	10818281	2.25101e+06	1.85967e+06	2399832	703164	1.10659e+06	852148	7840787	8425203	5159426	24571232	6478850	8445798	2549286	4.09763e+06	3.10811e+06	1.08864e+06	1.05823e+06	1.19614e+06	3.73377e+06	4.58233e+06	4930467	6.14522e+06	4542609	5.27344e+06	6.85561e+06	3.63212e+06
3721	362.258	681.893	NA	NA	NA	2.24357e+06	3.69299e+06	3118442	7.23826e+06	6.06061e+06	5.60989e+06	11259606	NA	6332413	NA	19008484	22944836	239997	1.09929e+06	264949	980879	2129962	1.1471e+06	NA	NA	15136006	7.8201e+06	24522246	13662186	429184	2118985	1.77477e+06	2.07333e+06	12404369	3.39694e+06	14070716	13988379	18708928	20750176	18040242	NA	NA	NA	NA	NA	NA	NA	NA	NA
2899	229.216	722.199	1.83442e+06	1.67037e+06	1.19256e+06	1.49604e+06	1.55257e+06	1.41107e+06	1.62282e+06	1.71395e+06	1.58242e+06	2.07411e+06	1.35211e+06	1.4321e+06	1.504e+06	1.6767e+06	1.47147e+06	1.74375e+06	1.41791e+06	1.54944e+06	1.91972e+06	1.45336e+06	1.30478e+06	24504382	1.70954e+06	1.278e+06	1.66942e+06	1.60645e+06	1.8065e+06	1.93492e+06	2.02561e+06	1.76343e+06	1.57203e+06	1.90319e+06	1.59651e+06	1.48207e+06	1.41466e+06	1.71459e+06	1.50351e+06	1.77209e+06	1.4518e+06	1.53531e+06	1.68762e+06	1.76382e+06	1.46745e+06	1.9986e+06	1587843	1.93288e+06	1.79828e+06
2911	161.06	665.158	880392	715866	168765	704462	715366	629134	716890	715558	711092	517923	499609	605316	596646	557670	527621	700229	733161	718633	802501	657805	829504	24364914	638546	549865	731370	713663	749666	662918	747814	771475	665640	683210	705460	673114	492924	482790	650137	649336	532887	403594	409391	467704	415766	290189	457601	510463	757434
2915	314.207	331.164	NA	NA	NA	59660.6	62629	975886	171824	158897	149896	208815	125505	835657	109026	806384	165742	164914	151701	490050	420610	147965	438991	505301	85615	104079	242155	311870	206980	120457	177594	165074	143615	136776	216724	103593	101334	106867	154699	94401	137911	20705742	21111584	16625080	15469242	20852932	18206486	15160990	13318772
2917	300.123	421.643	NA	NA	29775.7	966325	474919	661909	NA	NA	NA	NA	65548.6	NA	NA	NA	NA	14708698	10415782	24299342	8919018	474450	13514343	52666.1	NA	NA	NA	NA	NA	23436422	1.12241e+06	2.04843e+06	6165634	NA	396215	NA	NA	NA	NA	NA	NA	72996.6	52167	65711.6	46610.5	48642.7	53057.4	NA	39248.3
2919	621.506	769.663	NA	NA	NA	436100	133775	244519	136620	7.85201e+06	390072	14648780	100218	20395476	14084018	9782861	8640262	202384	18823846	8.36555e+06	551919	547562	8627007	9708276	11923770	24286070	7848606	242710	107081	132073	337733	8426181	133510	617970	14636179	19197656	8046643	7889320	101740	83392.7	386535	192642	200838	175005	16471425	316272	488160	8463565	387606
17798	394.185	465.049	NA	NA	74411.8	NA	NA	56503.5	NA	NA	NA	NA	NA	NA	NA	NA	NA	NA	NA	NA	NA	NA	NA	NA	NA	NA	NA	NA	NA	NA	NA	NA	NA	NA	NA	NA	NA	NA	NA	NA	NA	2.57614e+06	2.07762e+06	1.07943e+06	2.21724e+06	2.60156e+06	NA	1.90473e+06	212012
2929	166.053	44.4765	NA	98162.3	480173	1.7197e+06	1.21468e+06	409645	535708	351892	353478	10986853	10088295	2643547	1.11028e+06	1.69224e+06	873254	14304099	15659551	15068220	434363	2702000	4908388	1.45322e+06	571699	1.75289e+06	688721	354031	713708	11697635	15726999	17863972	4773624	6877466	17088622	5878481	7151353	2428287	731823	759200	722604	21760356	16360542	24191634	13424231	12539700	15099281	13426734	11760959
2933	174.113	49.7007	24333.4	28365.1	333920	756129	662633	2.07624e+06	980380	951552	2.69637e+06	1.37617e+06	1102386	2.57733e+06	794663	2.5865e+06	967258	1.33099e+06	1.54484e+06	2.74674e+06	2.32189e+06	1.05556e+06	2.55781e+06	24107944	727069	866837	1.02378e+06	859603	567306	1536340	1.61462e+06	1.62116e+06	1.06863e+06	1.23657e+06	2.11471e+06	1.13167e+06	1.24154e+06	1.18303e+06	843464	941565	1.0727e+06	4.14152e+06	4229780	4783511	3843918	4.40785e+06	3693328	3.43722e+06	3.16694e+06
61483	277.141	522.465	62463.5	159939	137150	437966	371553	314313	439560	327507	416597	251922	268253	290404	339654	204936	397828	341905	393179	318479	290336	325638	288587	24064126	443264	335497	310356	379108	388167	322497	503290	462794	250279	369807	342325	384711	330477	433404	509568	433578	506690	877413	633827	750762	632789	686151	537126	604330	180626
2941	633.149	694.35	3224068	1.36944e+06	3.87414e+06	1.59442e+06	1.93225e+06	1147239	2.4241e+06	2.17919e+06	2728275	1.95582e+06	2.54305e+06	1.82146e+06	4366181	3.68571e+06	2460578	1678542	1975815	1.34916e+06	2.32055e+06	1.44961e+06	2.09653e+06	24041984	2695878	2.09365e+06	3.00776e+06	3512813	2.71058e+06	2.01263e+06	1.98535e+06	2.77095e+06	2141471	2.70489e+06	2292006	4.44694e+06	4.14561e+06	3.79202e+06	4201490	5.33028e+06	4730149	1.1194e+06	990446	1.57568e+06	1.17959e+06	1.18103e+06	1.2155e+06	1.8191e+06	1.29945e+06
8918	229.107	342.086	NA	NA	NA	10664960	10648073	15311304	12340192	290505	NA	19576018	19437976	NA	16563864	21565720	21973348	8669661	694118	6616420	11277152	12434705	8971923	12864526	10251115	12812006	6924341	13076608	12343881	9312016	NA	NA	15476792	24041184	17679336	17063726	18356742	12565207	631402	14452448	12745972	89791.4	88825.6	108356	84496	60882.8	64516.9	84098.6	NA
2947	568.191	701.713	2.02266e+06	1.38386e+06	3798315	692691	642863	515561	969805	852356	968240	832056	823839	725117	752637	948516	437733	593074	786449	551912	713952	464292	759767	23972868	680868	767306	862590	723953	795670	666102	724046	778313	822542	730851	542033	649248	860901	554487	736986	1.11411e+06	814237	730151	796776	1.10962e+06	784970	733214	683978	902430	918365
2949	534.342	619.944	NA	NA	310774	NA	NA	NA	NA	NA	NA	NA	NA	NA	NA	NA	NA	NA	NA	NA	NA	NA	NA	NA	NA	NA	NA	NA	NA	NA	NA	NA	NA	NA	NA	NA	NA	NA	NA	NA	NA	3112954	2.44311e+06	1.18119e+06	2.85559e+06	3127740	3.17564e+06	3.07739e+06	243064
2962	358.259	499.906	NA	NA	NA	12535925	12525734	5955636	445360	311355	217607	5354580	6760676	1871056	166936	241631	85830.7	11287250	21348096	12313448	4.90326e+06	9843163	4.9095e+06	171729	72612	128179	NA	NA	NA	9152483	18907388	23818538	3.84183e+06	1.99891e+06	8977395	1.19668e+06	3.68892e+06	388417	39651.6	72314	NA	NA	NA	NA	NA	NA	NA	NA	NA
5032	255.232	677.297	1.0269e+06	880219	550845	1.46752e+06	2.78621e+06	2.34709e+06	1893743	2.47451e+06	1.4461e+06	1.2704e+06	1.27294e+06	1.08871e+06	2.18784e+06	3158851	2756669	1268474	1.31532e+06	874602	781620	1.20399e+06	1.00445e+06	23747448	2.18974e+06	938738	1.02583e+06	1.77626e+06	977066	1.29173e+06	1.2192e+06	1.32871e+06	844098	1.34135e+06	1.01695e+06	3163604	2032278	3.55379e+06	1.82639e+06	1.16229e+06	2.18847e+06	761796	684680	751663	814335	849137	552990	819269	1.02599e+06
11566	169.086	461.631	75722.3	98391	85440	1.38567e+06	1.77008e+06	5373111	1.84075e+06	1.85634e+06	1.70475e+06	5.75404e+06	5.32294e+06	23721958	5.44298e+06	18732410	11660815	1156927	1.88924e+06	2.10474e+06	2.72658e+06	2341542	3.33615e+06	3964528	3.74906e+06	1.98075e+06	5554964	5.06665e+06	5276234	1.17464e+06	5.42602e+06	4.41301e+06	3.25905e+06	7470931	5790271	4.06063e+06	4.10247e+06	3.62724e+06	7417751	5.53078e+06	6.9048e+06	177938	151644	172296	178335	165045	203708	184481	171275
7140	279.157	564.339	134443	149757	103224	6.40206e+06	6.67936e+06	4388987	1.23471e+06	1.35344e+06	1302749	2.82695e+06	3909195	3218382	2.47348e+06	2580438	2.91765e+06	4.46176e+06	12595137	6.68796e+06	8.16296e+06	9715610	8768032	1.607e+06	3.06242e+06	1.50643e+06	1.06656e+06	1.69446e+06	1279740	5.73625e+06	23707428	17955284	15842671	3.57941e+06	4840861	3.57748e+06	3.08071e+06	3.53638e+06	2837616	1.95299e+06	2.05376e+06	172346	162763	163781	145330	169852	171710	159896	186008
2997	159.013	3.85216	20757246	18138620	17741088	17965950	17572026	19287812	17050436	17916374	17783614	19052000	18763644	17967150	18123082	18311108	18426574	17191864	17908184	17701528	17679844	17634850	19405358	6193921	18955868	18561114	18038220	17408740	16940330	18693938	18051624	17338160	18052088	17530450	18099510	17591240	18143128	17734570	17602982	17994428	17253698	17430588	18734864	15411452	18759734	19518120	17314262	17294972	17650654
3000	106.05	43.1391	60450.6	894412	4.11795e+06	3.02216e+06	3604916	660172	2902250	3.1183e+06	2.40847e+06	3.39189e+06	2.15485e+06	1.12912e+06	3147801	2.05461e+06	3430830	8212872	10923406	8806207	1.06724e+06	2.32801e+06	2.48154e+06	806171	2.45181e+06	2.26116e+06	2244669	3.18632e+06	3088207	4670062	7.10285e+06	9210636	1.63311e+06	4.00347e+06	6.64754e+06	2.36918e+06	2.81609e+06	3.02561e+06	3.70739e+06	1.96751e+06	4.59086e+06	7.68646e+06	7982094	9690361	9510874	6.57471e+06	8656725	11591662	20837094
3011	267.193	594.642	156804	246397	3.60752e+06	786158	861665	943935	1.10353e+06	1.05339e+06	1.02179e+06	619675	890789	778804	958034	961227	1.27259e+06	13529706	2.02498e+06	6171629	23551092	850948	9820556	6180425	863911	729122	994890	1.39189e+06	1240713	20899206	839676	4214166	18012714	1.02265e+06	3442207	694143	742916	906715	1.16112e+06	1.14177e+06	1.35927e+06	210240	265785	234500	246326	237392	248650	343066	226913
3022	365.23	624.687	65349.9	57259	521789	18228112	23426006	13273786	9359368	13119297	7.61163e+06	352263	371278	389363	208403	209936	232953	112621	268041	154977	104029	140141	95815.5	5.31983e+06	6579970	9121321	5621062	4.09505e+06	5160138	107321	410713	344964	102731	304167	257912	620032	597090	386940	295897	393242	277466	207731	235396	142316	135257	161783	111099	195035	89342
3024	312.144	334.687	NA	NA	NA	NA	NA	NA	NA	NA	NA	NA	NA	NA	NA	NA	NA	NA	NA	NA	NA	NA	NA	NA	NA	NA	NA	NA	NA	NA	NA	NA	NA	NA	NA	NA	NA	NA	NA	NA	NA	215808	200508	1.31788e+06	380410	391049	324923	299439	795237
6538	269.136	285.868	NA	NA	NA	9031124	9319580	16428981	9110733	NA	NA	13350283	12128124	NA	12200847	NA	17090408	5.44514e+06	NA	NA	NA	7267255	13614753	17850704	10687069	8642072	NA	8687972	8620759	10168743	NA	NA	8316199	15800441	13301448	15670265	23339296	15542982	NA	NA	14688693	NA	NA	NA	NA	NA	NA	NA	NA
3031	261.16	480.772	NA	NA	47013.4	19824264	18102678	18131556	22652922	19098430	18216158	19443590	20734280	17360982	21910310	18309212	17472226	14970960	16647831	15037288	12076927	15190038	11667766	15320410	14781182	18094882	17580718	17200708	17717828	12156433	15880851	16404992	9686121	15600550	14167384	21447156	23151054	20031238	23330784	22278882	22115166	NA	NA	NA	NA	NA	NA	NA	NA
2809	563.464	779.511	235447	112718	66144.2	17444030	4.4574e+06	7.58947e+06	3.69229e+06	618905	8611304	1.24337e+06	88415.1	558059	1.04171e+06	974367	667332	8452604	1.27271e+06	520594	23301702	17464808	612266	828405	1.06336e+06	713245	4720143	3.95592e+06	5643636	8030795	5974679	5.42125e+06	8437635	12559858	1.39544e+06	513479	7.08718e+06	5740546	8.14003e+06	5.63925e+06	10616111	4.55814e+06	4.89706e+06	160760	1.17658e+06	11982213	18108744	7.10087e+06	6802640
3311	507.402	785.285	NA	NA	117867	3.96572e+06	7495192	5.12327e+06	8.18297e+06	9420734	10072374	9324231	17202684	17458322	14970304	17985514	15459267	527488	1.70713e+06	694506	1.28522e+06	2.12456e+06	2.02673e+06	11020557	11538080	13295816	15870493	8993922	15045620	1.37716e+06	3.22145e+06	3.72148e+06	3.26905e+06	7.33212e+06	6.5228e+06	23261094	18243198	21436458	18024678	18520690	13065644	NA	NA	39540.4	NA	NA	54873.3	65746.2	NA
3041	381.261	656.411	102555	124745	335188	527525	735527	588178	865668	936556	555870	7325916	3.25892e+06	3.20652e+06	16788396	23255326	15011933	1.25787e+06	1294871	825275	791980	1.18538e+06	799524	2901740	6.76123e+06	4.4369e+06	929177	4.58692e+06	1.89743e+06	743352	1.05884e+06	978933	1.56256e+06	7.05213e+06	2481030	12724077	7347199	13480685	12640412	4441489	8427477	113164	202272	157759	109648	132091	169593	143010	138694
3042	358.368	622.377	889416	666006	1.30012e+06	23251430	13156594	11692392	8586125	10451622	6.90014e+06	7718610	8444779	10832747	4.85176e+06	3.95911e+06	7060241	12756971	15550035	11919118	14055885	7.80928e+06	11918493	23009712	7.70892e+06	6575358	4414606	7.35911e+06	5471534	12626520	12904529	15816088	11317355	8771429	9804733	17807660	12681555	13187339	15993121	8481772	9525183	687905	1093584	856201	550997	692842	668080	737190	848481
3049	490.277	586.31	NA	NA	384091	NA	NA	NA	NA	NA	NA	NA	NA	NA	NA	NA	NA	NA	NA	NA	NA	NA	NA	95907.8	NA	NA	NA	NA	NA	NA	NA	NA	NA	NA	NA	NA	NA	NA	NA	NA	NA	4.25942e+06	4113325	2.67891e+06	2287728	2835256	2.41087e+06	1921402	3.05688e+06
3056	341.32	733.386	NA	43475.9	NA	13201934	17949690	13754729	14050571	14693129	10681405	12846813	18814314	23173334	4.79446e+06	8588822	8.32406e+06	9719341	11828780	6.56804e+06	9004551	7.54327e+06	8151693	3643501	5472534	5.93703e+06	3097009	3.06577e+06	3.16621e+06	6106884	10124705	9893722	6524645	5.60699e+06	4.88583e+06	10743774	15482407	6422590	6661288	3.62536e+06	5215643	NA	57299.6	41024.8	NA	NA	NA	NA	65944.6
3061	380.277	682.119	292280	NA	386899	1.57877e+06	1685716	3.79238e+06	526449	819519	4.71479e+06	4777329	321132	9719642	1.74371e+06	602175	4918094	2296147	1.21752e+06	1.14748e+06	1185383	815027	766019	1.45596e+06	3.50521e+06	773263	1.00816e+06	1127727	646486	1.72155e+06	4.58736e+06	1.51144e+06	652366	778168	1.35299e+06	1.62889e+06	3.37609e+06	12782383	4.72618e+06	10059391	5412642	1103475	1.07296e+06	608940	943456	1.09038e+06	757873	438759	999259
5221	243.113	391.217	NA	NA	2.87901e+06	6.30345e+06	5.93355e+06	6347711	5972829	6.40206e+06	6.31511e+06	3.90254e+06	3.49057e+06	7.53232e+06	3950245	4595111	8462101	5481159	4.76477e+06	7.48506e+06	13711765	6.57312e+06	10792422	4451980	9512896	4.751e+06	5.52484e+06	7.45071e+06	4.27945e+06	15456118	6.41661e+06	5.95208e+06	23057688	7434274	6.44497e+06	6034202	5.78803e+06	7.16961e+06	7399089	6.23559e+06	10250055	382037	274574	334977	266893	344772	369548	430348	315163
3077	492.295	581.548	NA	NA	301281	NA	NA	NA	NA	NA	NA	NA	NA	NA	NA	NA	NA	NA	NA	NA	NA	NA	NA	NA	NA	NA	NA	NA	NA	NA	NA	NA	NA	NA	NA	NA	NA	NA	NA	NA	NA	1948278	1.35403e+06	908705	1544063	1.76446e+06	2.06822e+06	1.83919e+06	1.1991e+06
3080	553.384	650.785	NA	NA	612993	NA	NA	NA	NA	NA	NA	NA	NA	NA	NA	NA	NA	NA	NA	NA	NA	NA	NA	NA	NA	NA	NA	NA	NA	NA	NA	NA	NA	NA	NA	55836.3	NA	NA	NA	NA	NA	6.07811e+06	4.64228e+06	4.01136e+06	3615230	4349749	4.35211e+06	3.70972e+06	NA
3083	295.188	506.34	26452.2	30953.8	107381	11006689	6055559	11754224	10417077	5.20414e+06	10279627	2291187	2.72077e+06	18994114	2.17847e+06	2.15002e+06	15847588	12161373	8984016	13312690	21221618	11949086	21665586	2503965	17315752	6630797	3.19319e+06	16619750	5143465	13798703	13511083	15912914	22979942	12110840	18110670	5748650	2.59369e+06	7704698	5.56203e+06	1.91623e+06	7.01416e+06	159362	107016	105719	71719.2	105752	96998.6	132901	140608
3085	267.195	501.305	17632.4	16845.8	41154.3	2519807	2.68653e+06	3.72193e+06	3.16035e+06	3011274	3.38717e+06	3.71138e+06	3.89313e+06	5202732	7.07413e+06	7192982	8.27578e+06	6.23025e+06	2.29455e+06	2.72196e+06	22979670	2.11223e+06	4.93027e+06	4.89461e+06	4.19472e+06	4339931	4215140	4.31096e+06	4536047	19612972	3.21702e+06	4095925	12700840	4808905	4.8438e+06	5.57582e+06	4397850	6.67448e+06	8.3574e+06	5.11081e+06	8997649	68293.9	54860.5	54102.1	49873.2	56279.5	59901.3	45397.9	57387.8
3786	603.496	713.071	7.24705e+06	8656429	NA	4.02835e+06	13947731	6.91774e+06	8.23789e+06	5.28331e+06	9547152	11103605	13511844	12786895	71135.6	18659104	13526859	6429893	6.66984e+06	13815280	7342809	10898373	9428711	7167551	9410897	4543484	4794463	22966228	19301096	6.05049e+06	7.89616e+06	9849929	13748216	7.46752e+06	16841732	15868125	3.65e+06	18272730	14566967	6.83583e+06	16677087	3.19291e+06	3.53055e+06	NA	8500999	NA	7.04116e+06	19445630	5.61277e+06
89688	237.085	128.075	NA	NA	22921294	68438.4	56141.8	155086	34214.7	33257.5	35439.5	37887	23727.3	29455.6	13320.8	29768.4	12762.2	121357	57177.4	NA	59196.3	38485.1	74507.8	25511.3	10243.3	11950.4	11738.9	27956.6	14432	105958	25225.1	43617.4	51634	16973.9	33361.3	12041.9	14969.1	NA	16125.4	NA	14557.1	509162	543197	439771	374922	521339	496051	425400	171689
3113	161.165	36.1248	NA	NA	159341	265591	297992	12844362	2481506	4805945	3997980	5.0725e+06	826957	22803652	1.54065e+06	9485006	1.26088e+06	4.08901e+06	2.49839e+06	14593357	3.49508e+06	1550549	14002801	18050202	77342.1	622488	3901570	372700	3.72585e+06	1.62748e+06	276327	997999	206895	252457	1.74609e+06	1.04609e+06	1.61336e+06	1.07265e+06	2.4447e+06	3.99666e+06	921403	1.79055e+06	1.83686e+06	1.32345e+06	185749	294333	342632	289653	1.24858e+06
3114	736.547	734.108	105722	100060	86412.1	110086	85952.7	117530	59455.9	8766896	71409.8	15079228	62651.5	4.93054e+06	8687019	11935405	7545975	101702	18466610	6.98854e+06	NA	77274.1	5.95856e+06	14140549	9094806	4.64887e+06	4.17506e+06	NA	71402.5	109488	103679	4.08624e+06	61527.9	NA	11873194	6118034	4263738	4.74051e+06	73244.3	93510.5	111416	NA	NA	53235.3	22021590	NA	NA	6.51736e+06	NA
3128	379.318	703.606	61332.1	65467.9	178731	7407904	7185630	5.38464e+06	12760554	10856889	8604616	6085317	7.2027e+06	6268859	13948284	10570966	10715407	7.04913e+06	7.7348e+06	6.44099e+06	8003513	6122504	8468639	6473604	6743392	9241143	11595965	12459667	11031802	10156891	7.90606e+06	8304207	8993958	8118904	7.14964e+06	16047644	17467366	14864092	16532760	17871552	14849523	1.08999e+06	1.09686e+06	1.78832e+06	872253	1.05607e+06	1964141	7947680	908964
3595	429.252	697.442	NA	NA	NA	13873429	16462105	16341681	19616360	NA	NA	20259022	22280292	5.02693e+06	19831374	16180425	19135738	11514439	2.93209e+06	7.92805e+06	12389574	17438390	15269270	5552343	20245192	22668832	NA	19070556	19659534	12854498	2482994	4.07529e+06	20118426	21698846	18816876	19032854	19327470	17748922	16647188	NA	19093380	416765	566560	432169	437071	523215	559627	595294	329721
2603	406.202	502.769	744219	684968	586976	594012	688253	709487	693499	700630	704564	725721	693423	776887	761442	668448	698442	750451	653384	602851	725565	637450	649386	22657222	686630	698188	703893	673609	692746	717959	731715	726317	657050	827854	710403	721720	727780	692334	654838	698111	767863	615267	695824	636573	576121	693883	594449	607500	615752
3139	322.165	426.81	NA	NA	28308.3	NA	NA	NA	NA	NA	NA	NA	NA	NA	NA	NA	NA	NA	NA	NA	NA	NA	NA	NA	NA	NA	NA	NA	NA	NA	NA	NA	NA	NA	NA	NA	NA	NA	NA	NA	NA	1.06865e+06	1.16107e+06	1.13101e+06	988294	1077800	1.06237e+06	823988	641405
3148	241.097	489.085	NA	NA	NA	19391648	20347174	15984221	21712534	21417280	18393764	16104251	17156072	13780420	16772629	15621756	15268386	16022550	18619230	17722088	9905848	12408847	9834391	14834585	13794993	16778220	16248449	12867502	15546485	15331987	14271444	17932666	8960341	12823368	12749185	21830546	22253892	19917864	21999850	18527608	22525448	117468	108542	78507.1	78269.9	64456.6	81563.3	86555.5	87394.7
3161	393.297	703.312	116520	110647	286433	2.46964e+06	2.84555e+06	2.02888e+06	4.32021e+06	4522331	3441073	2.63324e+06	2168383	2.75938e+06	18342186	10881616	13561823	924546	1.2636e+06	901283	1.96664e+06	1.60912e+06	1.45867e+06	7.79994e+06	9705702	6573349	2899751	12457835	4.73904e+06	1.38346e+06	1.80084e+06	2.42339e+06	5.20048e+06	5486468	3026378	9920652	8964174	17844272	19055198	12421481	22464844	299398	214147	368469	229566	290996	316240	368310	202192
3165	101.096	699.819	15503218	19950812	20506598	20492598	17903416	15872493	19217960	17998200	17075304	15567195	16564740	18395896	16463511	19390542	16819272	18458008	18381710	18543390	18104358	19740952	20162828	16191232	17091136	19972550	18047336	18929284	18851386	21520832	17396334	18575750	20598810	18913056	17199314	18733944	18635918	17660084	17326400	18402630	16666630	18198878	18305728	17407164	22441628	18052364	18267140	17136378	20057798
3168	231.065	346.64	NA	NA	NA	NA	NA	126966	NA	NA	NA	44375.8	NA	NA	NA	62713.6	NA	50540.9	NA	NA	88464.8	NA	43765.5	95078.9	NA	NA	85066.2	79597	46551.6	NA	NA	NA	NA	NA	82091.6	NA	NA	NA	NA	NA	NA	22414130	20179096	18726344	14431734	17321054	17079022	15385497	365933
3176	293.147	409.032	NA	NA	86451.6	NA	NA	117460	NA	NA	NA	NA	NA	NA	77605.6	243933	NA	NA	NA	NA	NA	NA	NA	253583	NA	NA	NA	NA	NA	NA	NA	NA	NA	NA	NA	NA	NA	NA	NA	NA	NA	10176256	10325391	9443684	8960769	11269524	9995324	8919197	14283281
3185	256.134	497.156	NA	NA	NA	4346525	4281084	5.77175e+06	9287027	7.23055e+06	7954633	7232828	7.131e+06	6.57252e+06	13916482	14014412	10735015	771433	834318	555706	2.36361e+06	3.58165e+06	2.31998e+06	6740652	9088850	13524637	18454706	13750096	18023600	1.10435e+06	2.35556e+06	1521095	5.14592e+06	12334942	5396860	16074523	9657267	17328524	22317192	16712145	18236966	NA	NA	NA	NA	NA	NA	NA	47098.4
3194	259.238	493.789	25683.2	NA	NA	144564	176599	337560	214643	101557	294393	4.80269e+06	5.98308e+06	3.40537e+06	13733017	22214442	3.43952e+06	57308.4	98126.7	NA	62274.1	1.26297e+06	41940	9312079	56847.6	5584564	2.21622e+06	37143.3	2.65628e+06	NA	91134.8	71106.8	NA	1.2325e+06	648860	6.63374e+06	5683637	923888	7609092	6694097	768152	NA	NA	NA	NA	53048.4	56732.1	40819.3	NA
3199	722.532	700.245	101351	77214.4	NA	77298.5	140646	77380.5	NA	6637230	NA	10458046	NA	7.03321e+06	22070802	21327808	9340250	89432	9329427	3.79e+06	NA	NA	7.25676e+06	11170128	18918148	10472942	4434990	NA	NA	128645	114712	3.40229e+06	NA	NA	22191396	14844409	5.72132e+06	6414619	NA	133918	167546	NA	NA	NA	9966374	NA	NA	3582947	NA
3215	538.287	550.934	NA	NA	NA	NA	NA	NA	NA	NA	NA	NA	NA	NA	NA	NA	NA	NA	NA	NA	NA	NA	NA	NA	NA	NA	NA	NA	NA	NA	NA	NA	NA	NA	NA	NA	NA	NA	NA	NA	NA	19629910	16994154	22094538	11160265	14147966	15675622	14619200	7.2639e+06
3238	268.263	675.269	37837.1	NA	335144	649924	666717	1.00523e+06	4972123	5.24309e+06	5815470	1.61733e+06	428916	493519	15640746	4443845	7.73753e+06	464939	587385	595412	537217	453299	572474	3.33514e+06	4.30533e+06	3444768	8.04405e+06	11688754	7931476	562810	624498	675790	651515	1.49966e+06	807786	2.56723e+06	2.94274e+06	3.61693e+06	6815554	21934294	13906634	144433	122809	178100	136819	133283	298485	696898	160165
3240	226.159	637.827	65476	43778.2	47886.5	3.38974e+06	8117861	9273567	5021113	10082136	9404704	9255899	6329527	5.23791e+06	9210067	7.6921e+06	6.30992e+06	7.72534e+06	6.44415e+06	5347714	7249810	5883700	6.19742e+06	10168993	4.35733e+06	10164421	7285014	4.92084e+06	11686912	3.51356e+06	3.15637e+06	3.33078e+06	4.17947e+06	3438230	2.59997e+06	11998892	7.84254e+06	15251208	12051329	4.00387e+06	20554056	1.08519e+06	1.02298e+06	1.73085e+06	1.11784e+06	894820	2.22367e+06	6098383	959144
3250	289.273	673.634	670220	593651	263456	631223	610220	2821928	588286	640749	585030	592025	723653	498942	497519	729519	450054	640592	612376	575456	517062	529167	641839	21885646	558146	621519	665720	632154	706045	726017	555225	637448	600965	595002	614725	982686	833999	783010	560543	1.10068e+06	520364	518422	506535	612303	461570	585589	489852	555221	818670
3253	639.531	643.956	NA	NA	NA	12581968	21867140	14374145	6541212	13149183	6.71298e+06	8918138	5.20216e+06	6.21623e+06	3.66202e+06	2753775	3.24914e+06	2.16794e+06	2.28944e+06	1.80645e+06	2.03099e+06	1.44955e+06	2.07564e+06	2.97303e+06	5.26316e+06	4657900	1.06183e+06	2.02871e+06	1462055	7.97176e+06	9490832	9880950	5179931	4381978	5987733	12458069	15827010	14156737	4117237	3.80316e+06	4.11869e+06	NA	NA	NA	NA	NA	NA	NA	NA
3792	313.273	728.06	7.54236e+06	7.98324e+06	957559	10005620	5.05836e+06	4256848	17250140	2.14282e+06	8847110	7.32036e+06	7.27408e+06	6.86897e+06	2.74579e+06	18470004	2.75823e+06	8086440	5948434	7.54712e+06	8357812	8835770	3.0628e+06	4.1418e+06	3233839	7284199	4088922	13615458	6057828	3871803	3.91096e+06	3712656	3.31538e+06	6488584	6.56869e+06	17360418	4523427	9280623	7.51904e+06	3712220	6.29719e+06	3.51149e+06	4.74543e+06	227645	8075469	2.81416e+06	7.00711e+06	18645994	4.0703e+06
3261	246.149	539.376	30021.9	29577.3	NA	10028252	6012883	7602897	11139317	6.17028e+06	6.80978e+06	7617163	6822446	21694274	7219549	6301275	18904672	19475276	13759957	21796716	13269164	10649547	15178712	5602450	14788026	9704283	4879481	11081938	8001254	13583245	16966640	9441083	7.23297e+06	13489449	6.36027e+06	12301707	8713142	17612676	9399561	6799300	11132101	NA	53271	NA	37264.3	NA	43261.5	39338.7	NA
3263	282.102	423.701	NA	NA	27625.5	NA	NA	NA	NA	NA	NA	NA	NA	NA	NA	NA	NA	NA	NA	NA	NA	NA	NA	41951.4	NA	NA	NA	NA	NA	NA	NA	NA	NA	NA	NA	NA	NA	NA	NA	NA	NA	9366677	10081258	9728129	7.4734e+06	10304837	9204707	9305182	4.50308e+06
3264	106.087	41.3157	875727	1.12152e+06	21793128	66860.2	65283.4	NA	87409.8	NA	NA	76916.1	64827.2	NA	50785	NA	46513	NA	NA	NA	NA	NA	NA	NA	68492.9	42533.1	NA	371570	246213	NA	NA	NA	NA	60137	NA	64979.9	117461	82798.6	NA	NA	69167.5	237899	326170	334148	313891	319346	NA	331168	NA
3268	271.165	306.126	NA	NA	22648.4	246489	226402	3.25172e+06	604091	493326	708880	737525	530376	2.91127e+06	469400	3.0069e+06	412513	538729	423595	1.77527e+06	1.41825e+06	482465	1320399	3308326	308046	343718	683720	902570	687739	478845	533787	463129	401675	559268	613045	419811	440146	351889	513548	448639	512729	16418398	18713848	14311191	13040801	18664454	15398633	12577896	12969584
3271	647.137	479.556	NA	NA	102671	NA	NA	57359	112423	77572.5	84258.3	9625765	7.28865e+06	NA	6.81383e+06	20902762	8561951	9707489	NA	NA	NA	20974710	21746842	201679	46247.3	37379.1	NA	327869	173434	250645	NA	NA	579279	577732	677394	NA	NA	NA	NA	NA	NA	318767	326856	298234	NA	NA	NA	NA	4.29541e+06
3275	371.277	604.983	376601	400042	398087	422459	391344	418270	408227	369235	357872	2.49795e+06	1.84386e+06	586636	1.12605e+06	822301	414823	381841	3.54181e+06	375618	375435	21700960	359325	16664234	359819	384517	373235	398570	415415	407116	1.52624e+06	457385	370906	805338	1.51158e+06	1.36081e+06	6.89401e+06	398934	372305	338663	402453	317706	320845	316426	331438	364944	332199	337243	509762
3277	447.272	617.164	17182.4	NA	1.66235e+06	NA	32507.2	NA	60531	NA	NA	NA	27895.9	NA	NA	NA	NA	NA	NA	NA	NA	NA	NA	550475	58715.4	NA	NA	NA	NA	60009.6	NA	NA	NA	NA	NA	NA	82250	30820.1	27263.8	26121.9	43784.8	21698428	15844589	12794586	7058688	6278920	16558646	16094234	2.02501e+06
3279	528.262	640.285	NA	NA	NA	47383.4	NA	NA	NA	NA	NA	135682	NA	NA	NA	NA	NA	NA	NA	NA	NA	25770.3	NA	NA	44975.4	NA	NA	NA	NA	NA	NA	NA	NA	NA	NA	NA	NA	NA	NA	NA	NA	124011	13729998	238465	162642	21661420	154910	197200	NA
3287	686.437	719.547	16780706	6.8336e+06	3152994	7744998	7289534	7.00966e+06	6.44516e+06	NA	NA	13931085	5.88774e+06	NA	10391298	NA	7.52106e+06	7.76591e+06	NA	NA	NA	7517701	8.31653e+06	12494007	8.07495e+06	7.92762e+06	NA	6.87633e+06	7.70482e+06	8973284	NA	NA	8676302	7.30023e+06	20459872	6582320	10289565	11321120	NA	NA	7990399	6.73485e+06	5.95603e+06	7.48187e+06	10226224	6952654	NA	11013159	8624109
3289	256.227	700.43	337280	40955.9	1.1248e+06	1.74227e+06	1.57909e+06	2.46836e+06	893029	452320	4785830	3296194	98766.5	7.58446e+06	3.63245e+06	299124	5222584	1.41513e+06	1.05355e+06	1.04054e+06	1.57418e+06	1.09657e+06	679568	4825017	3.59667e+06	1611219	1.24067e+06	1.6108e+06	906371	1132945	2.44912e+06	1.11402e+06	534507	1.03507e+06	545374	2885200	5.02942e+06	19516094	8845413	12247668	10044084	1.65375e+06	2.05219e+06	981069	1.35209e+06	1.85248e+06	1216782	721142	1.43626e+06
3293	577.48	680.135	7655154	7.75266e+06	NA	755321	1.51602e+06	1.2092e+06	20568496	938789	6110835	7473115	7.82276e+06	7.72776e+06	NA	18101378	1111920	738846	7.97393e+06	7.18215e+06	9328726	6.59656e+06	1.43695e+06	716293	4561695	699314	547943	10713714	8784349	769323	740294	9019435	10586579	10680723	7.41198e+06	21613694	698814	6851786	6.76634e+06	777378	966683	2.06417e+06	3.24867e+06	137181	4.33309e+06	NA	7108706	8557562	6205279
3295	477.293	736.14	615893	191536	NA	265582	284351	527899	211727	265886	276660	512120	493126	199364	298829	186974	250759	206057	315100	306074	268891	155775	189933	21592624	572350	151582	277513	207783	216429	166716	251882	191421	166764	248975	282854	234215	227137	165667	237199	297649	299994	189879	502297	168253	173673	554816	207175	171168	194747
3297	850.25	750.893	3.15618e+06	921394	1.29818e+06	449546	495803	548165	761733	508557	614684	888586	972582	793020	1.22594e+06	737660	498938	1.50984e+06	1.28773e+06	1.16755e+06	1.87097e+06	1.36853e+06	1.84789e+06	21556028	990869	608656	1.21662e+06	1.1759e+06	858365	1.53345e+06	1.3179e+06	1.82188e+06	2399986	1.54808e+06	1.16478e+06	1.27278e+06	662611	1.94024e+06	4.15536e+06	10797646	2103333	993820	901213	1.3771e+06	1018201	1.2629e+06	1.1066e+06	1.44483e+06	1.09304e+06
11907	850.252	750.816	NA	NA	NA	NA	444915	494393	NA	393319	581807	888586	972582	793020	1.22594e+06	737660	NA	NA	1.21907e+06	762063	NA	NA	NA	21556028	780231	NA	949828	NA	NA	NA	1.3179e+06	1.82188e+06	NA	NA	915064	NA	NA	NA	4.15536e+06	NA	2103333	NA	585823	1.3771e+06	NA	948624	1.01575e+06	1.15855e+06	NA
3303	476.337	670.385	NA	NA	21498828	NA	NA	NA	NA	NA	NA	NA	NA	NA	NA	NA	NA	NA	NA	NA	NA	NA	NA	NA	NA	NA	NA	NA	NA	NA	NA	NA	NA	NA	NA	NA	NA	NA	NA	NA	NA	2484452	1788951	1.15251e+06	1.09815e+06	1289458	1.84876e+06	1.90269e+06	NA
3304	646.441	660.347	NA	NA	21493564	NA	NA	NA	NA	NA	NA	NA	NA	NA	NA	NA	NA	NA	NA	NA	NA	NA	NA	NA	NA	NA	NA	NA	NA	NA	NA	NA	NA	NA	NA	NA	NA	NA	NA	NA	NA	2.02215e+06	1538938	1.58305e+06	1.25884e+06	1.91197e+06	1976031	1.51006e+06	NA
3308	151.073	328.631	33888.7	33215.4	33210.7	2371496	2.56974e+06	4.06858e+06	15288539	15853795	11716712	4746401	2.99974e+06	3985943	13500838	8595102	11010768	278422	281870	234999	1.56127e+06	2.23042e+06	1.55398e+06	8.15628e+06	9247098	9596649	21474986	18034588	19011562	804107	2.09492e+06	1.11081e+06	6.15424e+06	13909554	7012086	5412558	6.04742e+06	6.20723e+06	12779870	18438846	13014743	NA	43081	NA	32342.7	42964.1	NA	NA	39076.4
3309	174.091	433.571	NA	NA	32755.5	7.64158e+06	8.27254e+06	10684591	13154922	12140966	11709825	3.16729e+06	2.05729e+06	5723171	3.39872e+06	1.70522e+06	5.3922e+06	1.51298e+06	1.8789e+06	1.54402e+06	5382074	11869702	8458228	7.33766e+06	5150513	12847511	4.54404e+06	3.17618e+06	4023641	2.908e+06	9033529	1322397	5.81012e+06	21461062	7217283	2.86667e+06	1.69759e+06	3.5036e+06	1.90673e+06	1.00138e+06	2.7641e+06	81061.7	45780.3	64209.2	76244.3	103865	96392.6	94335.8	57260
4124	317.134	391.372	NA	NA	NA	12462065	11395877	2.23554e+06	19672568	17263676	18229104	6.88862e+06	8183949	11625650	263579	17036670	8902721	4270848	2.74691e+06	2.56514e+06	8091098	6.5688e+06	6103781	13136245	557877	17275670	21444618	20199698	21261776	7.77228e+06	8305663	6520701	10163742	13661990	9050932	17208880	16021354	20419122	21143464	20225124	440998	157618	117690	172158	117746	147251	162668	110564	106945
3314	678.468	667.395	NA	NA	21420808	NA	NA	NA	NA	NA	NA	NA	NA	NA	NA	NA	NA	NA	NA	NA	NA	NA	NA	NA	NA	NA	NA	NA	NA	NA	NA	NA	NA	NA	NA	NA	NA	NA	NA	NA	NA	719237	523272	548578	647968	675081	797082	675725	NA
6616	481.426	798.436	NA	NA	NA	NA	NA	NA	NA	7.51563e+06	10513733	NA	NA	12165801	NA	20012904	NA	169763	461281	193146	700351	NA	NA	NA	NA	NA	20680478	6.47302e+06	17556658	NA	1.10067e+06	1259006	NA	2383322	NA	NA	NA	NA	20129074	21355472	NA	NA	NA	NA	NA	NA	NA	NA	NA
3334	425.338	771.449	NA	NA	NA	1.30171e+06	1.37887e+06	1.62593e+06	3.70564e+06	3.0401e+06	3.80063e+06	1.9651e+06	2.42144e+06	2301311	5336652	5.26524e+06	6197577	642055	794647	724415	985542	865383	1.59584e+06	4.16914e+06	8219050	5052422	7.55105e+06	21297492	13972753	1.80685e+06	1.9539e+06	1.53834e+06	3.11382e+06	2.66268e+06	1827930	4.84053e+06	3.67727e+06	7.94767e+06	15310274	4.37171e+06	20401370	NA	NA	NA	NA	NA	NA	NA	NA
3348	152.071	451.195	38072.7	46557.7	225564	5118351	4.27406e+06	4844716	7863398	6.21796e+06	7535660	3.48786e+06	6660664	6.75694e+06	3974261	7.39485e+06	7116569	1.86151e+06	1.2305e+06	988053	5823917	7.12447e+06	6.04771e+06	7992867	11230435	9046203	8.26531e+06	12275701	9118008	5204011	2900657	1.15238e+06	8919574	5279566	1.88331e+06	21218280	8663391	14120910	19135522	7971878	14064958	103063	130208	81210.8	102324	110806	121524	78459.9	71978.2
3355	236.128	267.078	20613.7	25085.2	25071.7	1.31581e+06	1.26145e+06	7122241	1.31426e+06	1.01985e+06	961685	2.47951e+06	2281129	7026226	764277	5.12231e+06	900893	7.45142e+06	6.67239e+06	21168544	14991144	4.89602e+06	13770884	2.8875e+06	491155	624526	407070	437109	355036	3.14472e+06	3338537	4.68685e+06	1.85982e+06	1652564	2.75426e+06	1.50069e+06	1899690	1.30825e+06	898401	733103	602339	71102.7	63263.2	65181.1	49761.3	74744.4	52031.7	52540.5	64288.8
3363	243.062	452.818	NA	NA	NA	45756.2	42174.1	41199.1	2.43724e+06	1.46509e+06	1.71067e+06	735216	424971	110742	1.91201e+06	944471	823476	49767.3	65689.5	57090.4	58450.7	77832.8	48698.3	5235538	177955	2.63091e+06	21124052	7707256	15695424	43699.9	45696.9	51483	NA	52743.2	51010.1	1.70355e+06	1.28952e+06	2.5455e+06	3497634	9384280	3.26524e+06	NA	NA	NA	NA	NA	NA	NA	NA
3364	311.22	560.26	84272.1	107851	885009	1.56009e+06	1.07836e+06	1.22676e+06	689984	506864	445881	1.42294e+06	1.55193e+06	782148	957627	794202	1.01798e+06	14426865	2389216	8.35078e+06	15274124	1.07499e+06	9271957	2.82482e+06	740416	1.11862e+06	308619	258356	331501	21111534	1.6611e+06	2.34141e+06	11473710	1.02439e+06	1.71192e+06	2382832	1.78697e+06	2.02267e+06	561565	798743	883464	485288	479244	740720	536060	587103	470119	660042	563215
21477	237.221	665.908	555982	373536	266848	2.38614e+06	2.43178e+06	2033235	2.48214e+06	2.41429e+06	2.17612e+06	3476442	1.68571e+06	2110128	15798634	10231350	12685743	941502	1.02285e+06	888296	1.23168e+06	1.01832e+06	979760	21077010	7585398	3.86827e+06	2.95418e+06	14929462	5.79814e+06	1.38281e+06	1.16004e+06	1.30512e+06	2129167	2.69462e+06	1.4067e+06	3.7004e+06	2.78569e+06	5538398	9767139	6.92441e+06	17092088	375881	431072	438192	316810	359514	401320	503724	441665
3383	796.471	601.152	NA	NA	NA	NA	NA	NA	NA	NA	NA	NA	NA	NA	NA	NA	NA	NA	NA	NA	NA	NA	NA	NA	NA	NA	NA	NA	NA	NA	NA	NA	NA	NA	NA	NA	NA	NA	NA	NA	NA	NA	NA	NA	NA	NA	NA	NA	NA
3387	602.112	537.536	NA	NA	NA	NA	NA	NA	NA	NA	NA	NA	NA	NA	NA	NA	NA	NA	NA	NA	NA	NA	NA	NA	NA	NA	NA	NA	NA	NA	NA	NA	NA	NA	NA	NA	NA	NA	NA	NA	NA	NA	NA	NA	NA	NA	NA	NA	15825494
4191	295.142	464.849	NA	NA	32048.4	10888989	12332789	9403279	11053907	12263747	8583530	12246964	11739914	9702903	16819392	9613872	16035405	2769501	8.19134e+06	3.72575e+06	1.04754e+06	6101475	2172647	4.9956e+06	4330731	11094098	9157493	4157236	7.63382e+06	1.2114e+06	7187366	10713562	1.18632e+06	8153184	7.01699e+06	20978566	19080272	15156090	13941856	13323789	9072635	NA	NA	NA	NA	NA	NA	NA	NA
3390	406.258	583.566	NA	NA	114330	NA	NA	NA	NA	NA	NA	NA	NA	21719.3	NA	NA	NA	NA	NA	NA	NA	NA	NA	NA	NA	NA	NA	NA	NA	NA	NA	NA	NA	NA	NA	NA	NA	NA	NA	NA	NA	NA	NA	NA	NA	NA	56522.7	57993.7	306703
3392	476.3	604.476	NA	NA	1.50934e+06	68735.2	NA	NA	42521.4	50156.9	45366.2	NA	NA	37782.4	46748.2	56447.2	NA	55579.3	59973.9	NA	NA	113074	39289.2	NA	NA	28974	NA	38802.2	45791.4	NA	38603.4	NA	NA	39347.2	NA	67925.9	42299.2	43690.5	NA	NA	56194.3	553628	464762	1.30016e+06	273437	402148	460669	490373	389696
5588	488.299	673.884	NA	NA	1.72482e+06	NA	NA	NA	NA	NA	NA	NA	NA	NA	NA	NA	NA	NA	NA	NA	NA	NA	NA	NA	NA	NA	NA	NA	NA	NA	NA	NA	NA	NA	NA	NA	NA	NA	NA	NA	NA	NA	NA	NA	684171	NA	7635257	851252	NA
9927	265.117	334.088	NA	NA	NA	NA	NA	NA	NA	399343	570627	NA	NA	NA	NA	2290336	NA	NA	NA	NA	NA	NA	NA	NA	NA	NA	2.20781e+06	NA	NA	NA	NA	NA	NA	NA	NA	NA	NA	NA	977341	NA	NA	NA	NA	NA	NA	NA	10580469	NA	NA
3395	812.524	664.196	NA	NA	20926992	NA	NA	NA	NA	NA	NA	NA	NA	NA	NA	NA	NA	NA	NA	NA	NA	NA	NA	NA	NA	NA	NA	NA	NA	NA	NA	NA	NA	NA	NA	NA	NA	NA	NA	NA	NA	617486	468957	483622	450152	619320	661600	467832	NA
26864	644.614	539.168	NA	NA	20898120	NA	NA	NA	NA	NA	NA	NA	NA	NA	NA	NA	NA	NA	NA	NA	NA	NA	NA	NA	NA	NA	NA	27921.4	NA	NA	NA	NA	NA	NA	NA	NA	NA	NA	NA	NA	NA	2.29958e+06	1983799	2.23687e+06	NA	NA	NA	NA	NA
3402	657.594	794.957	4817583	8961611	5794210	5.62996e+06	9415074	4050519	4.61872e+06	4512951	5044651	4.45388e+06	4134838	9206052	NA	3.64754e+06	NA	NA	4.26973e+06	58145.9	5332429	2512689	4.58633e+06	3463263	4.97752e+06	4.90631e+06	8280666	NA	3.59519e+06	NA	7.9104e+06	64635.9	5080161	3.27685e+06	NA	3.06418e+06	5567497	3792179	NA	NA	2.06877e+06	15204150	4.67832e+06	249896	NA	NA	2.03634e+06	NA	7235238
4696	657.594	792.77	4.05384e+06	8340368	5.35433e+06	5.62996e+06	8937862	4050519	4.39685e+06	4512951	5044651	4.45388e+06	3.44794e+06	9206052	NA	3300536	NA	NA	4.26973e+06	58145.9	5332429	2512689	4.21236e+06	2.33503e+06	4.71844e+06	4.8029e+06	7514483	NA	3.56947e+06	NA	7.9104e+06	NA	4.86391e+06	3.27685e+06	NA	2.92373e+06	5567497	3.5115e+06	NA	NA	1.21029e+06	15201153	4.24443e+06	NA	NA	NA	2.03634e+06	NA	6975374
14209	223.205	590.473	171344	1.06562e+06	3.16549e+06	20877782	13398616	9518972	16803184	NA	NA	436145	720939	NA	277120	NA	253898	229308	NA	NA	NA	187429	323329	3.14888e+06	4345271	9159551	NA	13810698	524757	170185	NA	NA	342761	181082	256548	4.63118e+06	1.75035e+06	1.73795e+06	NA	NA	4.12989e+06	260067	220807	198825	213188	217107	238804	271026	222465
3408	653.633	546.732	NA	125223	NA	766130	984451	710122	1.18158e+06	1.21183e+06	875182	NA	NA	NA	NA	NA	NA	NA	NA	NA	NA	NA	NA	306118	770718	384408	374627	882190	394674	NA	NA	NA	NA	NA	NA	NA	NA	NA	NA	NA	NA	13849050	9822218	11736785	NA	NA	NA	NA	264946
3422	466.28	626.809	NA	NA	65003	NA	NA	NA	NA	NA	NA	NA	NA	NA	NA	NA	NA	NA	NA	NA	NA	NA	NA	166939	NA	NA	NA	NA	NA	NA	NA	NA	NA	NA	NA	NA	NA	NA	NA	NA	NA	10017623	8559594	6.92893e+06	5.33693e+06	5817935	6.19172e+06	5579592	16724500
3425	141.959	807.945	20038924	14675375	12505662	14420718	13981331	16486339	14344982	15793037	13636391	15948467	16764763	13743671	14322929	14011072	14464986	14545701	14078976	14634592	13934190	14360013	14833353	16286862	16144498	13934977	14100715	14162098	14585197	14722694	14934253	14262471	14277352	14241519	14131733	14655326	13711327	14001508	13922135	14425651	13102788	13732956	17456140	15908454	12734668	15444385	13401172	13622415	13966588
3426	506.348	612.528	NA	NA	774561	NA	NA	NA	NA	NA	NA	NA	NA	NA	NA	NA	NA	NA	NA	NA	NA	NA	NA	NA	NA	NA	NA	NA	NA	NA	NA	NA	NA	NA	NA	NA	NA	NA	NA	NA	NA	11832345	10264624	8814653	7.01324e+06	7891697	9253210	9254801	974928
3429	751.529	594.125	NA	NA	NA	37599.8	NA	NA	NA	NA	NA	432591	559879	127906	1.26014e+06	419622	92500.7	NA	781133	NA	112100	20719198	157976	NA	NA	228090	44979.1	NA	66881.4	NA	790596	175418	NA	363023	1.01625e+06	2603192	14927928	102664	195571	177045	31455.9	NA	NA	NA	NA	NA	NA	NA	NA
3430	341.236	713.266	53218.1	80820.3	218232	15471956	14528249	9539072	12990781	14686617	12605145	10168499	11934473	14460223	16226233	11294024	17304370	16641022	13100358	13453428	13109860	14320910	13658562	5.4866e+06	12949945	18296660	13319901	17728354	16292349	17462902	13896269	15757833	17947960	17078952	13905644	16613616	19040248	20504588	18472894	20711382	16320519	165404	118142	133496	147472	80307.3	263455	307097	160990
4529	178.086	323.695	14179.6	19847.5	579663	3.12046e+06	2.09135e+06	2.84965e+06	4460699	3.00347e+06	3.94952e+06	1.70881e+06	2.52814e+06	3.89231e+06	3.60917e+06	4830742	5.74644e+06	5883820	2.82847e+06	3.67667e+06	15494815	6.05896e+06	7640239	2.68822e+06	3.86402e+06	3.16766e+06	4347398	6646019	4.39024e+06	7609744	3.00626e+06	2.38737e+06	20711266	4.43068e+06	3480543	4.38436e+06	2490572	4480920	7.95805e+06	4.0543e+06	7518755	945932	831520	1017538	844966	868484	942688	1.13182e+06	2214994
3431	645.617	555.192	NA	66892.1	590587	NA	NA	NA	NA	NA	NA	NA	NA	NA	NA	NA	NA	NA	NA	NA	NA	NA	NA	NA	NA	NA	NA	NA	NA	NA	NA	NA	NA	NA	NA	NA	NA	NA	NA	NA	NA	3214835	2.09807e+06	2.43277e+06	NA	NA	NA	NA	NA
3434	658.138	552.219	NA	NA	20689430	204096	161596	288983	187934	NA	NA	NA	NA	NA	NA	NA	NA	NA	NA	NA	NA	NA	NA	NA	NA	NA	NA	NA	NA	NA	NA	NA	NA	NA	NA	NA	NA	NA	NA	NA	NA	423985	113087	344836	NA	NA	NA	NA	NA
3436	293.209	635.428	888460	667531	512430	2.35551e+06	2.15766e+06	1.81002e+06	1.75945e+06	1.58157e+06	1.40287e+06	1.25921e+06	1.56404e+06	1.4261e+06	1.12772e+06	2991399	1.4101e+06	11205872	2.1224e+06	4407780	7213847	1.98375e+06	6.05422e+06	20687492	1.79005e+06	1.5586e+06	925152	1.48986e+06	1.10032e+06	10839617	2.10645e+06	5380738	10196947	1.58798e+06	5.60704e+06	3144027	2.03611e+06	3278367	1.66458e+06	1292467	1.28525e+06	919938	938828	1.12318e+06	955317	835410	961532	1.27881e+06	1.35634e+06
17812	248.1	480.434	NA	NA	NA	NA	NA	NA	NA	NA	NA	NA	NA	NA	NA	NA	NA	NA	NA	NA	NA	NA	NA	NA	NA	NA	NA	NA	NA	NA	NA	NA	NA	NA	NA	NA	NA	NA	NA	NA	NA	NA	NA	NA	NA	NA	20644294	NA	NA
3662	116.071	53.0422	71449.2	120067	423439	5.60222e+06	6.66829e+06	12522642	11666897	9662537	10309422	7967699	8829677	10132053	10175672	15526062	11048976	3.49929e+06	3.77712e+06	4733336	6741292	5936328	6.69154e+06	10993606	8969268	9213972	13398915	9795370	12960862	4791919	4.85774e+06	3531363	5230228	7923498	6458183	8.12941e+06	9075817	8876785	14073064	11152706	11701863	18418256	18451294	15948420	13946137	15870093	17147292	18631450	14612152
3443	325.214	656.76	81965.7	90999.6	NA	192501	183388	159100	143966	154745	122059	1.64526e+06	1.74661e+06	1.12589e+06	1.42702e+06	5594663	2098729	468194	336851	431910	664112	733456	619737	1.03001e+06	1659204	1.22734e+06	141638	254566	196758	762492	492055	525182	1.53396e+06	376932	373462	2676541	1.73408e+06	2.2062e+06	3.43954e+06	262031	2.08347e+06	1300376	889198	857566	410800	385236	608246	909991	7.80109e+06
3446	189.123	48.9016	20821.5	14568.9	840791	8771806	11681768	5862156	16893286	18868154	18119722	13926748	6.65745e+06	4304861	4.6337e+06	5066644	6.05385e+06	7288104	8.26624e+06	5408478	4.20808e+06	8.01928e+06	4875674	6931745	3.30318e+06	3.51972e+06	2.56574e+06	4.01296e+06	2.98555e+06	9456011	15708748	14893760	8121007	14139703	20313414	3.96181e+06	10154071	3.52668e+06	4.16787e+06	3.49916e+06	5.04859e+06	13233755	7368160	12326647	7.07726e+06	5580553	11800773	11893943	12405102
3449	245.096	112.588	NA	13539.1	NA	230249	211352	1.93305e+06	502312	355442	511656	515968	459704	1.75244e+06	397748	2.56138e+06	456265	504676	358754	1.32831e+06	1.42131e+06	451666	1.04308e+06	1.77039e+06	367248	432386	592264	812588	638815	456812	368420	353686	408777	406872	502138	411419	409441	451143	602221	460066	624280	17566492	20566626	16623333	14044226	19640644	16704630	15059169	10470567
3455	586.835	416.101	NA	NA	NA	NA	NA	NA	NA	NA	NA	NA	NA	NA	NA	NA	NA	NA	NA	NA	NA	NA	NA	NA	NA	NA	NA	NA	NA	NA	NA	NA	NA	NA	NA	NA	NA	NA	NA	NA	NA	104726	103740	NA	NA	NA	NA	NA	7403500
3465	279.11	511.074	NA	NA	NA	8818480	8963708	9749151	20464044	17664616	15749195	6.63522e+06	5178196	13570090	8675837	6.26799e+06	16381319	4244142	4.19715e+06	4.77836e+06	3.42697e+06	5.84875e+06	6671606	3.80416e+06	14796127	12773391	17787444	11628757	17284582	5147469	8019941	6703477	3654903	11146884	8007179	10783349	12291177	10624103	12196579	16772161	8766980	NA	NA	NA	NA	NA	NA	NA	NA
3466	471.417	765.221	NA	NA	NA	5212491	7987149	6111620	12461964	11794170	8447070	6.48227e+06	11475458	11359341	14472648	16255882	18196116	2653707	5385249	3.09649e+06	4.35204e+06	3.59897e+06	7405315	8154421	13341861	12619473	12240326	17317762	20461528	5.10215e+06	4946606	4291750	8932993	5952234	6361516	14601365	9564445	13498906	18290634	9542614	16700304	NA	NA	NA	NA	NA	NA	NA	NA
5416	159.013	50.3401	20441090	17709408	9129004	12147269	12143178	5801394	11337583	11122351	10949801	11283123	11926815	7.90634e+06	12190612	6.30757e+06	11376661	9358613	9656825	4653802	6657986	10895293	7916767	3.28412e+06	13839367	12608568	10889607	10556809	11526409	11096159	10225975	8878720	12029032	11611590	9860631	11909546	11611667	11657532	9807875	11556654	11070173	NA	91348.3	NA	142213	NA	NA	151405	163481
3471	265.105	378.258	27457.4	25329.7	46457.1	18330556	15019157	13309460	7.31253e+06	6195177	5466279	13374176	14832972	13838987	6.8562e+06	5.30174e+06	5.5279e+06	17189092	18725830	15636291	12115705	12749369	13729067	7974757	8140838	9971124	4745022	7456644	6.45102e+06	16997732	20310434	20431154	10985242	11729770	13475549	14024185	15838912	8351397	6447560	7363106	6703167	163433	169380	210121	152806	164225	165377	154858	99285.1
3473	170.096	562.053	360600	326066	320038	361872	355068	351500	323206	351621	346388	345884	366946	358200	355415	407546	305481	343777	364686	308219	322031	318330	326248	2496006	306323	390030	364193	350306	378815	310282	360227	347655	353494	380200	303252	356443	365490	386006	353728	370514	344897	3091095	2.35828e+06	4.62667e+06	2190206	1.96688e+06	4.70871e+06	13319687	2552859
3475	587.546	722.63	3239200	6656857	1.52243e+06	2771210	2.98047e+06	2.82005e+06	13704376	2847400	5697125	5.58168e+06	5.32063e+06	5.94489e+06	4.48292e+06	14333133	3.24878e+06	3458775	4867086	6.39597e+06	5374030	5.42169e+06	3.45109e+06	1.67032e+06	3.41955e+06	3.67872e+06	3517761	9330905	7456406	2.9741e+06	2.49506e+06	8596250	6846288	4146375	6.43999e+06	12060472	2.38887e+06	6.511e+06	5.6429e+06	3.78297e+06	3.10433e+06	5158628	4955310	2.59522e+06	6884835	2356868	10634569	17046338	5.40458e+06
917	213.148	453.364	43957	44859.2	104944	4.96204e+06	5.16121e+06	9223492	6753125	6005635	5387052	10238210	11164246	20333380	8.25087e+06	12816377	7.41028e+06	3.88693e+06	4.05681e+06	4254866	7.82679e+06	5809866	5453951	7433480	3499538	4.46295e+06	4865073	4404932	4463440	3.62448e+06	8664749	8893541	3.72976e+06	9071888	10592587	6843944	12025005	5.88176e+06	5.90065e+06	8.13123e+06	4274152	124964	105893	103939	99489.1	179939	150291	127951	122282
3493	199.087	423.23	NA	NA	70836.9	8.11408e+06	7534536	10268048	12030685	10615385	11110890	8738622	8.12216e+06	6776531	13772227	10389501	8880962	2.194e+06	2.27192e+06	1.97624e+06	3283092	3728506	2.97965e+06	12359622	14527387	13759837	16450233	20273250	17631722	4905067	6199166	5.14137e+06	6259098	8512812	7286433	9093121	8636999	12372745	13554695	11724631	17661202	158931	126547	111829	94533.7	107516	114026	95995.1	73363.5
3494	307.224	665.73	305627	301709	152929	1.37499e+06	1.87892e+06	1436778	1.74522e+06	1.86437e+06	2.09983e+06	3.03188e+06	3.44743e+06	4182351	4404367	3.94653e+06	5025754	3.60399e+06	2.22291e+06	3.36743e+06	2.9704e+06	1.7529e+06	2.1537e+06	5262304	3.87517e+06	2.4125e+06	1.69088e+06	4.18964e+06	3.06781e+06	1.72212e+06	2494358	3.22928e+06	4.30254e+06	6.9893e+06	20268522	8335852	7219095	8934345	3.48449e+06	3.03774e+06	3600378	159255	162255	194278	213282	123821	225643	186700	388405
3496	164.082	48.6889	NA	NA	489545	8.27029e+06	8683800	17295144	11963797	12062652	13631891	10221150	9702199	18700936	10956602	20255134	11008302	8013638	8657997	16230120	17335108	8794808	15161313	17293260	8.21776e+06	9893660	11641599	14231094	11547018	7.96583e+06	9768950	9458390	10199461	11364408	9305433	10070821	12419424	10378829	11769454	11513569	11582024	14144395	11871519	13764307	14918166	12946169	12971209	12254219	9699848
3504	253.216	652.384	688950	495477	279297	595141	602161	635349	606404	610806	687551	642991	742230	663474	620342	657305	665325	657029	618689	547264	585749	531660	546541	20222972	555591	583097	543421	721345	593278	653038	638265	666185	793517	574328	720662	848631	723669	868161	570251	580589	575689	452095	560985	558448	411607	476804	507819	651027	636765
98150	237.085	144.382	NA	NA	20202080	NA	NA	NA	NA	NA	NA	NA	24209.1	23600.2	NA	24689.4	15495.6	NA	NA	NA	NA	NA	NA	19039.5	17406.1	NA	14608.4	30823.6	21638.8	NA	NA	NA	NA	NA	NA	NA	NA	NA	NA	NA	NA	436809	481265	394819	343515	454319	352910	278112	NA
3507	470.297	323.457	NA	NA	NA	NA	NA	NA	NA	NA	NA	NA	NA	NA	NA	48234.9	NA	NA	NA	NA	NA	NA	NA	NA	NA	NA	NA	NA	NA	NA	NA	NA	NA	NA	NA	NA	NA	NA	NA	NA	NA	522231	473136	432973	642986	726161	714946	534501	10030350
4674	163.976	825.779	16503165	14174636	13919934	14986993	15745251	17224180	15110253	15837470	16058544	17341492	17115642	15131423	15221649	15522778	14834473	15334909	14436379	14835125	14949469	15871044	15169235	16353003	18031474	14519552	15383643	14904717	14779595	13569217	15305249	15061733	14099005	15513459	15760686	14197298	14301361	15110425	14852538	14546496	15972377	15898085	16668456	16425741	14543444	16078408	15069730	15021100	13672131
3520	134.033	41.8399	NA	NA	25398	8.23777e+06	8.02328e+06	17930616	16559918	15351103	18184352	10493343	8.04074e+06	17411334	12387585	15537582	14286938	5.61842e+06	4.79912e+06	7328061	7.77865e+06	6.69149e+06	7142566	18684712	10400425	11243414	18031452	20085964	15250461	5.1646e+06	7.40291e+06	5459091	6.52487e+06	12485531	10002379	10080877	10993336	12838270	14966612	14827662	15688244	7980052	8340497	5934716	5716206	7137655	7.85754e+06	8145803	13679526
3526	225.11	487.406	587050	281344	232941	381240	515747	814679	561994	360096	457702	421220	532804	428063	311002	437566	475177	382367	284317	315918	322658	263717	398663	1.87503e+06	432772	411458	644710	569131	435097	403615	432916	305643	386024	332873	637813	302695	236565	301710	364669	364423	340043	1.29229e+06	1.29743e+06	897547	762249	799531	1.23962e+06	1.29153e+06	1.58019e+06
6672	277.068	410.989	NA	NA	105869	NA	NA	NA	NA	NA	NA	NA	NA	NA	NA	NA	NA	NA	NA	NA	NA	NA	NA	NA	NA	NA	NA	NA	NA	NA	NA	NA	NA	NA	NA	NA	NA	NA	NA	NA	NA	20042040	17167364	16138426	9502813	8443521	10422595	9581591	411136
3530	104.071	51.6286	25441.1	44389.3	140793	792227	685670	6240503	1.94272e+06	1.45144e+06	2314442	1.38475e+06	912025	5.35694e+06	832141	3.9796e+06	1.07171e+06	1.08675e+06	773058	3.37455e+06	2506475	981874	3190299	3.877e+06	1.07337e+06	1.06264e+06	2.19281e+06	4348039	2.45207e+06	1.0694e+06	809222	758410	954438	762670	805310	886144	984427	1.21091e+06	1.08522e+06	1.21894e+06	1.21728e+06	4311979	4.7563e+06	3.92054e+06	2.09528e+06	3.2492e+06	2.84015e+06	2.55214e+06	11717310
5012	173.029	516.93	19967530	15714981	10806402	15725613	13154331	14379352	14861081	14438088	13820358	15189721	14518277	13034954	12650011	12340329	12415244	13834364	13876379	13077886	12789694	13823849	13910210	9754868	14818120	14546172	14371662	14444944	13942624	14578820	14029854	14219602	14783901	13564671	12536297	14161196	14227332	14554477	14321719	14332165	12376347	11994675	13872029	14308185	13356745	13751998	12655859	11403780	13802175
3547	271.06	479.035	NA	NA	19935880	957108	1.10776e+06	918867	791283	818902	685286	949563	812613	222788	995954	628014	276990	279699	715086	360454	NA	260924	114510	553962	209772	576065	467898	149611	357724	NA	377630	513720	NA	279284	225709	922296	1.08565e+06	570720	587707	743584	493920	NA	NA	NA	NA	NA	NA	NA	NA
3551	406.258	576.29	NA	NA	96989.8	NA	NA	38541.8	NA	NA	NA	NA	138061	NA	89070.4	151604	NA	NA	NA	NA	NA	NA	NA	111019	NA	81351.9	81485.9	NA	132145	NA	NA	NA	NA	97255.7	87006.2	NA	NA	NA	56552.5	NA	NA	NA	NA	NA	NA	NA	NA	NA	283211
3558	367.121	44.4006	NA	NA	576744	NA	NA	NA	NA	117248	NA	NA	147670	NA	NA	NA	NA	NA	NA	NA	NA	NA	NA	NA	NA	NA	NA	NA	NA	NA	NA	NA	94784.7	NA	272153	NA	123953	NA	NA	100029	NA	10485143	12038360	6144494	5442630	13995247	9193193	6.22549e+06	3.92594e+06
3562	209.118	349.203	NA	NA	NA	7.79204e+06	5923359	6469816	354054	318200	358747	4.6034e+06	9180401	9978652	778245	1.75802e+06	1.056e+06	18701188	16082431	17947628	13313673	10335856	12508184	1.86323e+06	2494615	2.38294e+06	477598	709180	533546	19836736	18079214	15498110	9648222	2290991	5.91814e+06	8507402	5.35171e+06	5212427	1.38487e+06	561101	1.17985e+06	92256.7	104857	50158.1	58615	72904.2	87660.2	115926	NA
27139	327.289	731.31	7.06799e+06	6.14359e+06	210666	1.53969e+06	874365	849391	11808330	923272	5175016	5.46794e+06	6801421	5.56406e+06	946377	17301242	1.00046e+06	848525	3.56279e+06	5675953	7.26349e+06	7.51782e+06	534446	1.20384e+06	6773035	1583305	1226046	10364879	12011472	347652	686885	10130267	9649927	7253376	6175324	15666767	2.19657e+06	6393698	5.40343e+06	922055	1.34793e+06	4.13188e+06	7.58491e+06	421735	5.93275e+06	622522	12015014	19054908	6912791
3567	533.417	766.231	NA	NA	NA	2.65923e+06	9915621	5956586	9910315	19374902	10147170	9599857	10839039	15583941	14439206	10584315	19790548	1062690	3.67581e+06	1.90291e+06	498758	762021	1.42578e+06	4.45358e+06	3.43958e+06	4674485	7630090	2.32687e+06	6828559	1.39223e+06	5.40293e+06	7.36317e+06	897308	5.37642e+06	7.55337e+06	10385937	13773396	5166493	5679997	13826250	2.88408e+06	NA	NA	NA	NA	NA	NA	NA	NA
3569	448.306	639.488	NA	NA	247676	NA	NA	NA	NA	NA	NA	NA	NA	NA	NA	NA	NA	NA	NA	NA	NA	NA	NA	NA	NA	NA	NA	NA	NA	NA	NA	NA	NA	NA	NA	NA	NA	NA	NA	NA	NA	19773668	18494954	17136128	10156082	11610167	6337069	6.66634e+06	1.2079e+06
21198	615.576	713.331	1.11658e+06	2.0358e+06	869200	668352	1.45178e+06	1.29009e+06	1.75966e+06	618805	1.03955e+06	1.30845e+06	550480	348653	729024	480978	421200	1.49853e+06	1.75728e+06	522588	1368918	1.2691e+06	1.40163e+06	422047	545639	611853	1.3629e+06	542213	2.05874e+06	2.66425e+06	1.49947e+06	598015	1.10737e+06	556770	712268	1.3414e+06	533787	502704	448542	1.85436e+06	1.19248e+06	2.08275e+06	2.78585e+06	19744034	2.2309e+06	1.58528e+06	1.47659e+06	470832	563113
3379	683.139	529.487	NA	NA	19714992	NA	NA	NA	NA	NA	NA	159106	285113	288395	157130	403154	187446	3.71384e+06	3.851e+06	6386887	4.00267e+06	3.52224e+06	4.26791e+06	NA	NA	NA	NA	NA	NA	NA	NA	NA	NA	NA	NA	NA	NA	NA	NA	NA	NA	NA	NA	NA	NA	NA	NA	NA	NA
3592	271.108	511.099	NA	NA	NA	3.74789e+06	4.07372e+06	4321774	6148183	4864572	5456946	5.02885e+06	5513468	5.06815e+06	8408184	11608453	9406757	2313511	1.84348e+06	1.5695e+06	3561325	2.97645e+06	2.61309e+06	7.20615e+06	9125235	8558049	9432051	10752256	12004170	2.32833e+06	2.86097e+06	2.34999e+06	3252629	4.59128e+06	3.50007e+06	10357150	8024578	10296765	18034348	7.30313e+06	19682970	NA	NA	NA	NA	NA	NA	NA	NA
3594	252.129	440.83	84594.8	86598.1	28322.8	9973886	10691753	8349019	11942133	12385376	10611195	15380907	12849180	14498396	11659809	9131227	12255162	4431642	6.22356e+06	4.30814e+06	3536893	6711236	3868532	7.21043e+06	4.95154e+06	8515827	4.9874e+06	3198306	3.74725e+06	4834639	11332222	11751422	3.29239e+06	13070800	11703336	11214462	19661406	8988132	6.94744e+06	10278074	4.188e+06	73961.5	71797.2	54723.7	75775.6	59625.2	69288.9	83616.9	71408.9
3596	168.065	456.824	22367.1	43250.9	50699.6	14713777	12884607	13729307	5.44876e+06	4542887	5.34104e+06	11708202	14177444	10986363	4925070	12874926	8.13773e+06	15351212	19641736	16482878	9893529	14501847	12182959	7.95624e+06	10005830	10482037	3797777	4.62286e+06	4.07779e+06	12802713	15564734	16937462	5.92366e+06	9769112	9900720	15420294	12982607	13403290	11594162	3.82858e+06	7.83654e+06	532174	486377	418750	194083	278672	336669	351447	548330
3599	245.078	489.93	129120	86568.4	36094.1	108811	125691	122823	97818.9	81417.8	98424.8	93462.3	132568	157024	110447	83138.2	113328	476699	358262	522984	440207	383430	516225	19638402	98019.2	75679.4	127886	71017.7	132505	454844	267325	275236	372435	67663.9	183223	180957	123290	193266	92641.4	120687	95467.7	98483.4	73127.3	105702	67737.8	98671.5	67779.7	89304.8	57979.4
3603	225.102	556.079	NA	NA	878064	10462681	9949138	9842662	14929970	11907469	11510132	7.43666e+06	9086855	7.61547e+06	8.12913e+06	13596809	9924735	13227893	11296970	11640989	13312042	10872897	13563751	12981438	12464117	12485083	14550597	15170957	16328944	12708612	9573582	10163258	15117837	9528825	8600311	14586097	13107722	15611187	18476478	8.2964e+06	19601690	NA	NA	26410.2	NA	37108.8	39067.4	45887.2	31938.6
8997	225.102	555.994	NA	NA	878064	10462681	9949138	9842662	14929970	NA	NA	7.43666e+06	9086855	NA	8.12913e+06	NA	9924735	13227893	NA	NA	NA	10872897	13563751	12981438	12464117	12485083	NA	15170957	16328944	12708612	NA	NA	15117837	9528825	8600311	14586097	13107722	15611187	NA	NA	19601690	NA	NA	NA	NA	NA	NA	NA	NA
3607	230.248	554.027	794076	555073	1.55183e+06	2.79155e+06	2.83177e+06	2166697	1.51535e+06	1.64272e+06	1.39757e+06	1.979e+06	2.36305e+06	2.20327e+06	740507	838272	555024	947361	1.00507e+06	821803	741094	696633	822048	19584166	1.03601e+06	1.9994e+06	704396	826665	972096	689093	1.24241e+06	967863	737293	801557	762847	1.43954e+06	1.88792e+06	1.42773e+06	690677	1.89668e+06	1.10918e+06	3.23174e+06	3.43687e+06	3.24292e+06	2.05527e+06	1268111	3152771	2.40057e+06	4.67953e+06
3613	420.162	441.196	NA	NA	NA	NA	NA	NA	NA	NA	NA	NA	NA	NA	NA	NA	NA	NA	NA	NA	NA	NA	NA	NA	NA	NA	NA	NA	NA	NA	NA	NA	NA	NA	NA	NA	NA	NA	NA	NA	NA	4.93962e+06	5.46645e+06	2.05038e+06	5.01411e+06	4.84136e+06	3721928	3.0694e+06	126929
3614	692.325	598.04	NA	NA	NA	NA	NA	NA	NA	NA	NA	NA	NA	NA	NA	NA	NA	NA	NA	NA	NA	NA	NA	NA	NA	NA	NA	NA	NA	NA	NA	NA	NA	NA	NA	NA	NA	NA	NA	NA	NA	9362675	9422428	9658346	14783558	15434781	19570688	14289753	NA
3618	605.511	783.677	10212067	11711965	141303	5.35483e+06	5455478	10105529	13797167	6547554	6.32841e+06	8563238	10925629	8472357	116193	14363432	3.20166e+06	6.49069e+06	3.28186e+06	9573692	2.55418e+06	7.49127e+06	12866196	3.00941e+06	4514607	4.95638e+06	2.41814e+06	10977866	6681958	2835939	3.7285e+06	5.94975e+06	6714874	2.77921e+06	8549483	14509771	4.93894e+06	6721853	6.70632e+06	3.21015e+06	4.59471e+06	4.40288e+06	4422800	110201	8932222	NA	4.1666e+06	13156473	4281632
3625	550.628	688.488	2.12718e+06	2245596	798571	1.23927e+06	885743	859225	1156464	1.09787e+06	842635	743520	809845	1.15854e+06	891536	815783	830878	2.24675e+06	1.24014e+06	840122	1.11475e+06	1.03653e+06	1.28102e+06	8181319	832557	1.38901e+06	974869	720851	1.04021e+06	1.15511e+06	835044	721446	1.11712e+06	1.03005e+06	908794	1.12191e+06	1.08013e+06	1.10746e+06	1.04537e+06	867511	727484	1.38741e+06	907371	1.36267e+06	1.4248e+06	4.64432e+06	1.24423e+06	19501328	13532327
3629	288.192	327.581	NA	NA	NA	57983.2	67963.6	145482	122872	98827.4	88328.2	645855	380185	497509	320226	804709	389166	241078	152788	162237	161002	168508	160784	272199	164807	200996	177125	220208	181276	121517	248378	229909	193760	267347	236749	247019	221065	199356	235430	103467	193554	11122059	12006313	11527735	8744091	11681166	10552360	9602452	11446531
3801	565.422	733.457	40412.8	59151.1	NA	18900818	5956894	8.07948e+06	2.48987e+06	113891	11464927	199320	NA	78885.7	96056.4	82696.9	121378	15052153	370601	106290	18589942	14512371	76363.4	123466	100414	107253	6718805	5951155	1.41825e+06	5.08648e+06	7.14235e+06	6.35958e+06	3.14586e+06	12426336	137238	NA	6.07092e+06	5141968	3.90658e+06	1.55226e+06	13451880	6106079	4.36102e+06	94748.2	246267	17513970	18473536	5192990	8815582
3635	313.096	440.447	19202.3	20312.1	NA	12933298	13142031	10320806	11930951	12087255	9916593	16319378	14969821	13347364	10755265	9768267	12887546	7.03867e+06	8.24616e+06	6154128	5219829	8599344	5.38972e+06	7013017	5615420	10056408	4476167	3.06349e+06	3.69507e+06	7883358	13739835	13198547	5.11819e+06	12924521	13065926	12826756	19449008	11093352	7.6178e+06	11197669	5086023	51326.5	70269.7	NA	NA	83281.2	NA	52172.6	45239.7
3637	203.139	168.524	NA	NA	NA	65551.7	51216.3	98629.5	127310	89355.8	110283	452247	340752	399518	240828	579743	236243	186200	119749	94552.3	139626	232785	115101	263403	170851	205984	132912	235885	173066	115620	312585	201875	225616	251915	265473	203035	169151	242835	334942	106301	252127	11902179	11648724	9961753	7124149	9534502	9967415	7910692	11338851
3641	1290.27	569.191	NA	NA	NA	14451708	NA	NA	19433342	18778790	15313737	NA	NA	NA	NA	NA	NA	NA	NA	NA	NA	NA	NA	NA	NA	5.11767e+06	5.07346e+06	10270304	6.40959e+06	NA	NA	NA	NA	NA	NA	NA	NA	NA	NA	NA	NA	NA	NA	NA	NA	NA	NA	NA	NA
10652	114.092	278.981	NA	NA	NA	NA	NA	NA	NA	797638	726184	NA	NA	596662	NA	635697	NA	370686	401534	527908	458524	NA	NA	NA	NA	NA	744563	830996	NA	NA	499634	591047	NA	474892	NA	NA	NA	545296	943491	684694	NA	NA	NA	NA	NA	NA	18714852	NA	NA
3653	141.066	43.4032	18662.5	35567.3	277608	3.27028e+06	3336899	6.70478e+06	2408595	2.87257e+06	2.98973e+06	3.66222e+06	4035601	7811513	2.68512e+06	10015199	4.70519e+06	5.68473e+06	4238060	3.77838e+06	6.41199e+06	3.62518e+06	6.02418e+06	7258162	9587580	7.33015e+06	2.42431e+06	6496888	2997456	11648427	8828786	5.58021e+06	11788788	3.57931e+06	2.83149e+06	5329186	3.57998e+06	5437907	4476964	2587267	3910837	11281483	9249229	9238405	11566255	10724616	10514614	9386245	5542883
3657	284.197	370.282	NA	NA	39972	2.94328e+06	3717260	15479792	11933518	10749771	11802061	5899077	3.89433e+06	14598915	9551188	19379270	8444637	2.07128e+06	1.80634e+06	4.7555e+06	5341906	2.83683e+06	5.60158e+06	16524528	7251471	6342714	12467991	18258710	11877845	1.93384e+06	3.65422e+06	2.81854e+06	3.20609e+06	7262085	6296996	6234452	6.58505e+06	7.71602e+06	12746655	10056445	13312869	64043.6	87021.3	73460.6	74110.2	59083.6	71838.3	62920.4	46875.8
3660	796.479	597.648	NA	NA	NA	NA	NA	NA	NA	2.05928e+06	1.69656e+06	NA	NA	7528813	NA	9985861	NA	NA	8.01781e+06	NA	NA	NA	NA	NA	NA	NA	10681847	NA	NA	NA	2.40602e+06	6475708	NA	NA	NA	NA	NA	NA	8.17095e+06	5319971	NA	NA	NA	NA	NA	NA	289564	NA	NA
16099	415.303	649.992	572925	528333	447943	539473	542577	562017	496657	553088	512842	563231	552547	665680	637337	750581	702452	454953	567301	585504	591820	533078	525010	19317134	617299	592956	636651	548821	529126	560424	549320	582720	613652	521413	543295	1.37027e+06	610282	546724	574482	576147	598009	504872	514339	671395	764190	538645	602457	616561	545916
3669	297.241	661.587	2.20942e+06	3.65064e+06	1.18956e+06	3853546	3306350	3.18181e+06	3721106	3.52509e+06	3.90208e+06	4.35746e+06	3688869	3.70088e+06	14394543	19309390	14673387	2470301	3.65772e+06	3108378	3319553	3.63477e+06	3.47726e+06	9633834	11112780	6.16831e+06	3.8406e+06	9505240	5.48527e+06	3.72099e+06	3.37745e+06	3.51378e+06	4.05044e+06	3.16746e+06	3.36505e+06	7815996	4.3872e+06	9818737	15416853	5.21557e+06	12434566	1.45278e+06	564335	1.14416e+06	1703628	1.28775e+06	1.67672e+06	1.59778e+06	3.56988e+06
4642	294.157	416.937	NA	NA	NA	871762	405863	726896	NA	NA	NA	NA	375504	NA	NA	NA	NA	746110	NA	NA	NA	881883	371972	19303998	207038	330619	NA	NA	NA	513074	NA	NA	513581	NA	272971	1.39558e+06	346120	904046	NA	NA	17024220	NA	NA	NA	NA	NA	NA	NA	NA
3671	267.193	643.217	160793	614858	315458	807969	808510	828905	682653	613493	670436	2.74513e+06	4442992	4022090	2761873	2.82182e+06	2.28434e+06	3348947	2.04416e+06	2.58281e+06	7.97774e+06	3986817	4.49049e+06	8445586	1979043	2.16193e+06	1.06587e+06	2.4251e+06	1.7295e+06	4.91339e+06	1.64191e+06	1.87036e+06	14068599	4436937	19303368	5113371	3036039	4.20962e+06	2.19327e+06	1717709	1.82063e+06	231431	172485	209359	353087	204101	333128	321376	506159
13287	221.151	574.036	255585	393251	172792	2460283	2.13359e+06	2.917e+06	3.50508e+06	2.744e+06	3.09722e+06	1.76104e+06	2.16544e+06	2.56975e+06	4236514	4.77338e+06	6.1163e+06	1003578	869245	714840	1495151	1.38739e+06	1.08701e+06	5435869	5.48992e+06	3.26248e+06	3877396	8.08904e+06	4981944	2.22604e+06	1.55163e+06	1.42415e+06	1.9557e+06	2.83124e+06	2.04084e+06	6092195	3.9998e+06	7.40346e+06	15263956	6614196	19295010	270882	295362	340449	264357	265239	268923	272050	303615
3672	362.096	45.0226	NA	NA	1.78374e+06	12241019	12577664	4.01337e+06	12094150	13908751	13722997	16313818	19177044	12006992	13037602	4.17945e+06	17352418	9850779	11605759	11224273	16169133	15630066	15649061	5.449e+06	9182119	13843572	11623315	5046032	8.19097e+06	12745036	13072698	12310455	19294372	18241146	14566918	14291315	15883823	14224775	7.27103e+06	17470162	6.051e+06	714735	1081380	1.17542e+06	1925928	927314	826835	1.8005e+06	1.24495e+06
3674	430.389	628.221	1.83853e+06	1.16522e+06	13864479	1.52529e+06	1153136	1.28914e+06	968025	1.05986e+06	1.26357e+06	1.21851e+06	1.15715e+06	1.12075e+06	1.2471e+06	1.0133e+06	1.00752e+06	1.82326e+06	1.45632e+06	1.12403e+06	1.12762e+06	1.16083e+06	1.12613e+06	19278888	2.34179e+06	960372	942419	1.13192e+06	978060	1.28062e+06	1.06232e+06	1.24325e+06	1.44757e+06	1.16198e+06	1.28175e+06	2.04502e+06	2.00642e+06	1.99078e+06	1.32365e+06	2.23703e+06	1.60899e+06	6980463	4.51632e+06	4708027	3.6636e+06	2.70323e+06	3.34683e+06	5.76931e+06	11803939
105338	231.084	114.158	NA	NA	19266154	40173.5	NA	NA	64721.6	61411.3	53547	NA	NA	251868	NA	205152	39711.5	122093	96226	409239	163561	51742.3	131982	NA	31104.7	37497.9	59089.2	81082.4	51036.3	81604.8	83273.7	85622.5	36548.6	58087.4	NA	56657.3	79423.5	67542.2	59149.4	66062.6	NA	938130	1251308	921724	1.03451e+06	1.1957e+06	1.26291e+06	946786	231934
10137	560.517	765.102	19264906	1.2724e+06	1.10894e+06	6042660	2.00738e+06	2.45036e+06	1.56984e+06	NA	3.16212e+06	970287	1.34196e+06	NA	1.26744e+06	NA	1309914	4.10863e+06	NA	NA	5564535	4.6027e+06	1.18544e+06	1.32337e+06	1649476	1045283	1.96425e+06	2.57859e+06	1.6538e+06	2051142	2.05123e+06	2129228	1919970	4628373	1.06624e+06	1.55155e+06	1.94987e+06	1.75622e+06	1.91734e+06	1.37339e+06	2865690	2.88499e+06	1.92033e+06	4.05861e+06	959385	4707949	6674535	2.56923e+06	2.89778e+06
3681	619.115	508.237	NA	NA	218212	NA	NA	NA	NA	NA	NA	NA	NA	NA	NA	NA	NA	NA	NA	NA	NA	NA	NA	NA	NA	NA	NA	NA	NA	NA	NA	NA	NA	NA	NA	NA	NA	NA	NA	NA	NA	NA	NA	NA	NA	NA	NA	NA	13156064
3693	113.071	43.0191	25887.4	50089.3	248248	4.7713e+06	4867734	18459328	10446224	10514404	9531351	6128802	5275414	15196055	7.36726e+06	18032904	7740468	3.33345e+06	3.19241e+06	8395355	8127951	4.14924e+06	6792871	17133924	5394785	5.37808e+06	9119728	9394299	9295113	2.87183e+06	4.24935e+06	3.8173e+06	4.30901e+06	6.04342e+06	8555568	6922997	6662917	6940755	7.51964e+06	9311184	8.18951e+06	5.56563e+06	4634960	6075190	5760758	5.29084e+06	5.36117e+06	6036070	13044941
3694	647.532	687.861	NA	73360.2	NA	3456418	3.16714e+06	3.77159e+06	12899756	12381023	11605531	1.26836e+06	2.34773e+06	2661719	632690	NA	NA	10853819	9495333	4807881	14100675	8770463	9513437	NA	3.69122e+06	4372953	9325065	7046130	6848931	19156378	5967563	7109659	8.3865e+06	4491425	4.37943e+06	4733950	4.47936e+06	6.26531e+06	5.09457e+06	4335468	4378005	NA	NA	NA	NA	NA	NA	NA	357438
3695	199.13	462.259	356909	445463	694984	3.85847e+06	5585089	6431484	8808420	9550770	3.35052e+06	542348	416381	311305	688533	470714	567896	373904	300326	293768	NA	298705	186010	12957200	7.5085e+06	7.97259e+06	8.24258e+06	6.3219e+06	6.84427e+06	284991	279796	280280	279892	269556	287436	5.25645e+06	7.17731e+06	15585545	19148680	3.96474e+06	8277567	222445	283755	216973	214784	213863	285995	253080	296672
3696	213.185	587.329	582097	647541	1.18933e+06	3467102	3.81071e+06	4709186	5.34451e+06	5.7283e+06	5254178	2590230	1.83328e+06	2.56051e+06	4314548	4525312	4710487	1.94945e+06	2108597	2.10002e+06	1646928	1331502	1.4649e+06	19126006	3.51752e+06	3.43531e+06	4.32913e+06	5.83951e+06	5.15695e+06	1.67447e+06	2.63293e+06	3.23849e+06	1.71328e+06	4741202	3.21786e+06	2.89744e+06	3418071	3492970	5.29419e+06	4617088	5367307	526798	488169	499333	522124	486068	513839	530996	591741
3698	227.125	491.194	3.9304e+06	1.60937e+06	1.7705e+06	4991387	6.90237e+06	9030673	8656099	6543997	4.16432e+06	3.79004e+06	1.92597e+06	2.82893e+06	6.32782e+06	19106154	5.36119e+06	1.23256e+06	1.42635e+06	1.24577e+06	1.24717e+06	1.21268e+06	1.75639e+06	5226340	5.93074e+06	6.67014e+06	5.87937e+06	6.5524e+06	5.33498e+06	1.56878e+06	1.47463e+06	1.37289e+06	1.5875e+06	1.14845e+06	1140289	5.22754e+06	5519437	5102983	11939990	5431694	8008842	3.01568e+06	3143276	3.13271e+06	2.42463e+06	2.40819e+06	4.22048e+06	3.80311e+06	4.36013e+06
3706	195.099	442.559	140105	135901	73195.7	4.23324e+06	3.47342e+06	17189054	8780126	7.34904e+06	10360658	4764213	2955640	9674747	8417741	2.2493e+06	3.78014e+06	6.12279e+06	6.72316e+06	6.04266e+06	17415702	10274189	18159140	9776901	1.83951e+06	5.69429e+06	19086062	2.26767e+06	8504730	3.89851e+06	4540185	8.28597e+06	4.16439e+06	5983889	15348391	5.03384e+06	8.14171e+06	1980534	6.92795e+06	14115582	3.5345e+06	86355.4	85158.3	86890.9	76359.3	77975.1	82107.3	109387	140796
2580	227.175	483.197	84264.3	79675.4	120068	15241685	14213617	15851734	19064394	17077760	15661086	14879075	16591999	15838694	17389480	13976490	14812846	12583841	14017815	13657110	12519036	12462283	11979122	12699033	12616491	14169021	15849487	17650918	16016899	11757908	13326412	13611166	10579396	12655650	11478272	17349994	18409788	17150722	19048518	18459678	18191962	173542	122650	95518.7	79361.2	68876.4	95619.1	146723	99723.8
3823	505.232	368.085	NA	NA	NA	14816542	NA	16632537	15197476	NA	NA	16839380	15008172	NA	NA	NA	16185238	NA	NA	NA	NA	14866654	18497198	NA	12902828	14131111	NA	NA	NA	15878026	NA	NA	12834162	12736378	NA	13368284	19061234	NA	NA	NA	NA	NA	NA	NA	NA	NA	NA	NA	NA
3714	301.118	439.298	NA	NA	72076.2	98974	104456	399612	232821	171902	206455	204040	206755	579482	107928	603067	173669	370626	244568	255242	652653	407998	482009	488371	115012	229859	217742	168837	260740	182035	227865	344019	179210	245462	279874	187167	244065	211155	155077	114071	183277	12052725	11128082	11035128	12030050	15378286	13129853	11699938	12578354
3719	492.332	608.402	NA	NA	243690	NA	NA	NA	NA	NA	NA	NA	NA	NA	NA	NA	NA	NA	NA	NA	NA	NA	NA	NA	NA	NA	NA	NA	NA	NA	NA	NA	NA	NA	NA	NA	NA	NA	NA	NA	NA	5599754	4813555	2.37688e+06	3933688	5.11941e+06	4171513	4.06646e+06	47100.9
3723	277.214	672.734	2756460	2336791	422578	8591762	10407519	9828243	18418828	18014128	15131640	4555781	3.62978e+06	6466875	2467695	1.78972e+06	4.08768e+06	3.22104e+06	3.48822e+06	3.35241e+06	3.90826e+06	3241744	3.36457e+06	19001612	8.09004e+06	5147068	8886718	8338267	7141615	3689413	4.39234e+06	3.69589e+06	7.59364e+06	7.85004e+06	5.55561e+06	4.01725e+06	5.3326e+06	5.39726e+06	1.92033e+06	4040968	3.41414e+06	1.16339e+06	1.03446e+06	1.47981e+06	1.34746e+06	1.07995e+06	1.27445e+06	1.71512e+06	2301701
3728	344.134	52.921	NA	NA	NA	3.9702e+06	3.88078e+06	1.90831e+06	4829194	5.19768e+06	6615201	8449518	8179013	4.49141e+06	9409144	2140069	8971747	8454516	8227277	5.11437e+06	3.19561e+06	8671978	4.28525e+06	5218974	4637453	5337394	4558670	6516218	4828535	7806691	10060671	9278291	8291998	9738736	12458087	7.36796e+06	9478511	9067942	7389341	8504450	8699619	2.98749e+06	3.27611e+06	3.77701e+06	9181470	10297304	6837304	6.46293e+06	9462261
3730	270.15	533.308	NA	NA	NA	12098220	11937871	14226931	17932374	16530613	13676565	8907747	9463816	12035963	12147165	8028929	10198776	1.73774e+06	3.0722e+06	1954871	3352080	5217015	3.94016e+06	7.36083e+06	11997769	14241082	16711074	14423779	14977383	1.46587e+06	6964601	5998477	4.11272e+06	18958054	13065500	18531724	14148734	16412690	13416158	16437348	13952716	NA	NA	NA	NA	NA	33245.9	37002.7	NA
3731	197.114	439.371	65393	85809.6	46253.6	758471	593309	11100636	2.23379e+06	1.6516e+06	1.36924e+06	990399	741683	10799606	255431	412181	400149	3.06349e+06	2.42333e+06	5538370	18936570	3.89312e+06	18911786	4.26287e+06	480293	798234	1.12797e+06	934972	935714	4135377	3.18294e+06	4.12735e+06	4.11066e+06	4377953	8888053	411795	638347	463302	201400	529661	187162	NA	NA	NA	NA	NA	NA	NA	NA
9131	372.202	355.057	NA	NA	NA	591922	557504	4.47458e+06	128209	NA	130553	846365	754696	2384506	61939.8	357181	NA	1.41076e+06	593970	2.50883e+06	18920502	3.4813e+06	13386621	1.07357e+06	96298.9	273310	NA	92257.6	NA	4193503	NA	NA	10709852	1.24412e+06	1.88452e+06	412538	773578	351989	NA	NA	NA	104639	114914	NA	89899.2	96730.9	NA	NA	NA
3736	754.428	559.209	NA	36632.2	93259.1	3.36354e+06	3.75335e+06	1.72086e+06	1.02053e+06	999983	510214	8718478	6.07079e+06	4.37195e+06	8333674	7.12297e+06	2.44361e+06	5.15868e+06	7234312	4243436	6407359	18912446	12992892	6.06042e+06	1.27556e+06	7953873	3.76162e+06	755235	3032223	2010844	6.2311e+06	3.49944e+06	1.54591e+06	4.15465e+06	9842679	14635104	14312884	5.5129e+06	2.70798e+06	3.16648e+06	3.63144e+06	96489.8	88745.3	NA	96435.2	160995	132384	124680	79190
25564	265.104	445.436	65559.9	101977	86281.3	137409	185762	366193	187484	166400	190925	161519	196823	277756	195238	345749	177706	211733	157947	185004	319866	167967	202521	476556	116524	147028	168999	181580	142102	307814	143273	225593	207151	160994	243970	102713	135979	103787	103724	145026	104149	360712	360806	18862456	477466	521487	395706	268103	276184
3668	101.096	686.136	13021148	18196374	14161109	16969866	14042442	13151161	16372810	15953920	15412724	12315239	13259007	16294565	13324141	13726124	14006496	16403417	14715640	15151203	15383052	16323940	16997864	12380514	13320700	15660488	14913872	14636419	14841001	17730878	15275677	14719936	15967976	14675799	14605567	15748160	15989119	14085887	12994469	13834776	12577636	14649109	13584364	14106602	18130414	14196678	16185876	14748189	17317398
3748	480.219	49.6518	NA	NA	NA	NA	NA	NA	NA	NA	NA	NA	NA	NA	NA	NA	NA	NA	NA	NA	NA	NA	NA	NA	NA	NA	NA	NA	NA	NA	NA	NA	NA	NA	NA	NA	NA	NA	NA	NA	NA	4.56628e+06	3.15056e+06	4451744	3.87269e+06	2727962	3.76644e+06	3200685	1.28613e+06
3751	562.348	534.747	NA	NA	NA	NA	NA	NA	NA	NA	NA	NA	NA	NA	NA	NA	NA	NA	NA	NA	NA	NA	NA	NA	NA	NA	NA	NA	NA	NA	NA	NA	NA	NA	NA	NA	NA	NA	NA	NA	NA	465666	433591	228283	446871	438263	296363	245027	423065
[truncated: 7,960 more rows]
[truncated: 35 more columns]
