# Supplementary material for: Engineering Streptomyces coelicolor for heterologous expression of the thiopeptide GE2270A—A cautionary tale
Source: J Ind Microbiol Biotechnol. 2025 Jul 18;52:kuaf019. doi: 10.1093/jimb/kuaf019 (PMC12309360; doi:10.1093/jimb/kuaf019)
Supplement: kuaf019_Supplemental_Files [file kuaf019_supplemental_files.zip › Proteomics_Prosea.xlsx]

## Sheet: D621_QI_Top3_Results_Summary
D621
ID Filter = 1% FDR and Min 2 Peptides										Top 3 Peak Area
										24 h	48 h	72 h	96 h	144 h	Sum
Accession	Pbt Annotation	Pbt Cluster Order	Peptide count	Unique peptides	Max fold change	Highest mean condition	Lowest mean condition	Mass	Description	24h	48h	72h	96h	144h	Sum
AGY49580.1	R	1	1	1	Infinity	48 h	144 h	26684	PbtR [Planobispora rosea]	37368.2	99615	561.714	827.782	0	138373
AGY49581.1	G1	2	2	2	10.533	24 h	72 h	65586	PbtG1 [Planobispora rosea]	312723	81811.2	29689.8	48355.8	301207	773787
AGY49582.1	B1	3	8	8	5.06675	96 h	24 h	87203	PbtB1 [Planobispora rosea]	1.71138e+06	3.8232e+06	8.22139e+06	8.67111e+06	4.44638e+06	2.68735e+07
AGY49583.1	O	4	2	2	211.544	96 h	144 h	37026	PbtO [Planobispora rosea]	227834	531355	416355	2.27761e+06	10766.6	3.46392e+06
AGY49584.1;GGS80261.1	X	5	10	9	19.2242	96 h	24 h	23564	PbtX [Planobispora rosea]	3.22119e+07	1.81262e+08	8.9112e+07	6.19248e+08	1.25313e+08	1.04715e+09
AGY49585.1	M1	6	11	11	6.56692	24 h	48 h	40434	PbtM1 [Planobispora rosea]	2.49579e+07	3.80055e+06	5.39705e+06	4.71874e+06	1.92412e+07	5.81154e+07
WP_176728372.1;AGY49586.1	M2	7	8	8	5.02161	96 h	144 h	45764	MULTISPECIES: coproporphyrinogen III oxidase family protein [Bacteria]	3.13608e+06	6.81176e+06	1.46008e+07	1.4752e+07	2.93771e+06	4.22384e+07
AGY49588.1	B	9	8	8	3.79047	96 h	72 h	89424	PbtB [Planobispora rosea]	775838	1.96779e+06	694462	2.63234e+06	1.15825e+06	7.22868e+06
AGY49589.1	C	10	2	2	5.92241	96 h	72 h	33401	PbtC [Planobispora rosea]	205636	399449	88160.1	522120	286873	1.50224e+06
pdb|5W98|A	D	11	4	4	6.2607	48 h	24 h	37327	Chain A, PbtD	940461	5.88795e+06	3.47133e+06	5.59575e+06	1.84491e+06	1.77404e+07
AGY49591.1	E	12	9	9	8.74955	48 h	144 h	49785	PbtE [Planobispora rosea]	8.0921e+06	2.36465e+07	2.3502e+07	1.17901e+07	2.7026e+06	6.97333e+07
AGY49592.1	F	13	16	15	16.4583	48 h	96 h	63383	PbtF [Planobispora rosea]	7.19692e+06	2.51907e+07	1.14362e+07	1.53058e+06	1.64151e+07	6.17695e+07
AGY49593.1;GGS80314.1	G	14	14	14	9.10502	96 h	24 h	63766	PbtG [Planobispora rosea]	8.13079e+06	5.56069e+07	3.71935e+07	7.40311e+07	1.09183e+07	1.85881e+08
GGS80327.1;AGY49595.1	M3	16	10	10	8.47029	48 h	72 h	45517	coproporphyrinogen III oxidase [Planobispora rosea]	5.19663e+06	1.43334e+07	1.69219e+06	1.15282e+07	1.34981e+07	4.62485e+07
AGY49596.1	M4	17	5	5	7.9211	72 h	48 h	35687	PbtM4 [Planobispora rosea]	363992	236990	1.87722e+06	1.34172e+06	1.49801e+06	5.31793e+06
AAB39605.1			24	24	ni	48 h	72 h	43988	elongation factor Tu1 [Planobispora rosea]	388638566	9.13332e+08	2.29169e+08	8.56529e+08	6.46312e+08	3033981151
GGS80979.1			9	9	7.4368	96 h	24 h	11003	10 kDa chaperonin [Planobispora rosea]	1.09425e+08	5.32807e+08	5.76882e+08	8.13768e+08	4.79561e+08	2.51244e+09
WP_068926801.1;GGS92391.1;GGS92424.1			35	33	6.6278	72 h	96 h	55592	trypsin-like peptidase domain-containing protein [Planobispora rosea]	1.93423e+08	9.25263e+07	5.79739e+08	8.74708e+07	2.38813e+08	1.19197e+09
GGS72934.1			48	47	3.91276	48 h	96 h	57121	60 kDa chaperonin 2 [Planobispora rosea]	1.57451e+08	4.03751e+08	2.14618e+08	1.03188e+08	2.12407e+08	1.09142e+09
GGT00256.1			17	17	6.63955	48 h	96 h	30900	short-chain dehydrogenase/reductase [Planobispora rosea]	9.70194e+07	4.11565e+08	2.80945e+08	6.19869e+07	1.54109e+08	1.00563e+09
GGT03077.1			13	13	2.9451	144 h	72 h	13637	50S ribosomal protein L7/L12 [Planobispora rosea]	2.43113e+08	2.21913e+08	8.82865e+07	1.91328e+08	2.60013e+08	1.00465e+09
GIH88120.1			16	16	115.628	96 h	24 h	53459	glutamine synthetase [Planobispora rosea]	3.64585e+06	5.98649e+07	3.12671e+08	4.21564e+08	2.74906e+07	8.25236e+08
AGY49599.1			28	27	2.67227	96 h	24 h	76940	EF G [Planobispora rosea]	8.5598e+07	1.91391e+08	2.17689e+08	228740719	9.33947e+07	8.16814e+08
GIH87098.1			22	22	1875.15	96 h	24 h	35172	hypothetical protein Pro02_55060 [Planobispora rosea]	194527	6.63889e+07	3.46331e+08	3.64768e+08	9.30714e+06	7.86989e+08
GGS53407.1			17	17	12.2087	96 h	24 h	39691	branched chain amino acid ABC transporter substrate-binding protein [Planobispora rosea]	2.4378e+07	1.85886e+08	1.69832e+08	297623534	1.07006e+08	7.84725e+08
GGS68173.1			10	10	21.5903	48 h	24 h	35228	methionyl-tRNA formyltransferase [Planobispora rosea]	1.18499e+07	2.55843e+08	1.9219e+08	2.35281e+08	3.22466e+07	7.27412e+08
GIH88066.1			26	26	4.03928	96 h	24 h	52094	adenosylhomocysteinase [Planobispora rosea]	6.22308e+07	1.50876e+08	6.78085e+07	2.51367e+08	1.70053e+08	7.02336e+08
GGS60463.1			33	33	6.21792	96 h	144 h	59433	ATP synthase subunit alpha [Planobispora rosea]	9.51369e+07	1.66134e+08	8.45201e+07	2.29996e+08	3.69892e+07	6.12777e+08
GIH86975.1			19	18	5.20873	96 h	144 h	45339	enolase 1 [Planobispora rosea]	5.34348e+07	1.29833e+08	1.49551e+08	2.05133e+08	3.93824e+07	5.77334e+08
WP_068921791.1;GGS89167.1			13	13	9.10906	48 h	96 h	33413	30S ribosomal protein S2 [Planobispora rosea]	1.40686e+08	1.9569e+08	1.34223e+08	2.1483e+07	7.65243e+07	5.68606e+08
GGS45824.1			19	19	6.09743	144 h	48 h	37766	glutamine synthetase [Planobispora rosea]	3.62391e+07	3.2924e+07	200421621	8.80324e+07	2.00752e+08	5.58369e+08
GIH86946.1			20	20	7.79625	144 h	72 h	42145	4-hydroxyphenylpyruvate dioxygenase [Planobispora rosea]	8.38364e+07	1.27588e+08	2.16393e+07	156128252	1.68706e+08	5.57898e+08
GIH87758.1			10	10	3.2829	144 h	72 h	16621	hypothetical protein Pro02_61660 [Planobispora rosea] 30S	6.96605e+07	1.54536e+08	4.79922e+07	1.17306e+08	1.57554e+08	5.47049e+08
GGS46494.1			37	37	5.66479	48 h	24 h	84065	polyribonucleotide nucleotidyltransferase [Planobispora rosea]	2.96541e+07	1.67984e+08	1.56746e+08	122906622	5.89711e+07	5.36262e+08
GGS80985.1			32	31	9.24952	144 h	72 h	56959	60 kDa chaperonin 1 [Planobispora rosea]	7.09174e+07	130015497	2.15719e+07	108272018	1.99529e+08	5.30306e+08
GGS67385.1			39	39	4.93441	96 h	24 h	104669	vitamin B12-dependent ribonucleotide reductase [Planobispora rosea]	3.69173e+07	1.74153e+08	5.97445e+07	1.82165e+08	5.01262e+07	5.03107e+08
GIH87717.1			6	6	22.0487	96 h	24 h	16920	ribose-5-phosphate isomerase [Planobispora rosea]	1.03475e+07	7.7666e+07	1.1697e+08	2.28148e+08	3.07352e+07	4.63866e+08
WP_068924171.1;GGS57253.1			18	18	3.44642	48 h	24 h	35826	type I glyceraldehyde-3-phosphate dehydrogenase [Planobispora rosea]	3.51593e+07	1.21174e+08	9.53177e+07	8.50326e+07	9.62747e+07	4.32958e+08
GGS56033.1			34	34	9.23874	96 h	24 h	64466	peptide ABC transporter substrate-binding protein [Planobispora rosea]	1.70677e+07	8.91624e+07	1.28737e+08	1.57684e+08	2.50111e+07	4.17663e+08
AHG27102.1			6	6	2.28445	96 h	24 h	22985	L4P [Planobispora rosea]	5.50583e+07	7.11034e+07	8.58839e+07	1.25778e+08	7.88573e+07	4.16681e+08
GGS80594.1			21	20	4.05691	96 h	24 h	36988	DNA-directed RNA polymerase subunit alpha [Planobispora rosea]	3.38744e+07	7.11435e+07	1.31011e+08	1.37425e+08	3.96027e+07	4.13057e+08
GIH86648.1			5	4	76.9916	72 h	24 h	7227	cold-shock protein [Planobispora rosea]	3.63214e+06	6.66041e+07	2.79644e+08	1.91383e+07	4.21192e+07	4.11138e+08
GGS53258.1			25	25	2.81927	96 h	144 h	54570	30S ribosomal protein S1 [Planobispora rosea]	5.52809e+07	78668360	8.08493e+07	1.32435e+08	4.69747e+07	3.94208e+08
GGT03351.1			18	18	18.7189	72 h	24 h	38030	peptidase M48 [Planobispora rosea]	8.25688e+06	6.0739e+07	1.5456e+08	1.35059e+08	2.41939e+07	3.82809e+08
GGS47081.1			14	14	10.252	96 h	24 h	31222	ABC transporter substrate-binding protein [Planobispora rosea]	1.35373e+07	1.32371e+08	2.82296e+07	1.38784e+08	6.36366e+07	3.76558e+08
GGS60448.1			26	25	5.09563	144 h	96 h	51930	ATP synthase subunit beta [Planobispora rosea]	8.34949e+07	9.63798e+07	5.34019e+07	2.23211e+07	1.1374e+08	3.69338e+08
GGS81820.1			27	27	3.20704	96 h	144 h	45108	isocitrate dehydrogenase [NADP] [Planobispora rosea]	4.77025e+07	8.90818e+07	7.24891e+07	1.18627e+08	3.69896e+07	3.6489e+08
GIH87773.1			17	17	4.46953	48 h	96 h	30228	elongation factor Ts [Planobispora rosea]	5.61778e+07	1.70096e+08	4.04733e+07	3.80568e+07	5.1536e+07	3.5634e+08
GGS51953.1			24	24	5.53095	48 h	96 h	38878	sugar ABC transporter substrate-binding protein [Planobispora rosea]	5.32857e+07	1.36764e+08	8.28169e+07	2.47271e+07	5.57899e+07	3.53384e+08
GGS70297.1			4	4	8307.72	72 h	24 h	32853	hypothetical protein GCM10010156_31420 [Planobispora rosea]	41941	269202	3.48434e+08	1.10455e+06	198539	3.50049e+08
GGS81888.1			14	14	2.13098	48 h	72 h	34385	malate dehydrogenase [Planobispora rosea]	6.15198e+07	8.90616e+07	4.17937e+07	7.17614e+07	7.6313e+07	3.40449e+08
GGS52336.1			4	4	6.42446	48 h	24 h	14625	peroxiredoxin [Planobispora rosea]	2.13062e+07	1.36881e+08	3.74673e+07	3.2648e+07	111862918	3.40165e+08
GGS81978.1			17	17	10.4015	96 h	24 h	36514	BMP family ABC transporter substrate-binding protein [Planobispora rosea]	1.24172e+07	6.02872e+07	1.13928e+08	1.29157e+08	1.96096e+07	3.35399e+08
GGS88142.1			14	13	23.1384	72 h	24 h	31217	putative thiosulfate sulfurtransferase [Planobispora rosea]	7.92883e+06	9.87206e+07	1.8346e+08	3.27309e+07	1.11368e+07	3.33977e+08
GIH86650.1			10	9	7.5611	48 h	24 h	18802	peptidyl-prolyl cis-trans isomerase [Planobispora rosea]	1.60155e+07	1.21094e+08	5.44559e+07	1.15666e+08	2.51955e+07	3.32428e+08
AHG27116.1			12	12	1.73424	96 h	24 h	19301	L6P [Planobispora rosea]	4.6429e+07	6.05558e+07	7.20231e+07	8.05188e+07	5.75221e+07	3.17049e+08
GGS73560.1			9	9	9.48331	96 h	24 h	33320	6-phosphogluconate dehydrogenase [Planobispora rosea]	1.18106e+07	8.61145e+07	7.10101e+07	1.12003e+08	3.22572e+07	3.13196e+08
GGS66709.1			26	26	3.49868	48 h	24 h	80761	catalase-peroxidase [Planobispora rosea]	3.05459e+07	1.0687e+08	5.90573e+07	7.32281e+07	3.97791e+07	3.09481e+08
GGS60591.1			12	12	3.00641	72 h	24 h	39516	hypothetical protein GCM10010156_19150 [Planobispora rosea]	2.41781e+07	6.81867e+07	7.26892e+07	6.99427e+07	3.82593e+07	2.73256e+08
GGT03047.1			7	7	1.97753	144 h	72 h	15173	50S ribosomal protein L11 [Planobispora rosea]	4.25371e+07	5.60947e+07	3.82503e+07	5.99925e+07	7.56411e+07	2.72516e+08
WP_068922997.1;GGS48700.1			21	21	2.27568	48 h	96 h	45950	extracellular solute-binding protein [Planobispora rosea]	6.4474e+07	7.44167e+07	4.40908e+07	3.27009e+07	5.61326e+07	2.71815e+08
GIH87762.1			3	3	4.00145	96 h	24 h	13511	50S ribosomal protein L19 [Planobispora rosea]	2.7252e+07	4.31976e+07	3.51628e+07	1.09048e+08	5.45271e+07	2.69187e+08
GIH87742.1			26	26	3.25998	48 h	72 h	50415	trigger factor [Planobispora rosea]	3.33532e+07	8.92033e+07	2.73632e+07	4.65616e+07	6.99052e+07	2.66386e+08
GGS83181.1			18	18	15.2753	96 h	24 h	65834	oxidoreductase [Planobispora rosea]	7.71206e+06	7.16056e+07	4.74145e+07	1.17804e+08	1.81145e+07	2.62651e+08
WP_068928083.1;GGS75562.1;GGS47969.1			41	41	4.10637	96 h	24 h	92690	ATP-dependent Clp protease ATP-binding subunit [Planobispora rosea]	2.06594e+07	5.15201e+07	4.33581e+07	8.48353e+07	6.1254e+07	2.61627e+08
GGS66977.1			2	2	28.72	72 h	24 h	8621	hypothetical protein GCM10010156_27340 [Planobispora rosea]	3.57609e+06	3.0597e+07	1.02705e+08	6.50789e+07	5.80139e+07	2.59971e+08
GGS47172.1			22	22	3.72419	48 h	24 h	81699	hypothetical protein GCM10010156_02370 [Planobispora rosea]	2.08751e+07	7.77431e+07	4.3914e+07	7.24397e+07	3.58345e+07	2.50806e+08
GGS58038.1			12	12	13.5679	72 h	144 h	60834	signal peptide peptidase SppA [Planobispora rosea]	7.76321e+06	5.04295e+07	9.38476e+07	8.64083e+07	6.9169e+06	2.45366e+08
GGS77690.1			10	10	2.50319	144 h	24 h	32128	pyridoxal 5'-phosphate synthase subunit PdxS [Planobispora rosea]	2.65292e+07	5.43369e+07	3.40309e+07	6.40293e+07	6.64077e+07	2.45334e+08
GGS54423.1			22	22	1.82799	48 h	96 h	42682	S-adenosylmethionine synthase [Planobispora rosea]	4.39975e+07	6.47121e+07	5.33214e+07	3.54007e+07	4.53643e+07	2.42796e+08
GGT03188.1			6	6	9.33134	72 h	48 h	14712	nucleoside diphosphate kinase [Planobispora rosea]	2.46568e+07	1.07489e+07	1.00302e+08	4.08629e+07	6.61239e+07	2.42694e+08
GGS60259.1			11	11	8.43429	96 h	24 h	40256	acetyl-CoA acetyltransferase [Planobispora rosea]	1.00268e+07	5.89598e+07	6.96603e+07	8.45689e+07	1.31409e+07	2.36357e+08
WP_176728622.1			23	23	22.6274	96 h	24 h	162037	Ig-like domain-containing protein [Planobispora rosea]	5.85893e+06	2.50647e+07	5.17892e+07	1.32572e+08	1.30083e+07	2.28294e+08
WP_068921144.1;WP_203863751.1			46	9	2.89753	96 h	24 h	128286	DNA-directed RNA polymerase subunit beta [Planobispora rosea]	2.43715e+07	5.63803e+07	4.03468e+07	7.06172e+07	2.85362e+07	2.20252e+08
GGS65413.1			7	7	13.4482	48 h	24 h	12488	ferredoxin [Planobispora rosea]	5.70819e+06	7.67649e+07	2.41259e+07	7.06216e+07	4.10398e+07	2.1826e+08
AHG27118.1			5	5	5.47843	96 h	24 h	21676	S5P [Planobispora rosea]	1.75714e+07	3.6802e+07	3.81473e+07	9.62638e+07	2.8387e+07	2.17172e+08
GIH87724.1			5	5	10.281	48 h	24 h	19058	hypothetical protein Pro02_61320 [Planobispora rosea]	1.17137e+07	1.20429e+08	2.59844e+07	2.52226e+07	3.10809e+07	2.14431e+08
GGS66452.1			16	16	52.6158	144 h	72 h	28130	hypothetical protein GCM10010156_26640 [Planobispora rosea]	1.54929e+07	5.40209e+07	2.4974e+06	9.69202e+06	1.31403e+08	2.13106e+08
GIH88110.1;WP_068922536.1			14	14	8.34171	48 h	96 h	52821	hypothetical protein Pro02_65180 [Planobispora rosea]	3.51869e+07	8.60363e+07	2.38803e+07	1.0314e+07	5.13589e+07	2.06776e+08
GIH88109.1			20	20	5.97226	72 h	144 h	48404	dihydrolipoyl dehydrogenase [Planobispora rosea]	3.03476e+07	4.64112e+07	8.80881e+07	2.56219e+07	1.47496e+07	2.05218e+08
GGS81733.1			16	16	2.84927	48 h	24 h	41165	succinate--CoA ligase [ADP-forming] subunit beta [Planobispora rosea]	2.21977e+07	6.32471e+07	4.24603e+07	4.42731e+07	2.88752e+07	2.01053e+08
GGS70327.1;WP_068924441.1			11	11	31.4027	96 h	24 h	100669	protease [Planobispora rosea]	3.24692e+06	3.88051e+07	4.19648e+07	1.01962e+08	1.31595e+07	1.99138e+08
GIH87713.1			25	25	5.83187	72 h	144 h	95588	aminopeptidase N [Planobispora rosea]	1.73949e+07	3.8657e+07	6.56453e+07	6.02963e+07	1.12563e+07	1.9325e+08
WP_068922538.1;GGS99881.1			15	15	3.59526	96 h	144 h	50393	leucyl aminopeptidase [Planobispora rosea]	1.93862e+07	4.8975e+07	4.12397e+07	6.32957e+07	1.76053e+07	1.90502e+08
GGT03054.1			12	12	22.557	24 h	72 h	25316	50S ribosomal protein L1 [Planobispora rosea]	6.91232e+07	4.21148e+07	3.06438e+06	2.52692e+07	4.90856e+07	1.88657e+08
GGS60134.1			5	4	31.4926	72 h	24 h	9900	molybdopterin synthase sulfur carrier subunit [Planobispora rosea]	2.39194e+06	7.09668e+07	7.53284e+07	3.52772e+07	2.87633e+06	1.86841e+08
GGS66846.1;WP_203863375.1			31	30	5.60187	96 h	144 h	102325	pyruvate dehydrogenase E1 component [Planobispora rosea]	2.74305e+07	3.76925e+07	3.66818e+07	6.99095e+07	1.24797e+07	1.84194e+08
GGS58013.1			19	18	24.4612	72 h	24 h	32044	glycine/betaine ABC transporter substrate-binding protein [Planobispora rosea]	4.63064e+06	3.38539e+07	1.13271e+08	2.20359e+07	6.86395e+06	1.80655e+08
GGS58549.1;WP_068929130.1			11	10	39.8125	48 h	144 h	36155	ketol-acid reductoisomerase (NADP(+)) 1 [Planobispora rosea]	1.58881e+07	9.979e+07	3.81705e+07	1.88422e+07	2.5065e+06	1.75197e+08
GIH87775.1			10	10	21.2132	48 h	24 h	20870	ribosome-recycling factor [Planobispora rosea]	3.12486e+06	6.62883e+07	1.76847e+07	5.77807e+07	2.5516e+07	1.70394e+08
GGS54732.1			9	9	90.0372	72 h	96 h	27590	methyltransferase [Planobispora rosea]	7.77783e+06	1.50474e+07	1.42495e+08	1.58262e+06	2.99571e+06	1.69898e+08
GGS56958.1;WP_084780246.1			24	24	3.5547	96 h	24 h	76541	transketolase [Planobispora rosea]	1.6513e+07	3.05437e+07	2.97991e+07	5.86989e+07	3.12409e+07	1.66796e+08
GGS88267.1			9	9	7.83062	72 h	144 h	35032	folate-binding protein [Planobispora rosea]	7.96988e+06	3.6855e+07	5.8527e+07	5.59389e+07	7.47412e+06	1.66765e+08
GGS73833.1			6	6	9.44008	96 h	24 h	19825	hypothetical protein GCM10010156_35950 [Planobispora rosea]	8.19397e+06	2.36625e+07	4.29534e+07	7.73517e+07	1.38725e+07	1.66034e+08
GIH87095.1			14	14	40.8516	96 h	24 h	32622	phosphate import ATP-binding protein PstB [Planobispora rosea]	1.07278e+06	4.36784e+07	3.8436e+07	4.38249e+07	3.8946e+07	1.65958e+08
GGS52410.1;WP_068924807.1			12	12	2.72783	48 h	24 h	44429	serine hydroxymethyltransferase [Planobispora rosea]	1.66562e+07	4.54352e+07	3.27245e+07	4.22571e+07	2.86318e+07	1.65705e+08
GGS75337.1			10	10	11.1941	72 h	24 h	40308	hypothetical protein GCM10010156_37700 [Planobispora rosea]	7.83965e+06	3.86012e+07	8.77581e+07	1.57871e+07	1.40825e+07	1.64069e+08
GGS77626.1			7	7	4.72123	72 h	24 h	13178	hypothetical protein GCM10010156_40520 [Planobispora rosea]	1.23941e+07	1.71408e+07	5.85154e+07	4.36424e+07	2.98774e+07	1.6157e+08
GGS56565.1			3	3	17.8399	72 h	24 h	18300	hypothetical protein GCM10010156_13960 [Planobispora rosea]	3.26107e+06	3.07676e+07	5.81771e+07	5.68171e+07	1.17943e+07	1.60817e+08
GIH87090.1			22	22	6.29062	96 h	24 h	62125	energy-dependent translational throttle protein EttA [Planobispora rosea]	9.7791e+06	3.98304e+07	2.80236e+07	6.15166e+07	2.05676e+07	1.59717e+08
AHG27098.1			61	61	1.74665	96 h	72 h	145066	DNA-directed RNA polymerase, beta' subunit [Planobispora rosea]	2.645e+07	3.66072e+07	2.14928e+07	3.75403e+07	3.59444e+07	1.58035e+08
WP_068924138.1;GGS56969.1			12	12	9.05385	72 h	144 h	56696	glucose-6-phosphate isomerase [Planobispora rosea]	1.04391e+07	3.56165e+07	7.75437e+07	2.27386e+07	8.56472e+06	1.54903e+08
GGS61931.1			13	13	5.07371	72 h	24 h	36578	class II fructose-bisphosphate aldolase [Planobispora rosea]	1.2874e+07	3.016e+07	65318980	1.30688e+07	3.31085e+07	1.5453e+08
GGS57245.1			11	11	6.52579	96 h	24 h	41762	phosphoglycerate kinase [Planobispora rosea]	8.38105e+06	3.29912e+07	4.01079e+07	5.4693e+07	1.71458e+07	1.53319e+08
GIH87153.1			44	44	10.78	96 h	144 h	136619	alpha-ketoglutarate decarboxylase [Planobispora rosea]	9.59038e+06	3.53861e+07	4.53801e+07	5.75767e+07	5.34109e+06	1.53274e+08
GGS45470.1			13	13	5.41924	48 h	24 h	50180	aldehyde dehydrogenase [Planobispora rosea]	1.08263e+07	5.86701e+07	3.7303e+07	3.06353e+07	1.3839e+07	1.51274e+08
GIH88087.1			32	32	8.10119	96 h	24 h	105348	protein translocase subunit SecA [Planobispora rosea]	6.71078e+06	4.10443e+07	3.42987e+07	5.43653e+07	1.313e+07	1.49549e+08
GGS72510.1			8	8	10.4472	96 h	144 h	43173	homogentisate 1,2-dioxygenase [Planobispora rosea]	8.93578e+06	3.86399e+07	2.56047e+07	6.95874e+07	6.66087e+06	1.49429e+08
GGS58773.1			9	9	10.4873	96 h	24 h	62581	hypothetical protein GCM10010156_16800 [Planobispora rosea]	5.10923e+06	2.74464e+07	4.77745e+07	5.35822e+07	1.31552e+07	1.47068e+08
WP_068925786.1;GGS97189.1			20	20	6.39274	96 h	24 h	75615	prolyl oligopeptidase family serine peptidase [Planobispora rosea]	8.86616e+06	4.58836e+07	2.04337e+07	5.66791e+07	9.35074e+06	1.41213e+08
GGS83174.1			7	7	5.57234	48 h	24 h	38324	2-oxoglutarate ferredoxin oxidoreductase subunit beta [Planobispora rosea]	1.13135e+07	6.30428e+07	1.51134e+07	3.35796e+07	1.50132e+07	1.38062e+08
WP_068922545.1;WP_189243746.1;GGS99822.1			20	20	5.20083	96 h	24 h	32706	PspA/IM30 family protein [Planobispora rosea]	7.49723e+06	3.41525e+07	3.24294e+07	3.89918e+07	2.33542e+07	1.36425e+08
GGS60600.1			18	18	3.36807	96 h	24 h	70633	hypothetical protein GCM10010156_19160 [Planobispora rosea]	1.2546e+07	2.35645e+07	3.01844e+07	4.22557e+07	2.74134e+07	1.35964e+08
GGT00728.1			11	11	4.82698	96 h	24 h	32778	UTP--glucose-1-phosphate uridylyltransferase [Planobispora rosea]	9.51706e+06	2.36229e+07	3.15088e+07	4.59387e+07	2.46765e+07	1.35264e+08
GIH86799.1			8	8	12.422	96 h	24 h	27326	2,3-bisphosphoglycerate-dependent phosphoglycerate mutase [Planobispora rosea]	4.57549e+06	1.86671e+07	4.42142e+07	5.68369e+07	1.02081e+07	1.34502e+08
GGS49022.1			10	10	88.1595	96 h	24 h	82260	hypothetical protein GCM10010156_04600 [Planobispora rosea]	650793	2.29171e+07	4.51159e+07	5.73736e+07	5.23491e+06	1.31292e+08
GGS65375.1			6	6	19.4132	96 h	24 h	29680	cytokinin riboside 5'-monophosphate phosphoribohydrolase [Planobispora rosea]	2.41653e+06	3.35209e+07	3.60924e+07	4.69125e+07	1.06706e+07	1.29613e+08
GGS53435.1			11	11	3.61687	48 h	24 h	51032	pyruvate kinase [Planobispora rosea]	9.60837e+06	3.47522e+07	2.76717e+07	3.28641e+07	2.45666e+07	1.29463e+08
GGT06955.1			10	10	9.09428	72 h	24 h	53263	histidine ammonia-lyase [Planobispora rosea]	6.53983e+06	3.08105e+07	5.9475e+07	2.07289e+07	1.17905e+07	1.29345e+08
GGS66144.1			5	5	12.3115	96 h	24 h	18150	transcription elongation factor GreA [Planobispora rosea]	4.37774e+06	2.54957e+07	3.04578e+07	5.38966e+07	1.29066e+07	1.27134e+08
GIH87805.1			15	15	4.8181	72 h	144 h	35228	acyl-ACP desaturase [Planobispora rosea]	1.56961e+07	2.27777e+07	4.54092e+07	3.15624e+07	9.42472e+06	1.2487e+08
WP_141703621.1;GGS79918.1			15	14	6.86001	96 h	24 h	47027	M20/M25/M40 family metallo-hydrolase [Planobispora rosea]	7.50083e+06	1.79521e+07	3.4066e+07	5.14558e+07	1.24488e+07	1.23423e+08
GGT01793.1;WP_084781015.1			8	8	6.50491	96 h	24 h	39773	dipeptidase [Planobispora rosea]	7.25818e+06	2.98126e+07	2.21009e+07	4.72138e+07	1.56817e+07	1.22067e+08
GGS72948.1			6	5	33.9686	48 h	24 h	9658	molybdopterin synthase sulfur carrier subunit [Planobispora rosea]	2.14775e+06	7.2956e+07	9.91839e+06	2.65286e+07	9.52182e+06	1.21072e+08
GGS55840.1			23	21	7.58692	72 h	24 h	65480	proteasome-associated ATPase [Planobispora rosea]	5.92797e+06	4.09212e+07	4.49751e+07	2.12875e+07	7.81673e+06	1.20928e+08
GGT03711.1			6	6	808.196	96 h	24 h	25626	hypothetical protein GCM10010156_71980 [Planobispora rosea]	124719	6.51124e+06	12553988	1.00798e+08	639392	1.20627e+08
GGS60471.1			10	10	4.32815	96 h	24 h	28642	ATP synthase subunit delta [Planobispora rosea]	1.04714e+07	2.10742e+07	2.65316e+07	4.53218e+07	1.69468e+07	1.20346e+08
GGS72954.1			16	16	8.28799	48 h	24 h	45842	threonine synthase [Planobispora rosea]	6.48306e+06	5.37315e+07	4.0931e+07	11603672	7.34231e+06	1.20092e+08
GGS53591.1			3	3	98.6468	96 h	24 h	64245	multidrug ABC transporter ATP-binding protein [Planobispora rosea]	541921	1.13959e+07	4.57737e+07	5.34588e+07	7.96149e+06	1.19132e+08
GGS69778.1			9	9	3.84579	48 h	24 h	38270	ribonucleoside-diphosphate reductase subunit beta [Planobispora rosea]	1.10222e+07	4.23892e+07	1.31204e+07	3.69124e+07	1.49438e+07	1.18388e+08
GGS62623.1			40	40	2.41262	96 h	72 h	69050	chaperone protein DnaK [Planobispora rosea]	1.64696e+07	2.6819e+07	1.30343e+07	3.14468e+07	3.01205e+07	117890149
GGS61917.1			13	13	5.80066	96 h	72 h	46404	adenylosuccinate synthetase [Planobispora rosea]	1.19732e+07	3.81385e+07	6.93368e+06	4.02199e+07	1.98735e+07	1.17139e+08
GIH86998.1			6	6	52.6296	144 h	72 h	21528	50S ribosomal protein L25 [Planobispora rosea]	3.79173e+07	2.94735e+07	902346	1.19937e+06	4.74901e+07	1.16983e+08
GIH83361.1			5	5	12.8823	48 h	24 h	13936	hypothetical protein Pro02_17690 [Planobispora rosea]	4.43491e+06	5.71318e+07	2.10467e+07	1.54227e+07	1.89451e+07	1.16981e+08
WP_068922542.1;WP_189243748.1;GGS99838.1			12	12	6.95636	96 h	24 h	36695	aldo/keto reductase family protein [Planobispora rosea]	6.46589e+06	3.31764e+07	1.84377e+07	4.49791e+07	1.15339e+07	1.14593e+08
GIH86619.1			2	2	887.34	72 h	24 h	16740	FHA domain-containing protein [Planobispora rosea]	118815	736730	1.05429e+08	6.52844e+06	591233	1.13405e+08
GGS77459.1			7	7	2.69475	96 h	24 h	21706	hypothetical protein GCM10010156_40300 [Planobispora rosea]	1.26909e+07	2.33864e+07	2.27751e+07	3.41989e+07	1.961e+07	1.12661e+08
GGT09979.1			9	9	18.4717	72 h	24 h	18239	UPF0234 protein [Planobispora rosea]	2.128e+06	2.70013e+07	3.93077e+07	6.1434e+06	3.75408e+07	1.12121e+08
GGS54525.1;GGS78855.1			5	4	169.625	72 h	144 h	17920	transcriptional regulator [Planobispora rosea]	8.03091e+06	2.0105e+07	5.51051e+07	2.68243e+07	324864	1.1039e+08
WP_084781115.1;GGS68230.1;WP_203863174.1			68	68	28.2275	96 h	24 h	583330	non-ribosomal peptide synthetase [Planobispora rosea]	1.66819e+06	3.44245e+07	2.19407e+07	4.70889e+07	4.60571e+06	1.09728e+08
GGT02813.1			9	9	5.3225	48 h	24 h	25861	DtxR family transcriptional regulator [Planobispora rosea]	6.5753e+06	3.4997e+07	3.27516e+07	2.08641e+07	1.43275e+07	1.09515e+08
AHG27115.1			5	5	78.6605	144 h	72 h	14391	S8P [Planobispora rosea]	4.37728e+07	7.16697e+06	699465	2.79323e+06	5.50203e+07	1.09453e+08
GGS53549.1			12	12	4.36181	72 h	24 h	28237	indole-3-glycerol phosphate synthase 1 [Planobispora rosea]	7.29164e+06	2.86891e+07	3.18048e+07	2.63351e+07	1.51418e+07	1.09262e+08
AHG27106.1			4	4	22.096	72 h	48 h	13304	L22P [Planobispora rosea]	2.41329e+07	2.33033e+06	5.14908e+07	4.82138e+06	2.63826e+07	1.09158e+08
GGS58890.1			2	2	13.0715	72 h	24 h	8299	AsnC family transcriptional regulator [Planobispora rosea]	3.59431e+06	1.6703e+07	4.69829e+07	3.18909e+07	8.87513e+06	1.08046e+08
GGS51128.1			8	8	16.0766	96 h	24 h	30212	protein-tyrosine-phosphatase [Planobispora rosea]	2.61014e+06	2.98184e+07	1.67193e+07	4.19622e+07	1.6239e+07	1.07349e+08
GGS73826.1			6	6	18.7194	24 h	72 h	10973	30S ribosomal protein S6 [Planobispora rosea]	5.71036e+07	1.25202e+07	3.05051e+06	8.48183e+06	2.57705e+07	1.06927e+08
GGS53236.1			6	6	16.2167	72 h	48 h	28110	hypothetical protein GCM10010156_09840 [Planobispora rosea]	1.05853e+07	4.69876e+06	7.61986e+07	6.73151e+06	8.55839e+06	1.06773e+08
GGS65958.1			16	16	5.97836	96 h	24 h	60544	fumarate hydratase class I [Planobispora rosea]	6.70118e+06	2.61137e+07	2.23378e+07	4.00621e+07	1.1472e+07	1.06687e+08
GGS60145.1			2	2	41.6122	96 h	24 h	15876	peptidase [Planobispora rosea]	981837	2.87331e+07	2.47653e+07	4.08564e+07	1.13405e+07	1.06677e+08
AHG27100.1			9	9	123.371	144 h	72 h	11598	S10P [Planobispora rosea]	4.03314e+07	1.32123e+07	397046	3.52424e+06	4.8984e+07	1.06449e+08
GGS60891.1			15	14	2.85505	48 h	24 h	46953	sugar ABC transporter substrate-binding protein [Planobispora rosea]	1.0479e+07	2.9918e+07	2.11347e+07	1.94785e+07	2.46849e+07	1.05695e+08
AHG27107.1			12	12	2.52373	96 h	24 h	31022	S3P [Planobispora rosea]	1.12361e+07	2.03172e+07	2.07809e+07	2.8357e+07	2.38778e+07	1.04569e+08
GGS62458.1			7	7	7.24668	24 h	72 h	19000	hypothetical protein GCM10010156_21720 [Planobispora rosea]	4.24441e+07	2.46508e+07	5.85704e+06	6.01972e+06	2.51467e+07	1.04118e+08
GGS80569.1			8	8	24.8701	24 h	96 h	14491	30S ribosomal protein S13 [Planobispora rosea]	5.7947e+07	1.15324e+07	4.64372e+06	2.32998e+06	2.73382e+07	1.03791e+08
GGS73769.1			14	14	2.67257	96 h	72 h	39792	myo-inositol-1-phosphate synthase [Planobispora rosea]	2.18192e+07	2.05901e+07	1.01373e+07	2.70927e+07	2.16148e+07	1.01254e+08
GGS68221.1			6	6	23.0794	48 h	24 h	38445	iron siderophore-binding protein [Planobispora rosea]	1.69194e+06	3.90489e+07	2.59376e+07	2.76308e+07	6.27301e+06	1.00582e+08
WP_068927817.1;GGS96375.1			6	6	12.9732	72 h	24 h	15900	VOC family protein [Planobispora rosea]	3.19553e+06	2.11761e+07	4.14563e+07	3.07143e+07	3.61862e+06	1.00161e+08
GIH87744.1			8	8	12.4905	144 h	72 h	23479	ATP-dependent Clp protease proteolytic subunit [Planobispora rosea]	1.35695e+07	2.38044e+07	3.86249e+06	1.01381e+07	4.82446e+07	9.96191e+07
GGS46405.1;WP_084779670.1;WP_176728660.1			20	20	4.59008	48 h	144 h	106608	hypothetical protein GCM10010156_01360 [Planobispora rosea]	1.37636e+07	3.63167e+07	2.22049e+07	1.92458e+07	7.912e+06	9.9443e+07
GGS59131.1			22	22	2.87366	144 h	96 h	68350	GTP-binding protein [Planobispora rosea]	2.41294e+07	2.18749e+07	1.84738e+07	8.81708e+06	2.53373e+07	9.86324e+07
GGS81807.1			15	15	3.8577	48 h	24 h	41016	citrate synthase 2 [Planobispora rosea]	1.00388e+07	3.87268e+07	1.11074e+07	1.36958e+07	2.47592e+07	9.8328e+07
GGS74343.1			11	11	5.5868	48 h	24 h	37856	aspartate-semialdehyde dehydrogenase [Planobispora rosea]	7.73625e+06	43220856	23074958	1.1665e+07	1.25455e+07	9.82426e+07
GGS84042.1;CAC01620.1			31	31	4.58082	96 h	24 h	195359	hypothetical protein GCM10010156_48390 [Planobispora rosea]	7.20361e+06	2.26677e+07	1.50992e+07	3.29985e+07	1.94156e+07	9.73846e+07
WP_068925556.1;GGS67716.1			11	11	2.42342	48 h	144 h	63109	ABC transporter family substrate-binding protein [Planobispora rosea]	1.37916e+07	2.942e+07	1.50634e+07	2.57686e+07	1.21399e+07	9.61835e+07
GGS58335.1			7	7	2.32135	96 h	24 h	30464	hypothetical protein GCM10010156_16240 [Planobispora rosea]	1.26062e+07	1.55685e+07	1.80018e+07	2.92634e+07	2.0593e+07	9.60329e+07
GGT07895.1			10	10	2.25883	48 h	24 h	36062	glycine/betaine-binding protein [Planobispora rosea]	1.21573e+07	2.74613e+07	1.23628e+07	2.45557e+07	1.91899e+07	9.5727e+07
GIH86790.1			7	7	75.1161	72 h	24 h	17942	hypothetical protein Pro02_51980 [Planobispora rosea]	800496	2.3105e+06	6.01301e+07	8.71597e+06	2.34175e+07	9.53746e+07
WP_084780818.1;GGS75495.1			17	17	1.86892	72 h	144 h	56136	bifunctional lysylphosphatidylglycerol synthetase/lysine--tRNA ligase LysX [Planobispora rosea]	1.50482e+07	2.13705e+07	2.46477e+07	2.08564e+07	1.31882e+07	9.51111e+07
GGS56255.1			10	10	2.46535	72 h	24 h	54438	modulator of DNA gyrase [Planobispora rosea]	8.97434e+06	2.05873e+07	2.21249e+07	2.14145e+07	2.19256e+07	9.50267e+07
GGS80655.1			6	6	25.6768	24 h	72 h	16460	50S ribosomal protein L13 [Planobispora rosea]	47937654	8.79166e+06	1.86697e+06	4.3476e+06	3.16291e+07	9.4573e+07
GGS46673.1			14	14	12.9954	96 h	144 h	61341	ribonuclease J [Planobispora rosea]	3.86181e+06	1.95074e+07	1.99767e+07	4.74018e+07	3.64757e+06	9.43953e+07
GIH86800.1			10	10	471.152	72 h	24 h	25202	phosphate transport system regulatory protein PhoU [Planobispora rosea]	111112	1.62816e+07	5.23507e+07	2.12133e+07	3.79659e+06	9.37534e+07
GGS56239.1			6	6	22.5137	72 h	144 h	27109	enoyl-[acyl-carrier-protein] reductase [NADH] [Planobispora rosea]	3.64893e+06	1.0192e+07	6.12009e+07	1.51116e+07	2.71839e+06	9.28718e+07
GIH87611.1			14	13	3.79834	72 h	24 h	76542	oligopeptidase B [Planobispora rosea]	8.22662e+06	2.83432e+07	3.12476e+07	1.50518e+07	9.97753e+06	9.28468e+07
WP_068924137.1;GGS56963.1			15	14	10.0117	144 h	72 h	40008	transaldolase [Planobispora rosea]	2.12762e+07	2.35288e+07	3.79324e+06	6.06931e+06	3.79769e+07	9.26445e+07
WP_068921357.1			14	11	6.18081	96 h	24 h	61915	ATP-grasp domain-containing protein [Planobispora rosea]	6.22597e+06	2.70562e+07	1.13769e+07	3.84815e+07	6.97225e+06	9.01129e+07
GGS58275.1			10	10	5.15456	48 h	144 h	27410	electron transfer flavoprotein subunit beta [Planobispora rosea]	6.00893e+06	2.7245e+07	2.42655e+07	2.65377e+07	5.28562e+06	8.93428e+07
GIH88059.1			6	6	32.3968	96 h	24 h	48085	phosphomannomutase/phosphoglucomutase [Planobispora rosea]	1.61771e+06	8.05015e+06	2.46072e+07	5.24087e+07	2.50122e+06	8.9185e+07
AHG27119.1			3	3	6.57789	96 h	72 h	6724	L30P [Planobispora rosea]	11154059	1.95406e+07	4.72738e+06	3.10962e+07	2.23666e+07	8.88849e+07
GGS80586.1			10	10	2.55484	72 h	144 h	24444	30S ribosomal protein S4 [Planobispora rosea]	1.31052e+07	1.98804e+07	2.36211e+07	2.10807e+07	9.24565e+06	8.6933e+07
GGS51743.1			2	2	14.265	48 h	24 h	11291	dUTPase [Planobispora rosea]	2.31845e+06	3.30726e+07	2.20154e+07	1.4744e+07	1.45432e+07	8.66937e+07
GGS68238.1			4	4	57.0053	96 h	24 h	8647	protein mbtH [Planobispora rosea]	690600	3.12886e+07	1.20607e+07	3.93679e+07	3.13878e+06	8.65466e+07
WP_068926535.1;GGS58725.1			9	9	5.53037	48 h	24 h	49860	glutamate--tRNA ligase [Planobispora rosea]	5.48284e+06	3.03221e+07	1.57496e+07	1.88881e+07	1.59705e+07	8.64131e+07
WP_068924106.1;GGS56727.1			5	4	29.2934	72 h	96 h	30936	siderophore-interacting protein [Planobispora rosea]	5.14126e+06	2.34765e+07	4.098e+07	1.39895e+06	1.52906e+07	8.62873e+07
AHG27109.1			10	10	2.70771	144 h	96 h	8866	L29P [Planobispora rosea]	1.65859e+07	2.0413e+07	1.14312e+07	1.01379e+07	2.74506e+07	8.60186e+07
GGS58132.1;GIH84799.1			16	16	15.5831	96 h	24 h	94634	alpha-1,4 glucan phosphorylase [Planobispora rosea]	2.32221e+06	1.37872e+07	2.77014e+07	3.61874e+07	5.44438e+06	8.54425e+07
GGS62348.1			21	21	5.157	72 h	24 h	74698	acetyl-coenzyme A synthetase [Planobispora rosea]	5.13603e+06	2.60109e+07	2.64865e+07	2.09884e+07	6.58698e+06	8.52088e+07
GGT02786.1			11	11	1.82815	72 h	144 h	40050	citrate synthase 2 [Planobispora rosea]	2.02856e+07	1.62979e+07	2.3057e+07	1.27037e+07	1.26122e+07	8.49565e+07
WP_068927505.1			4	4	4.57287	72 h	24 h	23185	hypothetical protein [Planobispora rosea]	5.23225e+06	2.00752e+07	2.39264e+07	2.26783e+07	1.29205e+07	8.48326e+07
GGS73531.1			17	16	8.32096	96 h	24 h	91790	DNA gyrase subunit A [Planobispora rosea]	4.02778e+06	2.14887e+07	1.54228e+07	3.3515e+07	9.90425e+06	8.43586e+07
GIH87751.1			10	10	5.72597	48 h	144 h	34516	sulfonate ABC transporter substrate-binding protein [Planobispora rosea]	1.18222e+07	3.58715e+07	1.90231e+07	1.06624e+07	6.26471e+06	8.36439e+07
GIH83344.1			8	8	2.2189	72 h	144 h	43782	sugar ABC transporter ATP-binding protein [Planobispora rosea]	2.11674e+07	1.76452e+07	2.15679e+07	1.30449e+07	9.72011e+06	8.31456e+07
GIH87716.1			3	3	18.4078	96 h	24 h	18129	peptide deformylase 1 [Planobispora rosea]	2.05503e+06	1.90503e+07	1.57094e+07	3.78286e+07	8.20508e+06	8.28484e+07
GGS61829.1			7	7	3.07328	72 h	24 h	37994	putative phenylalanine aminotransferase [Planobispora rosea]	7.4507e+06	2.17049e+07	2.28981e+07	1.96632e+07	1.10347e+07	8.27516e+07
GGS68165.1;WP_068929280.1			6	6	21.0291	72 h	144 h	43960	acetylornithine deacetylase [Planobispora rosea]	5.32108e+06	2.67182e+07	3.57054e+07	1.14953e+07	1.6979e+06	8.09378e+07
GGS81254.1			7	7	15.4231	96 h	24 h	55689	hypothetical protein GCM10010156_45070 [Planobispora rosea]	2.17423e+06	2.22958e+07	1.6258e+07	3.35333e+07	6.61325e+06	8.08746e+07
AHG27113.1			8	8	8.77579	24 h	72 h	21449	L5P [Planobispora rosea]	4.01644e+07	1.14713e+07	4.57673e+06	8.22965e+06	1.60043e+07	8.04464e+07
GGS47886.1			12	12	4.95301	48 h	96 h	63335	2-isopropylmalate synthase [Planobispora rosea]	1.23983e+07	2.91604e+07	1.15771e+07	5.88742e+06	2.04074e+07	7.94306e+07
GGS58416.1			12	12	3.32701	48 h	24 h	54771	aspartyl/glutamyl-tRNA(Asn/Gln) amidotransferase subunit B [Planobispora rosea]	7.46231e+06	2.48272e+07	1.92832e+07	1.73548e+07	1.04551e+07	7.93827e+07
GGS56798.1			8	8	3.40452	48 h	24 h	26749	ABC transporter ATP-binding protein [Planobispora rosea]	8.03229e+06	2.73461e+07	1.9111e+07	1.01008e+07	1.4747e+07	7.93371e+07
AHG27105.1			7	7	12.6775	96 h	72 h	10637	S19P [Planobispora rosea]	2.76395e+07	1.21027e+07	2.59515e+06	3.28999e+07	4.09494e+06	7.93322e+07
GIH87647.1			12	12	93.1212	144 h	24 h	74783	hypothetical protein Pro02_60550 [Planobispora rosea]	502040	5.617e+06	7.35308e+06	1.89321e+07	4.67506e+07	7.91548e+07
GIH86645.1			11	11	6.93821	48 h	144 h	47063	serine--tRNA ligase [Planobispora rosea]	6.80826e+06	2.80723e+07	2.14144e+07	1.80837e+07	4.04604e+06	7.84247e+07
AGY49598.1			9	9	16.34	24 h	72 h	17510	S7P [Planobispora rosea]	3.36232e+07	1.48315e+07	2.05772e+06	3.0607e+06	2.47576e+07	7.83308e+07
GGS80528.1			6	6	13.3289	96 h	24 h	23951	adenylate kinase [Planobispora rosea]	2.37645e+06	2.06132e+07	1.59674e+07	3.16754e+07	7.29084e+06	7.79233e+07
GGS49129.1			13	13	41.7561	72 h	24 h	29283	lipoprotein [Planobispora rosea]	1.13481e+06	2.28164e+06	4.73854e+07	1.39707e+07	1.31233e+07	7.78958e+07
GGS49485.1			2	2	13.0565	48 h	24 h	10629	hypothetical protein GCM10010156_05220 [Planobispora rosea]	3.96841e+06	5.18134e+07	8.36217e+06	4.44121e+06	9.15442e+06	7.77396e+07
WP_068921806.1;GGS89046.1;GGT06328.1			15	15	6.58953	48 h	72 h	52007	gamma-aminobutyraldehyde dehydrogenase [Planobispora rosea]	1.41951e+07	2.86653e+07	4.35013e+06	9.19385e+06	2.12549e+07	7.76594e+07
GIH88102.1			2	2	42.8857	72 h	24 h	7622	hypothetical protein Pro02_65100 [Planobispora rosea]	820433	1.53544e+07	3.51849e+07	2.22646e+07	3.33199e+06	7.69563e+07
GGT02778.1			10	10	16.0636	72 h	144 h	39352	phosphoserine aminotransferase [Planobispora rosea]	9.59055e+06	1.44942e+07	4.28021e+07	7.28567e+06	2.66454e+06	7.68371e+07
GGS51937.1			20	20	3.08474	24 h	72 h	99430	aconitate hydratase [Planobispora rosea]	2.12342e+07	1.54617e+07	6.88363e+06	1.38473e+07	1.90536e+07	7.64805e+07
GGS60270.1			19	19	1.8702	48 h	24 h	47421	hypothetical protein GCM10010156_18690 [Planobispora rosea]	9.97116e+06	1.8648e+07	1.42015e+07	1.65316e+07	1.64734e+07	7.58257e+07
GIH87743.1			5	5	14.8181	144 h	96 h	23619	ATP-dependent Clp protease proteolytic subunit 2 [Planobispora rosea]	1.01251e+07	1.79308e+07	9.60384e+06	2.41121e+06	3.57296e+07	7.58006e+07
GIH87746.1			19	18	4.93738	96 h	24 h	96528	valine--tRNA ligase [Planobispora rosea]	4.97573e+06	2.20442e+07	1.54026e+07	2.4567e+07	8.29606e+06	7.52856e+07
GIH86959.1			12	12	9.46375	48 h	144 h	52673	cystathionine beta-synthase [Planobispora rosea]	1.33153e+07	4.42105e+07	5.42058e+06	7.62447e+06	4.67156e+06	7.52424e+07
AHG27101.1;CAA67347.1			11	11	5.66508	24 h	96 h	23302	L3P [Planobispora rosea]	2.78114e+07	6.66087e+06	8.65462e+06	4.90927e+06	2.71166e+07	7.51528e+07
GGS48201.1			12	11	4.6391	48 h	24 h	53262	glycine--tRNA ligase [Planobispora rosea]	4.75659e+06	2.20663e+07	1.796e+07	1.92709e+07	1.08213e+07	7.4875e+07
GIH87132.1			5	5	14.0663	48 h	96 h	15111	superoxide dismutase [Ni] [Planobispora rosea]	2.49877e+07	2.92106e+07	6.80322e+06	2.07664e+06	1.07163e+07	7.37945e+07
GGS62270.1			11	11	9.29939	96 h	24 h	40946	anion transporter [Planobispora rosea]	2.91474e+06	1.91799e+07	1.99757e+07	2.71053e+07	4.29743e+06	7.3473e+07
GGS75359.1			15	14	9.80512	96 h	144 h	72448	ATP-dependent zinc metalloprotease FtsH [Planobispora rosea]	8.95274e+06	1.65271e+07	1.18198e+07	3.24017e+07	3.30457e+06	7.30059e+07
GGS70028.1			9	8	5.57025	72 h	24 h	36145	aldo/keto reductase [Planobispora rosea]	4.46607e+06	1.65332e+07	2.48771e+07	1.70502e+07	8.99958e+06	7.19262e+07
GGS82105.1			8	8	5.67253	96 h	24 h	48247	dihydrolipoamide dehydrogenase [Planobispora rosea]	4.89366e+06	1.74111e+07	1.3255e+07	2.77594e+07	8.5657e+06	7.18849e+07
GGS73847.1			5	5	16.6201	24 h	72 h	15647	50S ribosomal protein L9 [Planobispora rosea]	3.30397e+07	8.75197e+06	1.98794e+06	4.08516e+06	2.36052e+07	7.147e+07
GGS74336.1			9	9	2.07671	96 h	72 h	44681	aspartokinase [Planobispora rosea]	1.20405e+07	1.40625e+07	1.05658e+07	2.19422e+07	1.24153e+07	7.10263e+07
GGT07338.1			14	14	1.88217	48 h	72 h	39628	cytochrome bc1 complex Rieske iron-sulfur subunit [Planobispora rosea]	1.37285e+07	1.86661e+07	9.91735e+06	1.41518e+07	1.42174e+07	7.06812e+07
WP_068923105.1;GGT05092.1			15	15	11.7704	96 h	24 h	135812	nitrate reductase subunit alpha [Planobispora rosea]	2.78485e+06	1.31417e+07	1.71507e+07	3.27789e+07	4.65056e+06	7.05068e+07
GGS63721.1			6	6	12.2781	72 h	144 h	36534	ABC transporter substrate-binding protein [Planobispora rosea]	5.2051e+06	2.09891e+07	3.56421e+07	5.64643e+06	2.9029e+06	7.03857e+07
GGS46390.1;WP_203863210.1			9	9	9.23239	48 h	24 h	36208	transcription termination/antitermination protein NusA [Planobispora rosea]	2.39207e+06	2.20845e+07	2.04448e+07	1.41261e+07	9.51904e+06	6.85665e+07
GGS45447.1			15	15	2.29742	96 h	48 h	47943	aspartate aminotransferase family protein [Planobispora rosea]	1.80287e+07	8.1557e+06	9.98967e+06	1.8737e+07	1.34893e+07	6.84004e+07
GGS75392.1			2	2	4.39546	96 h	24 h	13369	dihydroneopterin aldolase [Planobispora rosea]	6.30877e+06	1.14213e+07	1.58886e+07	2.773e+07	6.71737e+06	6.8066e+07
GGS65105.1			13	13	4.49292	96 h	24 h	65667	DEAD/DEAH box helicase [Planobispora rosea]	5.76691e+06	1.76065e+07	12496132	2.59103e+07	6.0744e+06	6.78542e+07
GGS55140.1			6	6	15.503	96 h	24 h	16811	hypothetical protein GCM10010156_12440 [Planobispora rosea]	1.90416e+06	1.76206e+07	1.53907e+07	2.95203e+07	3.32349e+06	6.77592e+07
GGT09589.1			5	5	9.88942	72 h	24 h	15493	hypothetical protein GCM10010156_77850 [Planobispora rosea]	3.37044e+06	1.23029e+07	3.33317e+07	9.69166e+06	8.83096e+06	6.75277e+07
GIH87719.1			9	9	8.18098	96 h	24 h	44951	UPF0256 protein [Planobispora rosea]	2.65756e+06	1.43394e+07	2.12754e+07	2.17415e+07	7.45845e+06	6.74723e+07
WP_068921022.1;GGS88229.1			2	2	15.7622	96 h	24 h	10989	DUF2470 domain-containing protein [Planobispora rosea]	2.06233e+06	1.85029e+07	8.35699e+06	3.25069e+07	6.03773e+06	6.74668e+07
GGT06606.1			9	9	5.22279	72 h	144 h	62465	hypothetical protein GCM10010156_75010 [Planobispora rosea]	7.33447e+06	9.67229e+06	2.43431e+07	2.145e+07	4.66094e+06	6.74608e+07
GGT04283.1			4	4	74.9086	96 h	24 h	27788	hypothetical protein GCM10010156_72660 [Planobispora rosea]	543889	5.01403e+06	1.83234e+07	4.07419e+07	1.24983e+06	6.58731e+07
GGT04184.1			6	6	59.5506	96 h	24 h	20252	TIGR03086 family protein [Planobispora rosea]	383673	1.62339e+07	2.08781e+07	2.2848e+07	5.26371e+06	6.56074e+07
WP_068926551.1;GGS58637.1			18	18	5.19271	24 h	96 h	55661	phosphoglycerate dehydrogenase [Planobispora rosea]	2.71052e+07	1.39063e+07	1.20209e+07	5.21985e+06	6.99173e+06	6.52439e+07
GIH87635.1			3	3	5.86858	72 h	24 h	8894	phosphoribosylformylglycinamidine synthase subunit PurS [Planobispora rosea]	4.44442e+06	1.56653e+07	2.60824e+07	9.82552e+06	9.19096e+06	6.52086e+07
WP_068920596.1;GGS61586.1			7	7	26.9237	72 h	24 h	42450	xylose isomerase [Planobispora rosea]	1.09101e+06	9.16258e+06	2.93739e+07	1.86206e+07	6.85602e+06	6.51041e+07
GGS61924.1			5	5	7.10719	48 h	24 h	15166	hypothetical protein GCM10010156_20830 [Planobispora rosea]	3.2176e+06	2.28681e+07	1.39548e+07	1.24516e+07	1.22904e+07	6.47825e+07
GGS59062.1			10	10	79.0067	72 h	144 h	36667	iron(III) dicitrate-binding protein [Planobispora rosea]	2.88295e+06	2.30886e+07	3.70003e+07	1.23392e+06	468318	6.46741e+07
GGS46422.1			5	5	9.73761	72 h	24 h	18068	ribosome-binding factor A [Planobispora rosea]	2.25902e+06	12764996	21997490	2.15292e+07	5.61692e+06	6.41676e+07
WP_068925510.1;GGS67537.1			6	6	14.0451	96 h	24 h	52456	FAD-binding oxidoreductase [Planobispora rosea]	1.67716e+06	1.47207e+07	1.76677e+07	2.35559e+07	6.41398e+06	6.40354e+07
GGS79073.1			4	4	19.2489	72 h	24 h	13519	hypothetical protein GCM10010156_42310 [Planobispora rosea]	1.84564e+06	9.02749e+06	3.55266e+07	1.03543e+07	7.18812e+06	6.39422e+07
GIH88097.1			4	4	88.0081	48 h	24 h	9910	hypothetical protein Pro02_65050 [Planobispora rosea]	348823	3.06993e+07	1.66939e+07	8.25814e+06	7.62616e+06	6.36263e+07
GGS60305.1			6	6	3.87632	96 h	24 h	54175	hypothetical protein GCM10010156_18760 [Planobispora rosea]	5.08897e+06	1.7001e+07	1.43192e+07	1.97265e+07	7.31406e+06	6.34497e+07
GGS59345.1			4	4	27.2188	96 h	24 h	85884	ABC transporter permease [Planobispora rosea]	988593	7.02319e+06	1.55947e+07	2.69083e+07	1.28778e+07	6.33926e+07
GGS48805.1			13	13	42.0908	144 h	24 h	74484	hypothetical protein GCM10010156_04320 [Planobispora rosea]	580486	2.14482e+07	8.719e+06	8.13328e+06	2.44331e+07	6.33141e+07
GIH86610.1			7	7	4.22543	144 h	96 h	19424	peptidyl-prolyl cis-trans isomerase [Planobispora rosea]	8.12095e+06	2.16161e+07	5.9275e+06	5.29098e+06	2.23566e+07	6.33122e+07
GGS75084.1			12	12	2.67528	48 h	24 h	47314	peptidase M20 [Planobispora rosea]	7.72813e+06	2.06749e+07	1.51165e+07	9.27555e+06	9.66409e+06	6.24592e+07
GGS64164.1			8	8	4.4779	48 h	24 h	22236	oxidoreductase [Planobispora rosea]	4.59966e+06	2.05968e+07	1.65415e+07	1.30233e+07	7.69581e+06	6.24571e+07
WP_068929096.1;GGS78500.1			13	12	25.5092	96 h	24 h	114970	non-ribosomal peptide synthetase [Planobispora rosea]	991267	1.48748e+07	1.6093e+07	2.52864e+07	5.19565e+06	6.24411e+07
GGT07344.1			7	7	3.23613	48 h	24 h	60567	cytochrome bc1 complex cytochrome b subunit [Planobispora rosea]	6.10035e+06	1.97415e+07	1.26427e+07	1.31525e+07	9.71798e+06	6.13551e+07
WP_068925703.1;GGT03276.1			25	25	3.02092	96 h	24 h	102490	Rne/Rng family ribonuclease [Planobispora rosea]	6.259e+06	1.87704e+07	7.88001e+06	1.89079e+07	9.05924e+06	6.08766e+07
GGS54458.1			6	6	5.71888	72 h	48 h	11476	30S ribosomal protein S13 [Planobispora rosea]	8.88968e+06	5.68507e+06	3.25122e+07	6.24888e+06	7.23772e+06	6.05735e+07
GGT03062.1			7	7	6.88774	48 h	24 h	28930	hypothetical protein GCM10010156_71260 [Planobispora rosea]	2.8721e+06	1.97822e+07	1.7313e+07	1.52724e+07	4.92513e+06	6.01648e+07
GIH86895.1			14	14	19.7076	144 h	96 h	41456	acyl-CoA dehydrogenase [Planobispora rosea]	1.76728e+07	1.29985e+07	1.46963e+06	1.30156e+06	2.56507e+07	5.90932e+07
WP_068927788.1;GGS73113.1			4	4	853.642	72 h	144 h	18726	YbhB/YbcL family Raf kinase inhibitor-like protein [Planobispora rosea]	478835	1.18983e+07	2.4766e+07	2.17209e+07	29012.2	5.88931e+07
GGT00153.1			8	8	10.3371	96 h	24 h	51057	type I glutamate--ammonia ligase [Planobispora rosea]	2.47793e+06	4.69872e+06	2.22812e+07	2.56147e+07	3.59997e+06	5.86725e+07
GGS60223.1			7	7	3.34933	96 h	72 h	31714	co-chaperone YbbN [Planobispora rosea]	8.28486e+06	1.51783e+07	5.50129e+06	1.84256e+07	1.05608e+07	5.79509e+07
WP_068924363.1;GGS69787.1			16	16	2.34567	48 h	96 h	81794	ribonucleoside-diphosphate reductase subunit alpha [Planobispora rosea]	1.61616e+07	1.7115e+07	7.60193e+06	7.29641e+06	9.48968e+06	5.76645e+07
GGS74106.1			4	4	17.9908	96 h	24 h	11502	antitoxin VapB [Planobispora rosea]	1.0384e+06	1.63893e+07	1.65307e+07	1.86816e+07	4.95144e+06	5.75914e+07
GIH86876.1			5	5	3.39677	48 h	24 h	26925	nucleotide sugar-1-phosphate transferase [Planobispora rosea]	7.04729e+06	2.3938e+07	8.44994e+06	8.2782e+06	9.68407e+06	5.73975e+07
WP_084781057.1;GGS67163.1			6	6	7.05052	72 h	96 h	17811	carbonic anhydrase [Planobispora rosea]	5.69442e+06	4.0212e+06	2.83252e+07	4.01746e+06	14802852	5.68611e+07
GGS60706.1			8	8	6.68774	48 h	24 h	49768	diaminopimelate decarboxylase [Planobispora rosea]	2.85026e+06	1.90618e+07	1.14704e+07	1.6433e+07	6.901e+06	5.67164e+07
GGS47737.1			4	4	19.8101	96 h	24 h	12574	histidine triad nucleotide-binding protein [Planobispora rosea]	1.1796e+06	1.50902e+07	5.67026e+06	2.3368e+07	1.08319e+07	5.614e+07
GGS74328.1			3	3	10.0591	96 h	72 h	19261	hypothetical protein GCM10010156_36590 [Planobispora rosea]	4.77792e+06	1.74523e+07	2.12206e+06	2.13461e+07	1.01946e+07	5.58929e+07
GGT02578.1			4	4	3.55664	48 h	24 h	32135	hypothetical protein GCM10010156_70760 [Planobispora rosea]	4.48423e+06	1.59488e+07	8.56153e+06	1.56773e+07	1.1173e+07	5.58448e+07
GGS77561.1			13	13	6.18313	48 h	72 h	65626	aspartate--tRNA ligase [Planobispora rosea]	1.08932e+07	1.99958e+07	3.23393e+06	1.13445e+07	1.02701e+07	5.57375e+07
GGS80672.1			6	6	3.41373	96 h	24 h	46936	phosphoglucosamine mutase [Planobispora rosea]	4.9737e+06	1.65398e+07	1.16074e+07	1.69789e+07	5.30151e+06	5.54012e+07
WP_068922472.1;GGS64156.1			15	15	13.896	144 h	72 h	77138	hypothetical protein [Planobispora rosea]	4.92341e+06	1.59733e+07	1.56912e+06	1.10332e+07	2.18046e+07	5.53036e+07
GGS60481.1			9	9	9.58179	144 h	72 h	19892	ATP synthase subunit b [Planobispora rosea]	1.68265e+07	3.76271e+06	2.6111e+06	7.02025e+06	2.5019e+07	5.52395e+07
GGS74979.1			4	4	157.251	72 h	144 h	22754	hypothetical protein GCM10010156_37240 [Planobispora rosea]	404612	2.03122e+06	4.86484e+07	3.66451e+06	309368	5.50581e+07
GGS51704.1			15	15	22.8917	96 h	24 h	72237	peptidase S9 [Planobispora rosea]	1.03864e+06	1.10397e+07	1.7793e+07	2.37762e+07	1.17562e+06	5.48231e+07
GGS56465.1			14	14	45.5673	72 h	24 h	43436	RNA-splicing ligase RtcB [Planobispora rosea]	737447	8.90036e+06	3.36035e+07	7.50276e+06	3.98251e+06	5.47265e+07
GGS73677.1			4	4	14.2145	144 h	72 h	48027	GntR family transcriptional regulator [Planobispora rosea]	2.84374e+06	9.82404e+06	2.54031e+06	3.33189e+06	3.61094e+07	5.46493e+07
GGS77667.1			6	6	2.37757	96 h	24 h	26881	putative transcriptional regulatory protein [Planobispora rosea]	6.5522e+06	1.4759e+07	8.47687e+06	1.55783e+07	8.86577e+06	5.42322e+07
GGS80602.1			7	7	3.81501	144 h	72 h	20548	50S ribosomal protein L17 [Planobispora rosea]	8.08048e+06	1.37434e+07	4.60378e+06	1.02201e+07	1.75635e+07	5.42112e+07
GGS68581.1			13	13	8.07994	72 h	24 h	55216	hypothetical protein GCM10010156_29370 [Planobispora rosea]	2.88418e+06	8.6531e+06	2.3304e+07	1.36649e+07	5.6799e+06	5.41861e+07
GGS79602.1			8	8	9.79563	96 h	144 h	41315	peptide chain release factor 2 [Planobispora rosea]	2.61266e+06	1.17104e+07	1.57893e+07	2.15287e+07	2.19779e+06	5.38389e+07
GIH86962.1			6	6	6.27464	96 h	24 h	42535	acetyl-CoA acetyltransferase [Planobispora rosea]	3.21243e+06	9.02724e+06	1.67248e+07	2.01569e+07	4.64523e+06	5.37666e+07
WP_068925984.1;GGS93071.1			26	26	5.27607	48 h	144 h	132873	methionine synthase [Planobispora rosea]	1.11547e+07	2.33678e+07	6.84881e+06	6.68989e+06	4.42902e+06	5.24902e+07
GGS82467.1			4	4	52.2761	72 h	24 h	8632	MerR family transcriptional regulator [Planobispora rosea]	539574	1.06752e+07	2.82069e+07	8.06466e+06	4.8792e+06	5.23655e+07
AHG27104.1			9	9	2.16534	24 h	96 h	30657	L2P [Planobispora rosea]	1.64367e+07	7.88545e+06	8.02514e+06	7.59085e+06	1.24221e+07	5.23602e+07
GGS77945.1			20	20	6.95794	96 h	24 h	73635	threonine--tRNA ligase [Planobispora rosea]	3.11896e+06	8.09423e+06	1.49191e+07	2.17015e+07	4.01329e+06	5.18471e+07
GGS50162.1			8	8	5.86336	96 h	24 h	53327	peptidase [Planobispora rosea]	3.47681e+06	1.04117e+07	1.35878e+07	2.03858e+07	3.92161e+06	5.17837e+07
GIH87485.1;WP_084781011.1			9	9	5.66659	96 h	144 h	34743	siderophore-interacting protein [Planobispora rosea]	8.07674e+06	1.63045e+07	6.76809e+06	1.73548e+07	3.06265e+06	5.15667e+07
GGS71037.1;WP_068923303.1			6	6	11.7703	72 h	24 h	19515	DUF4916 domain-containing protein [Planobispora rosea]	2.93481e+06	4.28754e+06	3.45437e+07	5.42021e+06	4.3609e+06	5.15471e+07
GGS46335.1			14	14	4.01724	48 h	144 h	63313	proline--tRNA ligase [Planobispora rosea]	6.85734e+06	2.06408e+07	1.1848e+07	6.70022e+06	5.13804e+06	5.11844e+07
GGS54444.1			2	2	6.09214	24 h	72 h	9411	DNA-directed RNA polymerase subunit omega [Planobispora rosea]	1.92346e+07	3.60548e+06	3.15729e+06	1.86909e+07	6.33588e+06	5.10242e+07
GGS65610.1			13	2	11.0474	96 h	72 h	74031	succinate dehydrogenase flavoprotein subunit [Planobispora rosea]	4.4855e+06	9.67515e+06	2.64334e+06	2.92019e+07	4.77732e+06	5.07832e+07
WP_068929156.1;GGS92198.1			8	7	3.67547	48 h	72 h	48359	ATP-grasp domain-containing protein [Planobispora rosea]	9.18334e+06	1.80006e+07	4.89749e+06	9.12736e+06	9.36697e+06	5.05758e+07
GGT03437.1			5	5	10.2393	96 h	144 h	22840	phosphoglycerate mutase [Planobispora rosea]	3.18906e+06	1.45397e+07	7.97421e+06	2.26527e+07	2.21234e+06	5.0568e+07
GGS64744.1;WP_068926893.1			9	9	6.84556	96 h	24 h	46547	hydrolase [Planobispora rosea]	3.47874e+06	8.25829e+06	8.91949e+06	2.38139e+07	6.00837e+06	5.04788e+07
GGS76861.1			16	16	2.8822	48 h	72 h	102451	glycine dehydrogenase (decarboxylating) [Planobispora rosea]	7.20877e+06	1.66574e+07	5.77941e+06	9.92981e+06	1.07855e+07	5.03609e+07
GIH87637.1			9	9	1.9851	72 h	96 h	24217	phosphoribosylformylglycinamidine synthase subunit PurQ [Planobispora rosea]	8.88049e+06	1.12523e+07	1.38277e+07	6.96576e+06	9.11012e+06	5.00363e+07
WP_068926531.1;GGS58749.1			18	18	2.63097	144 h	72 h	74214	M3 family metallopeptidase [Planobispora rosea]	1.05367e+07	1.15619e+07	4.94815e+06	9.92888e+06	1.30184e+07	4.99941e+07
GGS61897.1			3	3	8.59247	96 h	24 h	38332	phosphoribosylamine--glycine ligase [Planobispora rosea]	1.83491e+06	1.18542e+07	1.38832e+07	1.57664e+07	6.52219e+06	4.98609e+07
GGS48677.1			15	15	11.5952	24 h	144 h	60099	alpha-glucosidase [Planobispora rosea]	3.19198e+07	3.69833e+06	6.15788e+06	5.3269e+06	2.75285e+06	4.98558e+07
WP_068926473.1;GGS59025.1			8	8	6.56718	96 h	24 h	41299	signal recognition particle-docking protein FtsY [Planobispora rosea]	2.82034e+06	1.05047e+07	1.14079e+07	1.85217e+07	6.32475e+06	4.95794e+07
GGS47509.1			7	7	9.0525	96 h	24 h	31098	hypothetical protein GCM10010156_02840 [Planobispora rosea]	2.32613e+06	1.02502e+07	1.20389e+07	2.10573e+07	3.46166e+06	4.91342e+07
GGS58342.1			2	2	17.5283	72 h	24 h	23231	MBL fold metallo-hydrolase [Planobispora rosea]	1.45124e+06	1.54477e+07	2.54378e+07	4.12635e+06	2.58546e+06	4.90485e+07
WP_084780702.1;GGS65618.1			2	2	14.4219	96 h	72 h	27764	succinate dehydrogenase cytochrome b subunit [Planobispora rosea]	2.40347e+06	7.06541e+06	2.23311e+06	3.22056e+07	5.12063e+06	4.90282e+07
GGS82054.1			5	5	6.84153	72 h	24 h	39814	adenosine deaminase 1 [Planobispora rosea]	3.48427e+06	5.30789e+06	2.38378e+07	7.54466e+06	8.80757e+06	4.89822e+07
GIH88116.1			2	2	8.58633	96 h	24 h	24916	membrane protein [Planobispora rosea]	1.77561e+06	1.26625e+07	1.2519e+07	1.5246e+07	6.67454e+06	4.88776e+07
GIH87756.1			15	15	26.2944	48 h	72 h	55151	signal recognition particle protein [Planobispora rosea]	6.41173e+06	1.99289e+07	757916	8.08542e+06	1.34122e+07	4.85962e+07
WP_068921229.1;GGS81023.1			16	16	7.56541	48 h	24 h	52112	IMP dehydrogenase [Planobispora rosea]	2.61187e+06	1.97599e+07	4.37094e+06	1.78827e+07	3.81908e+06	4.84445e+07
GGS73733.1			6	6	5.78226	96 h	144 h	54272	CCA tRNA nucleotidyltransferase [Planobispora rosea]	3.94871e+06	1.0521e+07	1.16302e+07	1.90362e+07	3.29218e+06	4.84283e+07
GGT02972.1			9	9	2.09808	144 h	72 h	27224	hypothetical protein GCM10010156_71150 [Planobispora rosea]	1.16531e+07	6.91857e+06	6.67835e+06	8.74634e+06	1.40117e+07	4.8008e+07
GGS58859.1			3	3	12.0122	48 h	72 h	35287	glycerol-3-phosphate dehydrogenase [NAD(P)+] [Planobispora rosea]	9.13482e+06	1.52355e+07	1.26834e+06	1.02806e+07	1.20114e+07	4.79306e+07
GGS83979.1			7	7	62.9376	96 h	24 h	95520	hypothetical protein GCM10010156_48300 [Planobispora rosea]	387634	1.9767e+06	2.02724e+07	2.43968e+07	895079	4.79286e+07
GGS57349.1			2	2	4.97782	48 h	144 h	20199	phosphatidylserine decarboxylase proenzyme [Planobispora rosea]	5.69032e+06	1.88882e+07	6.21663e+06	1.32286e+07	3.79448e+06	4.78183e+07
WP_068929031.1;GGS67446.1			20	20	3.16764	48 h	72 h	91312	leucine--tRNA ligase [Planobispora rosea]	7.0658e+06	1.62194e+07	5.12036e+06	7.55135e+06	1.15488e+07	4.75057e+07
GGS81793.1			7	7	5.91197	72 h	24 h	29326	bifunctional protein FolD [Planobispora rosea]	4.0984e+06	4.71014e+06	2.42296e+07	7.14082e+06	7.19129e+06	4.73702e+07
WP_068924207.1;GGS77413.1			17	16	5.01004	96 h	24 h	90076	phenylalanine--tRNA ligase subunit beta [Planobispora rosea]	3.01044e+06	9.28509e+06	1.48094e+07	1.50824e+07	5.03951e+06	4.72268e+07
GGS51881.1			3	3	20.9991	72 h	24 h	57400	hypothetical protein GCM10010156_08160 [Planobispora rosea]	763035	1.35753e+07	1.6023e+07	1.39204e+07	2.58713e+06	4.68688e+07
GGS54972.1			6	6	17.057	144 h	24 h	36428	pyrophosphate--fructose 6-phosphate 1-phosphotransferase [Planobispora rosea]	1.09993e+06	8.13134e+06	1.43943e+07	4.07506e+06	1.87615e+07	4.64622e+07
GGS81031.1			8	8	1.76606	48 h	144 h	39765	guanosine monophosphate reductase [Planobispora rosea]	7.05109e+06	1.20042e+07	9.01417e+06	1.13033e+07	6.79716e+06	4.61699e+07
WP_068923500.1;GGS76662.1			4	4	59.9697	72 h	24 h	46811	phytase [Planobispora rosea]	394146	9.03265e+06	2.36368e+07	1.06288e+07	2.47336e+06	4.61658e+07
GGS73694.1			4	4	2.65224	96 h	72 h	33150	thioredoxin reductase [Planobispora rosea]	9.88147e+06	9.90253e+06	5.17437e+06	1.37237e+07	7.39905e+06	4.60811e+07
GGS50391.1			13	13	626.401	72 h	144 h	57974	1-pyrroline-5-carboxylate dehydrogenase [Planobispora rosea]	112429	1.15768e+06	3.60448e+07	8.20867e+06	57542.7	4.55812e+07
GIH86652.1;WP_176728648.1			9	9	8.57904	96 h	24 h	78853	hypothetical protein Pro02_50600 [Planobispora rosea]	1.56163e+06	1.30128e+07	1.08615e+07	1.33973e+07	6.56838e+06	4.54016e+07
GGS77303.1			8	8	5.1584	48 h	24 h	45759	tyrosine--tRNA ligase [Planobispora rosea]	2.84805e+06	1.46914e+07	1.22359e+07	7.97191e+06	7.44051e+06	4.51878e+07
GGS73575.1			6	5	2.50929	48 h	144 h	40106	DNA polymerase III subunit beta [Planobispora rosea]	5.61459e+06	1.34165e+07	9.28348e+06	1.12892e+07	5.34672e+06	4.49504e+07
GGS72319.1			3	3	14.5477	96 h	144 h	38434	iron transporter [Planobispora rosea]	5.57528e+06	5.76538e+06	4.57902e+06	2.70314e+07	1.85812e+06	4.48092e+07
GGS56819.1			16	16	3.07791	96 h	144 h	52352	Fe-S cluster assembly protein SufB [Planobispora rosea]	5.08625e+06	1.36724e+07	5.48665e+06	1.53926e+07	5.00099e+06	4.46389e+07
WP_068921634.1;GGS60583.1			3	3	9.87371	144 h	48 h	8101	50S ribosomal protein L31 [Planobispora rosea]	1.00415e+07	1.68727e+06	9.12478e+06	6.97073e+06	1.66596e+07	4.44838e+07
GGT03344.1			9	9	36.2917	48 h	24 h	28210	hypothetical protein GCM10010156_71550 [Planobispora rosea]	583123	2.11625e+07	6.16341e+06	6.59515e+06	9.97189e+06	4.44761e+07
GGS80803.1			5	5	109.367	72 h	24 h	26651	peptidyl-prolyl cis-trans isomerase [Planobispora rosea]	277767	4.30495e+06	3.03785e+07	8.73972e+06	624492	4.43254e+07
GGS46485.1			7	7	2.4392	72 h	48 h	10413	30S ribosomal protein S15 [Planobispora rosea]	8.02771e+06	4.83631e+06	1.17967e+07	1.17291e+07	7.82274e+06	4.42126e+07
GGS53544.1;WP_068928637.1			11	11	9.00293	48 h	144 h	44046	tryptophan synthase beta chain [Planobispora rosea]	1.09198e+07	2.03763e+07	8.11043e+06	2.33413e+06	2.26329e+06	4.40039e+07
GGS53099.1			9	8	4.09313	48 h	24 h	52259	GTPase Der [Planobispora rosea]	3.2989e+06	1.35028e+07	9.62763e+06	1.22847e+07	5.0189e+06	4.37329e+07
GIH87638.1			9	9	3.84847	72 h	144 h	79762	phosphoribosylformylglycinamidine synthase subunit PurL [Planobispora rosea]	6.95112e+06	1.10296e+07	1.46311e+07	7.17714e+06	3.8018e+06	4.35907e+07
GGS56248.1			2	2	142.141	72 h	144 h	24331	beta-ketoacyl-ACP reductase [Planobispora rosea]	2.97847e+06	5.28633e+06	3.19375e+07	3.14405e+06	224689	4.35711e+07
GGS81278.1			14	14	5.46786	48 h	24 h	56089	GMP synthase [glutamine-hydrolyzing] [Planobispora rosea]	4.26375e+06	2.33136e+07	5.5119e+06	5.96584e+06	4.44759e+06	4.35027e+07
GGT03930.1			3	3	30.4786	96 h	144 h	29900	hypothetical protein GCM10010156_72220 [Planobispora rosea]	1.16917e+06	5.07403e+06	5.09269e+06	3.09984e+07	1.01705e+06	4.33513e+07
GGS47425.1			10	10	7.83338	96 h	24 h	58895	malate synthase [Planobispora rosea]	2.62278e+06	1.04122e+07	4.78715e+06	2.05453e+07	4.96712e+06	4.33346e+07
GGS51963.1			7	7	5.59697	96 h	144 h	27052	ABC transporter ATP-binding protein [Planobispora rosea]	1.02538e+07	3.83547e+06	5.13011e+06	2.02615e+07	3.62009e+06	4.3101e+07
GIH88111.1			7	7	37.5341	72 h	24 h	31632	epimerase [Planobispora rosea]	514380	6.18422e+06	1.93068e+07	1.4907e+07	2.16429e+06	4.30766e+07
GGS66983.1			7	7	2.38669	144 h	96 h	42247	3-oxoacyl-[acyl-carrier-protein] synthase 2 [Planobispora rosea]	9.85964e+06	9.09722e+06	6.24996e+06	5.19621e+06	1.24018e+07	4.28048e+07
GGS82625.1			5	5	6.07768	96 h	72 h	31519	hypothetical protein GCM10010156_46610 [Planobispora rosea]	4.98544e+06	9.85959e+06	3.08309e+06	1.87381e+07	6.03283e+06	4.2699e+07
GGS80665.1			5	5	116.066	144 h	72 h	18832	30S ribosomal protein S9 [Planobispora rosea]	9.45293e+06	778882	229216	5.61531e+06	2.66041e+07	4.26805e+07
GGS77547.1			5	4	5.66222	144 h	96 h	30752	peptidylprolyl isomerase [Planobispora rosea]	6.40746e+06	1.17986e+07	4.28256e+06	3.02323e+06	1.71182e+07	4.263e+07
GGT01100.1			7	7	7.12099	48 h	24 h	29821	phytanoyl-CoA dioxygenase [Planobispora rosea]	2.55671e+06	1.82063e+07	2.78546e+06	4.815e+06	1.41958e+07	4.25593e+07
GIH86809.1			11	11	3.8532	72 h	144 h	51707	cysteine--tRNA ligase [Planobispora rosea]	7.44446e+06	1.0123e+07	1.53077e+07	5.69352e+06	3.97271e+06	4.25414e+07
GGT03038.1			5	5	5.32943	24 h	72 h	30370	hypothetical protein GCM10010156_71230 [Planobispora rosea]	1.66127e+07	8.37134e+06	3.11716e+06	5.03375e+06	9.21789e+06	4.23528e+07
GIH86801.1			2	2	11.6373	48 h	24 h	42227	two-component sensor histidine kinase [Planobispora rosea]	1.09222e+06	1.27105e+07	1.08852e+07	1.24325e+07	4.9445e+06	4.20649e+07
AHG27120.1			3	3	114.071	144 h	48 h	15836	L15P [Planobispora rosea]	3.5487e+06	206472	1.41314e+07	405481	2.35526e+07	4.18447e+07
GGS48502.1			6	6	21.8721	96 h	24 h	63119	catalase [Planobispora rosea]	941769	8.23424e+06	1.07015e+07	2.05984e+07	1.27422e+06	4.17502e+07
GGS50526.1			5	5	3.30065	96 h	24 h	27652	1-acyl-sn-glycerol-3-phosphate acyltransferase [Planobispora rosea]	3.70139e+06	1.0498e+07	6.2167e+06	1.2217e+07	8.67738e+06	4.13105e+07
WP_068926659.1;GGS58118.1			8	8	9.24234	72 h	24 h	79958	alpha-1,4-glucan--maltose-1-phosphate maltosyltransferase [Planobispora rosea]	1.77139e+06	8.816e+06	1.63718e+07	1.13502e+07	2.88545e+06	4.11948e+07
GGS60416.1			18	17	10.6982	48 h	72 h	115059	tricorn protease [Planobispora rosea]	6.08824e+06	2.05542e+07	1.92127e+06	7.92826e+06	4.56594e+06	4.10579e+07
GGS67602.1			7	7	6.21191	48 h	96 h	51308	inosine 5-monophosphate dehydrogenase [Planobispora rosea]	4.00797e+06	1.44942e+07	1.4031e+07	2.3333e+06	6.17349e+06	4.104e+07
GGS58394.1			12	12	12.6047	72 h	48 h	52352	glutamyl-tRNA(Gln) amidotransferase subunit A [Planobispora rosea]	5.86859e+06	1.07555e+06	1.3557e+07	1.0757e+07	9.70196e+06	4.09601e+07
GIH86604.1			3	3	34.3836	96 h	24 h	34908	N-acetyltransferase [Planobispora rosea]	431002	1.28174e+07	1.06003e+07	1.48194e+07	2.12035e+06	4.07885e+07
WP_068920778.1;GGS82604.1			21	21	5.35359	72 h	24 h	86346	NADH-quinone oxidoreductase subunit G [Planobispora rosea]	2.73659e+06	8.65689e+06	1.46506e+07	9.73878e+06	4.74939e+06	4.05322e+07
WP_141703477.1;GGT09597.1			3	3	27.3463	72 h	24 h	18039	hypothetical protein [Planobispora rosea]	1.158e+06	2.73793e+06	3.1667e+07	1.87491e+06	3.02329e+06	4.04611e+07
GGS52071.1			5	5	7.86642	72 h	96 h	20447	hypothetical protein GCM10010156_08410 [Planobispora rosea]	7.77129e+06	3.74413e+06	1.80064e+07	2.28902e+06	8.45303e+06	4.02639e+07
GGS67409.1			2	2	10.1993	72 h	144 h	25786	LexA repressor [Planobispora rosea]	3.69463e+06	6.1661e+06	2.27029e+07	5.44638e+06	2.22593e+06	4.02359e+07
GIH86956.1			10	10	7.36891	144 h	48 h	40228	cystathionine gamma-synthase [Planobispora rosea]	5.16942e+06	1.96192e+06	1.37093e+07	4.87029e+06	1.44572e+07	4.01681e+07
GGS53897.1			11	11	15.2045	96 h	24 h	31327	cell wall synthesis protein Wag31 [Planobispora rosea]	1.44488e+06	5.76448e+06	7.59822e+06	2.19686e+07	3.05374e+06	3.98299e+07
GGS65985.1;GIH84980.1			7	7	6.93125	144 h	96 h	49589	fumarate hydratase class II [Planobispora rosea]	4.28667e+06	1.04878e+07	9.56429e+06	1.92434e+06	1.33381e+07	3.96012e+07
WP_068921374.1;GGS91226.1			14	14	8.51951	48 h	144 h	96589	phosphoenolpyruvate carboxylase [Planobispora rosea]	4.3524e+06	1.497e+07	1.27544e+07	5.61302e+06	1.75715e+06	3.9447e+07
GGS65261.1			8	8	4.47942	96 h	24 h	53383	hypothetical protein GCM10010156_25240 [Planobispora rosea]	2.69153e+06	7.44132e+06	10869762	1.20565e+07	5.72727e+06	3.87863e+07
GGS66990.1			15	15	2.05771	72 h	144 h	49984	putative propionyl-CoA carboxylase beta chain 6 [Planobispora rosea]	8.24388e+06	6.95345e+06	1.09534e+07	7.10672e+06	5.32308e+06	3.85805e+07
GGS63132.1			3	3	15.9481	96 h	24 h	39566	hypothetical protein GCM10010156_22560 [Planobispora rosea]	1.12942e+06	9.48248e+06	8.75708e+06	1.8012e+07	1.15273e+06	3.85338e+07
GGS59364.1			11	11	7.31939	144 h	24 h	40887	erythromycin biosynthesis sensory transduction protein EryC1 [Planobispora rosea]	1.84741e+06	7.63209e+06	1.11532e+07	4.27563e+06	1.35219e+07	3.84302e+07
GIH86972.1			4	4	22.0264	96 h	144 h	34032	hydrolase [Planobispora rosea]	1.06595e+06	8563808	1.10935e+07	1.68776e+07	766244	3.83671e+07
GGS63774.1			2	2	12.1003	96 h	24 h	21399	phosphatase [Planobispora rosea]	1.12568e+06	7.68615e+06	1.17566e+07	1.3621e+07	4.14653e+06	3.8336e+07
GGS60961.1			10	10	3.16966	48 h	72 h	73479	membrane protein [Planobispora rosea]	5.74182e+06	1.22922e+07	3.87809e+06	1.01899e+07	6.08843e+06	3.81905e+07
GGT08592.1			14	14	8.69187	144 h	48 h	87411	putative phosphoketolase [Planobispora rosea]	3.29241e+06	1.9557e+06	2.96517e+06	1.29547e+07	1.69987e+07	3.81667e+07
GGT01457.1			25	25	3.4512	96 h	144 h	132010	cobalamin biosynthesis protein CobN [Planobispora rosea]	5.77574e+06	4.67061e+06	9.89349e+06	1.37239e+07	3.97656e+06	3.80403e+07
GGT02584.1			10	10	81.2889	48 h	24 h	44749	glycerophosphoryl diester phosphodiesterase [Planobispora rosea]	268165	2.17989e+07	2.83712e+06	6.13911e+06	6.99015e+06	3.80334e+07
GIH86950.1			10	10	2.75282	96 h	24 h	51722	magnesium chelatase [Planobispora rosea]	3.78686e+06	9.55179e+06	5.34711e+06	1.04245e+07	8.87318e+06	3.79835e+07
GGS72525.1			8	8	8.43683	96 h	24 h	41059	fumarylacetoacetase [Planobispora rosea]	1.79668e+06	7.99495e+06	6.65313e+06	1.51583e+07	6.19081e+06	3.77939e+07
GGS76875.1			6	6	25.9563	96 h	24 h	17511	hypothetical protein GCM10010156_39600 [Planobispora rosea]	755524	5.91291e+06	9.21837e+06	1.96106e+07	1.88434e+06	3.73817e+07
GGS47644.1			9	9	5.09391	96 h	144 h	67959	elongation factor 4 [Planobispora rosea]	6.07027e+06	6.09442e+06	6.60405e+06	1.55357e+07	3.04985e+06	3.73543e+07
WP_084779883.1;WP_189243743.1;GGS71851.1			5	5	2.87287	72 h	24 h	64674	cytochrome c oxidase subunit I [Planobispora rosea]	4.25787e+06	6.56648e+06	1.22323e+07	8.89904e+06	5.26232e+06	3.7218e+07
GGS56791.1			9	9	14.5383	48 h	96 h	45598	putative cysteine desulfurase [Planobispora rosea]	2.93571e+06	2.16262e+07	7.80558e+06	1.48754e+06	3.29092e+06	3.7146e+07
GGS59413.1			2	2	355.377	72 h	144 h	51585	MFS transporter [Planobispora rosea]	93249.3	74726.7	2.47295e+07	1.18292e+07	69586.6	3.67963e+07
GGS61654.1			6	6	2.45819	48 h	24 h	21169	ATP-binding protein [Planobispora rosea]	4.24726e+06	1.04406e+07	8.6648e+06	9.05814e+06	4.35109e+06	3.67619e+07
GGS77316.1			4	4	5.21034	96 h	24 h	51354	argininosuccinate lyase [Planobispora rosea]	2.34369e+06	1.10933e+07	4.98729e+06	1.22114e+07	6.06618e+06	3.67019e+07
GIH86969.1;GGS50265.1			7	7	7.35819	96 h	72 h	48105	NADH dehydrogenase [Planobispora rosea]	3.45945e+06	4.65944e+06	2.91434e+06	2.14442e+07	3.66095e+06	3.61384e+07
GGS53165.1;AAX81096.1			12	12	3.88725	96 h	24 h	61004	CTP synthase [Planobispora rosea]	3.12449e+06	9.05174e+06	8.49327e+06	1.21457e+07	3.18411e+06	3.59993e+07
GGS47040.1;AKG93200.1			17	17	83.083	96 h	144 h	38655	protein RecA [Planobispora rosea]	4.94912e+06	6.2782e+06	4.45038e+06	2.00067e+07	240804	3.59252e+07
WP_068921493.1;GGS79588.1			26	26	4.74314	96 h	24 h	182351	NAD-glutamate dehydrogenase [Planobispora rosea]	2.75428e+06	7.87998e+06	5.23214e+06	1.30639e+07	6.76299e+06	3.56933e+07
GGS63971.1			8	8	2.3136	72 h	48 h	33244	ABC transporter substrate-binding protein [Planobispora rosea]	4.76723e+06	4.37882e+06	1.01308e+07	9.72507e+06	6.22844e+06	3.52304e+07
GGS78787.1			2	2	47.2337	96 h	24 h	11005	4a-hydroxytetrahydrobiopterin dehydratase [Planobispora rosea]	324795	9.76524e+06	7.95313e+06	1.53412e+07	1.77224e+06	3.51566e+07
AHG27112.1			5	5	220.308	144 h	48 h	10990	L24P [Planobispora rosea]	1.19132e+07	95004.7	340157	1.82819e+06	20930262	3.51069e+07
GGS60575.1			8	8	8.26328	48 h	72 h	39018	peptide chain release factor 1 [Planobispora rosea]	2.57777e+06	1.44198e+07	1.74504e+06	1.1723e+07	4.32568e+06	3.47913e+07
GGT03430.1			6	6	5.75986	48 h	72 h	14552	hypothetical protein GCM10010156_71660 [Planobispora rosea]	2.45567e+06	1.29424e+07	2.24699e+06	1.01134e+07	6.90745e+06	3.46659e+07
GGS77049.1			9	9	9.39589	96 h	24 h	77864	anthranilate synthase component I [Planobispora rosea]	1.36934e+06	9.22226e+06	7.26039e+06	1.28662e+07	3.90171e+06	3.46198e+07
GGS65092.1			2	2	20.512	72 h	24 h	9321	ATP-binding protein [Planobispora rosea]	798588	8.48153e+06	1.63806e+07	5.34236e+06	3.59802e+06	3.46011e+07
GGS48527.1			8	8	2.75673	96 h	24 h	68003	phosphogluconate dehydratase [Planobispora rosea]	3.83867e+06	7.47579e+06	6.15481e+06	1.05822e+07	6.48003e+06	3.45315e+07
GGS75743.1			15	15	4.40914	144 h	72 h	39450	hypothetical protein GCM10010156_38220 [Planobispora rosea]	4.12555e+06	7.19555e+06	2.76371e+06	8.01804e+06	1.21856e+07	3.42884e+07
GGS62276.1			4	4	12.5371	48 h	144 h	34947	ATPase [Planobispora rosea]	2.73341e+06	1.34456e+07	9.36493e+06	7.61306e+06	1.07246e+06	3.42294e+07
GGS60455.1			9	9	44.8733	96 h	72 h	32641	ATP synthase gamma chain [Planobispora rosea]	7.07868e+06	1.57807e+06	399683	1.79351e+07	6.8232e+06	3.38147e+07
GGT06914.1			6	6	16.2415	96 h	24 h	48995	hypothetical protein GCM10010156_75320 [Planobispora rosea]	1.37855e+06	4.22865e+06	4.30457e+06	2.23897e+07	1.48644e+06	3.37879e+07
GIH87244.1;WP_084780632.1			7	7	11.9457	48 h	144 h	44332	hypothetical protein Pro02_56520 [Planobispora rosea]	3.18852e+06	1.63373e+07	7.88677e+06	4.94243e+06	1.36763e+06	3.37226e+07
GIH88079.1			8	8	13.614	72 h	24 h	24902	DNA-binding response regulator [Planobispora rosea]	1.17111e+06	6.34968e+06	1.59435e+07	6.99647e+06	3.23623e+06	3.3697e+07
WP_068922071.1;GGS47744.1			8	8	2.77866	72 h	96 h	39004	PhoH family protein [Planobispora rosea]	6.85681e+06	8.0751e+06	1.08784e+07	3.91497e+06	3.9692e+06	3.36945e+07
WP_068926044.1;GGS92729.1			2	2	25.8868	96 h	24 h	35078	aldo/keto reductase [Planobispora rosea]	600985	5.45047e+06	9.87105e+06	1.55576e+07	2.12405e+06	3.36042e+07
GGS55052.1			12	12	3.98536	48 h	24 h	59318	hypothetical protein GCM10010156_12300 [Planobispora rosea]	3.05056e+06	1.21576e+07	6.1645e+06	6.15268e+06	5.88881e+06	3.34141e+07
GGS69935.1			12	12	11.305	96 h	24 h	68077	dipeptidyl aminopeptidase [Planobispora rosea]	1.09975e+06	5.96774e+06	9.33655e+06	1.24327e+07	4.56283e+06	3.33996e+07
WP_141704274.1			5	5	128.95	144 h	24 h	65485	DUF1998 domain-containing protein [Planobispora rosea]	188689	3.52021e+06	1.71267e+06	3.5375e+06	2.43313e+07	3.32904e+07
GGS48998.1			7	7	3.41095	96 h	24 h	48984	phospho-2-dehydro-3-deoxyheptonate aldolase [Planobispora rosea]	3.47334e+06	5.71955e+06	8.47659e+06	1.18474e+07	3.74715e+06	3.3264e+07
GGS58262.1			3	3	6.09051	96 h	24 h	70177	hypothetical protein GCM10010156_16130 [Planobispora rosea]	2.20216e+06	7.95689e+06	6.21181e+06	1.34123e+07	3.46353e+06	3.32467e+07
GGS51806.1			6	6	25.8886	96 h	24 h	24349	hypothetical protein GCM10010156_08070 [Planobispora rosea]	836280	2.88292e+06	6.24235e+06	2.16501e+07	1.44085e+06	3.30525e+07
GGT00722.1			2	2	5.12111	96 h	144 h	42718	molybdopterin molybdenumtransferase MoeA [Planobispora rosea]	3.57989e+06	6.21525e+06	7.37147e+06	1.31952e+07	2.57662e+06	3.29384e+07
WP_068924547.1;GGS85857.1			10	10	16.4262	96 h	144 h	54247	aldehyde dehydrogenase family protein [Planobispora rosea]	1.70764e+06	9.9233e+06	8.34065e+06	1.20373e+07	732811	3.27417e+07
GGS67924.1			3	3	3.00654	144 h	24 h	21236	pyrimidine reductase [Planobispora rosea]	3.88264e+06	6.78196e+06	5.95691e+06	4.43438e+06	1.16733e+07	3.27292e+07
GIH87774.1			6	6	2.25316	96 h	24 h	24673	uridylate kinase [Planobispora rosea]	4.25427e+06	5.84677e+06	6.16562e+06	9.58555e+06	6.85485e+06	3.27071e+07
WP_084781019.1;GGS55670.1			7	7	662.945	96 h	144 h	28473	proteasome subunit alpha [Planobispora rosea]	521342	6.3445e+06	1.04797e+07	1.53057e+07	23087.4	3.26743e+07
WP_068924031.1;GGS56081.1			18	18	4.54582	96 h	144 h	126915	methionine synthase [Planobispora rosea]	3.50539e+06	4.74602e+06	6.32123e+06	1.47559e+07	3.24603e+06	3.25745e+07
WP_084779498.1;GGS82584.1			5	5	4.52222	24 h	72 h	28808	NADH-quinone oxidoreductase subunit NuoE [Planobispora rosea]	1.08997e+07	4.56607e+06	2.41026e+06	5.96606e+06	8.50208e+06	3.23442e+07
GIH83346.1			3	3	22.2758	144 h	72 h	17417	glutathione peroxidase [Planobispora rosea]	2.02556e+06	1.26033e+07	702989	1.2649e+06	1.56597e+07	3.22564e+07
GGS57834.1			5	5	5.47814	96 h	144 h	25989	methyltransferase [Planobispora rosea]	2.74439e+06	8.11011e+06	7.72996e+06	1.14725e+07	2.09424e+06	3.21512e+07
WP_068926799.1;GGS92396.1			9	8	99.7719	72 h	48 h	41699	hypothetical protein [Planobispora rosea]	329059	261906	2.61309e+07	330558	5.09342e+06	3.21458e+07
GGS67073.1			4	4	5.0448	48 h	72 h	31338	sugar kinase [Planobispora rosea]	3.04752e+06	1.02549e+07	2.03277e+06	9.67894e+06	6.99914e+06	3.20133e+07
GIH86761.1			2	2	5.58939	96 h	24 h	27211	membrane protein [Planobispora rosea]	2.25974e+06	5.75421e+06	7.45497e+06	1.26306e+07	3.85567e+06	3.19551e+07
GGS58875.1			3	3	5.7158	72 h	144 h	39599	D-alanine--D-alanine ligase [Planobispora rosea]	3.41363e+06	1.05032e+07	1.30935e+07	2.64108e+06	2.29075e+06	3.19421e+07
GGS63078.1			6	6	8.27107	72 h	144 h	34132	ABC transporter substrate-binding protein [Planobispora rosea]	2.95334e+06	8.5499e+06	1.60156e+07	2.47522e+06	1.93634e+06	3.19304e+07
GGS77582.1			7	7	3.14873	72 h	48 h	29543	peptidyl-prolyl cis-trans isomerase [Planobispora rosea]	4.91768e+06	3.922e+06	1.23493e+07	4.81181e+06	5.90369e+06	3.19045e+07
GIH86802.1			5	5	16.3515	48 h	24 h	25455	DNA-binding response regulator [Planobispora rosea]	784770	1.28321e+07	1.24425e+07	2.79919e+06	3.03133e+06	3.189e+07
GGS73689.1			7	7	32.2836	48 h	24 h	11980	thioredoxin-1 [Planobispora rosea]	417125	1.34663e+07	1.07012e+07	3.38611e+06	3.77561e+06	3.17463e+07
GGS58710.1			2	2	33.6049	72 h	144 h	14497	hypothetical protein GCM10010156_16720 [Planobispora rosea]	4.23647e+06	7.77392e+06	1.74922e+07	1.69014e+06	520526	3.17133e+07
WP_068921841.1;GGT06694.1			4	4	8.29062	96 h	24 h	52416	phosphodiester glycosidase family protein [Planobispora rosea]	1.50303e+06	5.64766e+06	8.06676e+06	1.2461e+07	3.96004e+06	3.16385e+07
GGS81917.1			7	7	10.6652	48 h	144 h	36751	tryptophan--tRNA ligase [Planobispora rosea]	6.79038e+06	1.2856e+07	3.31783e+06	7.38278e+06	1.20541e+06	3.15524e+07
GGS56986.1			5	5	9.65333	96 h	24 h	27054	6-phosphogluconolactonase [Planobispora rosea]	1.27169e+06	8.4618e+06	5.56718e+06	1.2276e+07	3.77361e+06	3.13503e+07
GGS61201.1			3	3	3.12789	72 h	96 h	29646	hypothetical protein GCM10010156_19980 [Planobispora rosea]	4.95673e+06	6.94675e+06	1.02504e+07	3.27711e+06	5.73299e+06	3.1164e+07
GGS68180.1			8	8	10.842	144 h	72 h	50077	lysine/ornithine N-monooxygenase [Planobispora rosea]	4.68386e+06	9.63984e+06	1.13732e+06	3.34473e+06	1.23307e+07	3.11365e+07
WP_176728535.1;GGS57504.1;WP_189241891.1			10	10	3.30055	72 h	24 h	44829	hypothetical protein, partial [Planobispora rosea]	2.88013e+06	8.58922e+06	9.50599e+06	6.6304e+06	3.35398e+06	3.09597e+07
GGS51873.1			7	6	6.46994	144 h	72 h	33284	LLM class F420-dependent oxidoreductase [Planobispora rosea]	4.76099e+06	9.27303e+06	1.64622e+06	4.56754e+06	1.06509e+07	3.08987e+07
WP_068928475.1;GGS45897.1			9	9	2.79016	24 h	48 h	48340	hypothetical protein [Planobispora rosea]	9.59409e+06	3.43854e+06	3.98473e+06	4.24036e+06	8.89562e+06	3.01533e+07
GGS57994.1			4	4	25.1146	72 h	24 h	39024	proline/glycine betaine ABC transporter ATP-binding protein [Planobispora rosea]	533035	7.10571e+06	1.3387e+07	7.95795e+06	1.15287e+06	3.01365e+07
GGS81779.1			9	9	4.12875	96 h	144 h	53600	bifunctional purine biosynthesis protein PurH [Planobispora rosea]	4.65857e+06	4.60193e+06	7.656e+06	1.05323e+07	2.55098e+06	2.99998e+07
GGS65602.1			7	7	10.8444	96 h	24 h	27723	succinate dehydrogenase [Planobispora rosea]	1.36948e+06	5.06049e+06	1.87097e+06	1.48513e+07	6.78689e+06	2.99391e+07
WP_068920784.1;GGS82663.1			8	8	2.81567	96 h	144 h	35469	polyprenyl synthetase family protein [Planobispora rosea]	5.83313e+06	6.43163e+06	5.40298e+06	9.03132e+06	3.20752e+06	2.99066e+07
GIH86999.1			8	7	3.41503	48 h	72 h	35999	ribose-phosphate pyrophosphokinase [Planobispora rosea]	5.16044e+06	9.59359e+06	2.80923e+06	7.51551e+06	4.74174e+06	2.98205e+07
GIH87222.1			17	16	4.17689	72 h	24 h	87960	RNA-binding transcriptional accessory protein [Planobispora rosea]	1.99117e+06	6.53445e+06	8.31692e+06	7.76944e+06	5.1146e+06	2.97266e+07
GIH83327.1			8	8	4.36045	24 h	72 h	37556	transporter [Planobispora rosea]	9.75703e+06	6.84683e+06	2.23762e+06	3.93717e+06	6.91809e+06	2.96967e+07
GGT07333.1			5	5	3.44497	72 h	48 h	28612	cystathionine beta-lyase [Planobispora rosea]	3.90575e+06	3.77772e+06	1.30141e+07	5.13411e+06	3.82536e+06	2.96571e+07
GGT01993.1			6	6	2.99396	48 h	144 h	53918	adenylosuccinate lyase [Planobispora rosea]	3.72323e+06	7.99558e+06	7.0536e+06	7.81868e+06	2.67057e+06	2.92617e+07
GGS82619.1			7	7	5.78834	144 h	96 h	19906	NADH-quinone oxidoreductase subunit I [Planobispora rosea]	8.03551e+06	7.01293e+06	1.93658e+06	1.79353e+06	10381582	2.91601e+07
WP_068926882.1;GGS92077.1			11	11	3.87683	96 h	72 h	33260	phenylalanine 4-monooxygenase [Planobispora rosea]	6.62851e+06	3.42134e+06	2.90962e+06	1.12801e+07	4.89153e+06	2.91311e+07
WP_141704415.1;WP_203863622.1			10	10	4.42886	72 h	24 h	89327	response regulator, partial [Planobispora rosea]	2.29139e+06	5.83141e+06	1.01483e+07	7.07437e+06	3.71775e+06	2.90632e+07
GGS72517.1			2	2	10.3943	96 h	24 h	30623	hypothetical protein GCM10010156_34230 [Planobispora rosea]	1.30965e+06	6.9788e+06	5.096e+06	1.36129e+07	2.03932e+06	2.90367e+07
WP_084780558.1;GGS91826.1			8	8	184.393	144 h	24 h	42216	extracellular solute-binding protein [Planobispora rosea]	113128	1.3643e+06	4.04881e+06	2.42098e+06	2.086e+07	2.88072e+07
GGS70494.1			5	5	2.05607	48 h	72 h	41974	acyl-CoA dehydrogenase [Planobispora rosea]	4.80908e+06	7.34364e+06	3.57168e+06	6.59458e+06	6.47652e+06	2.87955e+07
WP_068922654.1;GGS54381.1			8	8	11.0651	72 h	144 h	32872	methionyl-tRNA formyltransferase [Planobispora rosea]	2.79928e+06	6.88647e+06	1.51727e+07	2.36972e+06	1.37122e+06	2.85994e+07
WP_068921914.1;GGS45955.1			9	9	134.4	72 h	96 h	35564	Fe2+-enterobactin ABC transporter substrate-binding protein [Planobispora rosea]	537268	4.54399e+06	2.2199e+07	165172	1.10897e+06	2.85544e+07
GGS56011.1;WP_176728531.1;GGS49726.1			13	12	2.63041	144 h	72 h	40246	hypothetical protein GCM10010156_13210 [Planobispora rosea]	6.92071e+06	5.44032e+06	3.13384e+06	4.81357e+06	8.2433e+06	2.85517e+07
GGS62403.1			4	4	40.3212	144 h	72 h	13118	anti-sigma-B factor antagonist [Planobispora rosea]	4.15136e+06	5.85957e+06	409487	1.58667e+06	1.6511e+07	2.85181e+07
GIH83381.1			4	4	13.6469	96 h	24 h	17797	shikimate kinase [Planobispora rosea]	746830	7.58354e+06	8.95285e+06	1.01919e+07	946901	2.8422e+07
GGS56018.1			7	7	2.78012	48 h	96 h	38881	dipeptide/oligopeptide/nickel ABC transporter ATP-binding protein [Planobispora rosea]	5.75176e+06	8.32856e+06	4.91241e+06	2.99575e+06	6.29222e+06	2.82807e+07
GGS59461.1			6	6	140.198	72 h	24 h	44206	diaminopimelate decarboxylase [Planobispora rosea]	156848	447025	2.19898e+07	3.34022e+06	2.20416e+06	2.8138e+07
GGS51354.1			11	11	3.3989	48 h	24 h	27145	hypothetical protein GCM10010156_07440 [Planobispora rosea]	2.91422e+06	9.90515e+06	3.77851e+06	4.18968e+06	7.23705e+06	2.80246e+07
GGS71158.1			2	2	253.189	48 h	24 h	62551	hypothetical protein GCM10010156_32570 [Planobispora rosea]	39569.5	1.00186e+07	127899	7.74099e+06	1.00156e+07	2.79426e+07
GIH87936.1			4	4	26.8516	96 h	24 h	28147	hypothetical protein Pro02_63440 [Planobispora rosea]	599204	1.48485e+06	5.8118e+06	1.60896e+07	3.90497e+06	2.78904e+07
WP_068929019.1;GGS67207.1			13	12	1.4953	48 h	24 h	59478	RNA polymerase sigma factor [Planobispora rosea]	4.27836e+06	6.39743e+06	4.97662e+06	6.37307e+06	5.8288e+06	2.78543e+07
GGT07310.1			5	5	4.31319	48 h	24 h	35483	anthranilate phosphoribosyltransferase [Planobispora rosea]	2.02682e+06	8.74207e+06	7.16668e+06	5.63369e+06	4.16884e+06	2.77381e+07
GGT01245.1			7	7	9.9773	96 h	24 h	46494	serine hydrolase [Planobispora rosea]	1.42184e+06	4.98508e+06	4.3687e+06	1.41861e+07	2.66354e+06	2.76253e+07
WP_068928342.1;GGS88544.1			4	4	156.018	72 h	144 h	34234	23S rRNA (guanosine(2251)-2'-O)-methyltransferase RlmB [Planobispora rosea]	2.42303e+06	5.77106e+06	1.44623e+07	4.78075e+06	92696.6	2.75299e+07
GGS64713.1			9	9	4.54605	48 h	24 h	108870	UPF0182 protein [Planobispora rosea]	1.89365e+06	8.60861e+06	8.51024e+06	3.93958e+06	4.40905e+06	2.73611e+07
GGS59968.1			3	3	8.68687	48 h	24 h	13465	glycine cleavage system H protein [Planobispora rosea]	1.21385e+06	1.05446e+07	3.86879e+06	3.06221e+06	8.64474e+06	2.73342e+07
GGS59295.1			2	2	458.632	72 h	48 h	34797	hypothetical protein GCM10010156_17540 [Planobispora rosea]	95890.7	57668.1	2.64484e+07	581282	130863	2.73141e+07
GGS69802.1			18	18	2.2044	48 h	96 h	66068	glutamine--fructose-6-phosphate aminotransferase [isomerizing] [Planobispora rosea]	5.93247e+06	7.65652e+06	5.5565e+06	3.47329e+06	4.58948e+06	2.72083e+07
GGS60122.1			13	13	2.89194	24 h	48 h	66181	hypothetical protein GCM10010156_18400 [Planobispora rosea]	8.35146e+06	2.88784e+06	3.57456e+06	5.82041e+06	6.53933e+06	2.71736e+07
GGS50483.1			4	4	61.4037	96 h	24 h	46845	VWA domain-containing protein [Planobispora rosea]	301240	1.45513e+06	6.04833e+06	1.84972e+07	841959	2.71439e+07
GGS53273.1			11	11	2.55857	48 h	24 h	98995	DNA polymerase [Planobispora rosea]	3.09464e+06	7.91785e+06	6.52553e+06	5.95997e+06	3.6261e+06	2.71241e+07
GGS45851.1;WP_203863215.1			3	2	9.43368	72 h	24 h	29217	hypothetical protein GCM10010156_00620 [Planobispora rosea]	1.2544e+06	2.62559e+06	1.18336e+07	8.22089e+06	3.15513e+06	2.70897e+07
GGS49756.1			9	9	25.8921	24 h	144 h	27039	oxidoreductase [Planobispora rosea]	1.40802e+07	1.59063e+06	7.31701e+06	3.53082e+06	543804	2.70625e+07
GGS73609.1			4	4	4.2501	96 h	24 h	35387	hypothetical protein GCM10010156_35600 [Planobispora rosea]	2.54855e+06	3.9031e+06	6.13838e+06	1.08316e+07	3.56999e+06	2.69917e+07
GGT04875.1			7	7	44.3011	96 h	24 h	72631	Xaa-Pro dipeptidyl-peptidase [Planobispora rosea]	283758	7.99244e+06	5.60512e+06	1.25708e+07	486074	2.69382e+07
GGT01223.1			4	4	5.47369	72 h	24 h	51686	phytoene desaturase [Planobispora rosea]	1.87939e+06	5.44307e+06	1.02872e+07	6.02923e+06	3.26018e+06	2.68991e+07
GGS79341.1			6	6	5.21334	72 h	96 h	35114	glutamine-fructose-6-phosphate transaminase [Planobispora rosea]	3.17441e+06	4.13533e+06	1.12615e+07	2.16014e+06	6.13663e+06	2.6868e+07
GGS67047.1			4	4	17.728	96 h	24 h	28369	sulfurtransferase [Planobispora rosea]	584864	4.4457e+06	8.90395e+06	1.03685e+07	2.54255e+06	2.68455e+07
GGS56182.1			10	9	6.54569	48 h	24 h	44312	L-cysteine:1D-myo-inositol 2-amino-2-deoxy-alpha-D-glucopyranoside ligase [Planobispora rosea]	1.62149e+06	1.06138e+07	4.25502e+06	3.80004e+06	6.55451e+06	2.68448e+07
GGS59959.1			6	6	3.43241	72 h	24 h	38552	aminomethyltransferase [Planobispora rosea]	2.47764e+06	4.4759e+06	8.50427e+06	8.35691e+06	2.94735e+06	2.67621e+07
GIH87587.1			2	2	88.0112	72 h	144 h	56359	2,3-dihydroxybenzoate-AMP ligase [Planobispora rosea]	299364	7.7281e+06	1.44211e+07	4.07951e+06	163855	2.66919e+07
GGS50444.1			6	6	24.6483	72 h	24 h	35280	6-aminohexanoate-dimer hydrolase [Planobispora rosea]	546148	7.49242e+06	1.34616e+07	3.0533e+06	2.09381e+06	2.66473e+07
GGT03283.1			3	3	11.2642	72 h	96 h	10955	50S ribosomal protein L21 [Planobispora rosea]	7.73824e+06	2.84922e+06	1.35535e+07	1.20324e+06	1.29966e+06	2.66439e+07
GGS71097.1;WP_068928747.1			2	2	167.406	72 h	144 h	19253	FMN reductase [Planobispora rosea]	176830	201168	2.548e+07	615264	152205	2.66254e+07
WP_068922019.1;GGS47158.1			3	3	5.01005	72 h	24 h	28002	diaminopimelate epimerase [Planobispora rosea]	1.82282e+06	4.3961e+06	9.13242e+06	8.34417e+06	2.8469e+06	2.65424e+07
GGS78369.1			2	2	245.742	72 h	144 h	26360	hypothetical protein GCM10010156_41320 [Planobispora rosea]	1.22035e+06	3.36976e+06	1.28221e+07	8.91235e+06	52176.9	2.63767e+07
AHG27103.1			7	7	22.0953	24 h	72 h	11226	L23P [Planobispora rosea]	1.6348e+07	1.58184e+06	739888	3.66291e+06	3.92478e+06	2.62575e+07
GGS88049.1			7	7	5.45603	24 h	96 h	23596	phosphate transport regulator [Planobispora rosea]	9.59304e+06	4.13249e+06	2.2781e+06	1.75824e+06	8.3477e+06	2.61096e+07
GGS58387.1			2	2	8.30529	144 h	96 h	12268	glutamyl-tRNA(Gln) amidotransferase subunit C [Planobispora rosea]	2.71816e+06	9.6497e+06	2.07635e+06	1.24052e+06	1.03029e+07	2.59877e+07
GIH87192.1			4	4	62.7319	96 h	24 h	12902	hypothetical protein Pro02_56000 [Planobispora rosea]	158533	7.16849e+06	5.66028e+06	9.94507e+06	3.03873e+06	2.59711e+07
GIH87578.1			5	5	30.3235	72 h	144 h	41318	hypothetical protein Pro02_59860 [Planobispora rosea]	488446	7.40423e+06	1.29675e+07	4.65788e+06	427637	2.59457e+07
GGS81902.1			10	10	3.75725	96 h	72 h	33651	UDP-glucose 4-epimerase GalE [Planobispora rosea]	5.20299e+06	5.51518e+06	2.0639e+06	7.7546e+06	5.26518e+06	2.58018e+07
GGS48490.1			3	3	37.3283	96 h	24 h	14570	signal transduction protein [Planobispora rosea]	476842	1.77763e+06	5.00726e+06	1.77997e+07	610102	2.56716e+07
GGS59337.1			4	4	34.9944	144 h	24 h	28330	ABC transporter [Planobispora rosea]	373393	1.50582e+06	8.80338e+06	1.73862e+06	1.30667e+07	2.54879e+07
GGS57051.1			6	6	11.2243	96 h	24 h	58574	amidohydrolase [Planobispora rosea]	800198	5.05946e+06	8.62033e+06	8.9817e+06	1.94766e+06	2.54093e+07
GGS77589.1			9	9	3.9724	144 h	72 h	46463	DNA repair ATPase [Planobispora rosea]	5.52039e+06	7.04601e+06	1.89864e+06	3.34665e+06	7.54216e+06	2.53538e+07
WP_068920633.1;GGS61889.1			4	4	4.70561	48 h	24 h	31011	phosphoribosylaminoimidazolesuccinocarboxamide synthase [Planobispora rosea]	1.78968e+06	8.42153e+06	3.49002e+06	7.74044e+06	3.90579e+06	2.53475e+07
GGS65761.1			13	13	11.2105	48 h	96 h	38808	ribosome-binding ATPase YchF [Planobispora rosea]	5.06425e+06	1.22708e+07	4.38563e+06	1.09458e+06	2.48983e+06	2.53051e+07
GGS61979.1;WP_141703491.1;WP_176728346.1;GGS76087.1			11	9	8.81563	72 h	144 h	151833	histidine kinase [Planobispora rosea]	1.36865e+06	6.66621e+06	9.13385e+06	7.00817e+06	1.0361e+06	2.5213e+07
GIH88062.1			6	6	5.98633	144 h	72 h	33103	transporter [Planobispora rosea]	3.91153e+06	7.56431e+06	1.55503e+06	2.80079e+06	9.30893e+06	2.51406e+07
GGS60128.1			4	4	6.9065	72 h	144 h	34144	cysteine synthase [Planobispora rosea]	2.04054e+06	8.19396e+06	8.34717e+06	5.13093e+06	1.2086e+06	2.49212e+07
GGS77508.1			11	11	3.09369	48 h	72 h	96311	alanine--tRNA ligase [Planobispora rosea]	3.71031e+06	7.33551e+06	2.37112e+06	7.23016e+06	4.13316e+06	2.47803e+07
GIH87653.1;WP_084780763.1			5	5	2.62985	72 h	96 h	39597	valine dehydrogenase [Planobispora rosea]	6.20992e+06	4.41177e+06	7.29319e+06	2.77324e+06	3.9577e+06	2.46458e+07
GGS60440.1			3	3	2.18839	96 h	24 h	13839	ATP synthase epsilon chain [Planobispora rosea]	3.43105e+06	3.57177e+06	3.51761e+06	7.50847e+06	6.50856e+06	2.45375e+07
GGS46548.1			2	2	2.70718	48 h	24 h	20682	hypothetical protein GCM10010156_01540 [Planobispora rosea]	2.58179e+06	6.98938e+06	4.28094e+06	6.08386e+06	4.54157e+06	2.44775e+07
GGS55804.1;WP_068928879.1			6	6	7.10622	96 h	72 h	75191	magnesium chelatase [Planobispora rosea]	2.39838e+06	4.8129e+06	1.71008e+06	1.21522e+07	3.37321e+06	2.44468e+07
GGS59437.1			3	3	20.187	72 h	24 h	9083	hypothetical protein GCM10010156_17720 [Planobispora rosea]	682978	2.04597e+06	1.37873e+07	6.05988e+06	1.77527e+06	2.43514e+07
WP_068920860.1;GGS73291.1			4	4	34.9243	72 h	24 h	13111	hypothetical protein [Planobispora rosea]	311257	5.39641e+06	1.08704e+07	3.41171e+06	4.26633e+06	2.42561e+07
GGS62595.1			12	12	6.71817	96 h	24 h	93970	chaperone protein ClpB [Planobispora rosea]	1.74049e+06	5.15598e+06	2.69243e+06	1.16929e+07	2.94067e+06	2.42225e+07
GGS77368.1			3	3	10.5106	72 h	24 h	60278	fatty acid--CoA ligase [Planobispora rosea]	802849	5.84338e+06	8.43841e+06	7.70689e+06	1.39451e+06	2.4186e+07
WP_068924269.1;GGS77953.1			5	5	9.73807	96 h	72 h	33218	2,3,4,5-tetrahydropyridine-2,6-dicarboxylate N-succinyltransferase [Planobispora rosea]	6.86648e+06	1.53914e+06	1.27808e+06	1.2446e+07	1.91099e+06	2.40407e+07
GGS59282.1			5	5	269.442	48 h	24 h	40663	glycerophosphoryl diester phosphodiesterase [Planobispora rosea]	31964.4	8.61254e+06	7.42996e+06	5.61389e+06	2.33804e+06	2.40264e+07
GGS55045.1			12	12	360.421	72 h	144 h	85055	hypothetical protein GCM10010156_12290 [Planobispora rosea]	743627	5.33698e+06	1.46588e+07	3.21628e+06	40671.2	2.39963e+07
GGS75178.1			4	4	17.748	48 h	24 h	28142	hypothetical protein GCM10010156_37490 [Planobispora rosea]	736220	1.30664e+07	3.99462e+06	5.10413e+06	952511	2.38539e+07
GIH87652.1			3	3	77.2244	48 h	24 h	8718	hypothetical protein Pro02_60600 [Planobispora rosea]	129145	9.97312e+06	3.65622e+06	5.77668e+06	4.31872e+06	2.38539e+07
GGS73671.1			4	4	240.161	72 h	144 h	33280	D-alanine--D-alanine ligase [Planobispora rosea]	1.89988e+06	2.74321e+06	1.06156e+07	8.47236e+06	44202.1	2.37753e+07
GGS55827.1			10	10	9.10526	48 h	144 h	56958	proteasome accessory factor PafA2 [Planobispora rosea]	1.58956e+06	1.23183e+07	2.46313e+06	6.02661e+06	1.35288e+06	2.37505e+07
GGS58983.1;WP_068929124.1			6	6	9.82149	48 h	96 h	28196	ribonuclease 3 [Planobispora rosea]	1.89534e+06	9.12208e+06	7.46805e+06	928788	4.33247e+06	2.37467e+07
GIH86994.1			7	7	345.521	72 h	144 h	35059	sulfate adenylyltransferase [Planobispora rosea]	2.30228e+06	4.43912e+06	1.57997e+07	1.09113e+06	45727.2	2.36779e+07
WP_141704104.1;GGS57005.1			8	8	6.27637	144 h	24 h	36927	adenosine deaminase [Planobispora rosea]	2.0477e+06	2.83662e+06	3.3206e+06	2.55652e+06	1.28521e+07	2.36136e+07
GGS54487.1			19	17	3.84303	48 h	72 h	119110	carbamoyl-phosphate synthase large chain [Planobispora rosea]	5.75015e+06	6.81503e+06	1.77335e+06	5.92675e+06	2.95395e+06	2.32192e+07
GGS65651.1			4	4	4.57331	48 h	24 h	16838	two-component system response regulator [Planobispora rosea]	1.91327e+06	8.74999e+06	5.06798e+06	3.70219e+06	3.67756e+06	2.3111e+07
GGS62306.1			6	6	21.1323	96 h	144 h	24949	transcriptional regulator [Planobispora rosea]	1.97627e+06	4.71145e+06	6.7506e+06	9.19858e+06	435285	2.30722e+07
GIH87589.1			2	2	70.0551	72 h	24 h	26481	2,3-dihydro-2,3-dihydroxybenzoate dehydrogenase [Planobispora rosea]	186146	8.18471e+06	1.30405e+07	1.39492e+06	220146	2.30264e+07
GGS99808.1;WP_176728439.1;GIH88095.1			5	5	3.08757	72 h	24 h	88465	hypothetical protein GCM10010156_67330 [Planobispora rosea]	1.98553e+06	4.86573e+06	6.13047e+06	5.82883e+06	4.18735e+06	2.29979e+07
GGS65077.1			3	3	237.304	48 h	24 h	8590	hypothetical protein GCM10010156_25000 [Planobispora rosea]	34830.1	8.26535e+06	6.30895e+06	5.4829e+06	2.90188e+06	2.29939e+07
GGS65303.1			3	3	9.07689	48 h	24 h	48417	hypothetical protein GCM10010156_25290 [Planobispora rosea]	858427	7.79185e+06	4.78996e+06	7.33731e+06	2.1989e+06	2.29764e+07
GGS68737.1			2	2	23.2428	72 h	96 h	14580	hypothetical protein GCM10010156_29590 [Planobispora rosea]	1.15738e+06	5.23226e+06	1.12906e+07	485766	4.73391e+06	2.28999e+07
GGS53538.1			5	5	2.97354	144 h	96 h	27277	tryptophan synthase alpha chain [Planobispora rosea]	3.11234e+06	6.22224e+06	3.28308e+06	2.55843e+06	7.60759e+06	2.27837e+07
GIH87004.1			7	7	22.6815	96 h	24 h	77858	polyphosphate kinase [Planobispora rosea]	506934	4.48499e+06	5.37314e+06	1.1498e+07	861207	2.27243e+07
GGS59837.1			7	7	5.21817	72 h	96 h	59564	urocanate hydratase [Planobispora rosea]	4.67734e+06	2.92061e+06	9.57728e+06	1.83537e+06	3.70783e+06	2.27184e+07
WP_068922860.1;GGS50066.1			15	15	2.55586	96 h	24 h	52639	argininosuccinate synthase [Planobispora rosea]	2.55721e+06	3.79956e+06	4.58133e+06	6.53588e+06	5.22303e+06	2.2697e+07
GGS52249.1			3	3	312.36	72 h	24 h	15402	peptide-methionine (R)-S-oxide reductase [Planobispora rosea]	46574.1	4.32078e+06	1.45479e+07	679716	3.04218e+06	2.26371e+07
GIH86978.1			5	5	5.19494	144 h	72 h	21502	hypothetical protein Pro02_53860 [Planobispora rosea]	6.78855e+06	4.6221e+06	1.47823e+06	2.032e+06	7.67929e+06	2.26002e+07
GGS75320.1			9	9	6.10257	48 h	24 h	19099	inorganic pyrophosphatase [Planobispora rosea]	1.46663e+06	8.95025e+06	1.92918e+06	6.32992e+06	3.72036e+06	2.23963e+07
GIH86971.1			10	10	11.9905	24 h	72 h	48425	hypothetical protein Pro02_53790 [Planobispora rosea]	7.91563e+06	1.97074e+06	660155	4.31284e+06	7.46953e+06	2.23289e+07
GGS67141.1			9	9	4.20105	96 h	24 h	90547	DNA topoisomerase (ATP-hydrolyzing) [Planobispora rosea]	2.07834e+06	4.2424e+06	4.50176e+06	8.73122e+06	2.61875e+06	2.21725e+07
GGS66222.1			4	4	25.2387	72 h	144 h	73362	thioredoxin domain-containing protein [Planobispora rosea]	836815	3.74298e+06	1.06214e+07	6.51479e+06	420839	2.21369e+07
GGS59815.1			6	6	6.53671	72 h	24 h	34609	daunorubicin resistance protein DrrA family ABC transporter ATP-binding protein [Planobispora rosea]	1.72444e+06	2.91131e+06	1.12722e+07	2.73392e+06	3.4713e+06	2.21132e+07
GIH87661.1			4	4	27.058	72 h	24 h	16992	hypothetical protein Pro02_60690 [Planobispora rosea]	350892	7.73434e+06	9.49445e+06	3.22963e+06	1.25904e+06	2.20684e+07
GGS77682.1			6	6	13.0926	96 h	24 h	61885	alkaline phosphatase [Planobispora rosea]	652851	4.35195e+06	6.558e+06	8.54752e+06	1.78463e+06	2.18949e+07
GGS82596.1			9	9	10.4058	24 h	144 h	46780	NADH-quinone oxidoreductase, F subunit NuoF [Planobispora rosea]	1.21561e+07	3.07792e+06	3.62658e+06	1.67867e+06	1.16821e+06	2.17075e+07
GIH83379.1			5	5	22.7835	72 h	144 h	38148	3-dehydroquinate synthase [Planobispora rosea]	1.85004e+06	2.54594e+06	1.2282e+07	4.4439e+06	539074	2.16609e+07
WP_068926073.1;GGS79087.1			3	3	16.2914	72 h	48 h	25205	class I SAM-dependent methyltransferase [Planobispora rosea]	2.64022e+06	624581	1.01753e+07	7.08722e+06	1.1311e+06	2.16584e+07
GIH87521.1			6	6	20.1613	72 h	24 h	17212	glyoxalase [Planobispora rosea]	786932	957464	1.58656e+07	2.90961e+06	1.08539e+06	2.1605e+07
GIH87327.1			4	4	5.52534	96 h	48 h	15979	UPF0336 protein [Planobispora rosea]	1.78794e+06	1.72144e+06	5.12104e+06	9.51155e+06	3.4485e+06	2.15905e+07
GIH87016.1			10	10	2.42989	24 h	72 h	66262	methionine--tRNA ligase [Planobispora rosea]	5.29096e+06	4.25983e+06	2.17745e+06	4.64935e+06	5.15205e+06	2.15296e+07
GGS53394.1			3	3	4.50022	96 h	24 h	41898	branched-chain amino acid ABC transporter permease [Planobispora rosea]	1.29651e+06	5.72091e+06	4.57203e+06	5.83459e+06	4.08837e+06	2.15124e+07
GIH88092.1			4	4	11.0328	48 h	72 h	35813	kinase [Planobispora rosea]	3.88718e+06	8.22366e+06	745386	3.02819e+06	5.56066e+06	2.14451e+07
GIH87737.1			3	3	13.6406	72 h	24 h	23689	hypothetical protein Pro02_61450 [Planobispora rosea]	657080	3.07184e+06	8.96295e+06	6.867e+06	1.83743e+06	2.13963e+07
WP_084780631.1;WP_189242743.1			5	2	23.5597	72 h	24 h	20755	SAM-dependent methyltransferase, partial [Planobispora rosea]	474493	1.34949e+06	1.11789e+07	7.08906e+06	1.23467e+06	2.13266e+07
WP_068927715.1;GGS72843.1			9	9	6.54854	72 h	24 h	110002	hypothetical protein [Planobispora rosea]	1.11744e+06	3.99672e+06	7.31759e+06	4.73106e+06	4.0954e+06	2.12582e+07
GGS65037.1			8	8	26.1193	72 h	48 h	42785	adenylyltransferase/sulfurtransferase MoeZ [Planobispora rosea]	4.38933e+06	499016	1.3034e+07	1.74784e+06	1.405e+06	2.10752e+07
GGS73524.1			5	5	10.799	96 h	24 h	26305	hypothetical protein GCM10010156_35480 [Planobispora rosea]	857425	4.1904e+06	1.57488e+06	9.25934e+06	5.13642e+06	2.10185e+07
GGS79658.1			3	3	218.206	72 h	24 h	41132	hypothetical protein GCM10010156_43010 [Planobispora rosea]	37882.8	3.15682e+06	8.26626e+06	6.54713e+06	2.81261e+06	2.08207e+07
GGS88199.1			6	6	12.6608	96 h	24 h	46748	ligase [Planobispora rosea]	635452	4.32513e+06	6.09565e+06	8.04536e+06	1.582e+06	2.06836e+07
GGS58795.1			6	6	9.58054	48 h	24 h	49275	3-isopropylmalate dehydratase large subunit [Planobispora rosea]	1.32754e+06	1.27185e+07	2.54706e+06	1.65122e+06	2.34474e+06	2.05891e+07
GGT09275.1			2	2	24.5099	96 h	24 h	20228	hypothetical protein GCM10010156_77630 [Planobispora rosea]	536068	3.59575e+06	2.58729e+06	1.3139e+07	641068	2.04991e+07
GGS72743.1			7	7	8.95634	96 h	144 h	36271	oxidoreductase [Planobispora rosea]	1.56579e+06	2.07638e+06	5.74253e+06	9.83429e+06	1.09803e+06	2.0317e+07
GGS56812.1			9	9	25.6918	96 h	144 h	39936	Fe-S cluster assembly protein SufD [Planobispora rosea]	498391	530800	6.80422e+06	1.1973e+07	466025	2.02724e+07
GGS74009.1			7	7	4.46137	144 h	96 h	22758	uracil phosphoribosyltransferase [Planobispora rosea]	2.72591e+06	2.31813e+06	6.42513e+06	1.58693e+06	7.0799e+06	2.0136e+07
GIH87462.1			2	2	11.3801	48 h	24 h	12349	transcription initiation protein [Planobispora rosea]	896705	1.02046e+07	1.37796e+06	5.98253e+06	1.60237e+06	2.00642e+07
GGS65554.1			9	9	3.6483	96 h	24 h	74467	peptidase [Planobispora rosea]	1.75659e+06	3.71271e+06	5.78504e+06	6.40858e+06	2.39185e+06	2.00548e+07
GGS88084.1			6	5	50.6928	72 h	24 h	63026	bifunctional metallophosphatase/5'-nucleotidase [Planobispora rosea]	146148	1.65954e+06	7.40865e+06	6.09077e+06	4.73368e+06	2.00388e+07
AHG27111.1			3	3	2.88227	144 h	72 h	13352	L14P [Planobispora rosea]	3.51174e+06	2.73282e+06	2.24146e+06	5.08513e+06	6.46051e+06	2.00317e+07
GGS60215.1			5	5	3.42483	48 h	144 h	49637	malate dehydrogenase [Planobispora rosea]	2.69662e+06	6.64938e+06	2.41143e+06	6.28446e+06	1.94152e+06	1.99834e+07
GIH87765.1			3	3	7.12975	48 h	24 h	12743	hypothetical protein Pro02_61730 [Planobispora rosea]	914693	6.52153e+06	4.7666e+06	5.81404e+06	1.83945e+06	1.98563e+07
GGS73158.1			13	13	2.83045	48 h	24 h	64218	arginine--tRNA ligase [Planobispora rosea]	2.45385e+06	6.94551e+06	2.8649e+06	3.88047e+06	3.68039e+06	1.98251e+07
GGS67742.1			7	7	6.98824	72 h	24 h	37907	dipeptide/oligopeptide/nickel ABC transporter ATP-binding protein [Planobispora rosea]	1.03268e+06	3.48588e+06	7.21661e+06	5.72011e+06	2.29586e+06	1.97511e+07
GGS58362.1			11	11	6.9653	96 h	24 h	79877	DNA ligase 1 [Planobispora rosea]	1.25307e+06	3.89155e+06	3.58276e+06	8.72801e+06	2.26285e+06	1.97182e+07
GGS53378.1			7	7	7.61014	72 h	96 h	26707	ABC transporter ATP-binding protein [Planobispora rosea]	2.37667e+06	2.31015e+06	7.4889e+06	984068	6.46921e+06	1.9629e+07
WP_068925824.1;GGS91976.1			5	5	1.82853	72 h	96 h	38847	nicotinate-nucleotide--dimethylbenzimidazole phosphoribosyltransferase [Planobispora rosea]	4.23252e+06	2.90493e+06	5.21514e+06	2.85209e+06	4.38995e+06	1.95946e+07
GIH88075.1			3	3	4.81733	72 h	144 h	36307	putative regulatory protein [Planobispora rosea]	2.83309e+06	5.03644e+06	7.41951e+06	2.73787e+06	1.54017e+06	1.95671e+07
GGS53385.1;WP_068928639.1			5	5	4.98097	144 h	96 h	29724	ABC transporter ATP-binding protein [Planobispora rosea]	4.31421e+06	4.79488e+06	2.64426e+06	1.29591e+06	6.45491e+06	1.95042e+07
GGS52209.1;WP_084780406.1			6	6	8.373	72 h	24 h	37249	uroporphyrinogen decarboxylase [Planobispora rosea]	800530	3.90991e+06	6.70284e+06	6.38114e+06	1.63197e+06	1.94264e+07
GGS79047.1			9	9	6.85958	96 h	24 h	120938	hypothetical protein GCM10010156_42270 [Planobispora rosea]	940218	5.99866e+06	4.97603e+06	6.4495e+06	1.0191e+06	1.93835e+07
WP_068925612.1			39	2	6.3195	96 h	144 h	128005	DNA-directed RNA polymerase subunit beta [Planobispora rosea]	1.3344e+06	6.01756e+06	3.39041e+06	7.41739e+06	1.17373e+06	1.93335e+07
GGT06442.1			2	2	13.0735	96 h	24 h	16754	glyoxalase [Planobispora rosea]	632058	4.59797e+06	4.46796e+06	8.26319e+06	1.34743e+06	1.93086e+07
GGS54495.1			6	6	2.35445	48 h	96 h	42682	carbamoyl-phosphate synthase small chain [Planobispora rosea]	4.06186e+06	5.33435e+06	5.24844e+06	2.26564e+06	2.37819e+06	1.92885e+07
GIH87709.1			5	5	7.12398	72 h	24 h	65533	dihydroxy-acid dehydratase [Planobispora rosea]	1.00894e+06	3.31728e+06	7.18768e+06	6.16672e+06	1.60652e+06	1.92871e+07
GIH83397.1			8	8	40.8101	72 h	24 h	38286	cyanuric acid amidohydrolase [Planobispora rosea]	226870	1.23471e+06	9.25859e+06	2.38267e+06	6.12547e+06	1.92283e+07
GGS71103.1			2	2	565.9	72 h	48 h	49291	monooxygenase [Planobispora rosea]	62378.7	33628.3	1.90303e+07	34576.7	38122.7	1.9199e+07
GIH87085.1			4	4	4.64682	96 h	144 h	43271	uroporphyrinogen-III C-methyltransferase [Planobispora rosea]	1.88e+06	3.79237e+06	5.34295e+06	6.57583e+06	1.41513e+06	1.90063e+07
GIH87334.1			5	5	15.3136	48 h	24 h	104702	helix-turn-helix transcriptional regulator [Planobispora rosea]	434605	6.65535e+06	5.24566e+06	5.38721e+06	1.18645e+06	1.89093e+07
GGS62000.1			5	5	21.3961	96 h	24 h	63689	peptide hydrolase [Planobispora rosea]	440586	2.29455e+06	5.10633e+06	9.42681e+06	1.52494e+06	1.87932e+07
GGS55617.1			3	3	9.99339	96 h	24 h	35209	hypothetical protein GCM10010156_12650 [Planobispora rosea]	644425	5.62252e+06	4.49968e+06	6.43999e+06	1.55677e+06	1.87634e+07
GGS51665.1			7	7	12.772	48 h	144 h	67367	hypothetical protein GCM10010156_07890 [Planobispora rosea]	1.21114e+06	7.16032e+06	5.30671e+06	4.51088e+06	560629	1.87497e+07
WP_068927303.1;GGS90648.1			5	5	48.87	96 h	144 h	50794	bifunctional UDP-N-acetylglucosamine diphosphorylase/glucosamine-1-phosphate N-acetyltransferase GlmU [Planobispora rosea]	689119	3.899e+06	4.38428e+06	9.54761e+06	195368	1.87154e+07
GIH86618.1			9	9	18.527	96 h	144 h	46436	protein phosphatase [Planobispora rosea]	1.80193e+06	5.08832e+06	2.81509e+06	8.48014e+06	457718	1.86432e+07
GGS51729.1			6	5	4.00125	48 h	24 h	23883	transcriptional regulatory protein CutR [Planobispora rosea]	1.38875e+06	5.55675e+06	4.95923e+06	5.03796e+06	1.62372e+06	1.85664e+07
GGS78869.1			3	3	5.14943	96 h	24 h	22155	oligoribonuclease [Planobispora rosea]	1.46003e+06	3.27417e+06	3.50543e+06	7.51833e+06	2.71967e+06	1.84776e+07
GGS64301.1			4	4	3.71832	96 h	24 h	29798	methionine aminopeptidase [Planobispora rosea]	1.56776e+06	4.97723e+06	2.54775e+06	5.82944e+06	3.54888e+06	1.84711e+07
GGS62616.1;WP_068920731.1			5	5	39.508	72 h	96 h	24313	hypothetical protein GCM10010156_21970 [Planobispora rosea]	686727	1.67709e+06	8.91309e+06	225602	6.93251e+06	1.8435e+07
GGS60689.1			4	4	8.41688	96 h	24 h	25310	hypothetical protein GCM10010156_19270 [Planobispora rosea]	695491	4.17943e+06	4.97158e+06	5.85386e+06	2.63393e+06	1.83343e+07
GGS73854.1			7	7	8.50152	72 h	144 h	30926	amino acid ABC transporter substrate-binding protein [Planobispora rosea]	1.44892e+06	2.87962e+06	8.85819e+06	4.09462e+06	1.04195e+06	1.83233e+07
GGS75949.1			3	3	13.4338	48 h	24 h	25766	NAD-dependent protein deacetylase 2 [Planobispora rosea]	551076	7.40307e+06	2.7686e+06	5.65864e+06	1.92865e+06	1.831e+07
GGS61726.1			5	5	4.98499	96 h	72 h	40998	UDP-N-acetyl glucosamine 2-epimerase [Planobispora rosea]	1.62245e+06	5.64888e+06	1.26004e+06	6.28129e+06	3.28099e+06	1.80937e+07
GIH87745.1			11	10	1.59913	96 h	24 h	47101	ATP-dependent Clp protease ATP-binding subunit ClpX [Planobispora rosea]	2.69967e+06	4.24337e+06	3.69298e+06	4.31713e+06	3.11652e+06	1.80697e+07
GGS53872.1			3	3	11.0488	96 h	24 h	15458	hypothetical protein GCM10010156_10760 [Planobispora rosea]	440440	4.23949e+06	3.57962e+06	4.86635e+06	4.76989e+06	1.78958e+07
GGS72073.1			3	3	7.05649	72 h	24 h	34581	reductase [Planobispora rosea]	888075	4.4464e+06	6.26669e+06	4.12525e+06	2.09721e+06	1.78236e+07
GGS55799.1			6	6	15.2678	144 h	48 h	22261	cob(I)alamin adenolsyltransferase/cobinamide ATP-dependent adenolsyltransferase [Planobispora rosea]	3.42982e+06	573515	1.40888e+06	3.64899e+06	8.7563e+06	1.78175e+07
GGS53299.1			9	9	7.71726	144 h	72 h	29740	basic amino acid ABC transporter substrate-binding protein [Planobispora rosea]	1.18294e+06	2.6113e+06	900724	6.15899e+06	6.95112e+06	1.78051e+07
GGS78690.1			2	2	42061.7	144 h	24 h	6012	hypothetical protein GCM10010156_41760 [Planobispora rosea]	171.808	5.05802e+06	3.13815e+06	2.36953e+06	7.22654e+06	1.77924e+07
GGS68268.1			4	4	43.0476	96 h	24 h	56590	multidrug ABC transporter ATP-binding protein [Planobispora rosea]	242154	6.45124e+06	332681	1.04242e+07	330003	1.77802e+07
GGS60968.1			5	5	41.4734	72 h	24 h	63250	malto-oligosyltrehalose trehalohydrolase [Planobispora rosea]	370031	380161	1.53464e+07	770408	899397	1.77664e+07
GIH88088.1			3	3	9.54988	144 h	96 h	25027	putative cytochrome c oxidase subunit 2 [Planobispora rosea]	2.8e+06	4.70535e+06	2.1156e+06	771652	7.36919e+06	1.77618e+07
GGS62469.1			3	3	302.621	72 h	24 h	23087	short-chain dehydrogenase [Planobispora rosea]	51162.4	1.60866e+06	1.54828e+07	502760	107959	1.77533e+07
GGS73762.1			3	3	2.9802	48 h	144 h	21451	isopentenyl-diphosphate Delta-isomerase [Planobispora rosea]	3.22385e+06	5.12379e+06	4.39375e+06	3.11861e+06	1.71928e+06	1.75793e+07
GGS65674.1			3	3	5.34819	96 h	24 h	29780	succinate dehydrogenase/fumarate reductase iron-sulfur subunit [Planobispora rosea]	1.01078e+06	4.3743e+06	4.58676e+06	5.40585e+06	2.10427e+06	1.7482e+07
GGS76890.1			3	3	11.5465	72 h	24 h	18540	hypothetical protein GCM10010156_39620 [Planobispora rosea]	719820	1.55895e+06	8.3114e+06	4.53413e+06	2.35224e+06	1.74765e+07
GGS75689.1			7	7	12.3558	96 h	24 h	79167	Fe-S oxidoreductase [Planobispora rosea]	612204	4.27693e+06	3.03194e+06	7.56428e+06	1.98749e+06	1.74729e+07
GGS80561.1			3	3	2.91048	48 h	72 h	8420	translation initiation factor IF-1 [Planobispora rosea]	4.38692e+06	4.82509e+06	1.65783e+06	2.71131e+06	3.84669e+06	1.74278e+07
GIH86808.1			4	4	10.2732	72 h	24 h	52617	hypothetical protein Pro02_52160 [Planobispora rosea]	605787	3.60718e+06	6.22335e+06	5.49461e+06	1.3474e+06	1.72783e+07
GGT07315.1			4	4	5.2645	24 h	96 h	15314	hypothetical protein GCM10010156_75740 [Planobispora rosea]	7.88913e+06	1.62975e+06	2.10845e+06	1.49855e+06	4.11985e+06	1.72457e+07
GGS59042.1			5	5	5.19083	48 h	24 h	27986	iron-enterobactin transporter ATP-binding protein [Planobispora rosea]	1.55554e+06	8.07457e+06	2.10434e+06	3.12984e+06	2.37608e+06	1.72404e+07
GIH83343.1			2	2	7.82967	96 h	144 h	26661	dehydrogenase [Planobispora rosea]	1.32888e+06	3.97241e+06	3.32534e+06	7.60823e+06	971718	1.72066e+07
GGS79454.1			7	7	15.1789	96 h	24 h	72851	acetoacetyl-CoA synthetase [Planobispora rosea]	460828	4.77888e+06	3.43632e+06	6.99488e+06	1.51712e+06	1.7188e+07
GGS70310.1			5	5	39.2069	72 h	24 h	35030	cephalosporin-C deacetylase [Planobispora rosea]	187260	1.77234e+06	7.34187e+06	7.21575e+06	470204	1.69874e+07
GGS79616.1			6	6	6.49577	72 h	24 h	25555	cell division ATP-binding protein FtsE [Planobispora rosea]	1.12344e+06	4.16029e+06	7.2976e+06	2.49869e+06	1.85849e+06	1.69385e+07
GGS65406.1			6	6	6.09065	72 h	24 h	38840	succinyldiaminopimelate transaminase [Planobispora rosea]	1.31074e+06	1.77069e+06	7.98328e+06	3.42753e+06	2.4141e+06	1.69063e+07
GGS58221.1			2	2	113.222	96 h	24 h	27030	enoyl-CoA hydratase [Planobispora rosea]	67098.1	1.97272e+06	6.26226e+06	7.59696e+06	994558	1.68936e+07
GGS45517.1			8	8	3.9754	144 h	72 h	41191	4-hydroxy-3-methylbut-2-en-1-yl diphosphate synthase (flavodoxin) 1 [Planobispora rosea]	3.53716e+06	3.98239e+06	1.22208e+06	3.2913e+06	4.85825e+06	1.68912e+07
GGS79421.1			4	4	9.07675	72 h	96 h	23714	phosphatase [Planobispora rosea]	2.52411e+06	4.95432e+06	5.93008e+06	653326	2.8175e+06	1.68793e+07
GGS57237.1			8	8	8.12633	144 h	72 h	27954	triosephosphate isomerase [Planobispora rosea]	3.01256e+06	4.05479e+06	848767	1.91253e+06	6.89736e+06	1.6726e+07
GGS70926.1			6	6	11.0639	96 h	144 h	49452	hercynine oxygenase [Planobispora rosea]	1.02841e+06	5.16591e+06	3.85207e+06	6.06319e+06	548014	1.66576e+07
GGS80537.1			5	5	6.46467	96 h	24 h	30217	methionine aminopeptidase [Planobispora rosea]	1.02792e+06	3.06088e+06	1.66202e+06	6.64516e+06	4.23031e+06	1.66263e+07
WP_068928474.1;GGS45867.1			23	23	3.97552	24 h	144 h	186152	type I polyketide synthase [Planobispora rosea]	5.37093e+06	1.45998e+06	3.62858e+06	4.75927e+06	1.351e+06	1.65698e+07
GIH87337.1			9	9	2.8912	144 h	24 h	51174	aldehyde dehydrogenase [Planobispora rosea]	1.6306e+06	2.70417e+06	3.60606e+06	3.90457e+06	4.71439e+06	1.65598e+07
GGS59004.1			2	2	55.3397	48 h	72 h	7370	hypothetical protein GCM10010156_17100 [Planobispora rosea]	597925	8.46546e+06	152973	1.15637e+06	6.17463e+06	1.65474e+07
GGS58281.1			8	8	3.13262	72 h	24 h	32420	electron transfer flavoprotein subunit alpha [Planobispora rosea]	1.77934e+06	1.92659e+06	5.57398e+06	4.872e+06	2.36518e+06	1.65171e+07
GIH88061.1;WP_176728654.1			2	2	9.76401	72 h	144 h	38938	phosphate starvation-inducible protein PsiE [Planobispora rosea]	757054	2.19575e+06	7.1103e+06	5.66003e+06	728215	1.64514e+07
GIH87547.1			4	4	16.0085	72 h	24 h	18118	potassium transporter TrkA [Planobispora rosea]	485035	3.44645e+06	7.76469e+06	3.43901e+06	1.29255e+06	1.64277e+07
GGT06922.1			3	3	3.69151	48 h	72 h	29239	4-amino-4-deoxychorismate lyase [Planobispora rosea]	1.62093e+06	5.54835e+06	1.50301e+06	5.00465e+06	2.67263e+06	1.63496e+07
GGS75116.1			20	20	3.06995	48 h	24 h	101296	DNA topoisomerase 1 [Planobispora rosea]	1.6989e+06	5.21555e+06	2.44017e+06	4.76474e+06	2.18888e+06	1.63083e+07
GGS56981.1			4	4	23.6455	48 h	96 h	32697	glucose-6-phosphate dehydrogenase assembly protein OpcA [Planobispora rosea]	1.84181e+06	9.33062e+06	4.01244e+06	394605	721499	1.6301e+07
GGS55008.1			5	5	77.4504	96 h	24 h	41731	hypothetical protein GCM10010156_12240 [Planobispora rosea]	86921.3	4.23932e+06	2.96777e+06	6.73209e+06	2.24149e+06	1.62676e+07
GGS48080.1			8	7	3.03294	96 h	144 h	56605	hypothetical protein GCM10010156_03560 [Planobispora rosea]	2.50738e+06	3.1265e+06	2.14157e+06	6.37517e+06	2.10198e+06	1.62526e+07
GGS70458.1			10	10	32.7499	96 h	144 h	61160	hypothetical protein GCM10010156_31680 [Planobispora rosea]	307158	1.7797e+06	4.52496e+06	9.3366e+06	285088	1.62335e+07
GGS72502.1			6	6	8.6687	48 h	72 h	35316	oxidoreductase [Planobispora rosea]	1.30053e+06	7.39515e+06	853086	1.94713e+06	4.68398e+06	1.61799e+07
GIH86912.1			4	4	10.2857	96 h	24 h	43609	hypothetical protein Pro02_53200 [Planobispora rosea]	494951	4.63765e+06	4.84614e+06	5.0909e+06	1.05638e+06	1.6126e+07
GGS54388.1			4	4	5.35928	96 h	144 h	20133	peptide deformylase [Planobispora rosea]	1.65332e+06	2.48471e+06	2.70068e+06	7.82642e+06	1.46035e+06	1.61255e+07
GGT08031.1			4	4	16.5233	72 h	144 h	26010	hypothetical protein GCM10010156_76430 [Planobispora rosea]	824849	3.29414e+06	7.5126e+06	4.0252e+06	454667	1.61115e+07
GGT07674.1			3	3	31.5313	72 h	144 h	40090	Zn-dependent hydrolase [Planobispora rosea]	307262	3.16544e+06	7.46024e+06	4.92645e+06	236598	1.6096e+07
GGS61736.1			5	5	60.3795	24 h	72 h	45833	UDP-N-acetyl-D-glucosamine dehydrogenase [Planobispora rosea]	6.74068e+06	2.31319e+06	111639	2.1482e+06	4.76799e+06	1.60817e+07
GGS56916.1			2	2	3.23648	72 h	24 h	32748	dihydrodipicolinate synthase family protein [Planobispora rosea]	1.52603e+06	2.40769e+06	4.93896e+06	4.39585e+06	2.73509e+06	1.60036e+07
GGS61693.1			9	9	33.5418	96 h	24 h	52332	flotillin family protein [Planobispora rosea]	242817	3.49976e+06	1.75248e+06	8.1445e+06	2.27083e+06	1.59104e+07
GIH86993.1			9	9	2.30782	48 h	96 h	47078	hypothetical protein Pro02_54010 [Planobispora rosea]	2.34575e+06	4.20199e+06	3.90652e+06	1.82076e+06	3.55065e+06	1.58257e+07
GGS54070.1			8	8	47.5868	72 h	96 h	20148	elongation factor P [Planobispora rosea]	541791	2.91968e+06	7.83329e+06	164611	4.33198e+06	1.57914e+07
GGT07061.1			2	2	27.8646	72 h	24 h	12576	hypothetical protein GCM10010156_75450 [Planobispora rosea]	404061	745695	1.1259e+07	2.17526e+06	1.17251e+06	1.57565e+07
GIH87188.1			2	2	93.6215	72 h	24 h	21710	AraC family transcriptional regulator [Planobispora rosea]	110124	532052	1.031e+07	4.56704e+06	235592	1.57548e+07
WP_068921233.1			6	6	2.7463	72 h	144 h	31340	sugar isomerase [Planobispora rosea]	3.05585e+06	3.2244e+06	4.59681e+06	3.19177e+06	1.67381e+06	1.57426e+07
GIH87900.1;GGS98285.1			4	4	39.6629	72 h	24 h	81555	DNA helicase [Planobispora rosea]	182074	2.18999e+06	7.2216e+06	5.44251e+06	600045	1.56362e+07
WP_068925502.1;GGS67513.1			10	10	6.06057	144 h	72 h	55938	long-chain fatty acid--CoA ligase [Planobispora rosea]	1.9706e+06	3.62238e+06	1.06306e+06	2.49014e+06	6.44274e+06	1.55889e+07
GGS54629.1			4	4	72.7956	96 h	144 h	13465	transcriptional regulator [Planobispora rosea]	2.37568e+06	1.31432e+06	3.21227e+06	8.56447e+06	117651	1.55844e+07
WP_176728354.1			10	10	8.56546	72 h	144 h	75890	DUF87 domain-containing protein [Planobispora rosea]	2.7257e+06	1.91991e+06	5.68587e+06	4.49865e+06	663814	1.5494e+07
GGS53676.1			2	2	4.82678	144 h	24 h	25231	1-(5-phosphoribosyl)-5-[(5-phosphoribosylamino) methylideneamino] imidazole-4-carboxamide isomerase [Planobispora rosea]	1.05299e+06	2.46539e+06	3.14133e+06	3.64609e+06	5.08255e+06	1.53884e+07
GGS53767.1			11	11	4.28452	96 h	72 h	128851	DNA polymerase III subunit alpha [Planobispora rosea]	1.39434e+06	4.09948e+06	1.24964e+06	5.35412e+06	3.27835e+06	1.53759e+07
GGS66159.1			6	6	4.50133	96 h	24 h	33194	mycothiol S-conjugate amidase [Planobispora rosea]	1.10821e+06	3.27954e+06	1.95702e+06	4.98844e+06	3.96316e+06	1.52964e+07
GGS62258.1			6	6	6.76683	72 h	144 h	79089	carboxypeptidase [Planobispora rosea]	2.08343e+06	2.88535e+06	6.8733e+06	2.41292e+06	1.01573e+06	1.52707e+07
GGS88069.1			3	3	10.4233	48 h	24 h	29036	hydrolase [Planobispora rosea]	553777	5.77218e+06	4.1528e+06	3.3141e+06	1.40039e+06	1.51932e+07
GGS82745.1			3	3	48.143	72 h	24 h	33851	N-acetyltransferase [Planobispora rosea]	209893	1.26263e+06	1.01049e+07	3.02642e+06	525421	1.51292e+07
GGS70514.1			6	6	8.98256	96 h	24 h	57676	acetyl-CoA carboxylase subunit beta [Planobispora rosea]	670875	4.09273e+06	2.14218e+06	6.02617e+06	2.18669e+06	1.51186e+07
GGS60285.1			3	2	75.0134	96 h	24 h	27881	alpha/beta hydrolase [Planobispora rosea]	78203.8	3.05248e+06	5.31449e+06	5.86633e+06	713188	1.50247e+07
GGS82577.1			12	12	6.08594	72 h	48 h	48660	NADH-quinone oxidoreductase subunit D 2 [Planobispora rosea]	2.64824e+06	1.20351e+06	7.32449e+06	1.69345e+06	2.11741e+06	1.49871e+07
GGS55657.1			9	9	11.3801	48 h	24 h	32761	hypothetical protein GCM10010156_12700 [Planobispora rosea]	640176	7.28528e+06	3.17278e+06	672563	3.20695e+06	1.49778e+07
GGT02566.1			3	3	11.5835	72 h	144 h	38140	esterase [Planobispora rosea]	644749	2.31977e+06	7.17513e+06	4.19407e+06	619425	1.49531e+07
GGS51857.1			2	2	5.9828	72 h	24 h	45436	putative RNA methyltransferase [Planobispora rosea]	754028	3.80611e+06	4.5112e+06	4.51046e+06	1.33635e+06	1.49181e+07
GGS70931.1			3	3	26.3099	72 h	24 h	27171	gamma-glutamyl-hercynylcysteine sulfoxide hydrolase [Planobispora rosea]	242339	1.17706e+06	6.37592e+06	6.19935e+06	817301	1.4812e+07
GGS59405.1			2	2	360.339	72 h	24 h	44388	glycosyl transferase [Planobispora rosea]	37196.3	571932	1.34033e+07	428571	220965	1.46619e+07
GGS65999.1			5	5	5.31146	72 h	24 h	34037	mycothiol S-conjugate amidase [Planobispora rosea]	974578	5.02299e+06	5.17644e+06	2.30558e+06	1.06519e+06	1.45448e+07
GGT05118.1			2	2	6.29142	96 h	24 h	14995	pyridoxamine 5'-phosphate oxidase [Planobispora rosea]	1.06915e+06	2.4e+06	3.01836e+06	6.72646e+06	1.31681e+06	1.45308e+07
GGS88077.1			2	2	4.19596	96 h	24 h	38094	mycothiol acetyltransferase [Planobispora rosea]	1.09726e+06	3.88379e+06	1.45892e+06	4.60405e+06	3.46706e+06	1.45111e+07
GGS88097.1			3	3	23.5166	72 h	24 h	8604	thiamine biosynthesis protein ThiS [Planobispora rosea]	303412	2.85505e+06	7.13521e+06	3.61847e+06	560528	1.44727e+07
GGS70209.1			8	8	4.36373	144 h	72 h	33429	NADP-dependent aryl-alcohol dehydrogenase [Planobispora rosea]	1.59491e+06	3.4221e+06	1.14116e+06	3.33257e+06	4.97974e+06	1.44705e+07
GIH83368.1			4	4	133.538	72 h	24 h	9633	hypothetical protein Pro02_17760 [Planobispora rosea]	43734.4	2.4393e+06	5.84021e+06	5.78243e+06	315377	1.44211e+07
GGS53470.1			16	15	2.84365	96 h	72 h	163871	glutamate synthase [Planobispora rosea]	1.99085e+06	2.59102e+06	1.8848e+06	5.35969e+06	2.58482e+06	1.44112e+07
GGS60982.1			3	3	47.9765	96 h	24 h	80325	glycogen operon protein GlgX homolog [Planobispora rosea]	135241	1.94533e+06	5.06146e+06	6.48838e+06	639699	1.42701e+07
GIH86609.1			5	5	3.88888	96 h	24 h	20481	hypothetical protein Pro02_50170 [Planobispora rosea]	1.14827e+06	2.73249e+06	4.34621e+06	4.46547e+06	1.42079e+06	1.41132e+07
GGS65666.1			7	7	8.09643	96 h	24 h	70314	succinate dehydrogenase flavoprotein subunit [Planobispora rosea]	826502	2.81945e+06	913355	6.69172e+06	2.77104e+06	1.40221e+07
GGS68305.1			3	3	136.592	72 h	24 h	26678	molybdate-binding protein [Planobispora rosea]	55457.9	1.99985e+06	7.57509e+06	3.84104e+06	395638	1.38671e+07
GGS72941.1			3	2	15.7641	144 h	24 h	7297	cold-shock protein [Planobispora rosea]	444705	3.55905e+06	2.18501e+06	633092	7.01037e+06	1.38322e+07
GGS53888.1			5	5	26.4996	96 h	24 h	55824	hypothetical protein GCM10010156_10780 [Planobispora rosea]	311158	1.44175e+06	2.90517e+06	8.24555e+06	895140	1.37988e+07
GIH86881.1			2	2	420.28	96 h	24 h	53695	LytR family transcriptional regulator [Planobispora rosea]	31613	128343	169770	1.32863e+07	84208.8	1.37003e+07
WP_068924028.1;GGS56046.1			3	3	26.4068	96 h	24 h	18785	cellulose synthase [Planobispora rosea]	340758	1.38359e+06	1.42099e+06	8.99833e+06	1.51898e+06	1.36626e+07
GGS46502.1			6	6	1.9477	48 h	24 h	47420	putative zinc protease [Planobispora rosea]	2.00554e+06	3.9062e+06	2.23097e+06	3.3037e+06	2.21042e+06	1.36568e+07
GGS72961.1			5	5	28.6986	48 h	24 h	20652	RNA polymerase sigma24 factor [Planobispora rosea]	190556	5.4687e+06	5.34393e+06	1.87818e+06	632236	1.35136e+07
GIH87615.1			3	3	72.7363	48 h	24 h	54053	aminopeptidase [Planobispora rosea]	59743.4	4.34552e+06	2.91002e+06	2.41521e+06	3.73885e+06	1.34693e+07
GGS60198.1			4	4	168.539	72 h	24 h	9474	hypothetical protein GCM10010156_18540 [Planobispora rosea]	30970.1	133625	5.21967e+06	4.13904e+06	3.92866e+06	1.3452e+07
GGS51889.1			10	10	28.718	72 h	24 h	94773	polynucleotide kinase-phosphatase [Planobispora rosea]	316389	1.92049e+06	9.08608e+06	1.35916e+06	590902	1.3273e+07
WP_068928384.1;GGS91252.1			7	7	6.99182	96 h	144 h	57211	acyl-CoA carboxylase subunit beta [Planobispora rosea]	945523	2.38105e+06	2.29442e+06	6.55185e+06	937074	1.31099e+07
WP_141703601.1;GGS99437.1			8	8	8.90317	144 h	72 h	72219	hypothetical protein [Planobispora rosea]	2.78797e+06	3.08559e+06	606694	1.17387e+06	5.4015e+06	1.30556e+07
GGS71275.1			6	6	12.7948	96 h	24 h	46916	hypothetical protein GCM10010156_32730 [Planobispora rosea]	482438	2.14689e+06	3.43505e+06	6.1727e+06	792583	1.30297e+07
GGS82684.1			4	4	9.62983	96 h	24 h	24008	peptide methionine sulfoxide reductase MsrA [Planobispora rosea]	527117	3.20609e+06	2.0971e+06	5.07604e+06	2.0938e+06	1.30002e+07
GGS81704.1			4	4	6.39503	96 h	48 h	32059	hypothetical protein GCM10010156_45530 [Planobispora rosea]	2.42779e+06	838505	2.02964e+06	5.36226e+06	2.2838e+06	1.2942e+07
GIH87336.1			3	3	5.16483	72 h	24 h	32809	2-deoxyribose-5-phosphate aldolase [Planobispora rosea]	898100	3.00266e+06	4.63853e+06	2.62029e+06	1.76818e+06	1.29278e+07
GGS52233.1			8	8	6.33877	144 h	48 h	27609	hypothetical protein GCM10010156_08630 [Planobispora rosea]	4.37927e+06	866140	1.18539e+06	994703	5.49026e+06	1.29158e+07
WP_176728672.1;GGS48867.1			4	4	3.27861	72 h	48 h	30813	aldo/keto reductase [Planobispora rosea]	1.74644e+06	1.1774e+06	3.86025e+06	2.33128e+06	3.72122e+06	1.28366e+07
GGS68596.1			2	2	7.01208	96 h	24 h	34002	ABC transporter permease [Planobispora rosea]	786699	1.45557e+06	3.40303e+06	5.5164e+06	1.66821e+06	1.28299e+07
GGS60094.1			4	4	16.159	72 h	48 h	22766	non-canonical purine NTP pyrophosphatase [Planobispora rosea]	503911	464987	7.51372e+06	2.2277e+06	2.03988e+06	1.27502e+07
GGS73805.1			3	3	11.184	72 h	24 h	27180	deoxyribonuclease IV [Planobispora rosea]	443675	3.33511e+06	4.96207e+06	1.24667e+06	2.66947e+06	1.2657e+07
GGS62119.1			3	3	34.3182	48 h	72 h	16941	alkyl hydroperoxide reductase AhpD [Planobispora rosea]	1.45552e+06	5.35469e+06	156031	3.50093e+06	2.15392e+06	1.26211e+07
GGS72080.1			4	4	231.429	72 h	24 h	13606	hypothetical protein GCM10010156_33640 [Planobispora rosea]	21285.6	2.70661e+06	4.92612e+06	4.80765e+06	87423.3	1.25491e+07
GGS62413.1			4	4	57.2343	72 h	24 h	79427	K(+)-insensitive pyrophosphate-energized proton pump [Planobispora rosea]	100136	2.78585e+06	5.73119e+06	3.75275e+06	111266	1.24812e+07
WP_068927271.1;GGS90462.1			10	10	4.91236	48 h	144 h	129424	transcription-repair coupling factor [Planobispora rosea]	1.66311e+06	4.36109e+06	2.55714e+06	3.00181e+06	887778	1.24709e+07
GGS51049.1;ACG70936.1			9	9	8.07994	144 h	96 h	82809	excinuclease ABC subunit A [Planobispora rosea]	2.30005e+06	2.00383e+06	1.9944e+06	673278	5.44005e+06	1.24116e+07
GGS62246.1			3	3	64.893	96 h	24 h	32551	metallophosphoesterase [Planobispora rosea]	102239	3.42145e+06	1.714e+06	6.63459e+06	508903	1.23812e+07
GGS56770.1			4	4	24.1846	144 h	96 h	68937	hypothetical protein GCM10010156_14220 [Planobispora rosea]	1.80407e+06	1.73458e+06	443209	329613	7.97157e+06	1.2283e+07
GIH86714.1			6	6	12.918	96 h	144 h	35143	LLM class F420-dependent oxidoreductase [Planobispora rosea]	641507	1.71243e+06	2.00258e+06	7.32347e+06	566920	1.22469e+07
GGS49589.1			10	10	4.88423	96 h	24 h	87733	ATPase [Planobispora rosea]	846900	2.37593e+06	1.48244e+06	4.13645e+06	3.38207e+06	1.22238e+07
GGS60227.1			4	4	8.63036	144 h	96 h	61187	methylmalonyl-CoA mutase [Planobispora rosea]	813256	3.42877e+06	3.11115e+06	499853	4.31391e+06	1.21669e+07
WP_084780730.1			5	5	9.6295	96 h	24 h	119188	hypothetical protein [Planobispora rosea]	607880	2.29027e+06	2.52606e+06	5.85358e+06	828511	1.21063e+07
GGS70506.1			4	4	4.76067	96 h	72 h	69444	acetyl/propionyl-CoA carboxylase subuit alpha [Planobispora rosea]	1.0395e+06	3.7713e+06	948010	4.51316e+06	1.83126e+06	1.21032e+07
GGS65099.1			5	5	11.1939	96 h	24 h	23400	hypothetical protein GCM10010156_25030 [Planobispora rosea]	352380	3.23798e+06	3.19112e+06	3.94451e+06	1.27597e+06	1.2002e+07
GGT03022.1			2	2	4.85024	24 h	48 h	43164	aminotransferase [Planobispora rosea]	3.54523e+06	730939	2.08026e+06	2.50175e+06	3.0253e+06	1.18835e+07
GGS64084.1			9	8	10.9065	96 h	144 h	49298	glutamate dehydrogenase [Planobispora rosea]	1.43974e+06	1.98049e+06	2.71682e+06	5.23501e+06	479987	1.1852e+07
WP_068922396.1;GGS63480.1			5	5	26.5484	96 h	24 h	50920	aldehyde dehydrogenase family protein [Planobispora rosea]	241884	1.68384e+06	2.83608e+06	6.42163e+06	656446	1.18399e+07
GGS53125.1			8	7	17.7938	72 h	144 h	25263	hypothetical protein GCM10010156_09690 [Planobispora rosea]	2.23234e+06	2.06386e+06	5.89203e+06	1.27739e+06	331128	1.17967e+07
GIH87947.1;WP_084781000.1			2	2	14.6951	72 h	24 h	32454	hypothetical protein Pro02_63550 [Planobispora rosea]	322189	2.71333e+06	4.73458e+06	2.72481e+06	1.27512e+06	1.177e+07
GGS79374.1			2	2	14.4655	72 h	24 h	45110	hypothetical protein GCM10010156_42590 [Planobispora rosea]	317999	2.1407e+06	4.60002e+06	4.13288e+06	565465	1.17571e+07
GGS57317.1			12	12	3.87572	96 h	144 h	106928	UvrABC system protein A [Planobispora rosea]	1.9172e+06	2.70936e+06	2.49977e+06	3.58676e+06	925443	1.16385e+07
GGS62252.1			2	2	27.5505	48 h	72 h	16425	hypothetical protein GCM10010156_21340 [Planobispora rosea]	232464	5.73163e+06	208040	1.82605e+06	3.61939e+06	1.16176e+07
GIH86820.1			3	3	615.148	96 h	24 h	35227	hypothetical protein Pro02_52280 [Planobispora rosea]	13715	269731	637108	8.43674e+06	2.24472e+06	1.1602e+07
GGS55677.1			3	3	22.2516	144 h	72 h	30310	proteasome subunit beta [Planobispora rosea]	1.72531e+06	4.32577e+06	214496	556890	4.77288e+06	1.15954e+07
GGS62830.1			3	3	10.7831	96 h	144 h	31311	porphobilinogen deaminase 1 [Planobispora rosea]	739514	1.51908e+06	2.50182e+06	6.25168e+06	579768	1.15919e+07
GGS67177.1			8	8	8.25086	96 h	24 h	76519	DNA topoisomerase (ATP-hydrolyzing) [Planobispora rosea]	782821	1.18428e+06	1.44567e+06	6.45895e+06	1.71884e+06	1.15906e+07
GGS62841.1			4	4	12.701	144 h	72 h	34909	delta-aminolevulinic acid dehydratase [Planobispora rosea]	2.55712e+06	3.18987e+06	367316	710721	4.66528e+06	1.14903e+07
GGS67134.1			3	3	5.39236	96 h	24 h	21608	N-acetyltransferase [Planobispora rosea]	813151	3.27798e+06	1.39011e+06	4.3848e+06	1.61385e+06	1.14799e+07
WP_141704273.1			6	6	4.55342	72 h	48 h	24448	hypothetical protein [Planobispora rosea]	1.91275e+06	1.07244e+06	4.88326e+06	1.66206e+06	1.93765e+06	1.14682e+07
GGT03070.1			4	4	7.28398	24 h	48 h	17856	50S ribosomal protein L10 [Planobispora rosea]	4.76304e+06	653907	1.42557e+06	1.2999e+06	3.32355e+06	1.1466e+07
GGT01974.1			2	2	258.64	96 h	24 h	6815	CsbD family protein [Planobispora rosea]	22850.3	4.42525e+06	156424	5.91e+06	942764	1.14573e+07
GGS51712.1			3	3	20.6009	96 h	24 h	27751	inositol monophosphatase [Planobispora rosea]	272328	3.20881e+06	952359	5.6102e+06	1.31856e+06	1.13623e+07
GGS65569.1			4	4	16.0856	72 h	144 h	59646	multidrug ABC transporter permease [Planobispora rosea]	466796	4.33098e+06	4.36902e+06	1.89199e+06	271610	1.13304e+07
GGS64861.1			5	5	2.55069	96 h	72 h	75476	DNA helicase [Planobispora rosea]	2.545e+06	1.65069e+06	1.44918e+06	3.6964e+06	1.87963e+06	1.12209e+07
GGS48684.1			3	2	9.79568	144 h	72 h	32622	ABC transporter permease [Planobispora rosea]	1.89195e+06	3.07558e+06	342760	2.50367e+06	3.35757e+06	1.11715e+07
GGS68535.1			8	7	860.287	72 h	144 h	41534	elongation factor Tu-3 [Planobispora rosea]	196456	1.70537e+06	4.62469e+06	4.59812e+06	5375.75	1.113e+07
GGS81971.1			3	3	5.61337	48 h	24 h	43767	peptidase [Planobispora rosea]	493151	2.76824e+06	2.70543e+06	2.66375e+06	2.41531e+06	1.10459e+07
GGS78507.1			11	10	2.38579	144 h	48 h	207630	hypothetical protein GCM10010156_41530 [Planobispora rosea]	1.53192e+06	1.39059e+06	2.99723e+06	1.79677e+06	3.31765e+06	1.10342e+07
GGS53158.1			5	5	3.97989	96 h	24 h	23933	NUDIX hydrolase [Planobispora rosea]	1.17777e+06	2.12162e+06	1.63966e+06	4.6874e+06	1.27985e+06	1.09063e+07
GGS72861.1			4	4	21.9087	72 h	144 h	16326	cold-shock protein [Planobispora rosea]	794827	2.50928e+06	6.92167e+06	361020	315933	1.09027e+07
GGT01016.1			5	5	11.9901	72 h	24 h	34328	ABC transporter [Planobispora rosea]	530374	1.53866e+06	6.35921e+06	1.55891e+06	864341	1.08515e+07
GGS61872.1			3	3	27.0219	96 h	24 h	44083	hypothetical protein GCM10010156_20760 [Planobispora rosea]	173586	1.51487e+06	3.72378e+06	4.69064e+06	721973	1.08248e+07
GGS56657.1			6	6	13.1013	96 h	24 h	89626	hypothetical protein GCM10010156_14060 [Planobispora rosea]	410979	2.80386e+06	1.05415e+06	5.38437e+06	1.15664e+06	1.081e+07
GGS58089.1			12	12	25.3534	96 h	24 h	82739	1,4-alpha-glucan branching enzyme GlgB [Planobispora rosea]	290660	1.10308e+06	994958	7.36922e+06	976088	1.0734e+07
GGS65350.1			3	3	10.6168	96 h	24 h	23835	hypothetical protein GCM10010156_25350 [Planobispora rosea]	326098	3.1588e+06	2.37047e+06	3.4621e+06	1.32678e+06	1.06442e+07
GGS51774.1			7	7	3.36473	48 h	24 h	95104	valine--tRNA ligase [Planobispora rosea]	1.12235e+06	3.77639e+06	2.6055e+06	1.36898e+06	1.73692e+06	1.06101e+07
GGS49629.1			2	2	305.356	96 h	144 h	79222	methylmalonyl-CoA mutase [Planobispora rosea]	34482.7	740840	2.51374e+06	7.211e+06	23615.1	1.05237e+07
GIH87122.1			5	5	10.1683	144 h	48 h	36466	biotin synthase [Planobispora rosea]	2.19086e+06	348193	1.45452e+06	2.96319e+06	3.54055e+06	1.04973e+07
GGS65244.1			11	11	13.9628	24 h	72 h	40323	iron-sulfur cluster carrier protein [Planobispora rosea]	4.0254e+06	1.57461e+06	288294	3.40572e+06	1.19987e+06	1.04939e+07
GGS48828.1			7	7	32.0106	72 h	24 h	47752	hypothetical protein GCM10010156_04350 [Planobispora rosea]	164609	807709	5.26921e+06	2.87212e+06	1.37288e+06	1.04865e+07
GGS54395.1			3	3	49.2446	96 h	24 h	49108	hypothetical protein GCM10010156_11440 [Planobispora rosea]	136415	1.67753e+06	1.72028e+06	6.71768e+06	233752	1.04857e+07
GIH87632.1			5	5	9.55957	96 h	24 h	35756	2-oxoisovalerate dehydrogenase subunit beta [Planobispora rosea]	393397	714763	3.11746e+06	3.7607e+06	2.44738e+06	1.04337e+07
GIH87328.1			4	4	28.1315	96 h	24 h	15424	MaoC family dehydratase [Planobispora rosea]	247646	1.70919e+06	528327	6.96666e+06	976324	1.04282e+07
GGS77612.1			3	3	4.05286	144 h	72 h	36712	protein translocase subunit SecF [Planobispora rosea]	1.87708e+06	2.79864e+06	704798	2.16843e+06	2.85645e+06	1.04054e+07
GGS58111.1			9	9	57.5117	96 h	24 h	66212	trehalose synthase [Planobispora rosea]	76510	1.72454e+06	3.78069e+06	4.40022e+06	372938	1.03549e+07
GGS56124.1			3	3	132.907	72 h	24 h	87842	nitrite reductase large subunit [Planobispora rosea]	66047.3	82661.2	8.77816e+06	1.25312e+06	165663	1.03456e+07
WP_068923382.1;GGS84035.1			3	3	22.3806	72 h	24 h	36803	LLM class F420-dependent oxidoreductase [Planobispora rosea]	232711	415829	5.20821e+06	3.86942e+06	539466	1.02656e+07
GGS82258.1			4	4	71.2149	96 h	24 h	48047	hypothetical protein GCM10010156_46280 [Planobispora rosea]	92529.2	1.24501e+06	1.61289e+06	6.58945e+06	716051	1.02559e+07
GGS60424.1			4	4	10.1527	96 h	24 h	21071	cob(I)yrinic acid a,c-diamide adenosyltransferase [Planobispora rosea]	519420	2.20419e+06	1.53072e+06	5.2735e+06	722365	1.02502e+07
GGS53880.1			17	17	29.5884	24 h	144 h	117045	isoleucine--tRNA ligase [Planobispora rosea]	3.58498e+06	2.34544e+06	2.45329e+06	1.73497e+06	121162	1.02398e+07
GIH87631.1			4	4	9.03065	96 h	24 h	51790	dihydrolipoamide acetyltransferase component of pyruvate dehydrogenase complex [Planobispora rosea]	516795	2.21589e+06	1.5613e+06	4.667e+06	1.2583e+06	1.02193e+07
GGT00760.1			4	4	43.1113	48 h	72 h	28907	purine nucleoside phosphorylase [Planobispora rosea]	1.07244e+06	5.66673e+06	131444	2.39569e+06	923750	1.01901e+07
WP_068922838.1;GGS50336.1			5	5	288.655	96 h	144 h	55996	AAA family ATPase [Planobispora rosea]	107898	2.34505e+06	1.7415e+06	5.88171e+06	20376.3	1.00965e+07
GGS53699.1			3	3	11.1389	72 h	48 h	22838	imidazoleglycerol-phosphate dehydratase [Planobispora rosea]	3.22404e+06	442422	4.92808e+06	639805	836349	1.00707e+07
GGS57333.1			7	7	14.614	144 h	72 h	23022	hydrolase [Planobispora rosea]	736262	3.56969e+06	320722	749618	4.68703e+06	1.00633e+07
GGS53213.1			11	11	6.86441	96 h	24 h	78936	UvrABC system protein B [Planobispora rosea]	591755	2.48187e+06	2.28363e+06	4.06205e+06	625526	1.00448e+07
WP_068923144.1;GGT03957.1			6	6	11.4044	72 h	24 h	23716	pyridoxamine 5'-phosphate oxidase family protein [Planobispora rosea]	570828	638584	6.50992e+06	1.23557e+06	1.0842e+06	1.00391e+07
GIH86614.1			8	8	7.49532	96 h	72 h	67031	putative serine/threonine-protein kinase [Planobispora rosea]	1.91117e+06	1.63667e+06	422452	3.16641e+06	2.88889e+06	1.00256e+07
GGS55889.1			3	3	5.57305	96 h	24 h	27775	hypothetical protein GCM10010156_13040 [Planobispora rosea]	653949	1.11511e+06	3.57436e+06	3.64449e+06	1.00206e+06	9.98997e+06
GGS73538.1;AHB12740.1			9	9	11.1794	72 h	48 h	72027	DNA gyrase subunit B [Planobispora rosea]	1.64832e+06	407346	4.55388e+06	1.62139e+06	1.70737e+06	9.9383e+06
GGS66081.1			9	9	6.11807	96 h	72 h	47974	ATP-binding protein [Planobispora rosea]	1.28133e+06	2.7548e+06	623596	3.81521e+06	1.44746e+06	9.92239e+06
GGT00356.1			2	2	8.69497	144 h	72 h	14121	hypothetical protein GCM10010156_68040 [Planobispora rosea]	597416	3.51883e+06	409781	1.77073e+06	3.56303e+06	9.85979e+06
GIH88043.1			3	3	5.06856	48 h	96 h	37240	GDP-mannose pyrophosphorylase [Planobispora rosea]	1.11963e+06	3.78148e+06	2.49302e+06	746066	1.71881e+06	9.859e+06
GIH87633.1			4	3	17.1757	96 h	24 h	41524	pyruvate dehydrogenase E1 component subunit alpha [Planobispora rosea]	325282	1.25442e+06	1.74442e+06	5.58694e+06	913303	9.82437e+06
GGS79933.1			4	3	10.141	24 h	72 h	39085	alanine dehydrogenase [Planobispora rosea]	4.65934e+06	1.11186e+06	459458	1.85819e+06	1.70585e+06	9.79469e+06
GGS75530.1;WP_141704482.1			4	4	3.92663	144 h	96 h	43161	hypothetical protein GCM10010156_37940 [Planobispora rosea]	2.9451e+06	1.04651e+06	1.05888e+06	958820	3.76493e+06	9.77423e+06
GGS52001.1			11	11	6.6153	96 h	144 h	68469	1-deoxy-D-xylulose-5-phosphate synthase 2 [Planobispora rosea]	876526	739382	3.07067e+06	4.41473e+06	667352	9.76867e+06
GGS73616.1			3	3	72.1119	48 h	144 h	17978	single-stranded DNA-binding protein [Planobispora rosea]	2.69746e+06	4.2196e+06	1.37829e+06	1.34433e+06	58514.6	9.69819e+06
WP_084780075.1;GGS77160.1			2	2	338.544	72 h	96 h	86127	arylsulfatase [Planobispora rosea]	57452.9	299961	9.21061e+06	27206.5	100058	9.69529e+06
WP_176728441.1;GGS54987.1			3	3	6.69119	72 h	96 h	33195	beta-propeller fold lactonase family protein [Planobispora rosea]	698912	1.68606e+06	4.29285e+06	641567	2.29586e+06	9.61525e+06
GIH83326.1			6	6	12.8733	72 h	96 h	47173	sugar ABC transporter substrate-binding protein [Planobispora rosea]	1.80707e+06	2.39998e+06	3.88477e+06	301770	1.20111e+06	9.59471e+06
GGS62288.1			3	3	3.06979	144 h	72 h	15565	LysR family transcriptional regulator [Planobispora rosea]	2.07869e+06	2.38095e+06	784910	1.9176e+06	2.40951e+06	9.57166e+06
GGS58511.1			4	4	142.229	96 h	24 h	44939	oxidoreductase [Planobispora rosea]	34875.4	952406	3.32728e+06	4.96029e+06	186351	9.46121e+06
GGS52344.1			9	9	11.7331	96 h	144 h	50921	hypothetical protein GCM10010156_08770 [Planobispora rosea]	1.38183e+06	655521	2.39586e+06	4.61792e+06	393579	9.44471e+06
GGS53704.1			5	5	2.56451	144 h	24 h	38410	histidinol-phosphate aminotransferase [Planobispora rosea]	1.25841e+06	1.80132e+06	1.42669e+06	1.72416e+06	3.2272e+06	9.43779e+06
GGS53735.1			5	5	8.62956	24 h	72 h	47308	UDP-N-acetylglucosamine 1-carboxyvinyltransferase [Planobispora rosea]	2.83769e+06	2.80793e+06	328834	939092	2.52183e+06	9.43538e+06
WP_068928959.1;GGS85488.1			4	4	100.409	72 h	144 h	31577	DUF4429 domain-containing protein [Planobispora rosea]	160893	927483	4.25978e+06	4.03365e+06	42424.2	9.42423e+06
GGS54021.1			8	8	5.55898	24 h	144 h	35703	hypothetical protein GCM10010156_10960 [Planobispora rosea]	4.17275e+06	1.25566e+06	2.4218e+06	762624	750633	9.36346e+06
GIH87763.1			5	5	5.38927	96 h	48 h	29567	hypothetical protein Pro02_61710 [Planobispora rosea]	732993	720390	2.68042e+06	3.88237e+06	1.33705e+06	9.35323e+06
GIH83369.1			4	4	36.3126	72 h	24 h	43825	hypothetical protein Pro02_17770 [Planobispora rosea]	103286	2.17379e+06	3.75059e+06	584163	2.6955e+06	9.30733e+06
WP_084779908.1;GGS54451.1;WP_189241816.1			4	4	22.9561	96 h	24 h	25233	guanylate kinase [Planobispora rosea]	152798	2.51403e+06	1.89323e+06	3.50764e+06	1.22961e+06	9.29731e+06
GGS58564.1			2	2	3.55346	48 h	96 h	31212	hypothetical protein GCM10010156_16540 [Planobispora rosea]	814003	2.8226e+06	2.55471e+06	794324	2.25351e+06	9.23915e+06
GGS88205.1			3	3	3.39327	144 h	96 h	25353	glutamine amidotransferase [Planobispora rosea]	2.62134e+06	1.20144e+06	1.67027e+06	837557	2.84205e+06	9.17266e+06
GIH87130.1			2	2	5.37202	96 h	144 h	29185	hypothetical protein Pro02_55380 [Planobispora rosea]	1.64569e+06	1.42913e+06	1.52548e+06	3.84628e+06	715983	9.16256e+06
GIH86804.1			6	6	10.4604	72 h	24 h	17954	CarD family transcriptional regulator [Planobispora rosea]	360325	986955	3.76913e+06	2.17532e+06	1.86501e+06	9.15674e+06
GGS61231.1;WP_141704348.1			5	3	58.5263	72 h	24 h	47487	retinal pigment epithelial membrane protein [Planobispora rosea]	96966.2	2.06842e+06	5.67508e+06	499764	814979	9.15521e+06
GGT03867.1			4	4	28.4413	96 h	72 h	35844	zinc-dependent alcohol dehydrogenase [Planobispora rosea]	474400	1.17221e+06	225834	6.42302e+06	820645	9.11611e+06
GGT07914.1			2	2	6.56608	48 h	24 h	38261	hypothetical protein GCM10010156_76310 [Planobispora rosea]	485451	3.18751e+06	1.92252e+06	2.74409e+06	771219	9.11079e+06
GGS79926.1			9	9	4.17278	24 h	48 h	51645	aspartate aminotransferase family protein [Planobispora rosea]	2.78312e+06	666971	1.26529e+06	2.25659e+06	2.08967e+06	9.06165e+06
GGS65593.1			3	3	21.7515	48 h	24 h	33399	MerR family transcriptional regulator [Planobispora rosea]	174354	3.79246e+06	1.04847e+06	2.87621e+06	1.14057e+06	9.03206e+06
WP_068922696.1;GGS53979.1			8	8	2.50719	72 h	144 h	49880	UDP-N-acetylmuramoyl-tripeptide--D-alanyl-D-alanine ligase [Planobispora rosea]	1.43683e+06	1.45009e+06	2.667e+06	2.39067e+06	1.06374e+06	9.00833e+06
GGS66552.1			3	3	98.0551	96 h	24 h	57239	RNA-binding protein [Planobispora rosea]	39207.4	2.69762e+06	1.5936e+06	3.84449e+06	832687	9.0076e+06
WP_084779640.1;GGS89097.1			5	4	10.6559	96 h	24 h	152705	SpoIIE family protein phosphatase [Planobispora rosea]	338080	1.14475e+06	3.27544e+06	3.60253e+06	635217	8.99602e+06
GGS53986.1			3	3	43.7008	96 h	144 h	53613	UDP-N-acetylmuramoyl-L-alanyl-D-glutamate--2,6-diaminopimelate ligase [Planobispora rosea]	515756	894624	844642	6.58643e+06	150717	8.99217e+06
GGS53131.1			2	2	29.8998	72 h	144 h	23619	segregation and condensation protein B [Planobispora rosea]	561696	1.77931e+06	3.47628e+06	3.04056e+06	116265	8.97412e+06
WP_068928895.1			2	2	10.0888	72 h	144 h	12733	sporulation protein [Planobispora rosea]	892056	2.01634e+06	3.25476e+06	2.48313e+06	322611	8.9689e+06
GGS60617.1			5	5	21.5055	72 h	48 h	36972	threonine synthase [Planobispora rosea]	1.29857e+06	247943	5.33214e+06	732021	1.3088e+06	8.91948e+06
GGS58535.1			10	10	21.5266	48 h	96 h	62322	acetolactate synthase [Planobispora rosea]	307854	6.50275e+06	1.39462e+06	302080	394186	8.9015e+06
GGS73413.1			2	2	889.072	72 h	144 h	25242	putative haloacid dehalogenase-like hydrolase [Planobispora rosea]	1.1841e+06	799303	6.64771e+06	261266	7477.13	8.89986e+06
GIH87612.1			7	7	5.12855	72 h	96 h	37671	glyceraldehyde 3-phosphate reductase [Planobispora rosea]	1.20041e+06	2.87883e+06	2.93682e+06	572642	1.25882e+06	8.84752e+06
GIH83319.1			2	2	12.4407	72 h	144 h	39067	ATPase [Planobispora rosea]	930269	1.36483e+06	5.36779e+06	689648	431469	8.784e+06
WP_141704284.1;GGS72817.1			3	3	24.0044	72 h	24 h	20283	DUF2530 domain-containing protein [Planobispora rosea]	151967	1.80953e+06	3.64787e+06	2.40484e+06	728716	8.74292e+06
GGS82562.1			3	3	6.69211	24 h	72 h	20245	NADH-quinone oxidoreductase subunit B [Planobispora rosea]	3.52524e+06	795939	526777	1.36517e+06	2.52843e+06	8.74156e+06
GGS51366.1			4	4	7.60371	96 h	24 h	36485	serine hydrolase [Planobispora rosea]	380455	2.64631e+06	1.786e+06	2.89287e+06	1.03568e+06	8.74131e+06
GGS57023.1			4	4	3.28129	144 h	72 h	29852	NH(3)-dependent NAD(+) synthetase [Planobispora rosea]	1.0158e+06	1.23897e+06	859871	2.7939e+06	2.82148e+06	8.73002e+06
GGS75424.1			8	8	13.2169	96 h	24 h	46563	aminotransferase [Planobispora rosea]	244842	942432	1.28112e+06	3.23605e+06	3.00165e+06	8.70609e+06
WP_084780729.1			4	4	17.2623	96 h	72 h	172121	DEAD/DEAH box helicase family protein [Planobispora rosea]	521940	2.39508e+06	258010	4.45383e+06	1.01934e+06	8.64819e+06
GGS82017.1			4	4	9.56409	96 h	72 h	44633	thymidine phosphorylase [Planobispora rosea]	1.11526e+06	1.76144e+06	408027	3.90241e+06	1.43466e+06	8.6218e+06
GGS52353.1			4	4	3.61471	144 h	96 h	26370	hypothetical protein GCM10010156_08780 [Planobispora rosea]	1.41974e+06	1.74083e+06	974347	971667	3.51229e+06	8.61889e+06
GGS64347.1			2	2	1.37456	144 h	48 h	23238	NADPH-dependent F420 reductase [Planobispora rosea]	1.80343e+06	1.38535e+06	1.81074e+06	1.70875e+06	1.90424e+06	8.61252e+06
GGT00961.1			2	2	434.748	96 h	144 h	31518	esterase [Planobispora rosea]	178162	760780	992215	6.64613e+06	15287.3	8.59257e+06
GGS56024.1			2	2	2.00325	144 h	96 h	36097	ABC transporter permease [Planobispora rosea]	1.47503e+06	2.03172e+06	1.82633e+06	1.07406e+06	2.1516e+06	8.55874e+06
GIH86623.1;WP_068928274.1			4	4	2.79678	96 h	24 h	48840	hypothetical protein Pro02_50310 [Planobispora rosea]	842825	1.9588e+06	1.9745e+06	2.3572e+06	1.38935e+06	8.52267e+06
GIH87201.1			4	4	32.0928	72 h	24 h	13699	hypothetical protein Pro02_56090 [Planobispora rosea]	117741	549630	3.77865e+06	1.62323e+06	2.44999e+06	8.51924e+06
GIH86627.1			2	2	226.963	48 h	144 h	12771	cupin [Planobispora rosea]	28441.1	5.80717e+06	2.4907e+06	138635	25586.5	8.49053e+06
GGS60329.1			4	4	3.55834	72 h	144 h	39907	ABC transporter permease [Planobispora rosea]	2.01501e+06	1.49686e+06	3.0469e+06	1.0701e+06	856272	8.48514e+06
GGS53950.1			5	5	8.72297	72 h	144 h	38038	UDP-N-acetylglucosamine--N-acetylmuramyl-(pentapeptide) pyrophosphoryl-undecaprenol N-acetylglucosamine transferase [Planobispora rosea]	1.23154e+06	854477	4.63417e+06	1.2177e+06	531260	8.46914e+06
GGS67394.1			3	3	8.36575	96 h	24 h	17378	transcriptional repressor NrdR [Planobispora rosea]	492665	1.38326e+06	1.04242e+06	4.12151e+06	1.3899e+06	8.42976e+06
GGT01783.1			5	5	94.3663	24 h	72 h	40253	acyl-CoA dehydrogenase [Planobispora rosea]	3.45217e+06	2.60034e+06	36582.7	250368	2.07642e+06	8.41589e+06
GGS54994.1;WP_068928605.1			5	5	9.42894	48 h	24 h	34484	MarR family transcriptional regulator [Planobispora rosea]	316420	2.9835e+06	625322	2.84282e+06	1.58895e+06	8.35701e+06
GGS60764.1			8	8	10.6372	72 h	96 h	70148	hypothetical protein GCM10010156_19360 [Planobispora rosea]	2.40434e+06	1.92911e+06	2.70536e+06	254330	1.04394e+06	8.33709e+06
GGS65460.1			8	8	11.4109	96 h	72 h	67482	hypothetical protein GCM10010156_25490 [Planobispora rosea]	847241	1.77221e+06	342471	3.90791e+06	1.46688e+06	8.33671e+06
GGS60975.1			4	4	109.674	72 h	24 h	83684	malto-oligosyltrehalose synthase [Planobispora rosea]	40033.9	1.10667e+06	4.39066e+06	2.58125e+06	193229	8.31183e+06
GGS76813.1			2	2	17.3155	144 h	48 h	14944	hypothetical protein GCM10010156_39520 [Planobispora rosea]	3.04396e+06	216487	540288	754119	3.74857e+06	8.30343e+06
GGS73108.1;WP_068929243.1			5	5	13.4837	96 h	144 h	31094	ABC transporter ATP-binding protein [Planobispora rosea]	359785	1.95909e+06	1.41115e+06	4.2486e+06	315091	8.29372e+06
GGS45874.1			10	10	3.9837	144 h	72 h	123775	hypothetical protein GCM10010156_00650 [Planobispora rosea]	2.09215e+06	1.71954e+06	667521	1.0567e+06	2.6592e+06	8.19512e+06
GGS70545.1			6	6	3.99832	48 h	24 h	41244	hypothetical protein GCM10010156_31820 [Planobispora rosea]	643154	2.57154e+06	1.18091e+06	2.11489e+06	1.68374e+06	8.19423e+06
GGT05085.1			4	4	11.261	96 h	72 h	62050	nitrate reductase subunit beta [Planobispora rosea]	637052	775201	487140	5.48566e+06	767853	8.15291e+06
GGS61188.1			9	9	9.28596	24 h	96 h	58086	peptide chain release factor 3 [Planobispora rosea]	2.71615e+06	2.09744e+06	1.44694e+06	292501	1.59469e+06	8.14772e+06
WP_068927114.1;GGS65795.1			5	5	4.09461	24 h	96 h	35484	4-hydroxy-3-methylbut-2-enyl diphosphate reductase [Planobispora rosea]	2.95806e+06	1.25786e+06	1.13594e+06	722428	2.04671e+06	8.121e+06
GGS62738.1			8	8	3.79496	48 h	144 h	41298	acetoin utilization protein AcuC [Planobispora rosea]	1.75944e+06	2.16276e+06	2.03967e+06	1.5791e+06	569903	8.11088e+06
GGT07907.1			8	8	6.04305	24 h	72 h	60443	choline dehydrogenase [Planobispora rosea]	3.16307e+06	1.2948e+06	523423	1.45906e+06	1.65348e+06	8.09383e+06
GGS52395.1			5	5	8.99171	48 h	144 h	62904	sulfite reductase [Planobispora rosea]	1.23283e+06	3.75077e+06	1.14258e+06	1.51053e+06	417136	8.05385e+06
GGT06666.1			5	5	6.66588	96 h	144 h	44415	aminotransferase [Planobispora rosea]	1.81147e+06	1.62941e+06	1.04518e+06	3.03224e+06	454890	7.9732e+06
GGS60697.1			5	4	4.35114	48 h	24 h	45632	homoserine dehydrogenase [Planobispora rosea]	751664	3.27059e+06	904332	1.23279e+06	1.79141e+06	7.95079e+06
GGS58455.1			6	6	5.61425	144 h	72 h	33067	C4-dicarboxylate ABC transporter substrate-binding protein [Planobispora rosea]	1.62404e+06	1.0018e+06	663650	929081	3.7259e+06	7.94447e+06
GGS57474.1			2	2	150.47	96 h	24 h	17192	hypothetical protein GCM10010156_15220 [Planobispora rosea]	25974.8	884588	3.00835e+06	3.90843e+06	96546.3	7.92388e+06
GGS72849.1			3	3	3.28146	96 h	72 h	29334	hypothetical protein GCM10010156_34690 [Planobispora rosea]	1.4276e+06	1.7569e+06	714856	2.34577e+06	1.665e+06	7.91012e+06
GIH87109.1			5	5	45.8635	72 h	96 h	35364	UDP-glucose 4-epimerase [Planobispora rosea]	733507	1.14897e+06	5.26614e+06	114822	633976	7.89742e+06
GGS52455.1			4	4	4.2585	96 h	144 h	60310	alkyldihydroxyacetonephosphate synthase [Planobispora rosea]	1.70975e+06	2.28869e+06	1.04423e+06	2.29725e+06	539452	7.87938e+06
AHG27110.1			9	9	20.6116	144 h	72 h	10496	S17P [Planobispora rosea]	1.61946e+06	577104	233258	599175	4.80784e+06	7.83683e+06
GIH87537.1			4	4	5.10121	48 h	72 h	6841	hypothetical protein Pro02_59450 [Planobispora rosea]	819281	2.51148e+06	492330	2.11788e+06	1.87777e+06	7.81874e+06
GIH87359.1			3	3	2.43519	72 h	24 h	23196	octanoyltransferase [Planobispora rosea]	914677	1.52609e+06	2.22741e+06	1.30997e+06	1.83781e+06	7.81595e+06
GGT06613.1			8	8	6.59791	96 h	144 h	75842	oligopeptide ABC transporter ATP-binding protein OppF [Planobispora rosea]	1.15777e+06	1.808e+06	1.01537e+06	3.32067e+06	503291	7.80511e+06
GGS81848.1			3	3	5.96482	96 h	24 h	64091	hypothetical protein GCM10010156_45720 [Planobispora rosea]	496469	1.30167e+06	2.36937e+06	2.96134e+06	665404	7.79426e+06
GGS60324.1			7	7	3.79752	24 h	72 h	31566	ABC transporter ATP-binding protein [Planobispora rosea]	2.72253e+06	1.41133e+06	716922	1.56044e+06	1.35491e+06	7.76613e+06
GGS55734.1			3	3	677.277	96 h	144 h	7766	prokaryotic ubiquitin-like protein Pup [Planobispora rosea]	249079	953445	1.47299e+06	5.07773e+06	7497.27	7.76074e+06
GGS70184.1			2	2	6.77378	96 h	24 h	60819	DNA polymerase/3'-5' exonuclease PolX [Planobispora rosea]	395532	1.71196e+06	2.21229e+06	2.67925e+06	749169	7.7482e+06
GIH88071.1			2	2	21.9621	96 h	144 h	35180	hypothetical protein Pro02_64790 [Planobispora rosea]	215303	1.5171e+06	1.44347e+06	4.37251e+06	199093	7.74747e+06
WP_068926500.1;GGS58921.1			4	4	5.19021	72 h	24 h	27178	bifunctional hydroxymethylpyrimidine kinase/phosphomethylpyrimidine kinase [Planobispora rosea]	471190	1.60522e+06	2.44558e+06	1.23965e+06	1.94682e+06	7.70846e+06
GGS55164.1			4	4	15.3328	72 h	144 h	63887	long-chain-fatty-acid--CoA ligase [Planobispora rosea]	1.54168e+06	986320	2.98236e+06	1947231	194509	7.6521e+06
GGS55158.1			3	3	28.9988	96 h	24 h	28744	metallophosphoesterase [Planobispora rosea]	128649	1.45294e+06	1.97285e+06	3.73067e+06	355301	7.64041e+06
GGS64736.1			2	2	47.9928	72 h	24 h	39065	NAD-dependent dehydratase [Planobispora rosea]	70224.6	1.24286e+06	3.37028e+06	2.16274e+06	784388	7.63049e+06
GGS81740.1			3	3	132.716	72 h	144 h	29944	succinate--CoA ligase [ADP-forming] subunit alpha [Planobispora rosea]	835108	477918	5.38384e+06	877218	40566.7	7.61465e+06
GGS83115.1;WP_203863310.1			6	6	24.8417	48 h	144 h	40952	glycosyl transferase [Planobispora rosea]	1.61601e+06	2.4069e+06	2.30472e+06	1.1753e+06	96889.3	7.59982e+06
GGS77010.1			2	2	4.14641	96 h	48 h	27526	flavin-dependent thymidylate synthase [Planobispora rosea]	689817	673600	741536	2.79303e+06	2.66426e+06	7.56224e+06
GGS60916.1			5	5	6.39055	96 h	72 h	24398	uracil-DNA glycosylase [Planobispora rosea]	1.44447e+06	2.09535e+06	344545	2.20183e+06	1.46977e+06	7.55596e+06
GGS54043.1			2	2	1.58367	96 h	24 h	14934	membrane protein [Planobispora rosea]	1.20196e+06	1.3699e+06	1.42497e+06	1.90351e+06	1.63708e+06	7.53742e+06
GGS83488.1			4	4	5.26555	72 h	96 h	21659	riboflavin biosynthesis protein RibD [Planobispora rosea]	1.63561e+06	1.07451e+06	2.8964e+06	550066	1.29131e+06	7.44789e+06
GGT03910.1			5	5	2.87281	96 h	48 h	25556	hypothetical protein GCM10010156_72190 [Planobispora rosea]	973237	800073	1.2239e+06	2.29846e+06	2.12658e+06	7.42225e+06
GGS71580.1			2	2	Infinity	96 h	144 h	30082	hydrolase [Planobispora rosea]	199769	1.12519e+06	2.4185e+06	3.67555e+06	0	7.41901e+06
GGS47752.1			3	3	13.2895	48 h	96 h	17406	endoribonuclease YbeY [Planobispora rosea]	1.61822e+06	2.72092e+06	947921	204743	1.91148e+06	7.40329e+06
GGS53229.1			4	4	13.8853	96 h	24 h	46624	hypothetical protein GCM10010156_09830 [Planobispora rosea]	246442	1.79943e+06	1.62943e+06	3.42192e+06	304195	7.40142e+06
WP_141704224.1;GGS58661.1			6	6	2.40203	48 h	72 h	39861	branched-chain amino acid aminotransferase [Planobispora rosea]	1.13342e+06	2.04455e+06	851178	1.60423e+06	1.75088e+06	7.38427e+06
WP_068927011.1;GGS65327.1			2	2	2.74284	48 h	24 h	27122	enoyl-CoA hydratase/isomerase family protein [Planobispora rosea]	819083	2.24662e+06	955808	1.65843e+06	1.68425e+06	7.36419e+06
GGT06368.1			4	4	2.45697	24 h	144 h	41080	spermidine/putrescine ABC transporter substrate-binding protein [Planobispora rosea]	2.15667e+06	1.08876e+06	1.24773e+06	1.9808e+06	877776	7.35173e+06
GGS67735.1			5	5	4.54533	24 h	72 h	42558	hypothetical protein GCM10010156_28410 [Planobispora rosea]	2.50031e+06	2.27966e+06	550082	1.22667e+06	775851	7.33257e+06
GGS77421.1;WP_068928905.1			4	4	3.73341	24 h	96 h	40587	phenylalanine--tRNA ligase alpha subunit [Planobispora rosea]	2.45491e+06	1.82848e+06	1.22148e+06	657552	1.1656e+06	7.32801e+06
GGS75351.1;WP_203863172.1			6	6	4.37357	144 h	72 h	20172	hypoxanthine phosphoribosyltransferase [Planobispora rosea]	1.36028e+06	1.3718e+06	536816	1.70477e+06	2.3478e+06	7.32147e+06
AHG27108.1			2	2	14.8961	24 h	144 h	15929	L16P [Planobispora rosea]	4.0024e+06	701456	1.17049e+06	1.17731e+06	268687	7.32035e+06
GGS49477.1			3	3	10.7923	96 h	48 h	33743	aminoglycoside phosphotransferase [Planobispora rosea]	402522	302542	990618	3.26512e+06	2.35553e+06	7.31633e+06
GGS53459.1			6	6	30.5054	144 h	72 h	53421	glutamate synthase [Planobispora rosea]	2.12924e+06	980588	122739	295808	3.74422e+06	7.27259e+06
GGT03461.1			3	3	208.215	96 h	24 h	57524	peptidase [Planobispora rosea]	17132.6	117300	2.66696e+06	3.56726e+06	899796	7.26845e+06
GGT05515.1			5	5	149.506	144 h	24 h	41849	serine hydrolase [Planobispora rosea]	36053.5	826813	253482	729069	5.39023e+06	7.23564e+06
GGS74397.1			3	3	21.2994	96 h	24 h	30321	SURF1-like protein [Planobispora rosea]	194093	1.14552e+06	1.385e+06	4.13407e+06	361404	7.22008e+06
GGS75440.1			3	3	10.4266	72 h	144 h	44617	cytochrome P450 [Planobispora rosea]	432426	1.30775e+06	2.77358e+06	2.41706e+06	266009	7.19683e+06
GGS46446.1			3	3	3.86318	72 h	96 h	34503	riboflavin biosynthesis protein [Planobispora rosea]	1.29962e+06	807143	2.37518e+06	614824	2.08857e+06	7.18533e+06
GGT06660.1			5	5	7.20577	48 h	72 h	53331	methylmalonate-semialdehyde dehydrogenase (acylating) [Planobispora rosea]	736605	2.86603e+06	397741	1.96291e+06	1.1991e+06	7.16239e+06
GIH86976.1			5	5	10.415	96 h	144 h	34455	nucleoside triphosphate pyrophosphohydrolase [Planobispora rosea]	627230	1.14471e+06	2.1879e+06	2.89531e+06	277994	7.13314e+06
WP_068926192.1;GGS78485.1			2	2	25.1167	72 h	24 h	29110	class II aldolase/adducin family protein [Planobispora rosea]	133933	907462	3.36395e+06	2.32195e+06	395205	7.1225e+06
GGS54669.1			4	4	4.79304	48 h	144 h	26937	thiazole synthase [Planobispora rosea]	982921	2.36233e+06	1.82522e+06	1.44984e+06	492867	7.11318e+06
GGS77568.1			9	9	7.72295	72 h	144 h	45623	histidine--tRNA ligase [Planobispora rosea]	753922	1.16517e+06	2.56122e+06	2.258e+06	331638	7.06995e+06
GGS50468.1			2	2	955.048	96 h	24 h	72505	putative serine/threonine-protein kinase [Planobispora rosea]	5927.45	32007.8	1.33877e+06	5.661e+06	26441.3	7.06414e+06
WP_068922125.1;GGS48250.1			2	2	20.1719	96 h	24 h	41714	cupredoxin domain-containing protein [Planobispora rosea]	190848	582005	1.99847e+06	3.84976e+06	432396	7.05348e+06
GGS56741.1			5	5	6.55649	72 h	144 h	30689	ATP phosphoribosyltransferase [Planobispora rosea]	708942	739923	3.86482e+06	1.1475e+06	589465	7.05065e+06
GGS55663.1			7	7	6.80371	48 h	96 h	52185	Pup--protein ligase [Planobispora rosea]	407144	2.65864e+06	1.74837e+06	390763	1.83686e+06	7.04178e+06
GGS51142.1			2	2	3.48124	24 h	72 h	32769	hypothetical protein GCM10010156_07100 [Planobispora rosea]	2.09118e+06	1.11201e+06	600700	1.45347e+06	1.77644e+06	7.03381e+06
GIH86719.1			3	3	9.32343	144 h	24 h	23637	30S ribosomal protein S4 [Planobispora rosea]	273094	1.59157e+06	1.13563e+06	1.47883e+06	2.54617e+06	7.02529e+06
GIH88979.1			3	3	116.653	72 h	144 h	33760	sulfonate ABC transporter substrate-binding protein [Planobispora rosea]	96228.2	397664	5.8785e+06	587533	50393.2	7.01032e+06
GIH87329.1			2	2	409.736	72 h	24 h	13161	hypothetical protein Pro02_57370 [Planobispora rosea]	8262.62	1.06987e+06	3.38549e+06	2.27867e+06	224569	6.96687e+06
GGS64964.1			10	10	2.48465	144 h	72 h	107569	hypothetical protein GCM10010156_24850 [Planobispora rosea]	1.20822e+06	1.61826e+06	775824	1.41875e+06	1.92765e+06	6.94871e+06
GGS54614.1			4	4	4.3053	96 h	72 h	38594	geranylgeranyl pyrophosphate synthase [Planobispora rosea]	814895	1.71397e+06	608838	2.62123e+06	1.18961e+06	6.94855e+06
GGS77620.1			2	2	13.0129	72 h	48 h	62549	protein translocase subunit SecD [Planobispora rosea]	1.25685e+06	220048	2.86346e+06	1.99724e+06	600560	6.93816e+06
GGS83940.1			7	7	11.1207	72 h	144 h	49282	oxidoreductase [Planobispora rosea]	587321	978113	3.7676e+06	1.25215e+06	338793	6.92398e+06
GGS52425.1			2	2	1.88145	144 h	24 h	12084	transcriptional regulator WhiD [Planobispora rosea]	935198	1.47354e+06	1.01595e+06	1.73242e+06	1.75953e+06	6.91664e+06
GGS66854.1			5	5	32.3023	96 h	144 h	53341	peptidase [Planobispora rosea]	255087	1.23647e+06	2.2225e+06	3.06796e+06	94976.4	6.87699e+06
WP_068923017.1;GGS48515.1			5	5	10.7092	72 h	96 h	40664	ROK family protein [Planobispora rosea]	438231	2.33056e+06	2.6179e+06	244454	1.22681e+06	6.85795e+06
WP_141704499.1			2	2	10.8892	96 h	24 h	16715	lamin tail domain-containing protein [Planobispora rosea]	319665	922273	1.12107e+06	3.48089e+06	964627	6.80853e+06
WP_068920439.1;GGS73582.1			5	5	8.82059	72 h	24 h	65575	chromosomal replication initiator protein DnaA [Planobispora rosea]	422333	1.02285e+06	3.72522e+06	675283	938558	6.78425e+06
GGS60897.1;WP_189242032.1			4	3	38.4239	96 h	24 h	53684	ABC transporter permease [Planobispora rosea]	115285	573734	919944	4.42971e+06	733425	6.7721e+06
GIH86875.1			9	8	7.39468	96 h	144 h	36078	glycerol dehydrogenase [Planobispora rosea]	1.62544e+06	1.49327e+06	739424	2.56648e+06	347072	6.77169e+06
GGS51090.1			2	2	24.2209	96 h	24 h	54749	gamma-glutamyltranspeptidase [Planobispora rosea]	130911	671245	2.48648e+06	3.17079e+06	304123	6.76354e+06
GGS69570.1			5	5	10.8587	48 h	72 h	30837	oxidoreductase [Planobispora rosea]	615755	4.47923e+06	412501	437386	785092	6.72997e+06
GGT06158.1			3	3	14.5962	96 h	24 h	29686	hypothetical protein GCM10010156_74590 [Planobispora rosea]	164413	2.12487e+06	1.36773e+06	2.3998e+06	661252	6.71806e+06
WP_141704181.1			2	2	23.3286	96 h	24 h	56001	hypothetical protein [Planobispora rosea]	104842	1.29943e+06	1.76574e+06	2.44581e+06	1.0629e+06	6.67871e+06
GGS73783.1			2	2	115.786	96 h	24 h	80140	penicillin-binding protein [Planobispora rosea]	28029.7	2.49333e+06	828075	3.24545e+06	68208.1	6.6631e+06
WP_176728417.1;GGS47088.1			4	4	12.5968	144 h	48 h	27525	amino acid ABC transporter ATP-binding protein [Planobispora rosea]	1.11722e+06	198311	928490	1.91509e+06	2.49807e+06	6.65718e+06
GGS53527.1			4	4	4.47618	24 h	72 h	27147	hypothetical protein GCM10010156_10240 [Planobispora rosea]	2.36675e+06	941833	528742	819183	1.99878e+06	6.65529e+06
GIH86896.1			9	9	7.13418	24 h	96 h	47320	UDP-glucose 6-dehydrogenase [Planobispora rosea]	2.93121e+06	1.55323e+06	946874	410868	804400	6.64658e+06
GGS49145.1			4	4	7.8774	48 h	24 h	37324	methionine import ATP-binding protein MetN [Planobispora rosea]	324763	2.55829e+06	1.46151e+06	1.75717e+06	525277	6.62701e+06
WP_068921761.1;GGT06335.1			3	3	4.03333	72 h	144 h	47968	glycosyltransferase [Planobispora rosea]	1.95156e+06	891584	2.14084e+06	1.09657e+06	530788	6.61135e+06
GIH87285.1			3	3	25.6599	72 h	24 h	32735	ABC transporter ATP-binding protein [Planobispora rosea]	154342	695948	3.96039e+06	928423	871956	6.61106e+06
GGS59726.1			2	2	109.111	96 h	48 h	12260	nitrogen regulatory protein P-II 1 [Planobispora rosea]	61021.1	39138.4	141003	4.27041e+06	2.08113e+06	6.59271e+06
GGS62108.1			8	8	354.44	24 h	72 h	46872	aminotransferase [Planobispora rosea]	3.52616e+06	1.26718e+06	9948.55	64570.1	1.71823e+06	6.58609e+06
GGS75035.1			2	2	172.841	72 h	48 h	59876	ABC transporter substrate-binding protein [Planobispora rosea]	135397	33752.1	5.83376e+06	82052.9	500881	6.58585e+06
GGS69460.1			3	3	4.39085	96 h	144 h	68135	hypothetical protein GCM10010156_30270 [Planobispora rosea]	1.26339e+06	866406	1.64866e+06	2.28159e+06	519624	6.57967e+06
GGS82088.1			2	2	48.8851	144 h	48 h	27540	purine nucleoside phosphorylase [Planobispora rosea]	2.63446e+06	58595.6	81393.2	931708	2.86446e+06	6.57062e+06
GIH87624.1			10	10	4.62732	24 h	144 h	66518	putative acyl-CoA dehydrogenase FadE [Planobispora rosea]	2.92582e+06	1.01876e+06	893285	1.09382e+06	632292	6.56398e+06
GGS79623.1			4	4	3.87923	144 h	72 h	33362	cell division protein FtsX [Planobispora rosea]	1.65632e+06	1.44449e+06	441155	1.3075e+06	1.71134e+06	6.56081e+06
GGS59931.1;WP_068921718.1			6	6	57.545	72 h	24 h	49426	glutamine synthetase [Planobispora rosea]	56933.9	970780	3.27626e+06	2.04083e+06	178355	6.52317e+06
GGS61904.1			2	2	565.464	144 h	24 h	41987	magnesium transporter CorA [Planobispora rosea]	9966.53	72808.6	142418	645555	5.63572e+06	6.50646e+06
GGS68629.1			2	2	64.473	96 h	24 h	68066	hypothetical protein GCM10010156_29440 [Planobispora rosea]	61223.4	1.33867e+06	1.03184e+06	3.94726e+06	91827.8	6.47082e+06
GGS54755.1			2	2	2.75086	144 h	48 h	42490	glycerate kinase [Planobispora rosea]	955684	829474	1.04051e+06	1.32962e+06	2.28177e+06	6.43705e+06
WP_084779861.1;GGS64179.1			3	3	28.5276	48 h	24 h	38509	tryptophan--tRNA ligase [Planobispora rosea]	105293	3.00377e+06	1.23049e+06	519029	1.50659e+06	6.36517e+06
GIH87148.1			2	2	13.1886	48 h	144 h	33874	Zn-dependent oxidoreductase [Planobispora rosea]	1.00079e+06	3.24131e+06	928118	947817	245765	6.3638e+06
GGS54080.1			2	2	86.4838	96 h	72 h	39402	X-Pro dipeptidase [Planobispora rosea]	690064	626281	39907.3	3.45134e+06	1.54257e+06	6.35016e+06
GGS65366.1			2	2	4.02457	72 h	24 h	21333	cytokinin riboside 5'-monophosphate phosphoribohydrolase [Planobispora rosea]	503558	1.25681e+06	2.02661e+06	1.53834e+06	1.0078e+06	6.33311e+06
GIH88057.1			2	2	2282.32	72 h	24 h	14069	hypothetical protein Pro02_64650 [Planobispora rosea]	2677.39	112103	6.11067e+06	74204.5	3838	6.30349e+06
GIH86824.1			4	4	6.52148	144 h	48 h	26741	short-chain dehydrogenase/reductas [Planobispora rosea]	1.53407e+06	420070	1.11168e+06	492954	2.73948e+06	6.29826e+06
GGS65992.1			3	3	2.85961	96 h	72 h	15075	tautomerase [Planobispora rosea]	1.35764e+06	1.34116e+06	543865	1.55524e+06	1.48646e+06	6.28437e+06
GGS88214.1			2	2	4.16322	48 h	72 h	12074	hypothetical protein GCM10010156_53370 [Planobispora rosea]	589679	2.42438e+06	582333	1.21568e+06	1.46269e+06	6.27476e+06
GGS63656.1			2	2	2.40548	72 h	96 h	59883	hypothetical protein GCM10010156_23380 [Planobispora rosea]	1.01514e+06	1.20038e+06	2.13217e+06	886381	1.03631e+06	6.27038e+06
GGS61741.1			4	4	6.03171	96 h	48 h	40759	glycosyl transferase family 1 [Planobispora rosea]	1.00633e+06	346357	1.99005e+06	2.08913e+06	816384	6.24825e+06
GIH86818.1			2	2	26.3963	48 h	72 h	13450	hypothetical protein Pro02_52260 [Planobispora rosea]	454557	3.02862e+06	114736	671869	1.96078e+06	6.23056e+06
GGS68609.1			2	2	15.0727	48 h	72 h	23790	ABC transporter ATP-binding protein [Planobispora rosea]	951904	2.31434e+06	153545	1.33557e+06	1.44137e+06	6.19674e+06
WP_068921966.1;GGS46516.1			6	6	15.4498	24 h	96 h	26154	4-hydroxy-tetrahydrodipicolinate reductase [Planobispora rosea]	1.75936e+06	1.62621e+06	1.0441e+06	113876	1.64162e+06	6.18516e+06
GGT01187.1			6	5	8.24377	24 h	96 h	33912	phytoene synthase [Planobispora rosea]	2.89304e+06	1.11892e+06	467438	350937	1.35412e+06	6.18446e+06
GGS53943.1			4	4	2.60586	96 h	24 h	48322	UDP-N-acetylmuramate--L-alanine ligase [Planobispora rosea]	708504	835865	1.75558e+06	1.84626e+06	1.01335e+06	6.15956e+06
GGS82492.1			6	6	9.50642	24 h	72 h	26373	demethylmenaquinone methyltransferase [Planobispora rosea]	2.20104e+06	726232	231532	1.21402e+06	1.77744e+06	6.15027e+06
GIH87353.1			2	2	69.1375	72 h	24 h	6459	hypothetical protein Pro02_57610 [Planobispora rosea]	54059.4	1.37942e+06	3.73753e+06	814635	162686	6.14834e+06
GGS66970.1			7	7	3.13191	72 h	48 h	33022	3-oxoacyl-[acyl-carrier-protein] synthase 3 protein 4 [Planobispora rosea]	1.57463e+06	664525	2.08123e+06	788125	1.02575e+06	6.13427e+06
GGS47705.1			2	2	7.74841	48 h	96 h	41513	chaperone protein DnaJ 2 [Planobispora rosea]	964567	2.17122e+06	725207	280215	1.95514e+06	6.09635e+06
GGS65561.1			7	7	6.02399	72 h	24 h	62701	multidrug ABC transporter ATP-binding protein [Planobispora rosea]	423686	1.70756e+06	2.55228e+06	926977	434669	6.04517e+06
GGS50383.1			3	3	11.1017	24 h	72 h	33632	proline dehydrogenase [Planobispora rosea]	3.78149e+06	665201	340624	407987	847858	6.04316e+06
GGS68261.1			2	2	12.632	48 h	24 h	68513	multidrug ABC transporter permease [Planobispora rosea]	182019	2.29926e+06	1.20755e+06	1.93074e+06	420371	6.03995e+06
GGS62428.1			3	3	56.2349	48 h	24 h	30709	hypothetical protein GCM10010156_21670 [Planobispora rosea]	54774.2	3.08022e+06	1.18163e+06	749397	950810	6.01683e+06
GGS72548.1			3	3	37.5781	96 h	24 h	40813	paraslipin [Planobispora rosea]	85960.6	818894	1.52513e+06	3.23024e+06	350931	6.01116e+06
GGT01998.1			5	5	11.3364	96 h	24 h	114028	hydrogenase expression protein [Planobispora rosea]	190330	1.30273e+06	528890	2.15765e+06	1.83089e+06	6.01049e+06
GGS57302.1			3	3	393.278	144 h	72 h	14449	iron-sulfur protein [Planobispora rosea]	1.2175e+06	504145	10664.8	75294	4.19423e+06	6.00184e+06
GGS55916.1			4	4	5.15352	72 h	24 h	57909	hypothetical protein GCM10010156_13080 [Planobispora rosea]	435195	1.00982e+06	2.24278e+06	1.7143e+06	598330	6.00044e+06
GIH86886.1			5	5	19.0014	72 h	24 h	12592	transcriptional regulator [Planobispora rosea]	159286	1.3373e+06	3.02665e+06	676054	756058	5.95534e+06
GGS74862.1			3	3	392.735	96 h	24 h	17618	hypothetical protein GCM10010156_37080 [Planobispora rosea]	11113.3	227264	1.23873e+06	4.36458e+06	92864.5	5.93455e+06
GGS73841.1			3	3	55.3485	24 h	72 h	9161	30S ribosomal protein S18 1 [Planobispora rosea]	4.02676e+06	227761	72752.7	879147	717562	5.92398e+06
WP_084781088.1;GGS58256.1			6	6	3.67236	48 h	24 h	80931	serine/threonine protein kinase [Planobispora rosea]	541450	1.9884e+06	1.18645e+06	1.17942e+06	1.02175e+06	5.91748e+06
GIH88112.1			4	4	26.2683	144 h	72 h	26678	peptidase E [Planobispora rosea]	972916	1.09749e+06	124477	408719	3.26979e+06	5.87339e+06
GIH87103.1			3	3	22.6609	144 h	24 h	44483	3-phosphoshikimate 1-carboxyvinyltransferase 1 [Planobispora rosea]	117482	207336	1.9781e+06	902769	2.66226e+06	5.86794e+06
WP_068928508.1;GGS47166.1			4	4	66.585	72 h	144 h	25026	hypothetical protein [Planobispora rosea]	261683	67244.6	2.82773e+06	2.65339e+06	42468	5.85252e+06
GIH87457.1			2	2	85.9473	96 h	24 h	19111	hypothetical protein Pro02_58650 [Planobispora rosea]	35506.5	1.45048e+06	839625	3.05169e+06	469662	5.84697e+06
GGS81292.1			3	3	4.61834	48 h	96 h	31627	hypothetical protein GCM10010156_45120 [Planobispora rosea]	1.66893e+06	1.74734e+06	1.0598e+06	378348	975346	5.82976e+06
GGS47457.1			3	3	4.92295	144 h	72 h	53630	GTPase HflX [Planobispora rosea]	831865	1.21122e+06	369304	1.59369e+06	1.81806e+06	5.82414e+06
WP_176728391.1			2	2	128.417	144 h	72 h	28032	barstar family protein [Planobispora rosea]	900734	1.47182e+06	14941	1.46083e+06	1.91867e+06	5.767e+06
GGS58542.1			4	4	17.0584	48 h	72 h	19141	acetolactate synthase small subunit [Planobispora rosea]	561645	3.03261e+06	177778	660749	1.30371e+06	5.7365e+06
GIH86941.1			2	2	30.9259	48 h	96 h	25313	3-oxoacyl-ACP reductase [Planobispora rosea]	815592	2.40697e+06	235353	77830.3	2.19036e+06	5.7261e+06
GGS56975.1;WP_068928892.1			8	8	26.3854	48 h	144 h	61644	glucose-6-phosphate 1-dehydrogenase [Planobispora rosea]	1.11124e+06	2.32387e+06	123682	2.07442e+06	88073.9	5.72128e+06
GGS60265.1			2	2	180.314	72 h	144 h	15596	methylmalonyl-CoA epimerase [Planobispora rosea]	216639	995057	3.26759e+06	1.22025e+06	18121.6	5.71767e+06
GGT03164.1			5	5	27.2564	72 h	144 h	47045	dihydrofolate synthase [Planobispora rosea]	245198	190611	4.2705e+06	846664	156679	5.70965e+06
GGS54951.1			2	2	2.8313	144 h	72 h	43980	putative tRNA sulfurtransferase [Planobispora rosea]	856096	993499	795067	795455	2.25107e+06	5.69119e+06
WP_068923006.1;GGS48617.1			8	8	20.1669	96 h	72 h	127258	indolepyruvate ferredoxin oxidoreductase family protein [Planobispora rosea]	618775	1.17157e+06	126310	2.54728e+06	1.22501e+06	5.68894e+06
GGS46381.1			2	2	131.966	96 h	48 h	18708	ribosome maturation factor RimP [Planobispora rosea]	38593.1	22233.8	2.65376e+06	2.9341e+06	32590.1	5.68128e+06
GGS64317.1			5	5	3.92609	72 h	144 h	23466	cyclase [Planobispora rosea]	1.47916e+06	1.16045e+06	1.94571e+06	599373	495586	5.68028e+06
GGS62496.1			6	6	8.80877	48 h	72 h	29295	iron ABC transporter ATP-binding protein [Planobispora rosea]	1.37967e+06	2.08009e+06	236139	521708	1.43346e+06	5.65107e+06
GGS73094.1			4	4	18.0145	72 h	24 h	60316	putative peptide ABC transporter DppA [Planobispora rosea]	168049	1.26425e+06	3.02733e+06	860716	302134	5.62248e+06
WP_068925127.1;GGS51586.1			4	4	137.883	48 h	72 h	37227	NAD-dependent epimerase/dehydratase family protein [Planobispora rosea]	685241	2.39851e+06	17395.3	1.22271e+06	1.28719e+06	5.61104e+06
GGS83690.1			3	3	8.81504	48 h	24 h	57384	phosphoglucomutase, alpha-D-glucose phosphate-specific [Planobispora rosea]	218479	1.9259e+06	1.51866e+06	728216	1.2135e+06	5.60476e+06
GGS47822.1			3	3	215.548	96 h	24 h	60200	urease subunit alpha [Planobispora rosea]	8635.93	1.06684e+06	1.64275e+06	1.86145e+06	998972	5.57866e+06
WP_068927107.1;GGS65747.1			2	2	222.782	96 h	24 h	36590	conjugal transfer protein [Planobispora rosea]	16915.8	540245	1.08599e+06	3.76855e+06	166128	5.57782e+06
GIH87154.1			4	4	6.61837	48 h	24 h	24970	hypothetical protein Pro02_55620 [Planobispora rosea]	311653	2.06264e+06	1.35253e+06	1.33722e+06	497439	5.56148e+06
GIH88094.1			3	3	11.5025	96 h	72 h	42672	quinolinate synthase A [Planobispora rosea]	1.07132e+06	1.03621e+06	222777	2.5625e+06	652362	5.54517e+06
GGS67529.1			4	4	10.5186	24 h	72 h	47383	cyclopropane-fatty-acyl-phospholipid synthase [Planobispora rosea]	2.14954e+06	659751	204356	386790	2.13732e+06	5.53776e+06
GGT03314.1			7	7	5.52425	48 h	72 h	46614	gamma-glutamyl phosphate reductase [Planobispora rosea]	1.13065e+06	1.82315e+06	330027	1.04344e+06	1.19105e+06	5.51832e+06
WP_068928644.1;GGS53144.1			3	3	6.04214	72 h	48 h	34040	ParA family protein [Planobispora rosea]	671753	419781	2.53637e+06	436215	1.4395e+06	5.50363e+06
GGS71642.1			2	2	11.2266	48 h	72 h	12697	hypothetical protein GCM10010156_33230 [Planobispora rosea]	213759	2.10308e+06	187330	923334	2.05936e+06	5.48686e+06
GGS76635.1			3	3	15.752	96 h	24 h	26852	GlcNAc-PI de-N-acetylase [Planobispora rosea]	166378	853832	1.32598e+06	2.62079e+06	516820	5.48379e+06
GGS60295.1			6	6	6.38839	48 h	24 h	25919	hypothetical protein GCM10010156_18740 [Planobispora rosea]	258700	1.65268e+06	860904	1.41534e+06	1.29469e+06	5.48231e+06
GGS55902.1			4	4	17.7778	72 h	96 h	52125	hypothetical protein GCM10010156_13060 [Planobispora rosea]	269615	1.15808e+06	3.55491e+06	199963	289686	5.47225e+06
GGS56748.1			4	4	4.1261	144 h	24 h	9489	phosphoribosyl-ATP pyrophosphatase [Planobispora rosea]	369001	1.08268e+06	1.08415e+06	1.40416e+06	1.52253e+06	5.46252e+06
GGS80886.1			2	2	6.05214	72 h	24 h	22158	hypothetical protein GCM10010156_44590 [Planobispora rosea]	299141	1.23613e+06	1.81044e+06	1.6075e+06	504910	5.45812e+06
GGS82543.1			3	3	105.736	144 h	72 h	46093	drug:proton antiporter [Planobispora rosea]	1.31592e+06	1.01769e+06	23759.8	574409	2.51227e+06	5.44406e+06
GGS54906.1			3	3	3.96416	96 h	48 h	29914	putative endonuclease 4 [Planobispora rosea]	846407	458836	1.05564e+06	1.8189e+06	1.23556e+06	5.41535e+06
GIH83375.1			2	2	4.75463	144 h	96 h	49036	hypothetical protein Pro02_17830 [Planobispora rosea]	1.84736e+06	497729	629293	420682	2.00019e+06	5.39526e+06
GGT03592.1			5	5	21.8251	96 h	24 h	63623	DNA alkylation response protein [Planobispora rosea]	139688	1.05904e+06	524201	3.0487e+06	612011	5.38365e+06
GGS48820.1			2	2	14136.2	96 h	24 h	35175	glycosyl transferase [Planobispora rosea]	183.088	1.35142e+06	1.28971e+06	2.58817e+06	142427	5.37191e+06
GIH87094.1			4	4	1554.1	96 h	24 h	25987	putative response regulator [Planobispora rosea]	1670.19	593224	1.71866e+06	2.59565e+06	456492	5.36569e+06
GIH88049.1			8	8	5.74819	72 h	144 h	95129	FO synthase [Planobispora rosea]	1.20499e+06	1.14273e+06	1.64307e+06	1.08037e+06	285842	5.357e+06
GGS59355.1			2	2	362.088	72 h	24 h	31496	glucose-1-phosphate thymidylyltransferase [Planobispora rosea]	12454.8	188393	4.50973e+06	455700	182565	5.34885e+06
GIH87679.1			2	2	126.269	144 h	24 h	19625	hypothetical protein Pro02_60870 [Planobispora rosea]	29474.7	832617	226899	501802	3.72173e+06	5.31253e+06
GGS67060.1			2	2	8.14251	96 h	48 h	20861	hypothetical protein GCM10010156_27460 [Planobispora rosea]	680729	214686	1.28183e+06	1.74808e+06	1.33041e+06	5.25574e+06
GGT01932.1			3	3	2.17568	48 h	96 h	32393	interphotoreceptor retinoid-binding protein [Planobispora rosea]	781854	1.376e+06	1.13404e+06	632447	1.31642e+06	5.24077e+06
GGS59710.1			7	7	3.64211	96 h	144 h	104004	hypothetical protein GCM10010156_17800 [Planobispora rosea]	591861	1.40651e+06	595240	2.04298e+06	560931	5.19752e+06
GIH87714.1			6	6	27.2633	144 h	72 h	23357	DSBA oxidoreductase [Planobispora rosea]	922946	750382	80579.4	1.2267e+06	2.19686e+06	5.17746e+06
WP_141704222.1;WP_189244204.1			7	6	3789.27	72 h	24 h	244345	SDR family NAD(P)-dependent oxidoreductase [Planobispora rosea]	1285.28	51696.1	4.87028e+06	100747	153260	5.17727e+06
GGS72306.1			4	4	168.301	24 h	144 h	28147	iron ABC transporter ATPase [Planobispora rosea]	4.12405e+06	633598	196443	171812	24504	5.15041e+06
GGS63595.1			2	2	38.9998	96 h	72 h	27446	patatin [Planobispora rosea]	339524	2.07449e+06	62548.1	2.43936e+06	230651	5.14657e+06
GGS77788.1			3	3	14.5631	96 h	72 h	21769	hypothetical protein GCM10010156_40720 [Planobispora rosea]	587558	550581	177390	2.58334e+06	1.21673e+06	5.1156e+06
GGT01963.1;WP_068923698.1			3	3	4.11287	48 h	72 h	15029	hypothetical protein GCM10010156_69810 [Planobispora rosea]	1.20774e+06	1.34142e+06	326152	960777	1.27533e+06	5.11142e+06
GIH86919.1			2	2	2.42319	48 h	24 h	27703	ABC transporter ATP-binding protein [Planobispora rosea]	642996	1.5581e+06	1.37745e+06	657235	837671	5.07345e+06
GGT06143.1			2	2	52.8019	96 h	24 h	18166	cyclase [Planobispora rosea]	80717.8	399109	223033	4.26206e+06	97063.2	5.06198e+06
GGS82372.1			2	2	15.2986	24 h	48 h	45077	glutamate-1-semialdehyde 2,1-aminomutase [Planobispora rosea]	1.91219e+06	124992	1.39682e+06	623210	996014	5.05323e+06
GIH87794.1			4	4	46.052	72 h	96 h	32554	alpha/beta hydrolase [Planobispora rosea]	117425	698051	3.95073e+06	85788.5	183573	5.03557e+06
GGS51324.1			2	2	5.34421	96 h	24 h	37711	hypothetical protein GCM10010156_07390 [Planobispora rosea]	356779	970659	1.2008e+06	1.9067e+06	589542	5.02448e+06
GGS53222.1			6	6	5.6068	72 h	48 h	58050	hypothetical protein GCM10010156_09820 [Planobispora rosea]	452911	304080	1.70492e+06	1.01406e+06	1.54149e+06	5.01746e+06
GIH87221.1			3	3	619.01	72 h	24 h	62539	hypothetical protein Pro02_56290 [Planobispora rosea]	6626.57	338483	4.10191e+06	520040	49828.6	5.01689e+06
GGS75368.1			3	3	31.1766	144 h	24 h	22922	GTP cyclohydrolase 1 [Planobispora rosea]	94435.4	263637	392173	1.31321e+06	2.94418e+06	5.00764e+06
WP_068927116.1;GGS65804.1			7	7	8.00216	96 h	48 h	32214	hypothetical protein [Planobispora rosea]	348089	240608	1.71292e+06	1.92538e+06	779426	5.00643e+06
GGS81985.1			3	3	10.2952	96 h	72 h	55555	sugar ABC transporter ATP-binding protein [Planobispora rosea]	398397	329043	225443	2.32097e+06	1.73008e+06	5.00393e+06
GGS88289.1			4	4	12.1522	48 h	96 h	33177	asparaginase [Planobispora rosea]	1.12716e+06	1.91262e+06	286482	157388	1.51925e+06	5.00289e+06
GGS48072.1			3	3	3.49684	96 h	72 h	26047	hypothetical protein GCM10010156_03550 [Planobispora rosea]	649370	1.22462e+06	467748	1.63564e+06	1.02353e+06	5.00091e+06
GGS45890.1			2	2	4.32759	96 h	24 h	56911	hypothetical protein GCM10010156_00670 [Planobispora rosea]	394633	1.01729e+06	944528	1.70781e+06	934680	4.99894e+06
WP_068923380.1;GGS84050.1			8	8	6.47491	96 h	24 h	180362	non-ribosomal peptide synthetase [Planobispora rosea]	324621	641460	1.16028e+06	2.10189e+06	770135	4.99839e+06
GGS67068.1			5	5	106.969	96 h	24 h	93898	GNAT family N-acetyltransferase [Planobispora rosea]	25168.3	405677	1.24254e+06	2.69222e+06	629782	4.99539e+06
WP_068928496.1;GGS46665.1			4	4	10.2584	72 h	48 h	32180	4-hydroxy-tetrahydrodipicolinate synthase [Planobispora rosea]	1.60709e+06	225023	2.30837e+06	439923	414937	4.99534e+06
GGS82798.1			3	3	41.0195	72 h	24 h	34751	aldo/keto reductase [Planobispora rosea]	63424.4	741379	2.60164e+06	1.34611e+06	240484	4.99303e+06
GGS67213.1;WP_203863372.1;WP_203863376.1			6	6	12.8584	96 h	144 h	75357	hypothetical protein GCM10010156_27680 [Planobispora rosea]	435701	548602	1.16101e+06	2.635e+06	204925	4.98524e+06
GGS53926.1			5	5	8.96582	72 h	96 h	47498	hypothetical protein GCM10010156_10830 [Planobispora rosea]	902728	1.46281e+06	2.00519e+06	223648	379165	4.97354e+06
WP_068920830.1;GGS83072.1			3	3	3.93411	96 h	72 h	29575	FkbM family methyltransferase [Planobispora rosea]	609861	921792	519201	2.04259e+06	879541	4.97299e+06
GGS54599.1			4	4	2.2899	72 h	96 h	32858	methylenetetrahydrofolate reductase [Planobispora rosea]	711043	1.15932e+06	1.33219e+06	581769	1.13771e+06	4.92204e+06
GIH86900.1			4	4	6.06247	96 h	24 h	39276	N5-carboxyaminoimidazole ribonucleotide synthase [Planobispora rosea]	324289	563538	1.14515e+06	1.96599e+06	902109	4.90108e+06
GIH87616.1			2	2	2.55945	144 h	24 h	72491	molybdopterin oxidoreductase [Planobispora rosea]	552363	959202	1.39206e+06	569057	1.41375e+06	4.88643e+06
GIH87659.1			2	2	6.85885	144 h	72 h	33378	N-acetylmuramoyl-L-alanine amidase [Planobispora rosea]	808672	499033	242805	1.65144e+06	1.66536e+06	4.86731e+06
GGS70500.1			3	3	2.54559	144 h	72 h	33203	hydroxymethylglutaryl-CoA lyase [Planobispora rosea]	604153	1.26508e+06	571347	968540	1.45442e+06	4.86353e+06
GGS58757.1			4	4	90.4222	96 h	72 h	35383	hypothetical protein GCM10010156_16780 [Planobispora rosea]	287052	1.24118e+06	33118.9	2.99469e+06	306985	4.86302e+06
GIH87650.1			2	2	3.54516	24 h	48 h	51906	amidophosphoribosyltransferase [Planobispora rosea]	1.40332e+06	395841	565469	1.12053e+06	1.37266e+06	4.85782e+06
GGS73630.1;WP_068929314.1			5	5	26.2776	144 h	72 h	33245	chromosome partitioning protein [Planobispora rosea]	1.21783e+06	914324	57743	1.12613e+06	1.51735e+06	4.83337e+06
GGS74963.1			3	3	21.9483	48 h	72 h	18562	N-acetyltransferase [Planobispora rosea]	1.18727e+06	2.22348e+06	101305	282029	1.02891e+06	4.823e+06
GGS75916.1			9	9	4.27014	144 h	72 h	33545	1,4-dihydroxy-2-naphthoyl-CoA synthase [Planobispora rosea]	1.20718e+06	479622	418896	917743	1.78875e+06	4.81218e+06
GGS53119.1			3	3	7.82457	72 h	96 h	12961	chorismate mutase [Planobispora rosea]	1.04743e+06	1.17503e+06	2.03336e+06	259869	296007	4.8117e+06
WP_068928483.1;GGS46126.1			2	2	86.2949	96 h	24 h	34216	hypothetical protein [Planobispora rosea]	28919.6	417112	1.63799e+06	2.49562e+06	184944	4.76458e+06
GGS49605.1			3	3	5.00767	48 h	72 h	32494	hypothetical protein GCM10010156_05370 [Planobispora rosea]	516001	1.75642e+06	350746	1.05677e+06	1.07181e+06	4.75175e+06
GGS57220.1			2	2	26.0533	144 h	72 h	12725	RNA polymerase-binding protein RbpA [Planobispora rosea]	389486	999355	78398.7	1.2356e+06	2.04255e+06	4.74538e+06
GGS62836.1			6	6	7.45831	72 h	96 h	55403	bifunctional uroporphyrinogen-III C-methyltransferase/uroporphyrinogen-III synthase [Planobispora rosea]	986728	853265	1.76257e+06	236323	900987	4.73988e+06
GGT01483.1			4	4	16.003	24 h	144 h	57553	precorrin-3B C(17)-methyltransferase [Planobispora rosea]	1.87966e+06	450480	1.2322e+06	1.04991e+06	117457	4.72971e+06
GIH87372.1			3	3	9.32042	72 h	144 h	18970	hypothetical protein Pro02_57800 [Planobispora rosea]	367501	1.73642e+06	2.09845e+06	298829	225145	4.72634e+06
GGS69496.1			4	4	3.1914	72 h	24 h	93278	helicase [Planobispora rosea]	506685	751795	1.61703e+06	954154	872716	4.70238e+06
GGS55578.1			5	5	6.0691	48 h	24 h	100924	helicase [Planobispora rosea]	238962	1.45029e+06	1.06111e+06	1.03962e+06	901535	4.69152e+06
GIH86803.1			2	2	251.331	24 h	48 h	20215	hypothetical protein Pro02_52110 [Planobispora rosea]	3.18607e+06	12676.8	109904	55130.4	1.32515e+06	4.68893e+06
GIH86796.1			4	4	5.31448	24 h	96 h	26289	oxidoreductase [Planobispora rosea]	2.25868e+06	505432	777791	425005	702139	4.66904e+06
GGS78458.1			3	3	163.656	72 h	144 h	45756	hypothetical protein GCM10010156_41460 [Planobispora rosea]	127362	535252	3.84256e+06	95355	23479.5	4.62401e+06
GGS77002.1			2	2	5.4636	48 h	24 h	39053	glycosyl hydrolase [Planobispora rosea]	268986	1.46963e+06	874999	1.33337e+06	674588	4.62158e+06
GGS58328.1			3	3	4.68259	24 h	72 h	36407	tRNA-specific 2-thiouridylase MnmA [Planobispora rosea]	1.52353e+06	1.16008e+06	325360	724422	883822	4.61721e+06
GGS69871.1			3	3	31.5648	72 h	24 h	37182	hypothetical protein GCM10010156_30810 [Planobispora rosea]	63692.2	927772	2.01043e+06	1.42161e+06	178229	4.60174e+06
GIH86951.1			2	2	7.42555	48 h	72 h	73103	hypothetical protein Pro02_53590 [Planobispora rosea]	460849	1.68864e+06	227409	793791	1.42169e+06	4.59237e+06
GGT01718.1			2	2	5.6754	48 h	72 h	17053	AsnC family transcriptional regulator [Planobispora rosea]	980257	1.56466e+06	275692	951784	814637	4.58703e+06
GGS48653.1			2	2	27.2652	96 h	24 h	22297	amino acid-binding protein [Planobispora rosea]	59189.2	384583	1.47821e+06	1.61381e+06	1.04038e+06	4.57617e+06
GGT07742.1			2	2	5.55713	96 h	72 h	27437	MOSC domain-containing protein [Planobispora rosea]	429729	633360	335622	1.86509e+06	1.28759e+06	4.5514e+06
GGS82612.1			2	2	179.145	24 h	96 h	49427	NADH-quinone oxidoreductase subunit H [Planobispora rosea]	3.6594e+06	125857	78999.7	20427	666412	4.55109e+06
GGS62609.1			5	5	7.49648	72 h	24 h	41552	chaperone protein DnaJ 1 [Planobispora rosea]	336836	729562	2.52508e+06	395109	506455	4.49304e+06
GGS57840.1			2	2	8.72275	48 h	24 h	45946	glycosyl transferase family 1 [Planobispora rosea]	280534	2.44702e+06	303352	395975	1.05891e+06	4.48579e+06
GGS66116.1			4	4	21.6392	96 h	24 h	66451	phosphoenolpyruvate carboxykinase [GTP] [Planobispora rosea]	121878	329184	989887	2.63734e+06	407140	4.48543e+06
GIH84765.1;GGS58348.1			4	4	15.9612	96 h	144 h	35505	hypothetical protein Pro02_31730 [Planobispora rosea]	225205	770797	544454	2.74692e+06	172099	4.45947e+06
GIH86973.1			3	3	6.32155	96 h	24 h	18993	hypothetical protein Pro02_53810 [Planobispora rosea]	241674	1.45516e+06	537507	1.52776e+06	672483	4.43458e+06
GIH87761.1			3	3	171.279	72 h	144 h	29199	tRNA (guanine-N(1)-)-methyltransferase [Planobispora rosea]	722355	987603	2.6247e+06	43863.6	15324.1	4.39385e+06
GGT01596.1			2	2	17.0904	48 h	72 h	13184	RNA polymerase-binding protein RbpA [Planobispora rosea]	798768	2.13843e+06	125125	765063	546283	4.37367e+06
GIH86995.1			4	4	15.6825	144 h	48 h	27270	3'(2'),5'-bisphosphate nucleotidase CysQ [Planobispora rosea]	429758	169488	276298	814315	2.658e+06	4.34786e+06
GGS49567.1			6	5	7.54024	24 h	48 h	22934	ATP-binding protein [Planobispora rosea]	2.26289e+06	300108	315779	526780	932845	4.3384e+06
GGS78887.1			4	4	3.37921	144 h	72 h	57849	hypothetical protein GCM10010156_42040 [Planobispora rosea]	614950	1.17432e+06	367953	923546	1.24339e+06	4.32416e+06
GIH87339.1;WP_084780865.1			3	2	5.97358	144 h	48 h	37931	hypothetical protein Pro02_57470 [Planobispora rosea]	621975	262930	1.05705e+06	807583	1.57063e+06	4.32017e+06
GIH87009.1			5	5	10.5561	72 h	24 h	66129	ABC transporter ATP-binding protein [Planobispora rosea]	160164	876642	1.6907e+06	1.35112e+06	240584	4.31921e+06
GIH88069.1			2	2	626.815	72 h	24 h	50479	hypothetical protein Pro02_64770 [Planobispora rosea]	3972.12	95602.1	2.48979e+06	1.70573e+06	16377.9	4.31147e+06
GGS51531.1			2	2	711.545	72 h	96 h	53779	VWA domain-containing protein [Planobispora rosea]	8879.37	14657.3	4.27419e+06	6006.92	6347.85	4.31009e+06
GGS47441.1			3	3	85.2288	72 h	24 h	47616	oxidoreductase [Planobispora rosea]	46464.6	86841.4	3.96012e+06	159769	50389.4	4.30359e+06
GGS52782.1			2	2	941.037	96 h	24 h	72861	methylhydantoinase [Planobispora rosea]	1978.21	725447	1.46964e+06	1.86157e+06	223330	4.28196e+06
GGS74841.1			2	2	15.7379	96 h	72 h	60076	hypothetical protein GCM10010156_37050 [Planobispora rosea]	584916	689176	117320	1.84636e+06	1.02942e+06	4.26719e+06
GGS46799.1			6	6	5.4477	72 h	96 h	40492	hypothetical protein GCM10010156_01860 [Planobispora rosea]	701864	394760	1.76817e+06	324571	1.05981e+06	4.24917e+06
WP_141704239.1;GGS92510.1			6	6	7.85977	72 h	24 h	64367	carbohydrate binding domain-containing protein [Planobispora rosea]	185815	925844	1.46046e+06	698262	958027	4.22841e+06
GGS78847.1			2	2	10.4174	72 h	144 h	42334	amidohydrolase [Planobispora rosea]	248773	1.45059e+06	1.71868e+06	610310	164982	4.19334e+06
WP_068923806.1;GGT07150.1			3	3	42.326	96 h	72 h	49701	flavin monoamine oxidase family protein [Planobispora rosea]	444104	673767	53154.4	2.24981e+06	764503	4.18534e+06
GGS60179.1			5	5	4.54672	96 h	24 h	63877	hypothetical protein GCM10010156_18500 [Planobispora rosea]	387704	843028	636345	1.76278e+06	548472	4.17833e+06
GGS60253.1			4	4	10.0242	96 h	24 h	33632	transporter [Planobispora rosea]	172230	581401	1.06285e+06	1.72647e+06	590628	4.13358e+06
GIH87104.1			2	2	15.8267	96 h	144 h	30171	DUF159 family protein [Planobispora rosea]	378542	296797	294262	2.95864e+06	186940	4.11518e+06
GIH87747.1			3	3	11.7872	24 h	72 h	28264	ABC transporter [Planobispora rosea]	2.55531e+06	274671	216787	304944	754112	4.10583e+06
GIH86880.1;WP_068928389.1			5	5	2.30199	96 h	24 h	37495	succinoglycan biosynthesis protein exoa [Planobispora rosea]	542807	944726	699654	1.24954e+06	627039	4.06376e+06
GGS82001.1			2	2	47.9843	96 h	24 h	43612	ABC transporter permease [Planobispora rosea]	35848.7	1.05869e+06	419318	1.72018e+06	823540	4.05758e+06
GGS78514.1			4	4	2.7574	48 h	72 h	35579	protein AmbC [Planobispora rosea]	826445	1.24399e+06	451148	680503	822040	4.02413e+06
GGS59389.1			3	3	12.1952	144 h	24 h	21841	dTDP-4-dehydrorhamnose 3,5-epimerase [Planobispora rosea]	137927	432243	626166	1.14074e+06	1.68206e+06	4.01914e+06
GGS73623.1			4	4	15.1809	72 h	144 h	25606	ribosomal RNA small subunit methyltransferase G [Planobispora rosea]	324623	1.03573e+06	1.39855e+06	1.15745e+06	92126	4.00848e+06
GGS68603.1			7	7	5.10501	72 h	96 h	32179	ABC transporter ATP-binding protein [Planobispora rosea]	1.15883e+06	453679	1.58585e+06	310646	491026	4.00004e+06
GGS48540.1			2	2	2536.55	24 h	144 h	20814	ketohydroxyglutarate aldolase [Planobispora rosea]	3.16473e+06	163628	638652	23295	1247.65	3.99155e+06
GGS73722.1			3	3	67.0617	72 h	24 h	78734	hypothetical protein GCM10010156_35780 [Planobispora rosea]	30620.5	469376	2.05347e+06	1.04555e+06	356441	3.95546e+06
GGS53783.1			3	3	4.64593	96 h	144 h	74913	hypothetical protein GCM10010156_10650 [Planobispora rosea]	643566	425104	956195	1.57503e+06	339013	3.93891e+06
GGS67663.1			3	3	25.6796	96 h	24 h	54281	DNA ligase B [Planobispora rosea]	65085.3	763342	1.18483e+06	1671365	245791	3.93042e+06
WP_068926078.1;GGS79067.1			3	3	13.0894	72 h	96 h	43032	glycosyltransferase family 4 protein [Planobispora rosea]	183785	617198	2.29073e+06	175006	660457	3.92717e+06
GGT03896.1			2	2	31.9546	96 h	24 h	36951	hypothetical protein GCM10010156_72170 [Planobispora rosea]	42455.4	1.22811e+06	891837	1.35664e+06	389169	3.90822e+06
GGS66088.1			4	4	7.89875	96 h	72 h	29295	isoprenyl transferase [Planobispora rosea]	747548	1.10867e+06	169168	1.33622e+06	530178	3.89178e+06
GIH87366.1			2	2	21.8587	144 h	48 h	33552	bifunctional glyoxylate/hydroxypyruvate reductase B [Planobispora rosea]	170068	89630.2	888630	770498	1.9592e+06	3.87803e+06
GIH86743.1			2	2	66.3561	72 h	24 h	31405	transcriptional regulator [Planobispora rosea]	27484.3	155830	1.82375e+06	1.7909e+06	78696.7	3.87666e+06
GGS51971.1			3	3	431.434	24 h	72 h	42296	ABC transporter permease [Planobispora rosea]	2.93472e+06	213029	6802.24	7284.28	702813	3.86465e+06
GGS68679.1			5	5	6.41454	72 h	24 h	114273	SARP family transcriptional regulator [Planobispora rosea]	238526	428763	1.53004e+06	1.14564e+06	501284	3.84425e+06
GIH88052.1			4	4	5.58247	24 h	144 h	35640	2-phospho-L-lactate transferase [Planobispora rosea]	1.43097e+06	663768	935908	501038	256333	3.78802e+06
GGS49106.1			4	4	37.2839	24 h	72 h	48926	hypothetical protein GCM10010156_04710 [Planobispora rosea]	1.49462e+06	241827	40087.5	883180	1.10232e+06	3.76203e+06
GGS67596.1			2	2	206.612	96 h	24 h	16762	DNA-binding protein [Planobispora rosea]	10846.4	419698	987082	2.241e+06	82070.2	3.74069e+06
GGS81690.1			7	7	7.5104	144 h	48 h	83754	DNA helicase [Planobispora rosea]	464425	237592	403420	842947	1.78441e+06	3.7328e+06
GGS64899.1			3	3	17.4359	72 h	144 h	40612	NUDIX hydrolase [Planobispora rosea]	185805	898433	1.45505e+06	1.09494e+06	83451.3	3.71768e+06
GGT05237.1			2	2	263.604	72 h	24 h	98431	hypothetical protein GCM10010156_73700 [Planobispora rosea]	11308	567219	2.98084e+06	117388	33323.3	3.71008e+06
GGS53856.1			3	3	1.9407	72 h	24 h	33164	pseudouridine synthase [Planobispora rosea]	536685	834602	1.04154e+06	751326	543646	3.7078e+06
GGS77336.1			7	7	24.153	144 h	72 h	41272	acetylornithine aminotransferase [Planobispora rosea]	954376	422867	69397.6	582269	1.67616e+06	3.70507e+06
GGS61731.1			5	5	9.73111	96 h	72 h	60311	hypothetical protein GCM10010156_20520 [Planobispora rosea]	474422	683699	147126	1.4317e+06	936077	3.67303e+06
GGS79105.1			5	5	7.67891	72 h	24 h	27589	hypothetical protein GCM10010156_42350 [Planobispora rosea]	227077	764038	1.74371e+06	543184	381518	3.65952e+06
GIH88093.1			3	3	37.8295	96 h	72 h	12558	hypothetical protein Pro02_65010 [Planobispora rosea]	659883	201717	58850.6	2.22629e+06	509272	3.65601e+06
GIH88037.1;WP_141703597.1			3	3	4.06045	144 h	72 h	33794	glycosyl transferase [Planobispora rosea]	602025	698538	374355	458294	1.52005e+06	3.65326e+06
GIH87292.1			3	3	58.6496	96 h	24 h	13854	hypothetical protein Pro02_57000 [Planobispora rosea]	40179.5	278152	847344	2.35651e+06	108877	3.63106e+06
GGS49576.1			2	2	4.50577	24 h	96 h	14234	hypothetical protein GCM10010156_05330 [Planobispora rosea]	1.23786e+06	885228	915040	274727	312560	3.62541e+06
GGS81549.1			2	2	717.386	72 h	24 h	28545	carbon monoxide dehydrogenase subunit G [Planobispora rosea]	4916.95	30459.2	3.52735e+06	35047.4	27157.5	3.62493e+06
GGS56140.1			4	4	406.119	72 h	24 h	72831	molybdopterin oxidoreductase [Planobispora rosea]	7769.72	101858	3.15543e+06	259308	92905	3.61728e+06
GGS73568.1			5	5	8.39912	72 h	24 h	25951	hypothetical protein GCM10010156_35540 [Planobispora rosea]	166712	834027	1.40023e+06	978654	201326	3.58095e+06
GGS51832.1			3	2	9.0481	72 h	24 h	23753	potassium transporter TrkA [Planobispora rosea]	164807	829468	1.49119e+06	773101	295261	3.55383e+06
GIH87131.1;WP_141704456.1			3	3	5.43108	48 h	96 h	15176	anti-sigma regulatory factor [Planobispora rosea]	908678	1.07705e+06	413939	198312	951550	3.54953e+06
GGS52719.1			2	2	10.2734	72 h	144 h	23900	hypothetical protein GCM10010156_09250 [Planobispora rosea]	234325	321262	1.76739e+06	1.02942e+06	172036	3.52443e+06
GGT00062.1			2	2	6.93892	48 h	24 h	29540	aminotransferase [Planobispora rosea]	158460	1.09954e+06	990894	837353	423130	3.50938e+06
WP_068929154.1;GGS92276.1			3	3	7.98104	72 h	24 h	24544	dethiobiotin synthase [Planobispora rosea]	165412	533770	1.32016e+06	792384	656903	3.46863e+06
GGS65452.1			2	2	9.47062	48 h	144 h	76747	DNA helicase [Planobispora rosea]	189487	1.40736e+06	466530	1.24748e+06	148603	3.45946e+06
GGS58990.1			3	3	21.6032	72 h	24 h	32936	formamidopyrimidine-DNA glycosylase [Planobispora rosea]	59569.8	1.12716e+06	1.2869e+06	892116	82315.1	3.44806e+06
WP_068926358.1;WP_189244066.1;WP_189241964.1			10	4	44.6859	72 h	24 h	181704	type I polyketide synthase [Planobispora rosea]	58222	93844.9	2.6017e+06	70816.3	599701	3.42429e+06
GGS79111.1			2	2	35.9939	48 h	96 h	35461	2-dehydropantoate 2-reductase [Planobispora rosea]	516136	1.71181e+06	500440	47558.3	634874	3.41082e+06
GGS60954.1			3	3	3.84539	144 h	24 h	36669	hypothetical protein GCM10010156_19630 [Planobispora rosea]	365488	677095	392472	564706	1.40544e+06	3.4052e+06
GGS62524.1			2	2	9.92698	24 h	72 h	32549	hypothetical protein GCM10010156_21820 [Planobispora rosea]	1.03237e+06	918031	103996	374308	973957	3.40266e+06
GGS65847.1			2	2	52.9289	144 h	72 h	36178	fructose-1,6-bisphosphatase [Planobispora rosea]	1.0184e+06	81101.8	40825.8	85809.2	2.16087e+06	3.387e+06
GGS57415.1			5	5	3.24462	48 h	24 h	60765	DNA repair protein RecN [Planobispora rosea]	317311	1.02955e+06	394256	851826	730737	3.32368e+06
GIH87117.1			2	2	5.79553	72 h	48 h	57755	acetolactate synthase large subunit IlvG [Planobispora rosea]	427620	200802	1.16375e+06	498325	1.03068e+06	3.32118e+06
GGS52873.1			3	3	2.90504	48 h	24 h	29312	apolipoprotein acyltransferase [Planobispora rosea]	339050	984954	809107	682820	497037	3.31297e+06
WP_141704451.1;WP_189244205.1;WP_203863718.1;WP_189244239.1			7	5	67.2625	96 h	24 h	217998	SDR family NAD(P)-dependent oxidoreductase, partial [Planobispora rosea]	30024.1	36873.9	223383	2.0195e+06	997297	3.30707e+06
GGT01808.1			7	7	18.8704	144 h	72 h	32646	5'-3' exonuclease [Planobispora rosea]	675943	908217	62373.5	478554	1.17701e+06	3.3021e+06
GGS68275.1			4	4	5.0571	144 h	96 h	30233	cation-binding protein [Planobispora rosea]	835696	610620	270159	258843	1.309e+06	3.28431e+06
GGT07084.1			2	2	12515.9	96 h	24 h	55990	methylmalonyl-CoA carboxyltransferase [Planobispora rosea]	128.183	12781.6	1.39748e+06	1.60432e+06	263949	3.27866e+06
GIH82433.1;GGS45788.1			4	3	9.69991	96 h	144 h	28780	hypothetical protein Pro02_08410 [Planobispora rosea]	375478	394916	846479	1.48827e+06	153431	3.25857e+06
GGS80711.1			2	2	5.07082	96 h	144 h	33790	ABC transporter ATP-binding protein [Planobispora rosea]	450167	581494	930338	1.07941e+06	212867	3.25428e+06
GGS53198.1			4	4	24.7105	96 h	72 h	22916	hypothetical protein GCM10010156_09790 [Planobispora rosea]	737948	313828	80517.4	1.98962e+06	128277	3.2502e+06
GIH83401.1			3	3	3.05827	96 h	24 h	27416	thioesterase [Planobispora rosea]	308617	745347	804097	943833	428118	3.23001e+06
GIH87760.1			2	2	14.1997	48 h	72 h	18962	ribosome maturation factor RimM [Planobispora rosea]	738769	1.73775e+06	122380	158715	445407	3.20302e+06
GGS70190.1			2	2	263.198	72 h	144 h	43147	sulfite oxidase [Planobispora rosea]	144835	248448	2.65914e+06	127437	10103.2	3.18997e+06
GGS69512.1			2	2	950.64	144 h	72 h	33734	C4-dicarboxylate ABC transporter substrate-binding protein [Planobispora rosea]	156661	59286.3	3022.92	57973.5	2.8737e+06	3.15065e+06
WP_068924000.1;GGS55810.1			2	2	11.0379	48 h	144 h	21499	histidine phosphatase family protein [Planobispora rosea]	207666	1.09921e+06	750172	989728	99584.8	3.14636e+06
GGS45817.1			6	6	9.80939	72 h	24 h	60393	fused response regulator/thioredoxin-disulfide reductase [Planobispora rosea]	184450	312730	1.80934e+06	410597	417872	3.13499e+06
GGS62332.1			2	2	190.168	96 h	24 h	16297	hypothetical protein GCM10010156_21480 [Planobispora rosea]	9083.44	436764	813458	1.72738e+06	147959	3.13464e+06
GIH86822.1			3	3	5.10199	72 h	48 h	26485	putative ABC transporter ATP-binding protein [Planobispora rosea]	682438	217638	1.11038e+06	793923	319000	3.12338e+06
GGS52296.1			3	3	13.3516	96 h	144 h	12759	hypothetical protein GCM10010156_08710 [Planobispora rosea]	190345	269362	559100	1.93016e+06	144564	3.09353e+06
GIH87680.1			5	5	20.0462	72 h	48 h	41905	acyl-CoA dehydrogenase [Planobispora rosea]	423878	75883	1.52117e+06	961061	100727	3.08272e+06
GGS83134.1			2	2	5.52391	96 h	24 h	34464	deacetylase sulfotransferase [Planobispora rosea]	217556	948721	325793	1.20176e+06	384635	3.07847e+06
WP_141704450.1;WP_189244218.1			7	2	287.736	72 h	24 h	329514	SDR family NAD(P)-dependent oxidoreductase, partial [Planobispora rosea]	7924.47	99234	2.28016e+06	403297	286447	3.07706e+06
GIH87503.1			2	2	26.1147	96 h	24 h	16366	nitroreductase [Planobispora rosea]	49065.3	738759	690555	1.28133e+06	283883	3.04359e+06
GGS78875.1			3	3	4.69996	24 h	48 h	45621	hypothetical protein GCM10010156_42020 [Planobispora rosea]	1.42409e+06	303000	650054	321023	339949	3.03811e+06
GIH86616.1			3	3	207.784	72 h	24 h	51505	penicillin-binding protein A [Planobispora rosea]	10509	183968	2.18361e+06	558892	81396.1	3.01837e+06
GGS56206.1			3	3	11.9258	48 h	96 h	20196	hypothetical protein GCM10010156_13470 [Planobispora rosea]	272633	1.49084e+06	625783	125009	494410	3.00867e+06
GGS74987.1			3	3	58.0118	72 h	96 h	20713	alkyl hydroperoxide reductase AhpD [Planobispora rosea]	61437.7	357587	2.48204e+06	42785.1	56924.4	3.00077e+06
GGT03306.1			3	3	55.0743	96 h	72 h	39231	glutamate 5-kinase [Planobispora rosea]	892795	344219	16220.6	893339	845059	2.99163e+06
WP_068926676.1			2	2	5.21323	96 h	48 h	67504	S8 family serine peptidase [Planobispora rosea]	246411	192414	783996	1.0031e+06	718217	2.94414e+06
GGS48641.1			4	3	13.686	72 h	48 h	37267	HTH-type transcriptional regulator MalR [Planobispora rosea]	351947	105432	1.44294e+06	798331	244073	2.94272e+06
WP_068923781.1			4	4	7.14759	48 h	144 h	40866	hypothetical protein [Planobispora rosea]	305414	1.09481e+06	344502	988199	153172	2.8861e+06
GIH87017.1			3	3	67.799	96 h	24 h	46496	dolichol-P-glucose synthetase [Planobispora rosea]	39069.9	60607.4	53270.3	2.6489e+06	77857.6	2.8797e+06
GGS53665.1			4	4	12.5311	144 h	96 h	27195	imidazole glycerol phosphate synthase subunit HisF [Planobispora rosea]	626774	607107	275336	97660.2	1.22379e+06	2.83066e+06
GGS69714.1			3	3	15.1457	72 h	144 h	44945	glucose-1-phosphate adenylyltransferase [Planobispora rosea]	134318	441773	1.72117e+06	414449	113641	2.82535e+06
GGS75282.1			3	3	3.7668	48 h	24 h	59824	ABC transporter ATP-binding protein [Planobispora rosea]	238454	898208	458911	506916	719943	2.82243e+06
GGS82078.1			4	4	6.02324	48 h	144 h	57783	phosphomannomutase [Planobispora rosea]	888816	974097	376088	419350	161723	2.82007e+06
GGT05528.1			2	2	6.7098	96 h	72 h	26628	hypothetical protein GCM10010156_74050 [Planobispora rosea]	595111	448420	145349	975263	651638	2.81578e+06
GIH87665.1			5	5	5.68791	96 h	24 h	38518	dihydroorotate dehydrogenase (quinone) [Planobispora rosea]	213697	238007	236353	1.21549e+06	905329	2.80888e+06
GGS54517.1			3	3	9.2532	96 h	24 h	21359	bifunctional protein PyrR [Planobispora rosea]	116039	215477	944556	1.07373e+06	447361	2.79716e+06
GGS54437.1			2	2	11.6854	24 h	144 h	43365	phosphopantothenoylcysteine decarboxylase [Planobispora rosea]	1.14242e+06	489408	386673	625673	97764.4	2.74194e+06
GIH87121.1			3	2	10.6464	96 h	48 h	22221	hypothetical protein Pro02_55290 [Planobispora rosea]	272093	125120	584675	1.33208e+06	424055	2.73802e+06
GGS65978.1			3	3	2.98031	96 h	24 h	79193	hypothetical protein GCM10010156_26180 [Planobispora rosea]	341266	576832	383942	1.01708e+06	413026	2.73214e+06
GGT01194.1			3	3	4.39582	48 h	72 h	35032	phosphate acyltransferase [Planobispora rosea]	650335	849218	193188	444195	592492	2.72943e+06
GGS54502.1			8	7	3.29997	24 h	96 h	45303	dihydroorotase [Planobispora rosea]	831024	399849	669426	251828	575083	2.72721e+06
GGS62767.1			2	2	43.1317	72 h	144 h	37672	glycerol acyltransferase [Planobispora rosea]	268237	83721	2.20148e+06	116764	51041	2.72125e+06
GGT03297.1			6	6	9.43604	144 h	48 h	47501	GTPase Obg [Planobispora rosea]	377935	177857	256868	182748	1.67827e+06	2.67367e+06
GGS78765.1			4	4	1.51496	144 h	48 h	51930	carbohydrate ABC transporter, N-acetylglucosamine/diacetylchitobiose-binding protein [Planobispora rosea]	593635	416856	586611	440324	631522	2.66895e+06
GGT01037.1			2	2	11.3141	48 h	72 h	28884	methyltransferase [Planobispora rosea]	810900	1.30531e+06	115370	168045	264006	2.66363e+06
GGS64261.1			3	3	16.2775	96 h	144 h	47576	hypothetical protein GCM10010156_24160 [Planobispora rosea]	457332	520338	246949	1.34423e+06	82581.8	2.65143e+06
GGS69473.1			2	2	10.5922	96 h	24 h	23328	DNA-binding response regulator [Planobispora rosea]	93743.8	517346	728023	992949	317025	2.64909e+06
GGS53709.1			2	2	27.9133	72 h	24 h	46815	histidinol dehydrogenase [Planobispora rosea]	75798	86202.5	2.11577e+06	122919	239766	2.64045e+06
GGS65840.1			2	2	4.87174	72 h	24 h	21920	hypothetical protein GCM10010156_26000 [Planobispora rosea]	203599	641891	991883	544472	256794	2.63864e+06
GIH83382.1			4	4	26.3326	144 h	48 h	41143	chorismate synthase [Planobispora rosea]	301574	57672.9	108962	645116	1.51868e+06	2.632e+06
GGS80737.1			3	3	1.9648	96 h	72 h	35321	pantothenate kinase [Planobispora rosea]	416672	505996	400147	786208	516063	2.62509e+06
GGT05079.1			2	2	13.86	72 h	96 h	22440	hypothetical protein GCM10010156_73510 [Planobispora rosea]	701537	297834	830715	59936.3	709962	2.59998e+06
GGS49613.1			6	6	3.92847	96 h	144 h	52791	cytochrome P450 [Planobispora rosea]	455157	339968	338703	1.15803e+06	294779	2.58664e+06
GGS83725.1			2	2	322.178	96 h	24 h	30781	transcriptional regulator [Planobispora rosea]	4249.26	957101	79490.6	1.36902e+06	169766	2.57962e+06
GIH86948.1			2	2	369.75	96 h	144 h	36376	sugar kinase [Planobispora rosea]	45575.7	301424	812896	1.40061e+06	3788	2.5643e+06
GGS58678.1			2	2	121.745	96 h	24 h	56700	(R)-citramalate synthase [Planobispora rosea]	12126	644912	47829.9	1.47628e+06	380727	2.56188e+06
GGS55847.1			7	7	50.1579	72 h	144 h	32288	transposase [Planobispora rosea]	613977	165233	1.18164e+06	567153	23558.5	2.55157e+06
GGT09268.1			2	2	97.2785	24 h	72 h	44598	peroxidase [Planobispora rosea]	1.76436e+06	265891	18137.2	407982	80865.7	2.53723e+06
GGS48113.1			2	2	319.43	72 h	144 h	20169	hypothetical protein GCM10010156_03600 [Planobispora rosea]	512022	106194	1.76807e+06	142734	5535.08	2.53455e+06
GGS70936.1			5	5	7.44563	96 h	144 h	35705	histidine N-alpha-methyltransferase [Planobispora rosea]	671526	379687	649630	732731	98410.8	2.53198e+06
GGS55947.1;GGS95508.1			3	3	3.71403	144 h	24 h	24348	DNA-binding response regulator [Planobispora rosea]	237339	365934	530821	452458	881482	2.46803e+06
GGS84057.1			5	5	5.0726	96 h	144 h	46295	hypothetical protein GCM10010156_48410 [Planobispora rosea]	338595	477521	534811	917852	180943	2.44972e+06
GGS61944.1			4	4	65.1141	24 h	96 h	18453	orotate phosphoribosyltransferase [Planobispora rosea]	1.51957e+06	232117	60806.8	23337	604480	2.44031e+06
GIH87217.1			2	2	11.5835	144 h	48 h	20101	N-acetyltransferase [Planobispora rosea]	335851	90432.8	105498	860420	1.04752e+06	2.43973e+06
GGS52525.1			5	5	4.36356	24 h	144 h	73746	hypothetical protein GCM10010156_09000 [Planobispora rosea]	1.0001e+06	306888	236233	662192	229194	2.43461e+06
GGT03263.1			9	9	2.9609	24 h	48 h	71424	B12-binding domain-containing radical SAM protein [Planobispora rosea]	657927	222205	584241	553348	409080	2.4268e+06
GIH87711.1			3	3	57.7097	96 h	48 h	51025	amidase [Planobispora rosea]	210971	22620.2	847381	1.3054e+06	36457.7	2.42283e+06
GGT08580.1			3	3	8.78806	96 h	72 h	82830	formate acetyltransferase [Planobispora rosea]	297681	366523	121073	1.06399e+06	573466	2.42274e+06
GGS80076.1			2	2	8.91063	48 h	72 h	39802	amino acid deaminase [Planobispora rosea]	392680	1.01324e+06	113711	778676	122417	2.42072e+06
GGS64814.1			2	2	3.09463	144 h	72 h	50247	ABC transporter ATP-binding protein [Planobispora rosea]	268458	348790	259136	741407	801928	2.41972e+06
GIH86791.1			2	2	183.92	72 h	24 h	19020	hypothetical protein Pro02_51990 [Planobispora rosea]	7419.54	95930.7	1.36461e+06	733819	217238	2.41901e+06
GGS48097.1			4	3	13.6053	48 h	72 h	29463	isoprenyl transferase 1 [Planobispora rosea]	583633	752813	55332.2	737417	282305	2.4115e+06
GGS67338.1			2	2	4.86462	48 h	24 h	22569	TetR family transcriptional regulator [Planobispora rosea]	195978	953356	315045	462852	479720	2.40695e+06
GIH86892.1			6	6	5.09691	96 h	24 h	276490	hypothetical protein Pro02_53000 [Planobispora rosea]	166927	778913	245310	850810	359274	2.40123e+06
GGS73699.1			3	3	2.21293	144 h	48 h	31331	hypothetical protein GCM10010156_35740 [Planobispora rosea]	425988	275853	478333	574067	610444	2.36469e+06
GGS53106.1			3	3	19.6795	72 h	24 h	22931	cytidylate kinase [Planobispora rosea]	66605	96742.1	1.31075e+06	270946	610695	2.35574e+06
GGS59945.1			3	3	5.70755	144 h	72 h	27047	3-oxoacyl-ACP reductase [Planobispora rosea]	219515	561742	184310	336032	1.05196e+06	2.35356e+06
GGS76758.1			3	3	45.8272	72 h	48 h	58691	2-succinyl-5-enolpyruvyl-6-hydroxy-3-cyclohexene-1-carboxylate synthase [Planobispora rosea]	175850	32080.8	1.47017e+06	529260	138824	2.34619e+06
GGS56109.1			3	3	34.7322	144 h	24 h	41855	uroporphyrinogen-III synthase [Planobispora rosea]	37225.3	555020	141719	314292	1.29292e+06	2.34117e+06
GIH87454.1			2	2	6.66059	96 h	48 h	47987	peptidase [Planobispora rosea]	192961	146642	319383	976724	678022	2.31373e+06
AHG27121.1			2	2	16.9727	24 h	72 h	47855	preprotein translocase subunit SecY [Planobispora rosea]	1.05956e+06	265669	62427.4	271989	649592	2.30924e+06
GIH87107.1			2	2	41.9161	24 h	96 h	26882	ECF RNA polymerase sigma factor SigR [Planobispora rosea]	1.05129e+06	488927	431059	25080.9	311111	2.30747e+06
GGS49005.1			4	4	19.9172	24 h	48 h	13256	thioredoxin [Planobispora rosea]	1.12971e+06	56720.3	636691	297896	181528	2.30255e+06
GGS69706.1			2	2	2.47815	48 h	24 h	43305	glycogen synthase [Planobispora rosea]	236602	586337	582950	330572	565945	2.30241e+06
GGS53415.1			2	2	5.67142	72 h	24 h	20935	transcriptional regulator [Planobispora rosea]	141125	523054	800380	163224	673362	2.30114e+06
GGS79636.1			2	2	885.826	72 h	24 h	66061	penicillin-binding protein, putative [Planobispora rosea]	2349.95	24771.4	2.08165e+06	40923.7	125418	2.27511e+06
GIH86745.1			3	3	1763.37	72 h	24 h	24267	potassium transporter [Planobispora rosea]	1175.72	5752.7	2.07323e+06	16829.5	174109	2.2711e+06
GGS73665.1			2	2	29.6045	144 h	72 h	37672	threonine aldolase [Planobispora rosea]	702169	311560	38674.1	67157.6	1.14493e+06	2.26449e+06
WP_084781144.1			3	3	132.234	96 h	144 h	29216	ParA family protein [Planobispora rosea]	715859	100710	175829	1.24703e+06	9430.5	2.24886e+06
GGS57295.1			2	2	8.99637	96 h	24 h	72321	UvrABC system protein C [Planobispora rosea]	95866.7	454088	675719	862452	159192	2.24732e+06
GGS73637.1;WP_068928264.1			3	3	15.6708	48 h	72 h	33900	chromosome partitioning protein ParB [Planobispora rosea]	531261	693989	44285.5	389744	565907	2.22519e+06
GGT01642.1			2	2	63.3413	24 h	96 h	77000	DNA helicase [Planobispora rosea]	1.718e+06	101458	340956	27123	34674.4	2.22222e+06
GIH87696.1			3	3	2.81291	48 h	72 h	31840	formyltetrahydrofolate deformylase [Planobispora rosea]	263906	625223	222270	622037	484041	2.21748e+06
GGS76614.1			5	5	1.89487	24 h	144 h	39226	hypothetical protein GCM10010156_39270 [Planobispora rosea]	606067	360185	485486	422444	319847	2.19403e+06
GGS56705.1			4	4	22.8164	144 h	72 h	57443	ABC transporter ATP-binding protein [Planobispora rosea]	609278	117471	56972.4	105558	1.29991e+06	2.18919e+06
GGT10181.1			3	3	4.17998	96 h	48 h	30823	ribosomal RNA small subunit methyltransferase I [Planobispora rosea]	418297	202085	406823	844711	316904	2.18882e+06
GIH87706.1			2	2	357.678	72 h	96 h	29504	N-acetyltransferase [Planobispora rosea]	26665.9	15037.7	2.09765e+06	5864.65	40295.1	2.18552e+06
GGS59785.1			2	2	25.5877	48 h	144 h	42260	Zn-dependent hydrolase [Planobispora rosea]	542091	722396	384313	501600	28232.1	2.17863e+06
GGS67424.1			2	2	23.5863	144 h	96 h	42200	aminotransferase [Planobispora rosea]	576083	460196	154184	39926.8	941725	2.17212e+06
GGS66474.1			2	2	68.9559	96 h	24 h	16601	hypothetical protein GCM10010156_26670 [Planobispora rosea]	20686.9	279111	364371	1.42649e+06	73103	2.16376e+06
GGS77330.1			2	2	28.4266	24 h	96 h	33180	ornithine carbamoyltransferase, catabolic [Planobispora rosea]	835468	541666	561913	29390.4	188516	2.15695e+06
GGS61502.1			6	6	29.5028	24 h	144 h	39926	oxidoreductase [Planobispora rosea]	1.49147e+06	95043	250027	267875	50553.3	2.15497e+06
GIH87059.1			2	2	283.775	72 h	144 h	33751	quinone oxidoreductase [Planobispora rosea]	127395	51489.9	1.82856e+06	140526	6443.7	2.15441e+06
GGS53585.1			2	2	29.9658	96 h	72 h	62942	multidrug ABC transporter ATP-binding protein [Planobispora rosea]	299895	494229	34859.5	1.04459e+06	273283	2.14686e+06
GGT01116.1			5	5	10.3505	144 h	72 h	44207	hypothetical protein GCM10010156_68890 [Planobispora rosea]	551081	159572	80647.2	511670	834738	2.13771e+06
GGS77575.1			3	3	6.79529	144 h	72 h	24730	hydrolase [Planobispora rosea]	196690	410188	109178	640542	741898	2.0985e+06
GGS61174.1			2	2	165.506	72 h	24 h	22609	hypothetical protein GCM10010156_19940 [Planobispora rosea]	11652.8	79451.5	1.92861e+06	18971.4	47922.4	2.08661e+06
GGS79833.1			2	2	3.68377	144 h	72 h	32803	hypothetical protein GCM10010156_43270 [Planobispora rosea]	210695	516225	192213	449949	708070	2.07715e+06
GIH86635.1			3	3	346.511	96 h	144 h	25825	DNA-binding response regulator [Planobispora rosea]	28747.4	257305	656221	1.12798e+06	3255.25	2.07351e+06
GGS48519.1			5	5	370.548	24 h	144 h	54849	glucose-6-phosphate 1-dehydrogenase [Planobispora rosea]	1.16912e+06	78007.6	383157	439850	3155.11	2.07329e+06
GGS70352.1			3	3	13.1129	96 h	24 h	56561	putative propionyl-CoA carboxylase beta subunit AccD2 [Planobispora rosea]	76581	466085	230091	1.0042e+06	295004	2.07196e+06
GGS59445.1;WP_068926377.1			3	3	618.853	72 h	48 h	55211	amino acid adenylation protein [Planobispora rosea]	2753.29	2142.48	1.32588e+06	165685	550739	2.0472e+06
GGS70334.1			5	5	59.4697	72 h	96 h	49522	FAD-linked oxidase [Planobispora rosea]	96507.5	260897	1.12689e+06	18948.9	530366	2.03361e+06
GGS52706.1			4	4	12.9823	48 h	72 h	29326	siderophore-interacting protein [Planobispora rosea]	109892	1.06045e+06	81684.4	118738	662333	2.0331e+06
GGS45968.1			5	5	5.73672	24 h	96 h	25672	HTH-type transcriptional repressor KstR2 [Planobispora rosea]	1.01963e+06	232195	348233	177737	241766	2.01956e+06
WP_084781139.1			2	2	81.4196	96 h	144 h	28528	YdcF family protein [Planobispora rosea]	233626	435063	125243	1.19369e+06	14661	2.00229e+06
GGS55609.1			2	2	60.7893	72 h	144 h	34871	protein pafC [Planobispora rosea]	379263	580348	971696	41212.1	15984.6	1.9885e+06
GGS64212.1			5	4	16.25	144 h	48 h	39453	alanine dehydrogenase [Planobispora rosea]	506018	49771.4	426737	192803	808788	1.98412e+06
GGS64728.1			3	3	15.1562	72 h	144 h	14521	molybdopterin biosynthesis protein MoeE [Planobispora rosea]	401621	346220	1.01929e+06	149649	67252.6	1.98404e+06
GGS75827.1			2	2	6.76201	144 h	48 h	45305	kynureninase [Planobispora rosea]	281075	119875	243627	516367	810595	1.97154e+06
GGS58433.1			2	2	46.7447	96 h	144 h	23704	sulfurase [Planobispora rosea]	20300.8	572825	436110	921373	19710.7	1.97032e+06
GGS59227.1			4	4	186.578	96 h	144 h	45912	ABC transporter substrate-binding protein [Planobispora rosea]	49633.3	401664	406335	1.09029e+06	5843.62	1.95377e+06
WP_084780673.1			3	3	11.4376	48 h	72 h	68305	S8 family serine peptidase [Planobispora rosea]	711508	830596	72619.9	168859	149160	1.93274e+06
GGS64406.1			2	2	4.91149	144 h	72 h	29917	3-methyl-2-oxobutanoate hydroxymethyltransferase [Planobispora rosea]	484306	297631	142456	302624	699673	1.92669e+06
GGT01979.1			2	2	44.17	48 h	96 h	36707	hypothetical protein GCM10010156_69840 [Planobispora rosea]	114737	1.26128e+06	182890	28555.2	319129	1.90659e+06
GGS57816.1			2	2	35.6186	72 h	96 h	23213	hypothetical protein GCM10010156_15400 [Planobispora rosea]	174773	51103.2	1.30157e+06	36542	326771	1.89076e+06
GGS49218.1			3	3	4.16338	144 h	72 h	24350	biliverdin-producing heme oxygenase [Planobispora rosea]	375474	330135	183456	234134	763799	1.887e+06
GGS55135.1			3	3	15.7734	144 h	72 h	32693	glucokinase [Planobispora rosea]	423553	202065	51786.7	389651	816855	1.88391e+06
GGS76980.1			3	3	2.84251	96 h	24 h	32370	putative lipase/esterase [Planobispora rosea]	208021	419302	268259	591300	389112	1.87599e+06
GGS54575.1			3	3	15.7619	24 h	144 h	27146	peptidoglycan-binding protein [Planobispora rosea]	1.17391e+06	179868	254938	184747	74477.8	1.86794e+06
GIH86753.1			2	2	117.705	96 h	24 h	45217	lipase [Planobispora rosea]	7759.29	363277	537781	913306	44788.4	1.86691e+06
GGS55213.1			2	2	189.214	96 h	48 h	46845	RNA-binding protein [Planobispora rosea]	14700.2	8217.98	64413.4	1.55495e+06	207181	1.84947e+06
GGS65311.1			2	2	205.955	48 h	144 h	5670	hypothetical protein GCM10010156_25300 [Planobispora rosea]	49928.1	925994	657177	211081	4496.09	1.84868e+06
GGT07881.1;WP_068921749.1			5	5	118.287	24 h	96 h	38628	glycine/betaine ABC transporter ATP-binding protein [Planobispora rosea]	1.2872e+06	53391.4	47095.4	10882	430949	1.82952e+06
GGS73710.1			2	2	11.6906	24 h	144 h	53970	serine/threonine protein kinase [Planobispora rosea]	820645	270012	431985	233389	70196.8	1.82623e+06
GGS64869.1			2	2	4.87866	72 h	48 h	34797	hypothetical protein GCM10010156_24730 [Planobispora rosea]	561469	138450	675449	168965	277942	1.82227e+06
GGS78964.1			2	2	30.6307	24 h	72 h	29878	hypothetical protein GCM10010156_42140 [Planobispora rosea]	851959	734698	27813.9	81512.7	122360	1.81834e+06
GGS72335.1			5	5	5.88698	144 h	48 h	49372	hypothetical protein GCM10010156_34010 [Planobispora rosea]	516920	142865	148875	165368	841044	1.81507e+06
GIH88114.1			5	5	12.2697	24 h	48 h	35355	lipoyl synthase [Planobispora rosea]	1.15186e+06	93878.5	201765	141961	219030	1.80849e+06
WP_068923872.1;GGT07764.1			3	3	11.556	72 h	48 h	20243	hypothetical protein [Planobispora rosea]	203177	76126.7	879722	207497	392751	1.75927e+06
GGS71343.1			2	2	7693.96	72 h	144 h	95340	fumarate reductase/succinate dehydrogenase flavoprotein-like FrdA [Planobispora rosea]	2017.58	5871.55	1.73132e+06	7162.72	225.023	1.7466e+06
GGS80082.1			2	2	87.4551	96 h	48 h	13820	reactive intermediate/imine deaminase [Planobispora rosea]	371866	9630.23	34287.3	842213	488592	1.74659e+06
GGT00400.1			2	2	Infinity	24 h	72 h	15905	glyoxalase [Planobispora rosea]	1.04049e+06	199993	0	134461	363995	1.73894e+06
GIH86794.1			2	2	185.978	144 h	72 h	19302	N-acetyltransferase [Planobispora rosea]	571685	232985	4918.43	9743.23	914722	1.73405e+06
GGS60100.1			3	3	61.2086	144 h	24 h	24212	ribonuclease PH [Planobispora rosea]	23843.3	58886.1	117250	73952.9	1.45941e+06	1.73334e+06
GGS54723.1			3	3	17.867	144 h	72 h	20596	hypothetical protein GCM10010156_11870 [Planobispora rosea]	305167	215904	46163.8	338933	824808	1.73098e+06
GGS76405.1			3	3	7.46931	72 h	96 h	29532	NmrA family transcriptional regulator [Planobispora rosea]	125464	666973	696514	93250.1	139175	1.72138e+06
GGS74314.1			3	3	45.1452	24 h	96 h	12117	hypothetical protein GCM10010156_36570 [Planobispora rosea]	1.31568e+06	109228	187770	29143.4	76654	1.71848e+06
GGS79004.1			3	3	57.547	96 h	24 h	62039	hypothetical protein GCM10010156_42200 [Planobispora rosea]	14710.7	88868.2	646630	846556	115842	1.71261e+06
GGS81056.1			3	2	41.4034	96 h	48 h	38936	N-acetylglucosamine-6-phosphate deacetylase [Planobispora rosea]	195668	23938.6	284650	991139	196921	1.69232e+06
WP_084780606.1			2	2	13.8165	72 h	96 h	44191	AAA family ATPase [Planobispora rosea]	298466	515495	518957	37560.7	308091	1.67857e+06
WP_084780437.1;GGS51782.1			2	2	15.0831	72 h	24 h	46111	AI-2E family transporter [Planobispora rosea]	43274.5	146108	652712	534079	289936	1.66611e+06
GGS50307.1			2	2	19.1685	24 h	72 h	66298	hypothetical protein GCM10010156_06280 [Planobispora rosea]	686199	321817	35798.3	39894.2	581539	1.66525e+06
GGS54054.1			2	2	79.7515	144 h	72 h	26027	methyltransferase [Planobispora rosea]	44327.7	34914.6	17810	142001	1.42038e+06	1.65943e+06
GGS59718.1			4	4	38.0744	96 h	24 h	80950	bifunctional uridylyltransferase/uridylyl-removing enzyme [Planobispora rosea]	19540.5	111678	669898	743992	112337	1.65745e+06
GGS70634.1			6	6	2.27174	24 h	72 h	109144	hypothetical protein GCM10010156_31950 [Planobispora rosea]	467032	361957	205584	309559	301318	1.64545e+06
GGT01703.1			5	5	104.006	72 h	144 h	47723	cytochrome P450 [Planobispora rosea]	461430	308221	592830	272500	5699.97	1.64068e+06
GGS77722.1			3	3	2.54087	144 h	72 h	34279	lipid A biosynthesis lauroyl acyltransferase [Planobispora rosea]	267979	284833	219084	290197	556663	1.61876e+06
GIH86798.1			3	3	110.287	72 h	144 h	18390	hypothetical protein Pro02_52060 [Planobispora rosea]	87407.1	265023	1.18046e+06	72508.6	10703.6	1.6161e+06
GIH87682.1			4	4	16.6822	72 h	24 h	57167	alpha-glucosidase [Planobispora rosea]	63923	244867	1.06638e+06	69095.3	170368	1.61463e+06
GGS61705.1			2	2	11.4037	144 h	96 h	27641	3-oxoacyl-ACP reductase [Planobispora rosea]	243573	210996	458668	54747.5	624324	1.59231e+06
GGS60010.1			2	2	38.3034	144 h	48 h	16674	putative peroxiredoxin [Planobispora rosea]	33219.2	24989.9	472826	83381.7	957197	1.57161e+06
GGS48635.1			2	2	5.95984	144 h	72 h	32258	ribokinase [Planobispora rosea]	299944	142502	124399	258443	741401	1.56669e+06
GGS81683.1			3	3	23.8268	144 h	72 h	26393	GlcNAc-PI de-N-acetylase [Planobispora rosea]	235721	338685	37394.6	63640.1	890993	1.56643e+06
GIH86715.1			2	2	Infinity	96 h	144 h	42342	glutathione-dependent formaldehyde dehydrogenase [Planobispora rosea]	1565.2	19514.4	450796	1.08784e+06	0	1.55972e+06
GGS77351.1			4	4	8.11184	144 h	48 h	39475	arginine biosynthesis bifunctional protein ArgJ [Planobispora rosea]	415865	97696.7	101176	152286	792500	1.55952e+06
WP_068925135.1;GGS51555.1			2	2	142641	72 h	24 h	34910	lytic transglycosylase domain-containing protein [Planobispora rosea]	7.00368	353464	999009	55184.8	137354	1.54502e+06
WP_189241820.1;WP_176728526.1			3	2	8.86259	24 h	144 h	20722	HAMP domain-containing protein, partial [Planobispora rosea]	915716	132013	152862	237027	103324	1.54094e+06
GGS49161.1			3	3	3.75164	24 h	48 h	44054	cytochrome P450 [Planobispora rosea]	541051	144217	254628	156271	439687	1.53585e+06
WP_068920657.1;GGS62085.1			2	2	194.494	144 h	24 h	80159	MMPL family transporter [Planobispora rosea]	3058	80395.7	514701	330260	594763	1.52318e+06
GGS73553.1			2	2	13.0023	72 h	48 h	46460	DNA replication and repair protein RecF [Planobispora rosea]	97026.4	71928.3	935232	290889	124722	1.5198e+06
GGS53759.1			3	3	113.03	144 h	24 h	20112	pyrimidine reductase [Planobispora rosea]	6132.21	328822	58298	427997	693126	1.51438e+06
GIH87069.1			2	2	4.73028	24 h	72 h	23374	DNA-binding response regulator [Planobispora rosea]	524413	220797	110863	168441	474867	1.49938e+06
GGS72927.1;WP_068927739.1			5	5	36.3541	72 h	96 h	75095	DNA helicase [Planobispora rosea]	190380	102564	1.09978e+06	30251.8	44403.4	1.46738e+06
GIH87576.1			2	2	978.852	48 h	96 h	33950	ABC transporter substrate-binding protein [Planobispora rosea]	190084	983876	41815.9	1005.13	238652	1.45543e+06
GGS48222.1			2	2	402.489	72 h	24 h	24978	hypothetical protein GCM10010156_03740 [Planobispora rosea]	1774.2	14944.1	714095	674742	35530.7	1.44109e+06
GGS66829.1			2	2	8.27675	144 h	72 h	14738	hypothetical protein GCM10010156_27130 [Planobispora rosea]	120634	226167	87017.7	286005	720224	1.44005e+06
GGS59695.1			2	2	9.02451	96 h	144 h	13344	hypothetical protein GCM10010156_17780 [Planobispora rosea]	290259	130071	459767	489596	54251.8	1.42394e+06
GGS60559.1			2	2	2.9032	144 h	48 h	23096	threonylcarbamoyl-AMP synthase [Planobispora rosea]	254067	162891	215682	294993	472906	1.40054e+06
GGS81073.1			2	2	10.6117	96 h	24 h	63573	FAD-dependent oxidoreductase [Planobispora rosea]	68141.8	375658	149044	723098	83948.4	1.39989e+06
WP_141704492.1			3	3	6.19544	96 h	24 h	28492	hypothetical protein [Planobispora rosea]	94984.3	411438	148322	588470	146379	1.38959e+06
GIH87789.1			3	3	21.0395	24 h	96 h	41529	spermidine/putrescine import ATP-binding protein PotA [Planobispora rosea]	743645	113550	341529	35345.2	153164	1.38723e+06
GGS49493.1			2	2	28.365	72 h	144 h	34221	hypothetical protein GCM10010156_05230 [Planobispora rosea]	59767.1	559556	567384	174455	20003	1.38116e+06
GGS51758.1			3	3	86.9306	72 h	96 h	51905	trehalose-6-phosphate synthase [Planobispora rosea]	102961	109426	1.11124e+06	12783	43567.6	1.37997e+06
WP_068923158.1;WP_189243925.1			2	2	40.2354	96 h	24 h	17917	GyrI-like domain-containing protein [Planobispora rosea]	15260.9	253536	422265	614029	69600.1	1.37469e+06
GIH88067.1			5	5	27.7805	72 h	144 h	44527	adenosylhomocysteinase [Planobispora rosea]	132798	90577.2	1.01124e+06	101093	36400.9	1.37211e+06
GGS75671.1			2	2	46.445	48 h	144 h	29945	hypothetical protein GCM10010156_38130 [Planobispora rosea]	187146	977799	100066	78608.8	21052.8	1.36467e+06
GGS56840.1			6	6	7.20473	96 h	48 h	32448	ABC transporter ATP-binding protein [Planobispora rosea]	223673	102738	142181	740199	151103	1.35989e+06
GGS66724.1;WP_203863373.1			2	2	138.363	72 h	144 h	25753	DNA alkylation repair protein [Planobispora rosea]	42129.8	253007	830324	226559	6001.06	1.35802e+06
WP_068929017.1;GGS67108.1			4	4	11.1432	72 h	24 h	74870	RecQ family ATP-dependent DNA helicase [Planobispora rosea]	71267.8	241829	794154	150612	80998.1	1.33886e+06
GGS58944.1			3	3	30.5459	72 h	24 h	79051	ATP-dependent DNA helicase RecG [Planobispora rosea]	20282.4	198550	619545	427657	65248.7	1.33128e+06
GIH87786.1			2	2	6.21031	96 h	72 h	30744	hypothetical protein Pro02_61940 [Planobispora rosea]	143080	283402	90196.1	560146	245078	1.3219e+06
GGS69953.1			3	3	86.9715	24 h	144 h	56588	hypothetical protein GCM10010156_30910 [Planobispora rosea]	545201	106379	224730	437601	6268.74	1.32018e+06
GIH87240.1			2	2	182.852	96 h	48 h	29349	hypothetical protein Pro02_56480 [Planobispora rosea]	28095.8	4207.09	402444	769275	114267	1.31829e+06
GGT02821.1			5	5	144.929	72 h	96 h	79262	hypothetical protein GCM10010156_70960 [Planobispora rosea]	49670.3	139580	976030	6734.54	142689	1.3147e+06
GGS58653.1			4	4	112.544	72 h	24 h	37630	3-isopropylmalate dehydrogenase [Planobispora rosea]	9558.26	52288.7	1.07572e+06	68063	107618	1.31325e+06
GGS78928.1			3	3	11.0458	24 h	48 h	40066	hypothetical protein GCM10010156_42090 [Planobispora rosea]	575999	52146.4	142059	85218.2	440092	1.29551e+06
GGS69453.1			2	2	15.2186	24 h	72 h	36966	putative agmatine deiminase [Planobispora rosea]	635030	358138	41727.3	193170	56825.8	1.28489e+06
GGS80729.1			3	3	317.16	144 h	72 h	32954	ABC transporter ATP-binding protein [Planobispora rosea]	23294.3	322396	2485.23	147224	788214	1.28361e+06
GGS55146.1			5	5	5.13665	24 h	72 h	41645	arsenic-transporting ATPase [Planobispora rosea]	486131	246905	94639.8	165412	249183	1.24227e+06
GGS47068.1			2	2	5.26492	96 h	72 h	31574	glutamate ABC transporter permease [Planobispora rosea]	269390	274738	67977.6	357897	264283	1.23429e+06
GGS70364.1			3	3	77.1024	72 h	96 h	30023	enoyl-CoA hydratase [Planobispora rosea]	164144	26837.5	847581	10992.9	181934	1.23149e+06
GGS51135.1			3	3	40.6918	72 h	48 h	37629	oxidoreductase [Planobispora rosea]	83440.8	24921.5	1.0141e+06	70241.2	28239.6	1.22094e+06
GGS66375.1;WP_068925267.1			4	4	2.76386	96 h	72 h	147362	ATP-dependent helicase [Planobispora rosea]	213241	245541	127898	353492	276649	1.21682e+06
WP_068924881.1;GGS52079.1			5	5	625.629	24 h	144 h	73458	enoyl-CoA hydratase/isomerase family protein [Planobispora rosea]	863190	69075.7	125590	155762	1379.72	1.215e+06
GGS75681.1			2	2	1.76777	48 h	72 h	24505	TetR family transcriptional regulator [Planobispora rosea]	191683	330955	187216	249961	253386	1.2132e+06
WP_068927493.1			3	3	12.7839	144 h	72 h	40516	DNA cytosine methyltransferase [Planobispora rosea]	302585	164188	40932.3	182087	523275	1.21307e+06
GGT02964.1			4	4	29.9933	72 h	24 h	68871	acyl-CoA dehydrogenase [Planobispora rosea]	23287	119118	698453	346681	23381.9	1.21092e+06
GGS47054.1			5	5	6.06378	96 h	24 h	62700	ribonuclease Y [Planobispora rosea]	70703.9	258479	368189	428733	81996.1	1.2081e+06
GGS54465.1			2	2	79.6497	72 h	144 h	23839	orotidine 5'-phosphate decarboxylase [Planobispora rosea]	50221.9	17619	859246	255844	10787.8	1.19372e+06
WP_068924092.1;GGS56614.1			4	4	1325.25	24 h	72 h	68799	dynamin family protein [Planobispora rosea]	673539	35754.1	508.237	449625	31194.1	1.19062e+06
GGS73971.1			5	5	23.2167	24 h	72 h	25040	GntR family transcriptional regulator [Planobispora rosea]	707282	53780.4	30464.3	59047.7	329522	1.1801e+06
GGS56691.1			2	2	369.195	24 h	72 h	28605	enoyl-CoA hydratase [Planobispora rosea]	868434	41463.8	2352.24	133778	133476	1.1795e+06
GGS78747.1			3	3	8.41951	24 h	96 h	46268	LPS kinase [Planobispora rosea]	648116	154049	93957.2	76977.8	204536	1.17764e+06
GIH83377.1			2	2	2.81753	96 h	72 h	29794	SGNH hydrolase [Planobispora rosea]	180178	252808	136950	385860	205153	1.16095e+06
GIH87224.1			2	2	7.77415	72 h	48 h	52099	molybdenum metabolism regulator [Planobispora rosea]	205732	50856.1	395363	152113	337886	1.14195e+06
GGS99664.1;WP_068921457.1			5	5	26.8277	72 h	144 h	25469	ribosomal subunit interface protein [Planobispora rosea]	181315	88332.5	655021	189192	24415.9	1.13828e+06
GGS78604.1			3	3	6.9819	48 h	144 h	42836	acyl-CoA dehydrogenase [Planobispora rosea]	88480.8	458779	443595	76792.2	65709.7	1.13336e+06
GIH84123.1			3	2	Infinity	24 h	72 h	21102	ATP-binding protein [Planobispora rosea]	762717	11339.3	0	0	357232	1.13129e+06
GGS54676.1			3	3	3.517	72 h	96 h	69570	serine/threonine protein kinase [Planobispora rosea]	302527	168557	317339	90230.1	239863	1.11852e+06
GGS55571.1			3	3	18.1144	96 h	48 h	52055	ribonuclease R [Planobispora rosea]	50474.8	29462.1	441978	533688	51394.8	1.107e+06
GGS47629.1			2	2	5.02315	72 h	144 h	9842	30S ribosomal protein S20 [Planobispora rosea]	251389	133754	373012	272791	74258.5	1.1052e+06
GGT01061.1			3	3	53.9984	24 h	144 h	21285	N-acetyltransferase [Planobispora rosea]	936362	67353.6	19168.3	64275.8	17340.5	1.1045e+06
WP_141703699.1;GGS47688.1			2	2	3.77067	144 h	48 h	28618	hypothetical protein [Planobispora rosea]	295041	103033	136206	176908	388503	1.09969e+06
GIH88084.1			2	2	11.2389	144 h	72 h	26077	DNA-binding response regulator [Planobispora rosea]	336251	46223.9	37326.6	252247	419510	1.09156e+06
GGS52165.1;WP_203863248.1			2	2	9.0335	48 h	72 h	24377	hydrolase [Planobispora rosea]	243390	444125	49164.2	165960	171214	1.07385e+06
GIH88113.1			3	3	39.7625	144 h	72 h	24721	octanoyltransferase [Planobispora rosea]	82525.7	285864	14284.9	119979	568005	1.07066e+06
GGS65484.1			2	2	10.7906	48 h	72 h	29422	hypothetical protein GCM10010156_25520 [Planobispora rosea]	111886	461311	42751	264218	185876	1.06604e+06
GIH87161.1			4	4	25.6093	96 h	24 h	31201	short-chain dehydrogenase [Planobispora rosea]	15871.3	177118	254330	406454	208211	1.06198e+06
GIH87790.1			4	4	17.6706	144 h	96 h	45419	polyamine-binding lipoprotein [Planobispora rosea]	134442	55859.6	118329	40194.7	710263	1.05909e+06
GGS58215.1			2	2	15.4698	48 h	144 h	52482	hypothetical protein GCM10010156_16050 [Planobispora rosea]	41281.4	536499	304168	130363	34680.3	1.04699e+06
GGS71672.1			3	3	56.7459	96 h	24 h	19186	hypothetical protein GCM10010156_33280 [Planobispora rosea]	6110.21	225918	270557	346730	149368	998682
GGS62336.1			2	2	4.83194	48 h	96 h	34231	hydrolase [Planobispora rosea]	198330	335345	226154	69401.8	158922	988153
GIH87504.1			2	2	172.562	144 h	72 h	29382	hypothetical protein Pro02_59120 [Planobispora rosea]	85662.7	103199	3235.99	236708	558410	987216
GGS54592.1;WP_084780943.1			2	2	271.608	72 h	24 h	21068	acetyltransferase [Planobispora rosea]	1915.31	394104	520213	32705.8	37057.8	985996
GGS72033.1			3	3	13.3744	24 h	72 h	23821	hypothetical protein GCM10010156_33570 [Planobispora rosea]	425232	121743	31794.5	264069	139679	982518
GIH87764.1			2	2	3.74378	48 h	96 h	23254	hypothetical protein Pro02_61720 [Planobispora rosea]	205610	236171	230817	63083.7	233806	969488
GGS59069.1			4	4	5.76092	144 h	72 h	39520	cysteine synthase [Planobispora rosea]	124995	198528	65433	202480	376954	968391
GGS59844.1			4	4	31.7086	144 h	24 h	63832	putative ABC transporter ATP-binding protein [Planobispora rosea]	13049.7	16756.6	117477	400422	413788	961493
GGS80915.1			3	3	6.30485	144 h	72 h	35470	tRNA N6-adenosine threonylcarbamoyltransferase [Planobispora rosea]	231861	91743	68931.4	122746	434602	949883
GIH87752.1;WP_141703663.1			4	4	12.8462	144 h	72 h	105981	hypothetical protein Pro02_61600 [Planobispora rosea]	292805	86496.1	38238.2	40950.1	491217	949706
GGS70446.1			2	2	14.5717	24 h	144 h	32677	pseudouridine-5'-phosphate glycosidase [Planobispora rosea]	368627	198364	305863	49994.1	25297.4	948146
GGS65727.1			2	2	1267.96	24 h	144 h	91570	ATPase [Planobispora rosea]	312193	89446.4	265943	268309	246.217	936137
GGS60152.1			2	2	186.336	144 h	48 h	18293	hypothetical protein GCM10010156_18450 [Planobispora rosea]	4076.94	3738.95	65644.2	164192	696703	934355
GIH86742.1			2	2	5.32098	24 h	48 h	65302	hypothetical protein Pro02_51500 [Planobispora rosea]	317128	59599.5	81851.8	268071	193724	920374
GGT01528.1			2	2	16.8289	96 h	72 h	26158	precorrin-4 C(11)-methyltransferase [Planobispora rosea]	130234	118663	32022.7	538906	96705.1	916531
GGS66178.1			3	3	14.0181	144 h	96 h	42023	hypothetical protein GCM10010156_26460 [Planobispora rosea]	62194.5	284082	120617	28645.5	401556	897095
GGS70358.1			3	3	18.0722	48 h	72 h	72143	acetyl/propionyl-CoA carboxylase subuit alpha [Planobispora rosea]	110901	326506	18066.8	276342	160416	892232
WP_068925226.1;ACG70952.1			3	3	14.0398	144 h	72 h	78804	ATPase [Planobispora rosea]	87028.4	146993	24260.7	292562	340616	891460
GGS54147.1			3	3	8.85924	144 h	96 h	37765	LLM class F420-dependent oxidoreductase [Planobispora rosea]	185257	192269	182688	32708.5	289773	882696
GGS59324.1			3	3	32.2782	48 h	144 h	14475	osmotically inducible protein C [Planobispora rosea]	202062	310274	164174	189729	9612.48	875853
GGS73144.1			2	2	16.4408	144 h	72 h	49169	KamA family radical SAM protein [Planobispora rosea]	96860.7	115287	28802.7	155835	473538	870324
GGT02413.1			2	2	78.6615	72 h	96 h	30689	NTP pyrophosphohydrolase [Planobispora rosea]	20358.2	34180.7	574133	7298.78	221608	857579
GGS70551.1			2	2	827.813	96 h	144 h	79154	MFS transporter [Planobispora rosea]	192623	26696.2	270464	362729	438.178	852951
GGS59149.1			2	2	7.98195	96 h	72 h	40509	acetate kinase [Planobispora rosea]	108575	88629.1	52383	418118	182642	850347
GGS62824.1			2	2	358.263	24 h	144 h	46321	glutamyl-tRNA reductase [Planobispora rosea]	709815	45227.4	13799.3	73558	1981.26	844381
GGS46751.1			5	5	173.606	24 h	72 h	50628	ribosomal protein S12 methylthiotransferase RimO [Planobispora rosea]	499642	158556	2878.02	5571.04	177591	844238
GGS72635.1			3	3	1176.94	24 h	72 h	26112	hypothetical protein GCM10010156_34380 [Planobispora rosea]	505802	1166.2	429.759	4804.66	329314	841517
GGS47613.1			2	2	16.709	144 h	96 h	21129	MarR family transcriptional regulator [Planobispora rosea]	120317	259497	71766.7	21923.9	366327	839832
GGS59143.1			2	2	1256.7	72 h	144 h	71992	phosphate acetyltransferase [Planobispora rosea]	43623.1	57045.2	450597	286998	358.557	838622
GIH86636.1			3	3	5175.04	96 h	144 h	39409	two-component sensor histidine kinase [Planobispora rosea]	11795.8	157554	156937	503592	97.3118	829976
GGS80578.1			4	4	246.482	24 h	144 h	14544	30S ribosomal protein S11 [Planobispora rosea]	497053	123477	194312	7581.66	2016.59	824440
GGS55793.1			2	2	132.861	96 h	144 h	49403	hydrogenobyrinate a,c-diamide synthase [Planobispora rosea]	204078	38946.4	204557	370753	2790.54	821125
GGS57365.1			5	4	282.581	96 h	48 h	36391	tellurium resistance protein TerC [Planobispora rosea]	4803.21	2094	94746.4	591726	99921.3	793291
WP_176728597.1;WP_189244236.1;WP_189244235.1;WP_203863782.1			11	3	48.8053	144 h	24 h	145178	SDR family NAD(P)-dependent oxidoreductase, partial [Planobispora rosea]	9666.74	18729.7	146543	141220	471788	787948
GGT01180.1			6	6	96.1845	24 h	72 h	52564	phytoene dehydrogenase [Planobispora rosea]	341585	240572	3551.35	15022.1	186419	787149
WP_068922855.1;GGS50123.1			2	2	72.2332	144 h	96 h	58517	alkaline phosphatase D family protein [Planobispora rosea]	24860	73857.7	24710	8954.29	646797	779179
GGS77034.1			3	3	82.4795	144 h	72 h	31491	ABC transporter ATP-binding protein [Planobispora rosea]	233383	17742.1	5041.6	100504	415829	772500
GGS54402.1;WP_068928618.1			3	3	23.4154	24 h	96 h	58782	hypothetical protein GCM10010156_11450 [Planobispora rosea]	357354	167340	43018.6	15261.5	184050	767025
GGS76203.1			2	2	5.32098	96 h	144 h	100559	SARP family transcriptional regulator [Planobispora rosea]	76889.1	195609	163025	276046	51878.9	763448
GGS81862.1			2	2	63.46	24 h	48 h	55018	hypothetical protein GCM10010156_45740 [Planobispora rosea]	364090	5737.31	12978.6	15563.5	354769	753138
WP_084780851.1;GGS61992.1			2	2	200.298	72 h	144 h	51483	serine/threonine-protein phosphatase [Planobispora rosea]	107439	101239	323137	217561	1613.28	750989
GGS64481.1			2	2	246.92	24 h	48 h	31845	hypothetical protein GCM10010156_24470 [Planobispora rosea]	422768	1712.16	3977.71	12522.8	303375	744355
GGS64394.1			2	2	41.941	24 h	144 h	41341	methionine gamma-lyase [Planobispora rosea]	485643	132186	76010.5	36627.1	11579.2	742046
GGS57271.1			2	2	61.202	144 h	72 h	35511	sporulation transcription regulator WhiA [Planobispora rosea]	59169.5	141120	6440.92	139745	394197	740673
GGS49396.1			2	2	9.27592	48 h	144 h	46328	cytochrome P450 [Planobispora rosea]	206396	354909	74265	49578.2	38261.3	723409
GGS52843.1			2	2	309.314	96 h	144 h	51983	acetyl-CoA carboxylase [Planobispora rosea]	40938.7	68761.2	74780.7	533848	1725.91	720054
GGS65044.1			3	3	6.21427	72 h	48 h	33006	alpha/beta hydrolase [Planobispora rosea]	139660	49401.1	306992	118229	102398	716680
GGS59938.1			2	2	34.8116	144 h	48 h	47259	phenylacetaldehyde dehydrogenase [Planobispora rosea]	20980.3	16519.1	72025.1	25773.7	575057	710355
GGS58685.1			2	2	100.265	24 h	144 h	61334	hypothetical protein GCM10010156_16690 [Planobispora rosea]	357045	211724	36349.7	101624	3561.01	710303
GGS59421.1			3	3	388.625	144 h	24 h	33668	proline iminopeptidase [Planobispora rosea]	1641.92	45546.6	13158	2989.19	638092	701428
GIH87116.1			3	3	83.4713	24 h	96 h	61980	hypothetical protein Pro02_55240 [Planobispora rosea]	341798	30726.8	110694	4094.79	193985	681298
GGS79481.1			4	4	30.5241	72 h	144 h	24009	putative succinyl-CoA transferase [Planobispora rosea]	125423	54355	424420	57726	13904.4	675829
GIH88085.1			3	3	5.74336	24 h	96 h	43580	hypothetical protein Pro02_64930 [Planobispora rosea]	267700	65063.2	186757	46610.4	107433	673565
GGS68298.1			2	2	Infinity	48 h	96 h	14458	MerR family transcriptional regulator [Planobispora rosea]	76299.3	317313	275135	0	3166.18	671913
GGS74321.1			4	4	149.695	144 h	72 h	22145	recombination protein RecR [Planobispora rosea]	91068.6	24714.3	2230.48	219110	333891	671015
GGS74299.1			4	4	15.0409	24 h	48 h	82143	DNA polymerase III subunit gamma and tau [Planobispora rosea]	323018	21475.9	96211.7	68041.8	160919	669666
GGS64759.1			2	2	5.13743	72 h	48 h	35750	endonuclease [Planobispora rosea]	84179.1	40333.1	207208	158782	175943	666446
GGS50773.1			2	2	8.69948	24 h	96 h	17909	transcriptional regulator [Planobispora rosea]	292095	111417	137045	33576.1	84974.4	659107
GGS77450.1			4	4	263.537	24 h	72 h	7458	50S ribosomal protein L35 [Planobispora rosea]	507657	25493.7	1926.32	21653.4	96771.7	653502
GGS65383.1			4	4	43.7041	48 h	72 h	37788	succinyl-diaminopimelate desuccinylase [Planobispora rosea]	143485	355658	8137.87	54385	91250.3	652917
GGS67147.1			2	2	20.0245	72 h	24 h	13755	glyoxalase [Planobispora rosea]	16414.7	20412	328696	254966	20580.6	641070
GGS76781.1			2	2	4.96391	72 h	24 h	11897	hypothetical protein GCM10010156_39480 [Planobispora rosea]	39428.9	185171	195722	124776	88066.1	633163
GGS47678.1			3	3	184.376	72 h	144 h	29348	hypothetical protein GCM10010156_03050 [Planobispora rosea]	87395.7	156269	291051	96622.2	1578.58	632917
GGS83052.1			2	2	28.5065	24 h	48 h	37914	glucose-1-phosphate thymidylyltransferase [Planobispora rosea]	228320	8009.4	30352.3	160394	201506	628581
GGS61721.1			5	5	14.7788	144 h	48 h	79368	glycosyl transferase [Planobispora rosea]	182612	22083.3	41297.6	51198.1	326364	623556
GGS49462.1			4	4	18.9251	24 h	144 h	28318	acid sugar phosphatase [Planobispora rosea]	286908	70841.9	204265	21121.7	15160.2	598297
GGT01138.1			2	2	9.4844	144 h	24 h	57705	hypothetical protein GCM10010156_68920 [Planobispora rosea]	21680.3	94026.9	150087	121230	205625	592649
GGS60772.1			4	4	26.4662	144 h	96 h	61805	hypothetical protein GCM10010156_19370 [Planobispora rosea]	43080.4	46132.2	67520	15736.2	416478	588947
GGS74381.1			2	2	112.674	144 h	96 h	27953	hypothetical protein GCM10010156_36660 [Planobispora rosea]	89342.6	17225.3	24186.9	3947.17	444742	579444
GGS75416.1			2	2	11.3058	144 h	72 h	43201	NADH-quinone oxidoreductase subunit D 1 [Planobispora rosea]	171546	87051.1	23769	24725.7	268727	575819
GIH86870.1			2	2	28202.5	144 h	72 h	41870	hypothetical protein Pro02_52780 [Planobispora rosea]	395.502	26441.7	14.0089	151663	395086	573601
GIH83376.1;WP_068928955.1			3	3	59.1957	144 h	96 h	79060	ATP-dependent DNA helicase DinG [Planobispora rosea]	225237	32455.8	40549	4254.55	251851	554347
GGS51632.1			2	2	1894.61	24 h	96 h	34579	daunorubicin resistance protein DrrA family ABC transporter ATP-binding protein [Planobispora rosea]	216426	7668.23	126945	114.233	200669	551823
GGS71379.1			2	2	1232.66	72 h	48 h	29582	putative GntR-family transcriptional regulator [Planobispora rosea]	1016.62	360.127	443914	71666.1	26751.2	543708
GGS81869.1			4	4	292.457	72 h	24 h	74785	hypothetical protein GCM10010156_45750 [Planobispora rosea]	944.954	2408.86	276359	235778	21420	536910
GIH86910.1			3	3	17.6208	72 h	96 h	81926	formate dehydrogenase [Planobispora rosea]	174790	51319.4	254808	14460.6	39473.5	534852
GGS53113.1			2	2	16.2564	24 h	72 h	40425	prephenate dehydrogenase [Planobispora rosea]	346894	41269.5	21338.9	48264.5	60559.4	518326
GGT03964.1			3	3	380.714	144 h	96 h	24053	DNA-binding response regulator [Planobispora rosea]	13762.8	9355.09	3462.58	1287.16	490039	517907
GGS65112.1			2	2	22.5299	24 h	144 h	31107	alpha/beta hydrolase [Planobispora rosea]	284413	136108	46136.3	36972.8	12623.8	516254
GGS49178.1			2	2	30.4544	96 h	48 h	85298	Lon protease [Planobispora rosea]	129868	10114.5	11571.1	308030	56271.9	515855
WP_141704453.1;WP_189244107.1;WP_203863763.1			5	2	43.5605	96 h	144 h	203992	SDR family NAD(P)-dependent oxidoreductase, partial [Planobispora rosea]	21236.6	72489.3	203264	204166	4686.95	505843
GGS69691.1			3	3	860.91	144 h	72 h	26457	hypothetical protein GCM10010156_30580 [Planobispora rosea]	18779.5	9244.33	513.34	31203.1	441940	501680
GGS58478.1			3	3	6.78744	24 h	72 h	74013	vanomycin resistance protein VanB [Planobispora rosea]	237139	88504.5	34937.9	77110.1	53013.1	490704
WP_084780817.1;GGS75523.1			3	3	102.351	72 h	144 h	21604	amino-acid N-acetyltransferase [Planobispora rosea]	108672	103292	183330	89639.9	1791.19	486725
GIH86905.1			2	2	252.931	96 h	48 h	18548	bacterioferritin [Planobispora rosea]	62081	1057.4	53288.6	267450	90031.3	473908
GIH87014.1			2	2	52.1912	24 h	72 h	30347	AraC family transcriptional regulator [Planobispora rosea]	306889	117484	5880.08	7106.3	34481.6	471840
GGT06301.1			3	2	391.244	144 h	48 h	19506	ATP-binding protein [Planobispora rosea]	20481.9	896.292	67024.1	32263	350669	471334
GGS56606.1			2	2	3.94127	96 h	48 h	66073	hypothetical protein GCM10010156_14010 [Planobispora rosea]	119823	38622.7	78117	152223	80398.7	469184
WP_068929153.1;GGS92408.1			4	3	122.002	72 h	48 h	53300	hypothetical protein [Planobispora rosea]	41352.2	2980.36	363611	24753	30886.1	463583
GGS76485.1			2	2	2926.33	96 h	48 h	57451	penicillin-binding protein [Planobispora rosea]	10795.3	149.01	15810.6	436051	399.373	463206
GGS48692.1			2	2	14.8976	144 h	72 h	37011	ABC transporter permease [Planobispora rosea]	152268	13045.4	11735.8	109353	174836	461238
GIH87584.1			3	3	41.1363	48 h	96 h	255782	dimodular nonribosomal peptide synthase [Planobispora rosea]	89397.3	311409	19776.4	7570.18	32985	461138
GIH86617.1			2	2	Infinity	96 h	144 h	49119	cell division protein FtsW [Planobispora rosea]	27070.7	143127	110306	176566	0	457070
GIH88081.1			2	2	12.8441	24 h	72 h	63951	hypothetical protein Pro02_64890 [Planobispora rosea]	157987	45463.1	12300.3	105016	133980	454747
GGS47000.1			2	2	46.871	96 h	24 h	172163	hypothetical protein GCM10010156_02120 [Planobispora rosea]	5877.96	36503.7	113503	275506	20835.7	452227
GIH87410.1			2	2	30.6421	72 h	96 h	30874	oxidoreductase [Planobispora rosea]	33190.9	23838.4	353295	11529.7	29456.7	451311
GIH88080.1			2	2	5.18322	96 h	48 h	60201	two-component sensor histidine kinase [Planobispora rosea]	96517.8	30254.1	66511.3	156814	100049	450145
GGS81192.1			2	2	1331.36	96 h	24 h	77154	hypothetical protein GCM10010156_44990 [Planobispora rosea]	212.397	8919.12	126105	282778	23537.4	441551
GGS63087.1			2	2	576.974	72 h	144 h	29452	ABC transporter ATP-binding protein [Planobispora rosea]	162361	22266.8	213705	42126	370.389	440829
WP_084780750.1;GGS72855.1			3	3	13.1483	144 h	48 h	61382	MFS transporter [Planobispora rosea]	22647.5	11507.3	144759	107173	151302	437389
GGS67369.1			2	2	8895.02	48 h	96 h	21867	hypothetical protein GCM10010156_27890 [Planobispora rosea]	142075	261656	26557.4	29.416	7040.91	437359
GGS54934.1			2	2	319.164	144 h	24 h	36333	3-deoxy-7-phosphoheptulonate synthase [Planobispora rosea]	1242.53	8500.85	16618.3	10021	396572	432954
GGS77443.1			3	3	224.409	24 h	48 h	14579	50S ribosomal protein L20 [Planobispora rosea]	373342	1663.67	6652.25	3744.61	39338.2	424740
WP_141704246.1;GGS65162.1			3	3	22.633	48 h	144 h	112900	hypothetical protein [Planobispora rosea]	18596.7	196462	186488	12279.9	8680.31	422507
GGS57482.1;WP_068924192.1			2	2	291.593	48 h	144 h	49893	hypothetical protein GCM10010156_15230 [Planobispora rosea]	168395	223856	24876.6	2706.83	767.701	420602
GIH86816.1			4	4	3.43363	48 h	72 h	14346	hypothetical protein Pro02_52240 [Planobispora rosea]	72134.5	127710	37193.9	92967.3	84966	414972
WP_084780734.1;GGS72061.1			4	4	6.51992	96 h	144 h	37907	sensor histidine kinase [Planobispora rosea]	107815	106116	67049.3	112381	17236.5	410597
GGS45510.1			2	2	34.963	24 h	72 h	40762	1-deoxy-D-xylulose 5-phosphate reductoisomerase [Planobispora rosea]	143689	31387.9	4109.76	99928.8	127880	406996
GGS52086.1			2	2	29.5722	96 h	144 h	41953	acetyl-CoA acetyltransferase [Planobispora rosea]	42212.6	41933.8	14054.8	294416	9955.86	402573
GGS47381.1			3	2	33.6198	72 h	96 h	33757	hypothetical protein GCM10010156_02680 [Planobispora rosea]	66105.9	48740.2	251184	7471.31	12735.2	386237
WP_068922471.1;GGS64148.1			2	2	11.937	48 h	72 h	12911	hypothetical protein [Planobispora rosea]	57091.9	173187	14508.4	20908.5	117875	383571
GGS60936.1			4	3	55.0563	144 h	96 h	29382	hypothetical protein GCM10010156_19600 [Planobispora rosea]	30356.3	9461.58	18375.8	5626.27	309762	373581
GGT07750.1			2	2	44.3551	24 h	144 h	54352	NAD(P)-dependent oxidoreductase [Planobispora rosea]	150524	47416.3	91336.4	79084.1	3393.61	371754
GGS53688.1;WP_068928635.1			3	3	88.2414	24 h	72 h	22506	imidazole glycerol phosphate synthase subunit HisH [Planobispora rosea]	288539	32239.8	3269.88	11117.6	36436.7	371603
GGS46037.1;WP_141704354.1			2	2	3.48713	144 h	48 h	27880	hypothetical protein GCM10010156_00870 [Planobispora rosea]	39250.9	36304.6	79912.9	89484	126599	371551
WP_068928123.1			4	4	30.7198	24 h	72 h	28054	GntR family transcriptional regulator [Planobispora rosea]	176432	44926.1	5743.28	126000	8911.06	362013
GGS58851.1			2	2	Infinity	24 h	48 h	25264	1-acyl-sn-glycerol-3-phosphate acyltransferase [Planobispora rosea]	189642	0	150828	11872	7392.27	359735
GGS51071.1			2	2	241.117	48 h	72 h	96216	transcriptional regulator [Planobispora rosea]	110077	123898	513.851	105542	17100.4	357132
GGT00717.1			3	3	13.2016	144 h	48 h	16192	cyclic pyranopterin monophosphate synthase accessory protein [Planobispora rosea]	51620.9	10708	58243.2	86059.5	141362	347994
GGS60106.1			3	3	9.32553	72 h	48 h	27087	MBL fold metallo-hydrolase [Planobispora rosea]	24679.5	16228.5	151339	32579.5	122568	347395
GGS77604.1			2	2	6.24724	144 h	96 h	18421	adenine phosphoribosyltransferase [Planobispora rosea]	88819	63294.9	50948	19595.5	122418	345075
GGS54558.1			3	3	80.19	144 h	24 h	13192	arsenate reductase [Planobispora rosea]	3935.77	5781.99	5657.31	12052.9	315610	343038
GGS72908.1			5	5	1348.38	24 h	144 h	61428	putative DNA helicase [Planobispora rosea]	274594	45238.8	6520.11	13282.5	203.647	339839
GIH88051.1			4	4	14.438	72 h	144 h	47770	coenzyme F420:L-glutamate ligase [Planobispora rosea]	26816.9	14409.4	142673	142452	9881.77	336233
GGS76827.1			2	2	10.0505	24 h	48 h	6958	hypothetical protein GCM10010156_39540 [Planobispora rosea]	144658	14393.1	84228.2	72357.8	16372.7	332009
GGS61484.1			2	2	10.1389	72 h	48 h	36361	alpha/beta hydrolase [Planobispora rosea]	41364.2	14964.7	151725	36958.4	83030.1	328042
WP_068923028.1;GGS90053.1			2	2	179.844	72 h	48 h	59874	carbamoyltransferase [Planobispora rosea]	14780.1	1688.91	303741	1738.24	5813.02	327761
GGS73979.1;WP_068928221.1			2	2	10.7753	24 h	48 h	46042	hypothetical protein GCM10010156_36150 [Planobispora rosea]	164790	15293.3	34100.5	58330.9	50774.2	323289
GGS79688.1			2	2	148.389	144 h	24 h	79061	putative acyl-CoA dehydrogenase FadE [Planobispora rosea]	1437.51	4282.24	34884.4	68728.7	213311	322644
GGS49543.1			3	2	7.86089	144 h	24 h	30511	hypothetical protein GCM10010156_05290 [Planobispora rosea]	19620.3	62813.5	47533.1	34792.3	154233	318992
GGS82393.1			3	3	79.577	24 h	96 h	23375	phosphoglycerate mutase [Planobispora rosea]	155909	37781.3	115079	1959.23	7537.04	318266
WP_068922216.1			2	2	2192.03	72 h	48 h	10604	hypothetical protein [Planobispora rosea]	31133.7	95.7356	209855	10869.2	64792.7	316747
GIH87006.1			3	3	3.695	144 h	24 h	53619	CHAD domain-containing protein [Planobispora rosea]	27854.9	73033.2	41607.9	69253	102924	314673
WP_068923087.1;WP_189244153.1			3	3	12.5717	24 h	72 h	46409	arginine deiminase [Planobispora rosea]	173113	59275.4	13770	23384.6	45104.7	314647
GGS77343.1			3	3	Infinity	24 h	96 h	34063	acetylglutamate kinase [Planobispora rosea]	298492	2735.45	1318.68	0	10475.4	313021
GGS60336.1			3	3	Infinity	24 h	96 h	24560	endonuclease NucS [Planobispora rosea]	274957	13884.5	682.609	0	5961.37	295485
GGS70275.1			2	2	Infinity	72 h	96 h	27775	hypothetical protein GCM10010156_31380 [Planobispora rosea]	74267.3	68508.4	120594	0	23672.4	287042
GIH86741.1;WP_068928704.1			2	2	602.064	96 h	48 h	73985	hypothetical protein Pro02_51490 [Planobispora rosea]	2785.55	273.78	116741	164833	463.852	285097
GGS81039.1			2	2	Infinity	24 h	72 h	28504	fructose-bisphosphate aldolase [Planobispora rosea]	162272	5621.77	0	299.995	114975	283168
GGS62530.1			2	2	Infinity	24 h	96 h	22685	phosphohydrolase [Planobispora rosea]	148722	12.0621	45.4478	0	121529	270308
GGS64204.1			2	2	11.1836	24 h	72 h	25692	membrane protein [Planobispora rosea]	106865	55357.7	9555.48	77739.5	14687.2	264205
GGS51601.1			2	2	92.3023	144 h	24 h	52384	hypothetical protein GCM10010156_07810 [Planobispora rosea]	1065.28	86880.9	13380.3	62066.8	98327.4	261721
GGS88194.1			2	2	Infinity	144 h	72 h	107766	hypothetical protein GCM10010156_53340 [Planobispora rosea]	20002.5	914.377	0	1370.8	233252	255539
GGS80610.1			2	2	40.6644	96 h	72 h	32141	tRNA pseudouridine synthase A [Planobispora rosea]	9300.89	5585.25	5065.12	205970	25620.9	251542
GIH87646.1			3	3	69.4976	24 h	48 h	28385	hypothetical protein Pro02_60540 [Planobispora rosea]	151784	2184.02	23431.2	5291.59	60681.6	243373
GGS48208.1			2	2	94.1233	24 h	144 h	96197	pyruvate, phosphate dikinase [Planobispora rosea]	127620	52992.6	7098.49	53550.4	1355.88	242618
GGS59198.1			2	2	132.422	96 h	24 h	35117	oxidoreductase [Planobispora rosea]	999.171	38223.7	12137.2	132313	56553.3	240226
WP_068922763.1;GGS53451.1			2	2	933.577	72 h	24 h	61105	S8 family serine peptidase [Planobispora rosea]	208.216	17896.2	194385	20163.8	7040.37	239694
GGS77714.1			2	2	Infinity	24 h	48 h	40188	GDP-mannose-dependent alpha-(1-2)-phosphatidylinositol mannosyltransferase [Planobispora rosea]	211231	0	13767.1	10483.5	0	235481
GGS47102.1			2	2	97.1966	24 h	144 h	55270	tRNA-2-methylthio-N(6)-dimethylallyladenosine synthase [Planobispora rosea]	184903	12556.4	16883.5	12775.1	1902.36	229021
GGS72572.1			4	4	18200	24 h	96 h	42895	2-amino-3-ketobutyrate coenzyme A ligase [Planobispora rosea]	106900	6365.26	4317.99	5.87362	103696	221285
GGS63816.1			2	2	39.4696	144 h	48 h	29414	hypothetical protein GCM10010156_23600 [Planobispora rosea]	72170.5	3280.99	3486.9	5324.28	129499	213762
GGT07874.1			2	2	6.32859	144 h	96 h	104003	histidine kinase [Planobispora rosea]	35328.4	27847.5	48680.8	11901.9	75322.5	199081
GGS46735.1			2	2	Infinity	144 h	96 h	84686	cell division protein FtsK [Planobispora rosea]	15865.1	7370.43	2622.96	0	170123	195982
GGS76278.1			2	2	13.395	72 h	144 h	17598	MarR family transcriptional regulator [Planobispora rosea]	18582.5	22147.7	85461.1	58569.3	6380.07	191141
GGS54740.1			2	2	18.414	96 h	48 h	34666	putative allantoicase [Planobispora rosea]	64252.6	4944.7	12540.2	91051.7	16706	189495
GGS66466.1			2	2	1.5827e+06	72 h	144 h	9235	hypothetical protein GCM10010156_26660 [Planobispora rosea]	4337.41	6826.43	175662	814.799	0.110989	187640
GGS62423.1			2	2	7.46189	24 h	72 h	43179	phosphoserine phosphatase [Planobispora rosea]	82613.1	57701.6	11071.3	11824.1	19701.7	182912
GIH87641.1			2	2	33.602	144 h	72 h	25063	Crp/Fnr family transcriptional regulator [Planobispora rosea]	17809.1	5084.4	3763.72	15657.9	126469	168784
GGS54115.1			2	2	39519.9	144 h	48 h	16774	activator of HSP90 ATPase [Planobispora rosea]	1354.3	4.1589	1520.36	7.66606	164359	167246
GGT01813.1			3	3	9.34385	144 h	96 h	85528	transcription antitermination regulator [Planobispora rosea]	18105.5	34282.5	19545.4	9197.36	85938.8	167070
GGS80008.1			2	2	8372.43	24 h	144 h	26987	hypothetical protein GCM10010156_43500 [Planobispora rosea]	98616.6	1981.5	21.1555	65622.2	11.7787	166253
GGS84073.1			2	2	46.3159	144 h	48 h	111287	hypothetical protein GCM10010156_48430 [Planobispora rosea]	13159.2	2668.03	3890.64	15308.8	123572	158599
WP_068923513.1;GGS76543.1			2	2	Infinity	144 h	96 h	28141	alpha/beta fold hydrolase [Planobispora rosea]	13224.1	19467.4	11323.8	0	110880	154896
GGS68775.1			2	2	278.174	72 h	144 h	29761	esterase [Planobispora rosea]	682.44	2122.68	126016	13783.9	453.013	143058
GGS64172.1			3	3	581.915	24 h	72 h	40366	threonine aldolase [Planobispora rosea]	135844	455.353	233.443	4986.1	741.296	142260
WP_068927487.1			2	2	11.9449	144 h	72 h	57653	3'-5' exonuclease [Planobispora rosea]	9440.79	19275.7	6621.13	19918.4	79088.9	134345
GGS80861.1			2	2	232.709	24 h	48 h	39162	alanine racemase [Planobispora rosea]	85394.2	366.958	1688.65	38896.8	5886.18	132233
GGS78949.1			2	2	472.531	96 h	48 h	90759	hypothetical protein GCM10010156_42120 [Planobispora rosea]	7539.97	175.919	31862.5	83126.9	8239.95	130945
GGS61883.1			2	2	37.9449	24 h	144 h	44946	UDP-N-acetylglucosamine 1-carboxyvinyltransferase 1 [Planobispora rosea]	56867.1	37925.7	17680.6	9695.62	1498.68	123668
GGS62750.1			2	2	433.411	144 h	24 h	7471	transcriptional regulator [Planobispora rosea]	121.581	30791	34619.4	1329.75	52694.5	119556
GGT02899.1			2	2	17.5434	24 h	96 h	54089	hypothetical protein GCM10010156_71060 [Planobispora rosea]	64912.7	20068.5	9334.85	3700.13	19223.3	117239
GGS61972.1			2	2	96.0395	144 h	96 h	23398	response regulator [Planobispora rosea]	27130.3	34066.2	1819.31	557.693	53560.6	117134
GGS48708.1			5	5	19.1266	144 h	48 h	209149	hypothetical protein GCM10010156_04200 [Planobispora rosea]	17474.4	3373.65	6128.96	25400.2	64526.5	116904
GGS78493.1			2	2	65.6018	72 h	144 h	66497	hypothetical protein GCM10010156_41510 [Planobispora rosea]	20574.6	11137.5	76260.5	5682.92	1162.48	114818
WP_084780137.1			2	2	30.2752	24 h	96 h	29707	glucose 1-dehydrogenase [Planobispora rosea]	43213	6765.55	11970.6	1427.34	41800.9	105177
GGS70621.1			2	2	30.5477	24 h	48 h	45715	hypothetical protein GCM10010156_31930 [Planobispora rosea]	30237.5	989.847	24457.2	19462.4	27673.8	102821
GGS45860.1			3	3	373.159	24 h	72 h	66050	peptide synthetase [Planobispora rosea]	93119.6	5965.99	249.544	687.064	2479.68	102502
GGS62653.1			2	2	Infinity	144 h	72 h	27585	pyrroline-5-carboxylate reductase [Planobispora rosea]	1928.84	72.2362	0	44595.6	49286.5	95883.2
WP_068927856.1;GGS96610.1			2	2	150.235	144 h	72 h	35874	phosphoribosylformylglycinamidine cyclo-ligase [Planobispora rosea]	11746.1	683.903	482.507	10347.8	72489.4	95749.8
GGS70303.1			2	2	Infinity	72 h	24 h	55847	alpha-N-arabinofuranosidase [Planobispora rosea]	0	0	61013.1	0	30092.5	91105.6
GGS52500.1			3	3	10960	144 h	48 h	57086	metallophosphoesterase [Planobispora rosea]	9727.76	5.66987	4042.57	11507	62141.7	87424.6
GGS77491.1			3	2	13.7481	24 h	48 h	41899	hypothetical protein GCM10010156_40340 [Planobispora rosea]	46163	3357.77	13265.3	18618.7	5320.13	86724.8
GGS75478.1			2	2	Infinity	24 h	48 h	89964	hypothetical protein GCM10010156_37880 [Planobispora rosea]	72383.4	0	722.749	3.48394	9989.86	83099.5
GIH87361.1			2	2	1335.43	144 h	96 h	36003	hypothetical protein Pro02_57690 [Planobispora rosea]	1466.04	81.9454	74.3378	59.6391	79643.9	81325.9
WP_068921631.1;GGS60609.1			3	3	82.6186	24 h	72 h	35679	homoserine kinase [Planobispora rosea]	49468.5	16681.8	598.758	4744.44	1571.81	73065.3
GGT01491.1			2	2	Infinity	48 h	72 h	27116	precorrin-6A reductase [Planobispora rosea]	10981.7	57579.7	0	0	0	68561.4
GGS65024.1			2	2	419.416	144 h	24 h	17175	hypothetical protein GCM10010156_24920 [Planobispora rosea]	150.476	1077.65	3792.7	330.163	63112.2	68463.2
GGS61674.1			2	2	43.2933	144 h	96 h	91348	hypothetical protein GCM10010156_20420 [Planobispora rosea]	7940.57	8025.89	5555.86	907.487	39288.1	61717.9
GGS61618.1			2	2	Infinity	24 h	48 h	13100	hypothetical protein GCM10010156_20330 [Planobispora rosea]	61537.8	0	0	0	0	61537.8
GIH86949.1			2	2	86.7191	24 h	72 h	42013	hypothetical protein Pro02_53570 [Planobispora rosea]	48206.7	5219.32	555.894	1595.96	1393.42	56971.3
GGS76908.1			2	2	1112.62	24 h	144 h	63795	phosphomethylpyrimidine synthase [Planobispora rosea]	39916.3	1111.07	9958.77	5448.06	35.876	56470.1
GIH87125.1			2	2	172.414	144 h	48 h	39933	8-amino-7-oxononanoate synthase [Planobispora rosea]	14245.7	196.189	738.644	3200.85	33825.9	52207.2
GIH87628.1			2	2	46.2929	96 h	24 h	34639	hypothetical protein Pro02_60360 [Planobispora rosea]	451.304	542.846	20196.9	20892.2	9923.31	52006.5
WP_176728693.1			2	2	5.41155	144 h	24 h	32159	AAA family ATPase, partial [Planobispora rosea]	3922.67	5731.32	4513.53	10879.6	21227.7	46274.8
GGS66933.1			2	2	908.85	72 h	24 h	26079	transcriptional regulator [Planobispora rosea]	17.9189	1609.68	16285.6	655.788	4002.25	22571.2
GGT10424.1			2	2	Infinity	24 h	96 h	19331	hypothetical protein GCM10010156_78270 [Planobispora rosea]	13849.9	162.569	4072.99	0	0	18085.5
GGS53521.1			2	2	Infinity	144 h	96 h	39334	prolipoprotein diacylglyceryl transferase 1 [Planobispora rosea]	3950.88	442.479	236.034	0	9810.02	14439.4
GGS54227.1			2	2	Infinity	24 h	72 h	44520	riboflavin biosynthesis protein RibBA [Planobispora rosea]	12560.4	453.508	0	1074.67	45.9344	14134.5
GGT04781.1			2	2	Infinity	144 h	96 h	36531	MoxR-like ATPase [Planobispora rosea]	1315.31	315.917	250.913	0	4596.62	6478.77
									Sum	6.98256e+09	1.65385e+10	1.68081e+10	1.84371e+10	1.0912e+10	6.96782e+10
