# Supplementary material for: Engineering Streptomyces coelicolor for heterologous expression of the thiopeptide GE2270A—A cautionary tale
Source: J Ind Microbiol Biotechnol. 2025 Jul 18;52:kuaf019. doi: 10.1093/jimb/kuaf019 (PMC12309360; doi:10.1093/jimb/kuaf019)
Supplement: kuaf019_Supplemental_Files [file kuaf019_supplemental_files.zip › Proteomics_Scoelicolor_strains.xlsx]

## Sheet: D629_QI_Results_Summary
D629 - S. coelicolor
ID Filter = 1% FDR and Min 2 Peptides													Top 3 Peak Area
													LW207 24h			LW207 96h			LW296 24h			LW296 96h			LW298 24h			LW298 96h			Sum
Accession	Pbt Annotation	Pbt Cluster Order	Peptide count	Unique peptides	Anova (p)	q Value	Max fold change	Power	Highest mean group	Lowest mean group	Mass	Description	LW207.1 24h	LW207.2 24h	LW207.3 24h	LW207.1 96h	LW207.2 96h	LW207.3 96h	LW296.1 24h	LW296.2 24h	LW296.3 24h	LW296.1 96h	LW296.2 96h	LW296.3 96h	LW298.1 24h	LW298.2 24h	LW298.3 24h	LW298.1 96h	LW298.2 96h	LW298.3 96h	Sum
tr|U5Q3S3|U5Q3S3_PLARO	R	1	19	17	0.0427775	0.638724	4.48805	0.706462	LW207.1 24h	LW296.1 24h	26684	PbtR OS=Planobispora rosea OX=35762 GN=pbtR PE=4 SV=1	2.08536e+07	6.22442e+07	2.93192e+07	1.10941e+07	1.4056e+07	1.53676e+07	2.73503e+06	1.1407e+07	1.0906e+07	2.96286e+07	2.61807e+07	5.59725e+07	6.34862e+07	1.51677e+07	7.9418e+06	8.87904e+06	8.24959e+06	1.33352e+07	4.06824e+08
tr|U5Q0S1|U5Q0S1_PLARO	O	4	1	1	0.467432	0.638724	8.91432	0.239391	LW207.1 96h	LW207.1 24h	37026	PbtO OS=Planobispora rosea OX=35762 GN=pbtO PE=3 SV=1	87214	61634	0	100194	631824	594861	761620	69370.6	388865	736394	60117.7	25845.6	249803	4875.82	12168	120831	109065	0	4.01468e+06
tr|U5Q3Q4|U5Q3Q4_PLARO	X	5	21	20	0.0880308	0.638724	17.88	0.576507	LW298.1 24h	LW207.1 24h	23564	PbtX OS=Planobispora rosea OX=35762 GN=pbtX PE=4 SV=1	1.46752e+07	2.37451e+07	2.00775e+06	9.3858e+07	1.7773e+07	1.96479e+07	8.90733e+07	2.56701e+08	2.46053e+08	2.56001e+08	3.08518e+08	1.2231e+08	7.86408e+07	6.3727e+08	6.94515e+06	8.17863e+07	1.02137e+08	1.02721e+07	2.36741e+09
tr|U5Q3S7|U5Q3S7_PLARO	M1	6	20	19	0.0533365	0.638724	7.50305	0.668826	LW296.1 96h	LW207.1 96h	40434	PbtM1 OS=Planobispora rosea OX=35762 GN=pbtM1 PE=4 SV=1	2.80276e+07	6.06625e+07	4.94572e+07	1.13659e+08	1.46411e+07	2.97886e+06	4.96752e+07	1.08822e+08	2.26145e+08	2.51308e+08	3.98882e+08	3.348e+08	1.34718e+08	4.02702e+07	1.86631e+07	1.49454e+08	5.35224e+07	2.99615e+07	2.06565e+09
tr|U5Q0H5|U5Q0H5_PLARO	M2	7	15	15	0.185069	0.638724	13.7342	0.42823	LW296.1 96h	LW207.1 24h	44225	PbtM2 OS=Planobispora rosea OX=35762 GN=pbtM2 PE=4 SV=1	2.13191e+06	6.79847e+06	8.79107e+06	2.7853e+07	1.32436e+07	2.71083e+06	3.7924e+06	2.46475e+07	1.28573e+07	2.6148e+07	1.12373e+08	1.04869e+08	6.23947e+07	1.84564e+06	4.32928e+06	2.24784e+07	1.4109e+07	3.34814e+06	4.54721e+08
tr|U5Q0S5|U5Q0S5_PLARO	B	9	18	17	0.121458	0.638724	6.11457	0.513407	LW296.1 96h	LW207.1 96h	89424	PbtB OS=Planobispora rosea OX=35762 GN=pbtB PE=4 SV=1	9.2798e+06	6.73932e+06	8.20198e+06	9.75833e+06	6.02628e+06	1.31045e+06	3.17562e+07	8.13578e+06	1.09858e+07	2.08784e+07	3.61965e+07	4.74541e+07	1.98178e+07	3.78015e+07	4.35876e+06	2.25562e+07	9.64501e+06	3.55123e+06	2.94453e+08
tr|U5Q3Q8|U5Q3Q8_PLARO	C	10	6	6	0.391574	0.638724	19.0508	0.275191	LW298.1 24h	LW207.1 24h	33401	PbtC OS=Planobispora rosea OX=35762 GN=pbtC PE=4 SV=1	81401.5	320790	95951.5	1.6323e+06	81800.4	134736	310228	1.83198e+06	742319	2.34146e+06	1.79751e+06	815392	1.21874e+06	8.22037e+06	50926.9	669270	457520	24918.1	2.08276e+07
tr|U5Q3T2|U5Q3T2_PLARO	D	11	4	4	0.742743	0.651568	3.78181	0.144652	LW298.1 24h	LW296.1 24h	37096	PbtD OS=Planobispora rosea OX=35762 GN=pbtD PE=1 SV=1	9.77124e+06	195646	821607	2.37666e+06	634744	100745	418104	1.28378e+06	1.37711e+06	3.95986e+06	3.1812e+06	2.97475e+06	1.12652e+06	38193.7	1.04794e+07	2.19635e+06	1.04199e+06	4.0623e+06	4.60402e+07
tr|U5Q0H8|U5Q0H8_PLARO	E	12	12	11	0.125087	0.638724	15.3514	0.507528	LW296.1 96h	LW207.1 24h	49785	PbtE OS=Planobispora rosea OX=35762 GN=pbtE PE=4 SV=1	3.54401e+06	1.68485e+06	2.79532e+06	1.45764e+07	5.92608e+06	1.07996e+06	2.51883e+06	8.58313e+06	6.4161e+06	2.7059e+07	4.82306e+07	4.78927e+07	3.42187e+07	1.39894e+06	2.80491e+06	1.13678e+07	6.32599e+06	541386	2.26965e+08
tr|U5Q0A7|U5Q0A7_PLARO	F	13	24	23	0.236595	0.638724	28.2695	0.377959	LW298.1 24h	LW207.1 24h	63383	PbtF OS=Planobispora rosea OX=35762 GN=pbtF PE=4 SV=1	1.47099e+06	2.75608e+06	1.14217e+06	1.01253e+07	6.71867e+06	3.05251e+06	4.324e+06	3.13246e+07	1.21991e+07	2.51105e+07	3.27669e+06	1.6986e+06	1.09213e+07	1.40005e+08	859678	150852	6.41575e+06	392237	2.61944e+08
tr|U5Q0S9|U5Q0S9_PLARO	G	14	11	10	0.152255	0.638724	56.8107	0.467952	LW298.1 24h	LW207.1 24h	63766	PbtG OS=Planobispora rosea OX=35762 GN=pbtG PE=4 SV=1	267590	992481	23665	8.02208e+06	528567	1.28854e+06	1.33162e+06	6.56693e+06	3.23868e+06	9.17639e+06	4.76448e+07	6.53295e+06	2.94081e+07	658960	4.28629e+07	4.66125e+06	4.2857e+06	11852.9	1.67503e+08
tr|U5Q3T7|U5Q3T7_PLARO	M3	16	11	11	0.275282	0.638724	8.86838	0.346954	LW296.1 96h	LW207.1 24h	43454	PbtM3 OS=Planobispora rosea OX=35762 GN=pbtM3 PE=4 SV=1	5.16158e+06	6.76185e+06	3.92198e+06	2.13829e+07	2.00641e+06	6.49222e+06	2.22742e+06	3.1804e+07	1.61453e+07	3.99772e+07	7.52833e+07	2.52628e+07	2.12228e+07	2.63427e+07	2.45269e+06	1.56478e+07	9.24849e+06	720597	3.12062e+08
tr|U5Q0I2|U5Q0I2_PLARO	M4	17	9	9	0.598445	0.640584	17.2668	0.189443	LW298.1 24h	LW298.1 96h	35687	PbtM4 OS=Planobispora rosea OX=35762 GN=pbtM4 PE=3 SV=1	1617.49	209808	1.70726e+06	839544	0	191224	288754	710711	140024	1.19496e+06	2.44847e+06	11977.3	839988	3.16869e+06	312116	162339	86313.3	1585.08	1.23154e+07
sp|Q8CJT1|RPOC_STRCO			134	133	0.336279	0.638724	4.26883	0.306108	LW298.1 24h	LW207.1 96h	145199	DNA-directed RNA polymerase subunit beta' OS=Streptomyces coelicolor (strain ATCC BAA-471 / A3(2) / M145) OX=100226 GN=rpoC PE=3 SV=1	1.04015e+08	2.19522e+08	1.11873e+08	1.51551e+08	4.81951e+07	8.68977e+07	5.37303e+07	1.3356e+08	1.54557e+08	1.68473e+08	1.79329e+08	4.18419e+08	3.79277e+08	7.64588e+08	7.9768e+07	3.55138e+08	1.9406e+08	7.50909e+07	3.67804e+09
sp|Q9L0L0|RPOB_STRCO			103	103	0.496348	0.638724	3.06776	0.227279	LW298.1 24h	LW207.1 96h	128585	DNA-directed RNA polymerase subunit beta OS=Streptomyces coelicolor (strain ATCC BAA-471 / A3(2) / M145) OX=100226 GN=rpoB PE=1 SV=1	2.84627e+08	1.85559e+08	2.35964e+08	1.50632e+08	1.1634e+08	1.06475e+08	1.59662e+07	1.76042e+08	1.9661e+08	1.30239e+08	1.81e+08	4.13384e+08	4.87342e+08	5.77487e+08	8.08164e+07	3.63746e+08	2.32572e+08	9.18286e+07	4.02663e+09
sp|Q9KXU5|CH602_STRCO			87	87	0.12321	0.638724	10.0137	0.510549	LW298.1 96h	LW298.1 24h	56795	60 kDa chaperonin 2 OS=Streptomyces coelicolor (strain ATCC BAA-471 / A3(2) / M145) OX=100226 GN=groL2 PE=3 SV=1	9.92507e+08	7.27032e+08	1.35763e+09	4.25001e+08	4.36111e+08	8.9895e+08	3.73216e+07	2.82019e+08	7.39044e+08	7.19732e+08	7.96281e+08	4.68618e+08	3.91109e+08	6.26709e+07	3.44724e+08	9.48794e+08	5.06755e+08	6.54047e+09	1.66748e+10
tr|Q9FBR4|Q9FBR4_STRCO			86	84	0.70509	0.649301	2.65039	0.155674	LW298.1 24h	LW296.1 24h	139292	2-oxoglutarate dehydrogenase E1 component OS=Streptomyces coelicolor (strain ATCC BAA-471 / A3(2) / M145) OX=100226 GN=SCO5281 PE=4 SV=1	2.39772e+08	1.35182e+08	1.19728e+08	5.86595e+07	4.81771e+07	2.83136e+08	7.8164e+06	7.5158e+07	1.32029e+08	1.53101e+08	8.52136e+07	1.91311e+08	1.89119e+08	3.5446e+08	2.62628e+07	2.14755e+08	9.67217e+07	1.30303e+07	2.42363e+09
tr|Q8CJY0|Q8CJY0_STRCO			83	82	1.5403e-05	0.0299072	22.0202	1	LW298.1 24h	LW298.1 96h	183751	Glutamate dehydrogenase OS=Streptomyces coelicolor (strain ATCC BAA-471 / A3(2) / M145) OX=100226 GN=SCO2999 PE=4 SV=1	1.18956e+07	1.8985e+07	2.84085e+07	1.55827e+07	2.93343e+07	1.95079e+07	2.17058e+07	1.06503e+07	8.01935e+06	1.81971e+07	2.29613e+07	2.73447e+07	1.77258e+08	1.95704e+08	3.80188e+08	1.81693e+07	1.04639e+07	5.5695e+06	1.01994e+09
sp|Q9K4D5|ATPA_STRCO			77	75	0.42338	0.638724	7.86931	0.259384	LW298.1 24h	LW296.1 24h	57449	ATP synthase subunit alpha OS=Streptomyces coelicolor (strain ATCC BAA-471 / A3(2) / M145) OX=100226 GN=atpA PE=3 SV=1	1.26491e+08	3.18986e+08	2.78942e+08	3.00601e+08	5.92992e+08	3.42556e+08	3.10606e+06	2.26818e+08	2.37648e+08	4.60136e+08	5.89284e+08	4.91985e+08	6.97712e+08	4.92593e+07	2.9325e+09	4.36604e+08	2.48245e+08	9.32724e+07	8.42713e+09
sp|P40171|CH601_STRCO			75	73	0.18119	0.638724	17.1662	0.432555	LW298.1 96h	LW207.1 96h	57141	60 kDa chaperonin 1 OS=Streptomyces coelicolor (strain ATCC BAA-471 / A3(2) / M145) OX=100226 GN=groL1 PE=3 SV=3	6.57188e+08	4.86574e+08	5.88171e+08	2.60726e+08	1.37981e+08	1.32806e+08	3.10034e+07	1.7331e+08	4.51571e+08	3.4539e+08	2.03476e+08	2.54475e+08	2.12437e+08	1.2366e+09	8.64552e+07	5.22611e+08	4.32515e+08	8.16893e+09	1.43822e+10
tr|Q9RI32|Q9RI32_STRCO			74	72	0.0970022	0.638724	72.5696	0.557733	LW298.1 96h	LW298.1 24h	137544	Nitrate reductase (quinone) OS=Streptomyces coelicolor (strain ATCC BAA-471 / A3(2) / M145) OX=100226 GN=SCO0216 PE=3 SV=1	8.52755e+07	1.40857e+07	1.90073e+07	3.29127e+07	3.94185e+06	1.23682e+07	3.36378e+07	1.41128e+07	3.22013e+07	6.99112e+07	5.39209e+06	5.1841e+07	3.09709e+07	3.59069e+06	6.47284e+06	1.39326e+08	4.07459e+07	2.79778e+09	3.39358e+09
sp|P40173|EFG1_STRCO			71	70	0.0676115	0.638724	5.20036	0.626196	LW296.1 96h	LW207.1 96h	77836	Elongation factor G 1 OS=Streptomyces coelicolor (strain ATCC BAA-471 / A3(2) / M145) OX=100226 GN=fusA PE=3 SV=2	2.86064e+08	2.37973e+08	4.67242e+08	1.37668e+08	1.54209e+08	5.70133e+07	1.70075e+08	1.80246e+08	2.21505e+08	4.43604e+08	5.71865e+08	7.98887e+08	3.06333e+08	8.18174e+08	9.52404e+07	3.76506e+08	1.86602e+08	9.15078e+07	5.60071e+09
sp|Q9RNU9|CAPP_STRCO			65	65	0.299285	0.638724	3.89106	0.329869	LW207.1 24h	LW207.1 96h	101349	Phosphoenolpyruvate carboxylase OS=Streptomyces coelicolor (strain ATCC BAA-471 / A3(2) / M145) OX=100226 GN=ppc PE=1 SV=1	1.7399e+08	4.04469e+07	3.75798e+07	3.69861e+07	1.85823e+07	9.19961e+06	7.45748e+06	1.64045e+07	5.48695e+07	6.19667e+07	3.91742e+07	1.20037e+08	5.6725e+07	3.99921e+06	1.5945e+07	1.19144e+08	1.92899e+07	1.63973e+07	8.48194e+08
sp|Q8CJQ6|PNP_STRCO			65	63	0.5008	0.638724	2.72984	0.225477	LW207.1 24h	LW296.1 24h	79481	Polyribonucleotide nucleotidyltransferase OS=Streptomyces coelicolor (strain ATCC BAA-471 / A3(2) / M145) OX=100226 GN=pnp PE=3 SV=1	4.05736e+08	1.38886e+08	6.33954e+08	1.19874e+08	2.88536e+08	3.01162e+08	7.80348e+07	4.79239e+07	3.05779e+08	2.25756e+08	2.87817e+08	3.88438e+08	4.61632e+08	1.44064e+07	9.72938e+07	6.23863e+08	1.42898e+08	1.005e+08	4.66249e+09
tr|Q9KZ11|Q9KZ11_STRCO			64	62	0.0655114	0.638724	35.3467	0.631987	LW298.1 24h	LW296.1 24h	194331	Alpha-dextrin endo-1,6-alpha-glucosidase OS=Streptomyces coelicolor (strain ATCC BAA-471 / A3(2) / M145) OX=100226 GN=SCO2226 PE=3 SV=1	8.16058e+06	3.43519e+06	1.14539e+06	6.50458e+06	3.93454e+06	7.44935e+06	1.73719e+06	3.4478e+06	4.31231e+06	3.94701e+06	1.20071e+07	2.80899e+07	1.51169e+07	7.98147e+06	3.126e+08	1.63349e+07	1.46475e+07	4.30319e+07	4.93883e+08
tr|Q93IU2|Q93IU2_STRCO			61	61	0.223277	0.638724	164.139	0.389828	LW298.1 24h	LW296.1 24h	65550	BldKB, putative ABC transport system lipoprotein OS=Streptomyces coelicolor (strain ATCC BAA-471 / A3(2) / M145) OX=100226 GN=SCO5113 PE=4 SV=1	7.13763e+06	7.07586e+07	213369	8.34016e+07	7.97872e+07	6.01079e+07	607657	3.24279e+07	1.84352e+07	9.6914e+06	5.18881e+07	9.12666e+07	3.12825e+07	6.95106e+07	8.34755e+09	4.1059e+07	4.98958e+07	7.1076e+09	1.61526e+10
sp|P0A300|ATPB_STRCO			60	60	0.471017	0.638724	4.02295	0.237849	LW298.1 24h	LW296.1 24h	52260	ATP synthase subunit beta OS=Streptomyces coelicolor (strain ATCC BAA-471 / A3(2) / M145) OX=100226 GN=atpD PE=3 SV=2	3.42647e+08	2.95865e+08	2.80301e+08	3.17681e+08	3.7427e+08	3.14101e+08	5.30031e+07	3.35435e+08	3.40313e+08	1.96185e+08	3.59278e+08	3.36543e+08	1.01704e+09	1.75701e+09	1.57692e+08	3.17697e+08	3.81572e+08	5.26039e+07	7.22923e+09
sp|P40174|EFTU1_STRCO			61	59	0.144858	0.638724	3.36395	0.478029	LW296.1 96h	LW298.1 24h	43811	Elongation factor Tu-1 OS=Streptomyces coelicolor (strain ATCC BAA-471 / A3(2) / M145) OX=100226 GN=tuf1 PE=3 SV=1	2.4682e+09	2.18767e+09	3.16404e+09	1.44548e+09	5.97084e+08	1.38422e+09	7.29576e+08	9.49893e+08	1.87922e+09	1.96422e+09	4.00373e+09	3.31452e+09	2.15435e+09	1.58047e+08	4.4699e+08	4.43416e+09	1.16222e+09	5.35485e+08	3.29791e+10
sp|Q9L1I4|Y2592_STRCO			62	59	0.0101175	0.460574	11.6476	0.892583	LW298.1 96h	LW298.1 24h	105284	Exopolysaccharide phosphotransferase SCO2592 OS=Streptomyces coelicolor (strain ATCC BAA-471 / A3(2) / M145) OX=100226 GN=SCO2592 PE=3 SV=1	2.65436e+07	3.78881e+07	9.24287e+07	2.86734e+07	5.66013e+06	3.86682e+06	1.48998e+08	3.96929e+07	3.94949e+07	3.64163e+07	9.33304e+07	4.73672e+07	2.45638e+07	7.91355e+06	3.48256e+06	1.06947e+08	4.59778e+07	2.65923e+08	1.05517e+09
tr|O86572|O86572_STRCO			59	58	0.430057	0.638724	3.46132	0.256221	LW298.1 24h	LW296.1 24h	65445	Putative oligopeptide-binding lipoprotein OS=Streptomyces coelicolor (strain ATCC BAA-471 / A3(2) / M145) OX=100226 GN=SCO5477 PE=4 SV=1	3.16555e+08	3.70841e+08	1.59326e+08	3.37335e+08	2.57553e+08	2.3463e+08	2.39049e+08	2.27792e+08	2.42458e+08	2.76753e+08	7.05442e+08	6.82508e+08	1.1383e+09	1.17976e+09	1.3705e+08	4.12528e+08	3.23775e+08	6.21146e+07	7.30377e+09
tr|Q9S2K5|Q9S2K5_STRCO			52	52	0.118006	0.638724	13804.5	0.519148	LW298.1 96h	LW207.1 96h	55001	30S ribosomal protein S1 OS=Streptomyces coelicolor (strain ATCC BAA-471 / A3(2) / M145) OX=100226 GN=SCO1998 PE=4 SV=1	557812	2.23456e+06	545764	800271	80674.4	84059.8	41297.6	5.57077e+06	1.4196e+06	944075	11878.8	32921.9	30305.6	937182	52564	2.75685e+06	1.73452e+06	1.33169e+10	1.33348e+10
sp|Q05558|DNAK_STRCO			51	50	0.723831	0.651261	3.18336	0.150145	LW298.1 24h	LW296.1 24h	66287	Chaperone protein DnaK OS=Streptomyces coelicolor (strain ATCC BAA-471 / A3(2) / M145) OX=100226 GN=dnaK PE=3 SV=1	1.81264e+07	6.05698e+07	1.649e+08	5.49881e+07	1.25655e+08	1.54086e+08	8.68289e+06	7.09071e+07	5.8534e+07	6.4172e+07	1.1699e+08	1.19571e+08	1.3555e+08	1.38847e+07	2.90264e+08	1.13084e+08	5.25109e+07	1.47216e+07	1.6372e+09
tr|Q7AKP1|Q7AKP1_STRCO			49	49	0.320434	0.638724	8.76518	0.315939	LW298.1 24h	LW296.1 24h	44654	Putative maltose-binding protein OS=Streptomyces coelicolor (strain ATCC BAA-471 / A3(2) / M145) OX=100226 GN=SCO2231 PE=3 SV=1	5.53764e+08	4.00795e+08	1.72578e+08	3.13018e+08	1.05441e+08	1.60321e+08	4.29427e+07	1.71157e+08	3.00031e+08	2.88631e+08	5.63615e+08	1.17807e+09	6.70281e+08	7.26335e+07	3.76353e+09	1.05451e+09	3.95771e+08	6.3035e+08	1.08374e+10
sp|P0A4G6|SECA_STRCO			49	49	0.0559513	0.638724	9.44499	0.660395	LW298.1 96h	LW207.1 96h	106505	Protein translocase subunit SecA OS=Streptomyces coelicolor (strain ATCC BAA-471 / A3(2) / M145) OX=100226 GN=secA PE=3 SV=1	9.34367e+07	4.50165e+07	3.55795e+07	3.51718e+07	2.1607e+07	4.5289e+06	2.0266e+07	1.57842e+07	4.02226e+07	5.11409e+07	1.10587e+08	1.50346e+08	9.09398e+07	7.41715e+06	2.08716e+07	1.30006e+08	5.03042e+07	3.98741e+08	1.32197e+09
sp|Q9RDE2|TRI1_STRCO			48	48	0.304428	0.638724	260.061	0.32639	LW298.1 24h	LW296.1 96h	115577	Tricorn protease homolog 1 OS=Streptomyces coelicolor (strain ATCC BAA-471 / A3(2) / M145) OX=100226 GN=tri1 PE=1 SV=1	518872	1.77348e+06	2.4563e+06	1.75614e+06	7.5483e+06	7.33757e+06	230147	3.75541e+06	274940	597357	158523	295321	982384	1.29434e+06	2.711e+08	1.87661e+06	777899	2.10619e+08	5.13353e+08
sp|P35885|GYRA_STRCO			47	46	0.418084	0.638724	78.5738	0.261929	LW298.1 96h	LW296.1 24h	94696	DNA gyrase subunit A OS=Streptomyces coelicolor (strain ATCC BAA-471 / A3(2) / M145) OX=100226 GN=gyrA PE=3 SV=2	905617	4.91186e+06	4.6079e+06	3.18321e+06	1.34587e+06	5.25081e+06	778678	3.90174e+06	4.90702e+06	2.59437e+06	7.25259e+06	1.13979e+07	771514	1.77371e+07	2.03614e+08	1.10056e+07	4.10686e+06	7.38209e+08	1.02648e+09
sp|Q9Z507|UVRA_STRCO			46	46	0.717613	0.64999	16.2904	0.151969	LW298.1 24h	LW207.1 96h	111614	UvrABC system protein A OS=Streptomyces coelicolor (strain ATCC BAA-471 / A3(2) / M145) OX=100226 GN=uvrA PE=3 SV=1	1.33132e+07	1.32998e+07	8.06229e+06	8.86529e+06	6.95192e+06	2.527e+06	1.18403e+07	4.92446e+06	1.23217e+07	4.91433e+06	1.7794e+07	3.26159e+07	3.72557e+07	1.92342e+06	2.59656e+08	1.17153e+07	4.87838e+06	2.90495e+07	4.81908e+08
sp|Q9S2Q7|AMPA_STRCO			45	45	0.130343	0.638724	39.4807	0.499287	LW298.1 24h	LW296.1 96h	52022	Probable cytosol aminopeptidase OS=Streptomyces coelicolor (strain ATCC BAA-471 / A3(2) / M145) OX=100226 GN=pepA PE=3 SV=1	2.14896e+07	2.87827e+07	2.0994e+07	1.93129e+07	6.31747e+07	6.66568e+07	1.50835e+09	5.52831e+07	2.85925e+07	1.21633e+07	2.24505e+07	2.34453e+07	3.07706e+07	3.96592e+08	1.86485e+09	4.62405e+06	2.69966e+07	5.03994e+07	4.24493e+09
tr|Q9KZF3|Q9KZF3_STRCO			46	45	0.324153	0.638724	4.79084	0.313587	LW296.1 96h	LW296.1 24h	79585	Isocitrate dehydrogenase [NADP] OS=Streptomyces coelicolor (strain ATCC BAA-471 / A3(2) / M145) OX=100226 GN=SCO7000 PE=3 SV=1	5.49771e+07	3.85736e+07	7.6939e+07	5.4062e+07	3.73658e+07	8.46955e+07	3.52519e+06	3.25064e+07	6.63592e+07	1.5217e+08	1.18451e+08	2.19917e+08	8.47714e+07	1.80118e+07	3.28655e+08	1.79723e+08	6.33881e+07	1.64382e+07	1.63053e+09
tr|Q7AKF3|Q7AKF3_STRCO			45	44	0.888227	0.676956	10.9447	0.103382	LW298.1 24h	LW207.1 96h	97548	Aconitate hydratase OS=Streptomyces coelicolor (strain ATCC BAA-471 / A3(2) / M145) OX=100226 GN=SCO5999 PE=3 SV=1	3.14684e+07	2.49458e+07	5.0812e+07	3.09214e+07	3.43476e+07	7.01058e+06	5.67278e+07	1.37446e+07	2.3422e+07	3.1537e+07	1.74536e+07	1.79587e+08	8.65328e+07	2.31582e+06	7.0223e+08	6.55218e+07	1.5597e+07	5.23058e+08	1.89723e+09
tr|Q9L1H8|Q9L1H8_STRCO			44	44	0.674343	0.644992	9.45369	0.164968	LW298.1 24h	LW207.1 24h	140502	Uncharacterized protein OS=Streptomyces coelicolor (strain ATCC BAA-471 / A3(2) / M145) OX=100226 GN=SCO2599 PE=4 SV=1	1.17936e+07	3.75655e+07	644842	2.15523e+07	5.62218e+06	3.86489e+07	1.65446e+06	4.88233e+07	1.63434e+07	4.01229e+07	2.751e+07	1.26068e+08	2.65188e+06	3.23357e+07	4.37735e+08	1.34418e+07	1.88491e+07	1.25473e+08	1.00684e+09
tr|Q9RK14|Q9RK14_STRCO			45	43	0.457694	0.638724	9.44875	0.24364	LW298.1 24h	LW296.1 96h	390401	Putative peptide synthetase OS=Streptomyces coelicolor (strain ATCC BAA-471 / A3(2) / M145) OX=100226 GN=SCO0492 PE=4 SV=1	1.70108e+06	1.04314e+06	741570	2.25489e+06	5.07313e+06	1.63893e+07	6.74892e+06	3.11261e+06	1.6122e+06	2.29778e+06	366457	190297	6.78196e+06	1.94303e+07	759534	12192.9	2.13475e+06	1.15616e+07	8.22117e+07
tr|Q9S2Q6|Q9S2Q6_STRCO			43	42	0.517135	0.638724	19.4943	0.219	LW298.1 24h	LW296.1 24h	51536	Dihydrolipoyl dehydrogenase OS=Streptomyces coelicolor (strain ATCC BAA-471 / A3(2) / M145) OX=100226 GN=SCO2180 PE=3 SV=1	1.32187e+07	4.05346e+07	1.11971e+08	3.60434e+07	1.16538e+08	1.31881e+08	1.77353e+06	5.60974e+07	8.19357e+07	9.62124e+07	1.87592e+07	5.36954e+07	2.42608e+07	1.45505e+08	2.55567e+09	4.7895e+07	5.98205e+07	3.10027e+08	3.90184e+09
tr|Q9KZ90|Q9KZ90_STRCO			42	42	0.432648	0.638724	5.24011	0.255007	LW296.1 96h	LW296.1 24h	65033	Succinate dehydrogenase flavoprotein subunit OS=Streptomyces coelicolor (strain ATCC BAA-471 / A3(2) / M145) OX=100226 GN=SCO4856 PE=3 SV=1	1.35981e+08	7.4051e+07	9.96477e+07	9.88254e+07	9.3519e+07	2.62675e+07	9.91435e+07	2.21643e+07	8.78638e+07	1.18639e+08	2.02239e+08	7.75204e+08	5.96089e+08	2.09329e+07	1.52778e+08	2.79476e+08	1.08164e+08	9.47526e+07	3.08574e+09
sp|O69981|NRDJ_STRCO			43	42	0.0235632	0.610017	12.1119	0.796765	LW298.1 96h	LW298.1 24h	106073	Vitamin B12-dependent ribonucleotide reductase OS=Streptomyces coelicolor (strain ATCC BAA-471 / A3(2) / M145) OX=100226 GN=nrdJ PE=2 SV=1	6.61734e+07	3.68335e+07	3.60762e+07	2.66162e+07	9.29991e+06	1.60834e+06	1.06532e+07	1.85695e+07	3.12247e+07	1.98348e+07	4.65367e+07	5.38825e+07	2.25675e+07	4.31205e+06	3.31887e+06	8.67326e+07	3.27484e+07	2.4628e+08	7.53269e+08
tr|Q9S2Q3|Q9S2Q3_STRCO;tr|Q9FC62|Q9FC62_STRCO			42	42	0.268377	0.638724	6.66211	0.352151	LW298.1 96h	LW296.1 24h	98853	Pyruvate dehydrogenase E1 component OS=Streptomyces coelicolor (strain ATCC BAA-471 / A3(2) / M145) OX=100226 GN=SCO2183 PE=4 SV=1	2.07649e+07	2.91073e+07	7.91581e+07	1.43391e+07	4.23778e+07	2.85466e+06	4.9994e+06	1.40067e+07	1.7141e+07	1.29839e+07	3.46877e+07	2.04962e+07	2.37321e+07	5.88183e+06	8.65382e+06	4.0491e+07	1.39532e+07	1.86372e+08	5.72001e+08
tr|Q9L1Z2|Q9L1Z2_STRCO			41	41	0.102169	0.638724	14.9421	0.547598	LW298.1 24h	LW207.1 96h	94550	Alanine aminopeptidase OS=Streptomyces coelicolor (strain ATCC BAA-471 / A3(2) / M145) OX=100226 GN=SCO2643 PE=3 SV=1	9.34008e+06	1.54985e+07	2.12702e+07	1.17766e+07	6.32099e+06	2.00938e+07	6.50293e+07	1.77285e+07	1.7995e+07	2.60655e+07	1.9186e+07	2.02064e+06	2.69649e+07	1.12784e+08	4.30911e+08	2.3079e+07	2.03811e+07	1.81002e+08	1.02745e+09
tr|Q9L1I5|Q9L1I5_STRCO			41	41	0.911886	0.681204	19.6353	0.096286	LW298.1 24h	LW296.1 24h	61604	Putative secreted protein OS=Streptomyces coelicolor (strain ATCC BAA-471 / A3(2) / M145) OX=100226 GN=SCO2591 PE=4 SV=1	2.81067e+07	1.62532e+08	2.20028e+07	8.88656e+07	7.88191e+07	2.04412e+08	1.24537e+06	9.43776e+07	6.60403e+07	1.56833e+07	2.78657e+08	1.7864e+07	4.06227e+06	3.12808e+09	4.21746e+07	8.57778e+06	9.15859e+07	1.54323e+09	5.87631e+09
sp|Q9FCI4|Y5204_STRCO			43	40	0.148651	0.638724	22.2674	0.472804	LW298.1 24h	LW207.1 24h	109601	UPF0182 protein SCO5204 OS=Streptomyces coelicolor (strain ATCC BAA-471 / A3(2) / M145) OX=100226 GN=SCO5204 PE=3 SV=2	1.35148e+06	1.28775e+07	5.56054e+06	8.48602e+06	7.9568e+06	2.25486e+07	596060	2.20028e+07	5.28882e+06	1.14119e+07	7.25397e+06	3.44661e+06	1.5549e+07	1.64905e+08	2.60207e+08	3.64529e+06	1.46627e+07	2.48213e+08	8.15964e+08
tr|Q9S6T8|Q9S6T8_STRCO			43	39	0.967976	0.696585	4.43948	0.0767348	LW298.1 24h	LW207.1 96h	92957	Putative Clp-family ATP-binding protease OS=Streptomyces coelicolor (strain ATCC BAA-471 / A3(2) / M145) OX=100226 GN=SCO3373 PE=4 SV=1	1.17435e+07	4.94096e+07	2.2914e+07	3.04808e+07	1.24854e+07	2.1264e+07	3.77426e+06	1.00366e+08	4.44319e+07	3.2061e+07	1.07297e+08	7.98645e+06	5.85106e+06	2.77194e+08	2.10437e+06	3.18354e+07	6.69485e+07	347060	8.28494e+08
sp|O31212|RS2_STRCO			39	39	0.346147	0.638724	13.3966	0.300223	LW298.1 96h	LW296.1 96h	33602	30S ribosomal protein S2 OS=Streptomyces coelicolor (strain ATCC BAA-471 / A3(2) / M145) OX=100226 GN=rpsB PE=3 SV=3	1.70458e+08	2.33258e+08	2.81654e+08	1.06694e+08	1.56685e+08	9.02952e+07	4.944e+06	1.24884e+08	2.17111e+08	1.02275e+08	2.03232e+08	3.68818e+07	1.93414e+08	2.4001e+07	8.83301e+08	3.05592e+08	2.19571e+08	4.06167e+09	7.41592e+09
sp|O88054|SYFB_STRCO			39	39	0.793544	0.662746	24.6866	0.130213	LW298.1 24h	LW207.1 24h	90386	Phenylalanine--tRNA ligase beta subunit OS=Streptomyces coelicolor (strain ATCC BAA-471 / A3(2) / M145) OX=100226 GN=pheT PE=3 SV=1	6.34532e+06	1.51487e+07	5.16955e+06	9.20818e+06	4.43801e+07	1.11518e+07	4.5903e+06	9.3387e+06	1.66281e+07	2.93895e+06	2.61954e+07	5.15651e+07	2.11461e+06	1.81585e+07	6.37958e+08	5.17472e+07	6.67552e+06	1.44257e+08	1.06357e+09
sp|Q9Z518|G3P_STRCO			39	39	0.483254	0.638724	5.27199	0.232673	LW298.1 96h	LW298.1 24h	36417	Glyceraldehyde-3-phosphate dehydrogenase OS=Streptomyces coelicolor (strain ATCC BAA-471 / A3(2) / M145) OX=100226 GN=gap PE=3 SV=1	7.53132e+07	1.04549e+08	6.84986e+08	1.30094e+08	3.67213e+08	9.69362e+08	8.41956e+08	7.34111e+07	3.01997e+08	2.85337e+08	2.21984e+08	3.05432e+08	3.22272e+08	1.14835e+07	9.85702e+07	3.18798e+08	1.78076e+08	1.78234e+09	7.07318e+09
tr|Q9S2Y9|Q9S2Y9_STRCO			37	37	0.567168	0.638724	7.04527	0.200334	LW298.1 24h	LW296.1 96h	163380	Putative glutamate synthase large subunit OS=Streptomyces coelicolor (strain ATCC BAA-471 / A3(2) / M145) OX=100226 GN=SCO2026 PE=3 SV=1	2.1937e+07	1.73904e+07	2.09236e+06	1.48176e+07	5.5704e+06	7.14761e+06	1.02455e+06	3.18071e+07	6.36825e+06	6.65162e+06	1.12792e+07	3.21612e+06	3.47551e+07	1.03955e+08	1.02762e+07	2.8508e+07	1.19298e+07	1.3265e+06	3.20053e+08
tr|Q9S2K0|Q9S2K0_STRCO			37	37	0.215933	0.638724	8.09606	0.396678	LW298.1 24h	LW296.1 24h	98860	DNA polymerase I OS=Streptomyces coelicolor (strain ATCC BAA-471 / A3(2) / M145) OX=100226 GN=polA PE=3 SV=1	3.65978e+07	1.8315e+07	1.52429e+07	1.43298e+07	1.30419e+07	1.54691e+07	2.28421e+06	1.52984e+07	1.53841e+07	3.01722e+07	9.83919e+06	3.0149e+07	2.05208e+07	3.28252e+07	2.13554e+08	3.13059e+07	1.99736e+07	6.24178e+06	5.40545e+08
tr|Q9F3N0|Q9F3N0_STRCO			37	37	0.466853	0.638724	174.113	0.239641	LW298.1 24h	LW207.1 24h	61916	Putative secreted protein OS=Streptomyces coelicolor (strain ATCC BAA-471 / A3(2) / M145) OX=100226 GN=SCO7657 PE=4 SV=1	1.88582e+07	2.00632e+07	1.0986e+06	4.3146e+07	2.04187e+07	1.30798e+08	3.39691e+09	2.59714e+07	1.73546e+07	2.33475e+07	1.023e+08	2.43441e+08	8.32829e+06	1.33663e+08	6.82601e+09	1.06443e+08	9.53041e+07	2.37665e+08	1.14511e+10
tr|Q9L244|Q9L244_STRCO;tr|Q7API1|Q7API1_STRCO			38	37	0.0409614	0.638724	6.18344	0.713613	LW298.1 24h	LW207.1 96h	60873	Energy-dependent translational throttle protein EttA OS=Streptomyces coelicolor (strain ATCC BAA-471 / A3(2) / M145) OX=100226 GN=ettA PE=3 SV=1	1.5658e+08	1.16926e+08	7.06693e+07	1.17796e+08	4.52627e+07	5.83351e+07	7.13981e+06	7.72758e+07	1.48499e+08	1.91807e+08	2.18867e+08	4.42212e+08	2.2235e+08	4.12969e+08	7.33654e+08	2.97009e+08	1.28124e+08	1.10654e+08	3.55613e+09
sp|O86528|SYE_STRCO			37	36	0.63327	0.640584	2.44036	0.177906	LW296.1 24h	LW298.1 24h	55225	Glutamate--tRNA ligase OS=Streptomyces coelicolor (strain ATCC BAA-471 / A3(2) / M145) OX=100226 GN=gltX PE=3 SV=1	2.43852e+07	1.31565e+07	3.6679e+07	7.64437e+06	1.95309e+07	5.69028e+07	6.60491e+07	1.24029e+07	3.85182e+07	4.52341e+07	9.57372e+06	2.82016e+06	3.31408e+07	1.21837e+07	2.60705e+06	3.00416e+07	1.28532e+07	6.99629e+07	4.93686e+08
tr|O88017|O88017_STRCO			51	36	0.609941	0.640584	2.79237	0.185571	LW207.1 96h	LW207.1 24h	65631	Glucose-6-phosphate 1-dehydrogenase OS=Streptomyces coelicolor (strain ATCC BAA-471 / A3(2) / M145) OX=100226 GN=zwf PE=3 SV=1	4.78087e+07	7.04274e+07	6.20423e+07	7.85468e+07	1.65583e+07	4.08299e+08	1.66343e+07	8.3e+07	1.47578e+08	1.62116e+08	9.48707e+07	2.25873e+08	1.91317e+08	3.57515e+06	2.53899e+07	2.65312e+08	1.06757e+08	4.06629e+07	2.04677e+09
sp|Q9L0D4|RS3_STRCO			36	36	0.0867253	0.638724	11.0516	0.579375	LW298.1 96h	LW207.1 96h	30312	30S ribosomal protein S3 OS=Streptomyces coelicolor (strain ATCC BAA-471 / A3(2) / M145) OX=100226 GN=rpsC PE=3 SV=1	1.99923e+08	2.18248e+08	1.34365e+08	1.98084e+08	4.80926e+07	1.65911e+07	1.28272e+07	9.73069e+07	2.56421e+08	2.16381e+08	3.08922e+08	6.55595e+08	3.18747e+08	1.99164e+07	9.5521e+07	6.87392e+08	2.5251e+08	1.96409e+09	5.70094e+09
tr|Q9XAJ5|Q9XAJ5_STRCO			36	36	0.556258	0.638724	8.15413	0.204266	LW298.1 96h	LW207.1 24h	51581	Putative secreted protein OS=Streptomyces coelicolor (strain ATCC BAA-471 / A3(2) / M145) OX=100226 GN=SCO3607 PE=4 SV=1	8.9648e+06	1.94828e+07	771856	1.57357e+07	1.67542e+07	5.13467e+06	1.05989e+07	2.80259e+07	8.89466e+06	1.74593e+07	4.71105e+07	3.13443e+07	8.16345e+07	8.80154e+07	2.7866e+06	7.27512e+06	1.69963e+07	2.13988e+08	6.20973e+08
sp|P58481|HTPG_STRCO			36	36	0.239571	0.638724	13.44	0.375399	LW298.1 24h	LW207.1 96h	71755	Chaperone protein HtpG OS=Streptomyces coelicolor (strain ATCC BAA-471 / A3(2) / M145) OX=100226 GN=htpG PE=3 SV=1	1.9312e+07	1.51789e+07	1.11945e+08	1.65374e+07	1.46672e+07	1.34697e+07	1.11659e+07	1.8963e+07	2.05078e+07	2.35717e+07	8.88077e+06	8.3607e+07	1.75336e+07	1.17668e+08	4.65222e+08	3.22271e+07	1.9588e+07	1.41569e+07	1.0242e+09
tr|Q9RK64|Q9RK64_STRCO			36	36	0.026731	0.637248	7.72089	0.779161	LW298.1 24h	LW207.1 24h	121454	Pyruvate carboxylase OS=Streptomyces coelicolor (strain ATCC BAA-471 / A3(2) / M145) OX=100226 GN=SCO0546 PE=4 SV=1	2.0848e+06	4.37149e+06	2.33502e+06	1.03839e+07	1.70058e+07	2.39902e+07	1.59342e+07	4.09376e+06	3.41863e+06	1.46454e+07	1.06065e+07	3.48501e+07	4.23866e+07	1.49486e+07	1.05416e+07	1.00748e+07	1.01938e+07	1.85422e+06	2.33719e+08
sp|Q9KYR6|SYP_STRCO			37	36	0.300016	0.638724	18.9564	0.329371	LW298.1 24h	LW296.1 24h	61443	Proline--tRNA ligase OS=Streptomyces coelicolor (strain ATCC BAA-471 / A3(2) / M145) OX=100226 GN=proS PE=3 SV=1	6.35505e+06	2.99335e+06	1.27512e+07	4.64071e+06	2.41749e+07	1.68675e+07	373453	3.58904e+06	1.81079e+07	1.31391e+07	8.15642e+06	4.04477e+07	2.53034e+07	5.66385e+06	3.87406e+08	3.05709e+07	7.33868e+06	1.18615e+08	7.26494e+08
sp|O06851|SYV_STRCO;tr|Q9ADE5|Q9ADE5_STRCO			36	36	0.477098	0.638724	3.45327	0.23526	LW298.1 24h	LW296.1 24h	97848	Valine--tRNA ligase OS=Streptomyces coelicolor (strain ATCC BAA-471 / A3(2) / M145) OX=100226 GN=valS PE=3 SV=2	2.0819e+07	2.20544e+07	2.70127e+07	1.43941e+07	9.47286e+06	1.67551e+07	1.04757e+06	2.05978e+07	1.03458e+07	2.33675e+07	1.41278e+07	2.85641e+07	2.70595e+07	7.86588e+07	4.75603e+06	2.37252e+07	8.56977e+06	5.32982e+06	3.56658e+08
tr|O86842|O86842_STRCO			35	35	0.444365	0.638724	4.01471	0.249608	LW296.1 96h	LW296.1 24h	61254	Ribonuclease J OS=Streptomyces coelicolor (strain ATCC BAA-471 / A3(2) / M145) OX=100226 GN=rnj PE=1 SV=1	4.32686e+07	4.37087e+07	3.61136e+07	5.11116e+07	1.0045e+07	6.21153e+07	3.64534e+07	2.55833e+07	5.94934e+07	1.0651e+08	8.77236e+07	2.93675e+08	1.62028e+08	4.15516e+06	3.04342e+07	1.20255e+08	4.84859e+07	1.69394e+07	1.2381e+09
tr|Q9F2J1|Q9F2J1_STRCO			35	35	0.176283	0.638724	287.622	0.438157	LW298.1 24h	LW207.1 24h	75179	Uncharacterized protein OS=Streptomyces coelicolor (strain ATCC BAA-471 / A3(2) / M145) OX=100226 GN=SCO3790 PE=4 SV=1	726847	1.22743e+07	418083	2.21189e+07	1.38471e+06	4.52066e+07	1.26931e+06	2.94057e+07	125536	2.48556e+07	5.80998e+06	2.65676e+07	2.14215e+06	7.01664e+07	3.78735e+09	3.90918e+07	3.26019e+07	1.55403e+09	5.65555e+09
sp|Q8CJQ8|IF2_STRCO			36	35	0.703905	0.649268	15.0599	0.156027	LW298.1 96h	LW296.1 96h	105593	Translation initiation factor IF-2 OS=Streptomyces coelicolor (strain ATCC BAA-471 / A3(2) / M145) OX=100226 GN=infB PE=3 SV=1	4.51244e+07	3.2287e+07	5.82757e+07	2.62718e+07	3.11001e+07	6.1988e+07	8.66626e+06	1.18086e+08	6.6814e+07	5.03881e+07	1.89076e+07	7.55649e+06	6.62925e+06	2.65398e+08	8.80282e+06	2.90489e+07	4.62036e+07	1.08213e+09	1.96368e+09
sp|Q9F2Q3|ENO1_STRCO			35	35	0.730673	0.651568	7.16836	0.148148	LW296.1 24h	LW207.1 24h	45569	Enolase 1 OS=Streptomyces coelicolor (strain ATCC BAA-471 / A3(2) / M145) OX=100226 GN=eno1 PE=3 SV=1	1.2583e+08	7.95791e+07	6.42248e+07	9.20094e+07	8.73946e+07	3.93993e+08	1.67148e+09	5.75837e+07	2.03763e+08	1.92682e+08	1.4077e+08	7.53566e+08	3.73963e+08	2.59861e+07	3.96265e+08	5.61677e+08	2.06782e+08	1.92767e+08	5.62032e+09
sp|P60312|RPOA_STRCO			36	35	0.530976	0.638724	2.74413	0.213667	LW296.1 96h	LW207.1 96h	36730	DNA-directed RNA polymerase subunit alpha OS=Streptomyces coelicolor (strain ATCC BAA-471 / A3(2) / M145) OX=100226 GN=rpoA PE=3 SV=1	2.81188e+08	3.49754e+08	5.4797e+08	2.72083e+08	2.55068e+08	1.31072e+08	7.64482e+06	2.11513e+08	4.65566e+08	3.25534e+08	4.9017e+08	9.90545e+08	6.84658e+08	3.66348e+07	1.49445e+08	8.31989e+08	2.59215e+08	1.11929e+08	6.40198e+09
sp|Q9L278|SYT_STRCO			36	35	0.52886	0.638724	2.47526	0.214473	LW298.1 96h	LW296.1 24h	74747	Threonine--tRNA ligase OS=Streptomyces coelicolor (strain ATCC BAA-471 / A3(2) / M145) OX=100226 GN=thrS PE=3 SV=1	7.14899e+07	3.53311e+07	3.91293e+07	4.40333e+07	1.73007e+07	4.42756e+07	2.76265e+06	5.29478e+07	4.66047e+07	2.66497e+07	3.14532e+07	1.06518e+08	1.00337e+08	1.4853e+07	1.471e+07	1.07745e+08	5.45662e+07	9.09451e+07	9.01653e+08
tr|O88019|O88019_STRCO			36	34	0.280857	0.638724	4.63293	0.342854	LW298.1 24h	LW296.1 24h	74541	Transketolase OS=Streptomyces coelicolor (strain ATCC BAA-471 / A3(2) / M145) OX=100226 GN=SCO6663 PE=3 SV=1	2.20754e+07	1.94813e+07	3.38608e+07	1.61736e+07	1.09831e+07	4.3805e+06	2.88441e+06	6.61888e+06	2.05348e+07	2.14587e+07	1.97957e+07	9.18893e+07	5.13997e+07	4.08512e+06	8.36792e+07	3.02163e+07	1.8074e+07	2.5176e+07	4.82767e+08
tr|Q9R339|Q9R339_STRCO			34	34	0.282056	0.638724	5.75358	0.341983	LW298.1 24h	LW296.1 24h	47771	Citrate synthase OS=Streptomyces coelicolor (strain ATCC BAA-471 / A3(2) / M145) OX=100226 GN=SCO2736 PE=3 SV=1	3.46935e+07	3.82611e+07	1.55421e+08	2.65759e+07	6.22879e+07	1.52297e+07	1.35633e+07	9.77793e+06	6.03697e+07	7.41387e+07	5.89663e+07	2.81278e+08	3.80032e+08	2.58414e+07	7.57643e+07	8.48179e+07	3.66021e+07	1.32491e+07	1.44687e+09
tr|Q9XAC1|Q9XAC1_STRCO			36	34	0.488897	0.638724	2.4341	0.23033	LW296.1 96h	LW296.1 24h	75085	Transketolase OS=Streptomyces coelicolor (strain ATCC BAA-471 / A3(2) / M145) OX=100226 GN=SCO1935 PE=3 SV=1	4.37524e+07	9.99153e+07	1.07903e+08	5.11793e+07	6.70636e+07	1.16905e+08	9.06416e+06	4.55617e+07	6.9766e+07	8.66458e+07	8.92451e+07	1.26891e+08	1.20021e+08	7.78067e+06	2.77404e+07	1.1848e+08	5.37296e+07	8.14664e+06	1.24979e+09
sp|Q9F323|SYD_STRCO			36	33	0.359044	0.638724	91.8214	0.292787	LW298.1 96h	LW296.1 96h	66188	Aspartate--tRNA ligase OS=Streptomyces coelicolor (strain ATCC BAA-471 / A3(2) / M145) OX=100226 GN=aspS PE=3 SV=1	1.97833e+06	3.51581e+06	6.23531e+06	2.03184e+06	2.23518e+06	1.41736e+07	686316	9.815e+06	6.97146e+06	6.92166e+06	109499	1.36641e+06	268156	7.35285e+06	3.1809e+06	8.85777e+06	3.73199e+06	7.58487e+08	8.37919e+08
sp|Q9RJ61|PAFA_STRCO			33	33	0.216695	0.638724	17.9269	0.395956	LW298.1 96h	LW296.1 24h	52463	Pup--protein ligase OS=Streptomyces coelicolor (strain ATCC BAA-471 / A3(2) / M145) OX=100226 GN=pafA PE=3 SV=1	2.65593e+07	2.45161e+07	1.13108e+07	4.82731e+07	3.177e+07	4.62528e+06	4.05036e+06	1.04867e+07	1.4196e+07	4.40996e+07	1.00336e+07	8.70252e+07	1.47046e+08	1.13518e+07	3.42738e+07	6.62873e+07	2.77745e+07	4.21031e+08	1.02471e+09
tr|Q9L0I6|Q9L0I6_STRCO			34	33	0.761074	0.655025	6.56396	0.139397	LW296.1 24h	LW207.1 24h	40205	Putative inosine-5'-monophosphate dehydrogenase OS=Streptomyces coelicolor (strain ATCC BAA-471 / A3(2) / M145) OX=100226 GN=SCO4771 PE=3 SV=1	8.41946e+07	3.05011e+08	4.24584e+08	2.74695e+08	3.6269e+08	3.30055e+08	4.76622e+09	1.4791e+08	4.27547e+08	3.77584e+08	1.06533e+09	8.98396e+08	1.94943e+09	7.36827e+07	5.5766e+08	8.18932e+08	2.15763e+08	1.26672e+08	1.32064e+10
tr|Q9S2M7|Q9S2M7_STRCO			33	33	0.00134292	0.337304	24.5147	0.988303	LW298.1 24h	LW298.1 96h	100803	Putative secreted protein OS=Streptomyces coelicolor (strain ATCC BAA-471 / A3(2) / M145) OX=100226 GN=SCO2116 PE=4 SV=1	8.11742e+06	3.20766e+07	7.42413e+06	1.25948e+07	6.51965e+07	2.08586e+07	3.91803e+06	1.70592e+07	1.02569e+07	4.23374e+07	1.00193e+08	2.00134e+07	8.93732e+07	2.44364e+08	2.8493e+08	6.51331e+06	1.15636e+07	7.15968e+06	9.8395e+08
sp|Q9S2X5|SYI_STRCO			33	33	0.0830158	0.638724	13.3555	0.587732	LW298.1 96h	LW207.1 96h	117440	Isoleucine--tRNA ligase OS=Streptomyces coelicolor (strain ATCC BAA-471 / A3(2) / M145) OX=100226 GN=ileS PE=3 SV=1	3.45678e+07	2.53951e+07	2.8674e+07	1.84267e+07	3.9273e+06	4.16929e+06	3.92982e+06	5.16902e+06	2.37525e+07	2.28542e+07	1.86302e+07	3.46636e+07	4.52734e+07	2.12237e+06	6.99549e+06	7.64326e+07	1.72637e+07	2.60536e+08	6.32783e+08
tr|O86808|O86808_STRCO;tr|Q9Z539|Q9Z539_STRCO			35	32	0.317768	0.638724	3.91548	0.317642	LW298.1 24h	LW298.1 96h	195689	Histidine kinase OS=Streptomyces coelicolor (strain ATCC BAA-471 / A3(2) / M145) OX=100226 GN=SCO5748 PE=4 SV=1	3.33004e+06	5.2084e+06	2.6224e+06	5.60591e+06	2.54693e+06	1.14437e+07	4.83238e+06	1.55584e+07	4.40178e+06	7.59133e+06	1.81122e+06	619671	9.12941e+06	1.94432e+07	1.59002e+06	932849	6.57022e+06	200359	1.03438e+08
tr|Q9RI31|Q9RI31_STRCO;tr|O86716|O86716_STRCO			34	32	0.372818	0.638724	164.845	0.285144	LW298.1 96h	LW296.1 96h	58162	Nitrate reductase beta chain NarH2 OS=Streptomyces coelicolor (strain ATCC BAA-471 / A3(2) / M145) OX=100226 GN=SCO0217 PE=4 SV=1	9.51921e+06	4.9263e+06	6.99627e+06	4.90104e+06	1.08e+06	4.08448e+07	694082	2.1672e+07	1.03914e+07	1.29578e+07	284178	1.09782e+06	317712	2.34897e+07	2.59933e+06	1.23847e+07	9.65315e+06	2.34181e+09	2.50562e+09
tr|Q8CJR6|Q8CJR6_STRCO;sp|Q9FC33|RHO_STRCO			33	32	0.135749	0.638724	14.8298	0.491124	LW298.1 96h	LW207.1 96h	75190	Transcription termination factor Rho OS=Streptomyces coelicolor (strain ATCC BAA-471 / A3(2) / M145) OX=100226 GN=rho PE=3 SV=1	4.33385e+07	1.79308e+07	4.09028e+06	1.07981e+07	5.973e+06	2.0233e+06	526550	1.76942e+07	2.16915e+07	2.23902e+07	5.21383e+07	6.3008e+07	2.79024e+07	8.48207e+06	4.04833e+07	7.41455e+07	1.78116e+07	1.8676e+08	6.17187e+08
sp|Q9F314|TIG_STRCO			32	32	0.936265	0.687814	2.79831	0.0884876	LW207.1 24h	LW207.1 96h	51137	Trigger factor OS=Streptomyces coelicolor (strain ATCC BAA-471 / A3(2) / M145) OX=100226 GN=tig PE=3 SV=1	1.5067e+07	6.50213e+06	1.89524e+08	2.69102e+07	2.2871e+07	2.56547e+07	5.18724e+06	5.60307e+07	3.90304e+07	2.64242e+07	4.56701e+07	1.22297e+08	2.13553e+07	9.46805e+07	9.61964e+06	1.0356e+08	5.11817e+07	1.1434e+07	8.72999e+08
tr|Q9S2J5|Q9S2J5_STRCO			31	31	0.0312121	0.638724	26.6859	0.756403	LW298.1 24h	LW296.1 24h	43534	Putative branched chain amino acid binding protein OS=Streptomyces coelicolor (strain ATCC BAA-471 / A3(2) / M145) OX=100226 GN=SCO2008 PE=4 SV=1	3.32353e+07	6.6864e+07	3.89225e+06	1.26161e+08	2.11004e+08	2.22864e+08	8.19856e+06	5.37356e+07	1.59571e+07	5.03699e+07	3.53897e+08	2.40716e+07	4.37737e+08	4.96567e+08	1.14429e+09	4.49002e+07	1.69987e+08	2.99898e+06	3.46673e+09
sp|Q9X909|TOP1_STRCO			31	31	0.780814	0.658299	28.432	0.133799	LW298.1 96h	LW296.1 96h	103522	DNA topoisomerase 1 OS=Streptomyces coelicolor (strain ATCC BAA-471 / A3(2) / M145) OX=100226 GN=topA PE=3 SV=1	2.82163e+06	1.32331e+07	4.94872e+07	9.33682e+06	2.01516e+07	3.14527e+07	1.89088e+06	3.09145e+07	8.41601e+06	3.18491e+07	2.82477e+06	2.08199e+06	4.11784e+06	4.605e+07	4.2796e+06	5.0479e+06	1.04534e+07	1.02954e+09	1.30395e+09
tr|Q9RK35|Q9RK35_STRCO			31	31	0.0962962	0.638724	10.2776	0.559155	LW296.1 24h	LW298.1 24h	49783	Putative ferredoxin/ferredoxin-NADP reductase (Putative secreted protein) OS=Streptomyces coelicolor (strain ATCC BAA-471 / A3(2) / M145) OX=100226 GN=SCO0681 PE=3 SV=1	1.8513e+07	2.19691e+07	1.69889e+07	1.65884e+07	4.17181e+06	5.08694e+07	1.11284e+08	1.77265e+07	5.81137e+07	5.30391e+07	9.60043e+07	2.92039e+07	1.25317e+07	3.92358e+06	1.7516e+06	5.81082e+07	1.77247e+07	2.62071e+06	5.91132e+08
tr|Q9RK08|Q9RK08_STRCO			31	31	0.101204	0.638724	4.80707	0.549457	LW296.1 96h	LW298.1 24h	50048	L-lysine N6-monooxygenase MbtG OS=Streptomyces coelicolor (strain ATCC BAA-471 / A3(2) / M145) OX=100226 GN=SCO0498 PE=4 SV=1	1.54792e+07	1.63713e+07	9.07487e+06	2.42598e+07	4.58071e+06	2.62603e+07	2.1072e+07	1.42873e+07	2.83871e+07	3.2957e+07	2.59816e+07	5.68254e+07	1.85777e+07	3.0363e+06	2.46805e+06	7.4392e+07	2.70968e+07	1.04353e+07	4.11543e+08
tr|Q9KZ09|Q9KZ09_STRCO;tr|Q9KZE3|Q9KZE3_STRCO			31	31	0.720759	0.64999	2.90622	0.151045	LW296.1 96h	LW207.1 96h	63571	Alpha-glucosidase OS=Streptomyces coelicolor (strain ATCC BAA-471 / A3(2) / M145) OX=100226 GN=SCO2228 PE=3 SV=1	2.24629e+07	8.89335e+07	5.28194e+07	5.36869e+07	1.11659e+07	1.95094e+07	3.58053e+07	3.85508e+07	4.72612e+07	5.07578e+07	2.9687e+07	1.6473e+08	3.55819e+07	9.38698e+07	9.94774e+06	9.04666e+07	4.9248e+07	1.83964e+07	9.1288e+08
tr|Q9ZBG2|Q9ZBG2_STRCO			31	31	0.361736	0.638724	3.81175	0.29127	LW298.1 24h	LW207.1 24h	58431	Putative substrate binding protein OS=Streptomyces coelicolor (strain ATCC BAA-471 / A3(2) / M145) OX=100226 GN=SCO6451 PE=3 SV=1	9.47677e+07	8.83077e+06	6.95034e+06	5.99384e+07	6.12232e+07	8.68388e+07	1.57616e+07	5.74467e+07	5.13912e+07	5.97845e+07	1.99733e+07	6.78086e+07	2.27176e+08	1.62757e+08	3.14516e+07	5.55878e+07	5.6518e+07	4.60314e+06	1.12881e+09
tr|Q9RJY8|Q9RJY8_STRCO			31	31	0.141692	0.638724	6.43504	0.482492	LW298.1 24h	LW298.1 96h	185293	Uncharacterized protein OS=Streptomyces coelicolor (strain ATCC BAA-471 / A3(2) / M145) OX=100226 GN=SCO1182 PE=4 SV=1	6.04934e+06	6.53713e+06	2.15259e+06	3.91876e+06	1.67101e+06	1.04287e+07	2.92916e+06	1.86333e+07	8.01208e+06	7.05704e+06	1.71518e+06	357104	6.26281e+06	3.70168e+07	2.40496e+06	105176	6.97864e+06	15527.4	1.22245e+08
sp|Q9L2H9|SYG_STRCO			31	31	0.901981	0.678296	3.67412	0.0992982	LW296.1 96h	LW298.1 24h	52806	Glycine--tRNA ligase OS=Streptomyces coelicolor (strain ATCC BAA-471 / A3(2) / M145) OX=100226 GN=glyQS PE=3 SV=1	3.98525e+07	7.16647e+07	6.60915e+07	3.43094e+07	8.73698e+06	7.80772e+07	781498	1.01572e+08	9.38871e+07	5.1245e+07	2.43635e+08	2.00591e+07	4.5308e+07	3.44531e+07	5.95731e+06	1.19229e+08	8.36551e+07	5.59682e+06	1.10411e+09
sp|P15106|GLN1B_STRCO			31	31	0.670156	0.644032	2.76909	0.166257	LW296.1 96h	LW207.1 96h	52592	Glutamine synthetase OS=Streptomyces coelicolor (strain ATCC BAA-471 / A3(2) / M145) OX=100226 GN=glnA PE=3 SV=1	1.16669e+08	7.6795e+07	1.3686e+08	8.25953e+07	9.89133e+07	8.18995e+07	4.91632e+07	3.98774e+07	1.96033e+08	1.99791e+08	6.2426e+07	4.67183e+08	2.51063e+08	2.54374e+08	5.30517e+07	3.12097e+08	1.2417e+08	6.59063e+07	2.66887e+09
sp|Q8CJV9|CLPB_STRCO			32	31	0.0273467	0.637248	13.9368	0.775894	LW298.1 24h	LW296.1 24h	94380	Chaperone protein ClpB OS=Streptomyces coelicolor (strain ATCC BAA-471 / A3(2) / M145) OX=100226 GN=clpB PE=3 SV=1	4.72757e+06	1.2196e+07	2.5615e+06	8.2216e+06	8.88221e+06	6.29294e+06	1.20574e+06	1.09146e+07	7.25076e+06	2.1903e+07	6.9288e+06	5.69478e+07	1.81488e+07	7.50301e+07	1.76793e+08	1.5141e+07	9.79693e+06	7.76751e+06	4.50709e+08
sp|Q9L1I2|Y2594_STRCO			30	30	0.863603	0.676406	2.69635	0.110496	LW296.1 96h	LW207.1 96h	67745	Exopolysaccharide phosphotransferase SCO2594 OS=Streptomyces coelicolor (strain ATCC BAA-471 / A3(2) / M145) OX=100226 GN=SCO2594 PE=3 SV=1	1.03708e+07	2.59617e+07	1.44965e+07	1.61807e+07	2.05474e+06	7.66996e+06	2.1533e+06	2.18957e+07	2.90358e+07	1.30084e+07	3.52264e+07	2.16151e+07	9.9093e+06	5.73396e+07	922545	4.01634e+07	2.15082e+07	2.81173e+06	3.32324e+08
tr|Q9KZ91|Q9KZ91_STRCO			30	30	0.185164	0.638724	112.385	0.428125	LW298.1 24h	LW296.1 24h	29853	Fumarate reductase iron-sulfur subunit OS=Streptomyces coelicolor (strain ATCC BAA-471 / A3(2) / M145) OX=100226 GN=SCO4855 PE=3 SV=1	2.23837e+07	4.30281e+07	1.00411e+06	3.21339e+07	8.61464e+07	2.07883e+07	1.46608e+06	1.17218e+07	1.28783e+07	2.08705e+07	5.16311e+07	4.66269e+07	2.04501e+08	1.09735e+07	2.71397e+09	3.41113e+07	1.75554e+07	4.89235e+07	3.38071e+09
tr|Q8CJR4|Q8CJR4_STRCO			31	30	0.642733	0.642033	8.42438	0.174866	LW298.1 96h	LW207.1 24h	96612	Glycogen phosphorylase OS=Streptomyces coelicolor (strain ATCC BAA-471 / A3(2) / M145) OX=100226 GN=SCO5444 PE=3 SV=1	4.77422e+06	2.39173e+06	5.73567e+06	5.20909e+06	1.30629e+07	2.09972e+07	4.39443e+07	1.72955e+06	2.18439e+06	1.17146e+07	4.88208e+06	1.76086e+07	3.44914e+07	2.32189e+07	9.58842e+06	4.94518e+06	2.91064e+06	1.00832e+08	3.10221e+08
sp|Q9KY56|SUCC1_STRCO			31	30	0.133664	0.638724	7.9507	0.494236	LW298.1 24h	LW207.1 96h	41634	Succinate--CoA ligase [ADP-forming] subunit beta 1 OS=Streptomyces coelicolor (strain ATCC BAA-471 / A3(2) / M145) OX=100226 GN=sucC1 PE=3 SV=1	3.94553e+07	3.8143e+07	1.20768e+08	3.43919e+07	2.95872e+07	3.18066e+07	9.97756e+07	4.36669e+07	3.81585e+07	5.20814e+07	4.55914e+07	1.89726e+08	6.44697e+07	1.25174e+08	5.71919e+08	7.70068e+07	2.70939e+07	2.19542e+07	1.65077e+09
tr|Q9Z564|Q9Z564_STRCO			31	30	0.158655	0.638724	10.0955	0.4596	LW296.1 24h	LW298.1 96h	55184	D-3-phosphoglycerate dehydrogenase OS=Streptomyces coelicolor (strain ATCC BAA-471 / A3(2) / M145) OX=100226 GN=SCO5515 PE=3 SV=1	1.0034e+08	5.44141e+07	8.83066e+07	2.06629e+07	1.76614e+07	2.54508e+07	3.44433e+08	8.95675e+07	7.42679e+07	8.98547e+07	1.24864e+07	2.20017e+07	4.65042e+06	2.44726e+08	3.93804e+07	5.99964e+06	2.63051e+07	1.80413e+07	1.27855e+09
sp|Q9RJ58|ARC_STRCO			31	30	0.714251	0.649688	2.40113	0.15296	LW207.1 96h	LW207.1 24h	65248	Proteasome-associated ATPase OS=Streptomyces coelicolor (strain ATCC BAA-471 / A3(2) / M145) OX=100226 GN=arc PE=3 SV=1	3.75425e+07	1.32608e+07	1.06642e+06	2.4153e+07	3.55573e+07	6.48354e+07	5.69655e+07	2.24469e+07	1.85547e+07	2.73132e+07	5.26641e+07	6.77821e+06	4.7696e+07	5.06813e+07	9.0935e+06	5.68045e+07	3.11933e+07	991982	5.57599e+08
sp|Q9RDL5|SYL_STRCO			29	29	0.620655	0.640584	2.56943	0.182019	LW298.1 24h	LW207.1 96h	107347	Leucine--tRNA ligase OS=Streptomyces coelicolor (strain ATCC BAA-471 / A3(2) / M145) OX=100226 GN=leuS PE=3 SV=1	1.40785e+07	2.52323e+07	1.88135e+07	8.45007e+06	1.35747e+07	4.02328e+06	2.64866e+07	2.64527e+06	1.18765e+07	1.98082e+07	9.67551e+06	3.31101e+07	6.1237e+07	1.72413e+06	3.96755e+06	2.31948e+07	3.4066e+06	1.00186e+06	2.82307e+08
tr|Q9RK53|Q9RK53_STRCO			30	29	0.269971	0.638724	42.2912	0.35094	LW298.1 24h	LW207.1 24h	83946	Putative secreted protein OS=Streptomyces coelicolor (strain ATCC BAA-471 / A3(2) / M145) OX=100226 GN=SCO0324 PE=4 SV=1	161247	2.74375e+06	67961.1	3.08527e+06	76525.8	1.88876e+07	1.08983e+07	2.71104e+06	235428	4.27452e+06	6.93614e+06	4.50453e+07	4.09401e+06	2.42334e+06	1.19213e+08	5.13125e+06	2.03507e+06	9.74495e+07	3.25469e+08
tr|Q9KZM8|Q9KZM8_STRCO			30	29	0.557565	0.638724	4.74687	0.203791	LW296.1 96h	LW207.1 96h	108821	Uncharacterized protein OS=Streptomyces coelicolor (strain ATCC BAA-471 / A3(2) / M145) OX=100226 GN=SCO1404 PE=4 SV=1	8.23342e+06	9.73064e+06	2.1933e+06	5.62853e+06	745357	3.4723e+06	1.78323e+07	2.45061e+06	7.17011e+06	7.34535e+06	2.76249e+07	1.17684e+07	3.20088e+06	3.84727e+07	1.37365e+06	6.62799e+06	7.05761e+06	107509	1.61035e+08
sp|Q9L0D7|RL2_STRCO			30	29	0.169658	0.638724	4.46132	0.445963	LW296.1 24h	LW298.1 96h	30589	50S ribosomal protein L2 OS=Streptomyces coelicolor (strain ATCC BAA-471 / A3(2) / M145) OX=100226 GN=rplB PE=3 SV=1	2.23984e+08	2.61681e+08	9.78983e+07	1.62126e+08	6.59085e+07	1.77986e+08	1.74946e+08	7.38884e+08	2.70759e+08	3.79285e+08	6.23404e+07	1.19794e+07	4.28537e+07	5.94011e+08	3.61718e+07	1.90639e+06	2.62839e+08	779250	3.56634e+09
tr|Q9AK45|Q9AK45_STRCO			29	29	0.87714	0.676905	2.47547	0.10661	LW296.1 24h	LW296.1 96h	34716	Putative polysaccharide biosynthesis related protein OS=Streptomyces coelicolor (strain ATCC BAA-471 / A3(2) / M145) OX=100226 GN=SCO4881 PE=4 SV=1	1.13329e+07	2.80444e+08	1.03412e+07	1.40298e+08	1.29538e+07	1.78894e+08	2.63499e+08	3.1624e+08	1.77219e+07	6.76834e+07	1.55173e+08	1.84968e+07	3.17329e+07	3.58501e+08	7.60143e+06	1.48757e+08	2.84867e+08	4.02354e+07	2.34477e+09
tr|Q9X8T5|Q9X8T5_STRCO			29	29	0.0221651	0.594016	14.1225	0.804997	LW298.1 96h	LW207.1 96h	39433	Uncharacterized protein OS=Streptomyces coelicolor (strain ATCC BAA-471 / A3(2) / M145) OX=100226 GN=SCO3899 PE=3 SV=1	9.40501e+07	1.16478e+08	1.69562e+08	7.32742e+07	1.89361e+07	1.08368e+07	6.41868e+07	6.57953e+07	1.00441e+08	1.37158e+08	1.60414e+08	5.15979e+08	9.95842e+07	9.62162e+06	1.6384e+07	2.19352e+08	8.31158e+07	1.15282e+09	3.10798e+09
sp|Q9K4D6|ATPD_STRCO			29	29	0.462563	0.638724	2.24657	0.241504	LW298.1 24h	LW207.1 24h	29165	ATP synthase subunit delta OS=Streptomyces coelicolor (strain ATCC BAA-471 / A3(2) / M145) OX=100226 GN=atpH PE=3 SV=1	1.88622e+08	1.06155e+08	8.76583e+07	1.34466e+08	2.68705e+08	9.32128e+07	7.13673e+07	1.16662e+08	1.97752e+08	2.06594e+08	1.79069e+08	3.20391e+08	4.40601e+08	3.09478e+08	1.09089e+08	2.87456e+08	1.32528e+08	6.7186e+07	3.31699e+09
sp|Q9KXR6|CARB_STRCO			31	29	0.490705	0.638724	3.99754	0.229586	LW296.1 96h	LW207.1 96h	118349	Carbamoyl-phosphate synthase large chain OS=Streptomyces coelicolor (strain ATCC BAA-471 / A3(2) / M145) OX=100226 GN=carB PE=3 SV=1	1.67851e+07	1.83186e+07	3.89187e+07	1.19106e+07	6.59413e+06	1.37667e+06	5.20151e+06	3.95574e+06	1.31788e+07	2.66472e+07	1.99728e+06	5.08321e+07	1.94952e+07	1.68911e+06	3.32452e+06	3.35908e+07	8.55718e+06	3.69098e+06	2.66064e+08
sp|P40175|EFTU3_STRCO			29	28	4.46242e-05	0.0350981	720.91	0.99999	LW298.1 24h	LW298.1 96h	41651	Elongation factor Tu-3 OS=Streptomyces coelicolor (strain ATCC BAA-471 / A3(2) / M145) OX=100226 GN=tuf3 PE=3 SV=2	4.75484e+06	4.32771e+06	3.18822e+06	4.33518e+07	2.35518e+08	2.76691e+08	9.80385e+06	1.50154e+07	3.35686e+06	7.64548e+07	2.07005e+08	1.15361e+08	1.87071e+08	6.04298e+09	2.15015e+09	799290	7.2807e+06	3.54447e+06	9.38665e+09
sp|Q9KZM1|SAHH_STRCO			28	28	0.224965	0.638724	89.9733	0.388285	LW298.1 96h	LW207.1 96h	53249	Adenosylhomocysteinase OS=Streptomyces coelicolor (strain ATCC BAA-471 / A3(2) / M145) OX=100226 GN=ahcY PE=3 SV=1	3.21366e+07	1.42951e+07	1.88986e+07	9.32047e+06	2.61566e+06	7.59002e+06	1.04349e+07	6.28292e+06	1.31693e+07	7.93814e+06	7.74776e+06	3.53828e+07	2.36475e+07	3.66881e+06	5.64456e+06	2.77284e+07	1.05405e+07	1.71856e+09	1.95561e+09
tr|O50503|O50503_STRCO			28	28	0.16203	0.638724	8.53036	0.455323	LW298.1 24h	LW207.1 24h	39394	Solute-binding protein OS=Streptomyces coelicolor (strain ATCC BAA-471 / A3(2) / M145) OX=100226 GN=SCO6009 PE=4 SV=1	2.7301e+07	3.03146e+07	8.88635e+06	3.21409e+07	1.81662e+07	7.12416e+07	2.90876e+06	4.43748e+07	2.41315e+07	7.30661e+07	1.57172e+08	2.0832e+08	5.10602e+07	4.77755e+08	3.847e+07	2.30622e+07	3.43448e+07	3.64363e+08	1.68708e+09
sp|Q9Z585|DNLJ1_STRCO			29	28	0.0638955	0.638724	15.2901	0.636545	LW298.1 24h	LW296.1 24h	80865	DNA ligase 1 OS=Streptomyces coelicolor (strain ATCC BAA-471 / A3(2) / M145) OX=100226 GN=ligA1 PE=3 SV=1	5.87104e+06	8.23463e+06	1.79246e+06	5.36894e+06	6.63297e+06	7.82212e+06	1.01873e+06	3.33727e+06	5.79808e+06	2.7001e+06	2.10745e+06	1.51791e+07	1.18944e+07	2.68121e+07	1.16551e+08	1.0243e+07	7.9926e+06	1.9344e+06	2.4129e+08
tr|Q8CJX4|Q8CJX4_STRCO			29	28	0.146588	0.638724	15.9979	0.47563	LW298.1 24h	LW298.1 96h	102676	Putative penicillin acylase OS=Streptomyces coelicolor (strain ATCC BAA-471 / A3(2) / M145) OX=100226 GN=SCO3184 PE=3 SV=1	5.1301e+06	1.04349e+07	4.91004e+06	7.39605e+06	6.97256e+06	1.53205e+07	6.86566e+06	1.25721e+07	6.81352e+06	2.70539e+06	4.0438e+07	2.60139e+06	7.01575e+06	8.68029e+07	9.05284e+07	3.9313e+06	7.12412e+06	467795	3.18031e+08
sp|P35886|GYRB_STRCO			29	28	0.12572	0.638724	15.6486	0.506519	LW298.1 96h	LW207.1 96h	75532	DNA gyrase subunit B OS=Streptomyces coelicolor (strain ATCC BAA-471 / A3(2) / M145) OX=100226 GN=gyrB PE=3 SV=1	2.64478e+07	2.43671e+07	2.50838e+07	8.28928e+06	1.13344e+07	3.92237e+06	472425	1.27408e+07	1.6878e+07	2.55279e+07	1.05438e+08	2.17761e+07	2.6952e+07	1.45758e+06	4.25798e+06	5.7536e+07	1.15442e+07	2.99383e+08	6.83409e+08
tr|O50510|O50510_STRCO			29	28	0.29688	0.638724	16.4379	0.331517	LW298.1 24h	LW207.1 24h	88928	DNA topoisomerase (ATP-hydrolyzing) OS=Streptomyces coelicolor (strain ATCC BAA-471 / A3(2) / M145) OX=100226 GN=SCO5836 PE=3 SV=1	6.98129e+06	8.48068e+06	3.54607e+06	7.72777e+06	3.52866e+06	1.68902e+07	836896	1.35308e+07	7.02522e+06	1.26788e+07	3.02875e+06	3.62646e+06	6.8978e+06	2.27063e+07	2.82849e+08	2.43094e+06	8.09032e+06	9.85149e+06	4.20708e+08
sp|Q9L0Y3|METK_STRCO			28	28	0.58699	0.638724	2.83756	0.19337	LW296.1 96h	LW296.1 24h	43547	S-adenosylmethionine synthase OS=Streptomyces coelicolor (strain ATCC BAA-471 / A3(2) / M145) OX=100226 GN=metK PE=3 SV=1	9.7821e+07	2.37829e+07	6.1726e+07	2.33719e+07	8.09063e+07	6.10443e+07	4.77125e+07	6.65292e+06	5.96853e+07	5.97977e+07	8.3139e+07	1.80689e+08	1.09339e+08	4.2522e+06	3.35176e+07	9.80827e+07	2.01369e+07	6.03993e+06	1.0577e+09
tr|Q93IU4|Q93IU4_STRCO			27	27	0.600203	0.640584	4.34093	0.188847	LW207.1 24h	LW207.1 96h	69858	50S ribosomal subunit assembly factor BipA OS=Streptomyces coelicolor (strain ATCC BAA-471 / A3(2) / M145) OX=100226 GN=bipA PE=3 SV=1	2.47434e+07	2.52057e+07	1.23459e+08	1.60255e+07	1.38311e+07	1.00907e+07	1.10313e+07	3.15031e+07	3.73421e+07	3.41936e+07	2.81137e+07	1.39089e+07	2.13178e+07	5.26618e+07	3.88437e+06	3.57851e+07	2.74955e+07	8.93857e+06	5.19532e+08
tr|Q9RJK9|Q9RJK9_STRCO			28	27	0.550888	0.638724	48.9169	0.206228	LW298.1 24h	LW207.1 24h	55139	Catalase OS=Streptomyces coelicolor (strain ATCC BAA-471 / A3(2) / M145) OX=100226 GN=SCO0379 PE=3 SV=1	1.18505e+07	4.12065e+06	6.29006e+06	7.91089e+06	7.01983e+07	4.05437e+06	2.38653e+08	3.76717e+06	3.55326e+06	1.53421e+07	2.19971e+06	5.23779e+07	9.17939e+07	6.03539e+06	9.91122e+08	1.6447e+07	5.28464e+06	3.96319e+06	1.53496e+09
tr|Q9S2Q5|Q9S2Q5_STRCO;tr|Q9FC63|Q9FC63_STRCO			27	27	0.742565	0.651568	2.74086	0.144703	LW298.1 24h	LW298.1 96h	59000	Dihydrolipoamide acetyltransferase component of pyruvate dehydrogenase complex OS=Streptomyces coelicolor (strain ATCC BAA-471 / A3(2) / M145) OX=100226 GN=SCO2181 PE=3 SV=1	1.40089e+08	1.25981e+08	1.92529e+08	4.98548e+07	1.45957e+08	1.31774e+08	1.64284e+07	1.51933e+08	1.58502e+08	2.34685e+08	5.72962e+07	3.93251e+07	5.92359e+07	4.16122e+08	1.83588e+07	9.30733e+07	8.26948e+07	4.36385e+06	2.1182e+09
tr|Q9RI46|Q9RI46_STRCO			27	27	0.204195	0.638724	7.28035	0.408121	LW298.1 96h	LW207.1 96h	32237	Uncharacterized protein OS=Streptomyces coelicolor (strain ATCC BAA-471 / A3(2) / M145) OX=100226 GN=SCO0200 PE=3 SV=1	1.80722e+08	1.73479e+07	1.43179e+08	5.02284e+07	5.5332e+07	6.09948e+07	7.45926e+07	4.35524e+07	7.17737e+07	1.5546e+08	1.22412e+08	3.57033e+08	1.42092e+08	2.57132e+07	1.33493e+07	2.40099e+08	5.56376e+07	9.16843e+08	2.72636e+09
tr|Q93JF4|Q93JF4_STRCO			29	27	0.313412	0.638724	186.989	0.320457	LW298.1 24h	LW207.1 24h	93256	Putative phosphatase OS=Streptomyces coelicolor (strain ATCC BAA-471 / A3(2) / M145) OX=100226 GN=SCO5973 PE=4 SV=1	55234	456895	148849	481985	710015	1.96547e+06	2.51756e+07	926351	329746	4.95427e+06	1.60756e+06	477340	172887	1.63762e+07	1.07046e+08	79663.5	726423	2.36836e+06	1.64059e+08
tr|Q9L1Z8|Q9L1Z8_STRCO			27	27	0.0594518	0.638724	46.0123	0.649576	LW296.1 24h	LW296.1 96h	114461	Putative serine protease (Putative secreted protein) OS=Streptomyces coelicolor (strain ATCC BAA-471 / A3(2) / M145) OX=100226 GN=SCO2637 PE=3 SV=1	2.58157e+07	3.69196e+06	2.63871e+06	5.50604e+06	2.40326e+07	1.62514e+07	2.47403e+08	5.11114e+06	5.67314e+06	1.04594e+06	3.92928e+06	636058	1.40927e+07	9.85504e+07	1.45537e+08	132380	1.71717e+07	133848	6.17354e+08
sp|Q9X928|ACSA_STRCO			28	27	0.246178	0.638724	5.2009	0.369827	LW296.1 96h	LW207.1 24h	71172	Acetyl-coenzyme A synthetase OS=Streptomyces coelicolor (strain ATCC BAA-471 / A3(2) / M145) OX=100226 GN=acsA PE=3 SV=1	2.67884e+06	9.631e+06	6.57526e+06	8.98635e+06	8.32696e+06	6.96318e+06	8.36026e+06	8.61585e+06	7.31981e+06	3.37112e+07	1.17811e+07	5.27273e+07	2.69364e+07	3.14408e+07	3.09818e+06	1.2341e+07	9.18199e+06	726046	2.49402e+08
sp|P0A3Z1|AMPP1_STRCO			28	27	0.922395	0.683835	1.94169	0.0930035	LW207.1 96h	LW298.1 96h	54186	Xaa-Pro aminopeptidase 1 OS=Streptomyces coelicolor (strain ATCC BAA-471 / A3(2) / M145) OX=100226 GN=pepPI PE=3 SV=2	8.38576e+07	1.02515e+07	2.36065e+07	1.17568e+07	2.16725e+07	8.53491e+07	1.15375e+07	1.46341e+07	5.30953e+07	2.98212e+07	3.07266e+07	6.26244e+06	1.8123e+07	8.17044e+07	4.81296e+06	3.9388e+07	2.04089e+07	1.37576e+06	5.48384e+08
tr|O86823|O86823_STRCO			28	27	0.641822	0.642033	6.77743	0.175156	LW298.1 24h	LW296.1 24h	46792	Putative 4-aminobutyrate aminotransferase OS=Streptomyces coelicolor (strain ATCC BAA-471 / A3(2) / M145) OX=100226 GN=SCO5676 PE=3 SV=1	2.61711e+07	8.56865e+06	9.68403e+07	8.53209e+06	6.63971e+07	1.93935e+06	2.86188e+06	7.01682e+06	1.32135e+07	1.78492e+07	1.46904e+07	6.76001e+07	6.51298e+07	823417	9.05527e+07	1.92837e+07	6.75716e+06	395089	5.14623e+08
tr|Q9X9W7|Q9X9W7_STRCO			26	26	0.113818	0.638724	17.1007	0.526322	LW298.1 24h	LW207.1 24h	58637	Uncharacterized protein OS=Streptomyces coelicolor (strain ATCC BAA-471 / A3(2) / M145) OX=100226 GN=SCO1905 PE=3 SV=1	2.07379e+06	5.69681e+06	3.26004e+06	1.20907e+07	2.10702e+07	4.04637e+06	1.84994e+07	1.0565e+06	2.46935e+06	1.96605e+07	4.90651e+07	7.06084e+07	1.05561e+08	2.47953e+06	8.05911e+07	1.37261e+07	2.93948e+06	7.30988e+06	4.22204e+08
tr|Q9X8J9|Q9X8J9_STRCO			27	26	0.646693	0.642036	25.8051	0.173604	LW298.1 96h	LW296.1 24h	52049	Putative aldehyde dehydrogenase OS=Streptomyces coelicolor (strain ATCC BAA-471 / A3(2) / M145) OX=100226 GN=SCO3420 PE=3 SV=1	1.71849e+07	2.59993e+06	6.25869e+06	2.7157e+06	7.74997e+06	3.72804e+06	3.31905e+06	1.93687e+06	5.76626e+06	3.39068e+06	1.12934e+07	2.48736e+06	2.3209e+07	487888	5.28058e+06	1.36317e+07	2.32608e+06	2.68471e+08	3.81837e+08
sp|Q9L0E0|RL3_STRCO			26	26	0.353253	0.638724	15.0779	0.296091	LW298.1 24h	LW207.1 96h	22812	50S ribosomal protein L3 OS=Streptomyces coelicolor (strain ATCC BAA-471 / A3(2) / M145) OX=100226 GN=rplC PE=3 SV=1	2.53603e+07	2.59353e+08	1.35427e+08	2.11475e+08	5.7915e+07	1.02556e+08	2.67788e+08	4.85561e+08	2.89194e+08	1.50597e+08	2.62963e+08	2.80654e+08	1.27888e+08	2.14988e+08	5.26529e+09	5.17635e+08	2.02785e+08	2.19247e+08	9.07668e+09
tr|Q9KZV9|Q9KZV9_STRCO			26	26	0.69491	0.649253	21.6832	0.158718	LW298.1 96h	LW298.1 24h	38302	Phosphate-binding protein PstS OS=Streptomyces coelicolor (strain ATCC BAA-471 / A3(2) / M145) OX=100226 GN=SCO4142 PE=3 SV=1	1.44565e+08	1.09478e+08	3.93661e+09	4.808e+07	3.65384e+07	3.75594e+08	3.23413e+09	5.824e+07	9.69469e+07	8.3576e+07	7.98431e+07	1.72934e+08	1.06603e+08	8.62418e+06	1.93097e+08	8.91128e+07	7.48055e+07	6.52154e+09	1.53703e+10
sp|Q9KXP9|SYA_STRCO			27	26	0.467224	0.638724	8.22789	0.23948	LW298.1 24h	LW298.1 96h	96069	Alanine--tRNA ligase OS=Streptomyces coelicolor (strain ATCC BAA-471 / A3(2) / M145) OX=100226 GN=alaS PE=3 SV=1	5.60848e+06	9.15637e+06	1.69077e+07	4.21215e+06	6.13632e+06	1.07055e+07	6.18308e+06	1.86593e+07	1.39998e+07	1.69184e+07	2.0468e+06	837628	3.216e+06	8.51439e+07	1.67517e+06	3.58498e+06	7.33343e+06	24258.7	2.12349e+08
tr|Q9KZP4|Q9KZP4_STRCO;tr|Q9KZG5|Q9KZG5_STRCO			26	26	0.727248	0.651568	2.29233	0.149146	LW298.1 96h	LW296.1 24h	89724	Putative mannose-1-phosphate guanyltransferase OS=Streptomyces coelicolor (strain ATCC BAA-471 / A3(2) / M145) OX=100226 GN=SCO1388 PE=3 SV=1	3.99162e+07	1.65222e+07	5.54453e+07	2.19835e+07	5.0821e+07	3.59938e+06	5.0855e+07	2.46754e+06	1.8341e+07	2.47843e+07	1.73688e+07	1.17692e+08	1.10849e+08	2.74223e+06	1.53376e+07	6.54596e+07	2.49535e+07	7.38634e+07	7.13002e+08
sp|Q9K4D4|ATPG_STRCO			27	26	0.0608258	0.638724	14.5962	0.645466	LW298.1 96h	LW296.1 24h	32969	ATP synthase gamma chain OS=Streptomyces coelicolor (strain ATCC BAA-471 / A3(2) / M145) OX=100226 GN=atpG PE=3 SV=1	8.6906e+07	6.43403e+07	2.06923e+07	5.93484e+07	1.23803e+08	6.57888e+07	3.5782e+06	2.86311e+07	4.59933e+07	1.32406e+08	1.85084e+08	1.28477e+08	1.05581e+08	1.07768e+08	8.17472e+08	1.44014e+08	5.99757e+07	9.37475e+08	3.11733e+09
sp|O31213|EFTS_STRCO			27	26	0.720636	0.64999	2.66635	0.151081	LW296.1 96h	LW298.1 96h	29944	Elongation factor Ts OS=Streptomyces coelicolor (strain ATCC BAA-471 / A3(2) / M145) OX=100226 GN=tsf PE=3 SV=3	5.41291e+07	5.09579e+07	3.69059e+08	5.0821e+07	1.79041e+08	4.434e+07	4.25096e+08	5.06796e+07	9.17425e+07	1.02095e+08	1.18796e+08	4.07769e+08	1.89703e+08	2.34291e+08	6.38554e+07	1.54321e+08	5.54157e+07	2.6039e+07	2.66815e+09
tr|Q9L065|Q9L065_STRCO			28	26	0.921568	0.683483	1.89224	0.0932655	LW298.1 96h	LW298.1 24h	66361	Glutamine--fructose-6-phosphate aminotransferase [isomerizing] OS=Streptomyces coelicolor (strain ATCC BAA-471 / A3(2) / M145) OX=100226 GN=glmS PE=3 SV=1	9.89654e+06	3.48613e+07	1.54545e+07	3.1353e+07	3.8483e+06	1.62293e+07	3.19976e+06	3.21187e+07	1.59161e+07	2.66628e+07	2.61773e+07	2.80974e+07	1.9724e+07	2.19645e+07	3.02954e+06	4.89868e+07	3.38423e+07	1.78801e+06	3.7315e+08
tr|O88016|O88016_STRCO			28	25	0.906412	0.678985	1.78614	0.0979593	LW296.1 96h	LW207.1 96h	33897	Uncharacterized protein OS=Streptomyces coelicolor (strain ATCC BAA-471 / A3(2) / M145) OX=100226 GN=SCO6660 PE=4 SV=1	1.38106e+08	3.16582e+07	2.43559e+07	4.1187e+07	2.41921e+07	8.17198e+07	5.0993e+07	5.10634e+07	6.46282e+07	1.17235e+08	3.94246e+07	1.0608e+08	5.80917e+07	9.70469e+07	1.31153e+07	1.29935e+08	4.6021e+07	6.76299e+06	1.12162e+09
tr|Q9X8I4|Q9X8I4_STRCO			27	25	0.789892	0.662746	3.41681	0.13124	LW296.1 96h	LW207.1 96h	72048	ATP-dependent zinc metalloprotease FtsH OS=Streptomyces coelicolor (strain ATCC BAA-471 / A3(2) / M145) OX=100226 GN=ftsH PE=3 SV=1	2.26289e+07	2.7157e+07	4.28715e+07	2.14153e+07	5.56729e+06	1.87878e+07	4.49365e+06	3.08724e+07	2.07899e+07	3.23685e+07	1.05906e+08	1.8114e+07	2.8098e+07	6.168e+07	2.33834e+06	4.11366e+07	3.30403e+07	1.83218e+06	5.19098e+08
sp|Q9X8R6|ALF_STRCO			26	25	0.616317	0.640584	2.63864	0.183451	LW207.1 96h	LW207.1 24h	37018	Fructose-bisphosphate aldolase OS=Streptomyces coelicolor (strain ATCC BAA-471 / A3(2) / M145) OX=100226 GN=fba PE=3 SV=1	3.6191e+07	4.13317e+07	1.69598e+08	7.42852e+07	3.00974e+08	2.76805e+08	4.61565e+08	4.78542e+07	9.00073e+07	6.95386e+07	1.37495e+08	8.69251e+07	3.7184e+08	1.38566e+06	2.22638e+07	1.7032e+08	1.01517e+08	6.16087e+06	2.46606e+09
tr|O86742|O86742_STRCO			25	25	0.666724	0.642927	3.41819	0.167319	LW207.1 96h	LW296.1 24h	51956	Aldehyde dehydrogenase OS=Streptomyces coelicolor (strain ATCC BAA-471 / A3(2) / M145) OX=100226 GN=SCO5657 PE=3 SV=1	2.51709e+07	1.22799e+07	6.22574e+07	1.41697e+07	9.29051e+07	1.16069e+07	9.44218e+06	7.51247e+06	1.7766e+07	2.60001e+07	2.54287e+07	3.12095e+07	5.3446e+07	1.85516e+06	1.31833e+07	4.18656e+07	8.5464e+06	3.17064e+06	4.57816e+08
sp|P46786|RL6_STRCO			25	25	0.667799	0.642927	30.7278	0.166986	LW298.1 96h	LW296.1 96h	19168	50S ribosomal protein L6 OS=Streptomyces coelicolor (strain ATCC BAA-471 / A3(2) / M145) OX=100226 GN=rplF PE=3 SV=2	5.99607e+07	1.53314e+08	1.12561e+08	1.15144e+08	2.13791e+07	9.5335e+07	42476.7	2.11608e+08	1.14872e+08	9.65121e+06	7.78998e+07	1.37692e+07	2.31594e+06	9.95654e+08	1.01685e+07	3.6938e+07	2.27233e+08	2.84918e+09	5.10702e+09
tr|Q9RJ19|Q9RJ19_STRCO			25	25	0.276696	0.638724	6.78963	0.345907	LW296.1 96h	LW298.1 24h	131336	Cobalamin biosynthesis protein OS=Streptomyces coelicolor (strain ATCC BAA-471 / A3(2) / M145) OX=100226 GN=SCO1849 PE=4 SV=1	6.51714e+06	1.43622e+06	3.79965e+06	3.19773e+06	5.53624e+06	5.85287e+06	2.91586e+06	3.30024e+06	6.69401e+06	1.22073e+07	5.12717e+06	3.66497e+07	3.73188e+06	3.41842e+06	800677	5.65187e+06	3.9067e+06	96842.8	1.1084e+08
tr|O69998|O69998_STRCO			26	25	0.30816	0.638724	95.6784	0.323904	LW298.1 96h	LW296.1 96h	77564	DNA topoisomerase (ATP-hydrolyzing) OS=Streptomyces coelicolor (strain ATCC BAA-471 / A3(2) / M145) OX=100226 GN=SCO5822 PE=4 SV=1	6.27525e+06	1.11347e+07	6.80406e+07	3.92377e+06	9.82643e+06	8.90434e+06	83413.7	1.79778e+07	6.27403e+06	1.19579e+06	1.52877e+06	254237	1.16217e+06	6.64738e+07	1.00944e+06	4.61464e+06	8.46955e+06	2.71922e+08	4.8907e+08
tr|O86699|O86699_STRCO			26	25	0.621596	0.640584	9.4145	0.18171	LW298.1 24h	LW298.1 96h	85547	UvrA-like protein OS=Streptomyces coelicolor (strain ATCC BAA-471 / A3(2) / M145) OX=100226 GN=SCO6517 PE=4 SV=1	4.15081e+06	6.88686e+06	4.5967e+07	3.65263e+06	1.621e+07	3.56785e+07	6.34089e+06	1.14188e+07	1.35655e+07	1.22862e+07	6.00251e+06	2.11235e+07	2.14725e+07	1.25149e+08	2.83526e+06	1.00963e+07	5.12189e+06	657010	3.48615e+08
tr|Q9L074|Q9L074_STRCO			24	24	0.206016	0.638724	11.7814	0.406304	LW298.1 24h	LW296.1 96h	36734	Putative secreted protein OS=Streptomyces coelicolor (strain ATCC BAA-471 / A3(2) / M145) OX=100226 GN=SCO2780 PE=1 SV=1	5.05862e+06	1.53217e+07	3.40783e+07	2.14217e+07	1.53459e+07	1.16698e+08	4.51256e+08	4.70871e+07	2.09933e+07	7.81273e+06	1.89068e+07	2.70822e+07	3.45508e+07	5.22403e+08	7.69032e+07	4.99956e+06	4.42625e+07	2.21614e+07	1.48634e+09
tr|Q9RDB4|Q9RDB4_STRCO			24	24	0.86949	0.676861	2.78515	0.108812	LW298.1 24h	LW296.1 24h	70849	Putative secreted protein OS=Streptomyces coelicolor (strain ATCC BAA-471 / A3(2) / M145) OX=100226 GN=SCO2837 PE=4 SV=1	6.02569e+06	1.49155e+07	5.16833e+06	7.56074e+06	1.4035e+07	8.92491e+06	1.23959e+06	6.46254e+06	1.25208e+07	1.03265e+07	2.15876e+07	4.95629e+06	5.17239e+07	401038	4.19904e+06	1.56667e+07	7.25282e+06	178804	1.93146e+08
sp|Q9WX29|SYR_STRCO			24	24	0.122668	0.638724	36.824	0.511428	LW298.1 24h	LW207.1 96h	64778	Arginine--tRNA ligase OS=Streptomyces coelicolor (strain ATCC BAA-471 / A3(2) / M145) OX=100226 GN=argS PE=3 SV=1	3.00645e+06	2.71514e+06	4.72514e+06	1.23358e+06	1.07609e+06	1.64549e+06	5.05523e+06	1.5136e+06	839305	4.54347e+06	5.67499e+06	8.23717e+06	1.31864e+07	2.4382e+06	1.3002e+08	3.03771e+06	1.14964e+06	1.27802e+07	2.02878e+08
sp|Q9K3U0|KPRS_STRCO			24	24	0.499015	0.638724	2.42875	0.226198	LW296.1 96h	LW207.1 96h	35477	Ribose-phosphate pyrophosphokinase OS=Streptomyces coelicolor (strain ATCC BAA-471 / A3(2) / M145) OX=100226 GN=prs PE=3 SV=1	1.0198e+08	5.46233e+07	9.4199e+07	4.64237e+07	4.17361e+07	4.62297e+07	7.43389e+06	7.6383e+07	7.08341e+07	1.15148e+08	9.27716e+07	1.18479e+08	7.03198e+07	1.9694e+08	2.95691e+07	1.26123e+08	6.49495e+07	2.68545e+07	1.381e+09
sp|Q9X8P6|PURA_STRCO			24	24	0.492222	0.638724	4.34422	0.228963	LW296.1 96h	LW296.1 24h	46034	Adenylosuccinate synthetase OS=Streptomyces coelicolor (strain ATCC BAA-471 / A3(2) / M145) OX=100226 GN=purA PE=3 SV=1	1.24164e+08	9.84378e+07	5.2117e+07	5.33055e+07	6.78831e+07	3.46729e+08	1.11925e+07	3.53654e+07	1.08783e+08	1.44491e+08	1.22884e+08	4.07459e+08	2.28071e+08	6.56821e+06	5.3822e+07	3.08927e+08	9.75516e+07	2.84783e+07	2.29623e+09
tr|Q9XAB9|Q9XAB9_STRCO			37	24	0.329733	0.638724	3.48426	0.31011	LW296.1 96h	LW296.1 24h	56572	Glucose-6-phosphate 1-dehydrogenase OS=Streptomyces coelicolor (strain ATCC BAA-471 / A3(2) / M145) OX=100226 GN=zwf PE=3 SV=1	1.99685e+07	2.30817e+07	1.97981e+07	2.03765e+07	1.12764e+07	3.47823e+07	2.07313e+06	1.33482e+07	2.39673e+07	2.54182e+07	4.91958e+07	6.26265e+07	5.60513e+07	567438	4.37418e+06	6.83825e+07	3.28285e+07	9.81693e+06	4.77933e+08
tr|Q9RKP2|Q9RKP2_STRCO			26	24	0.803853	0.663862	330.874	0.127318	LW296.1 24h	LW207.1 24h	61554	Putative alkaline phosphatase OS=Streptomyces coelicolor (strain ATCC BAA-471 / A3(2) / M145) OX=100226 GN=SCO2286 PE=4 SV=1	1.27751e+06	1.20541e+06	2.22026e+06	660793	6.99155e+06	9.38457e+06	1.55256e+09	2.31304e+06	1.28753e+06	1.12961e+06	3.25887e+06	1.64599e+07	3.33027e+06	3.6137e+06	1.90352e+08	2.21768e+06	988435	1.4329e+08	1.94254e+09
sp|Q9XAR0|NUOG_STRCO			24	24	0.915089	0.68128	25.5209	0.0952959	LW298.1 24h	LW298.1 96h	89719	NADH-quinone oxidoreductase subunit G OS=Streptomyces coelicolor (strain ATCC BAA-471 / A3(2) / M145) OX=100226 GN=nuoG PE=3 SV=1	249910	264252	1.74051e+06	1.28772e+06	2.83983e+07	242218	4.35565e+06	206235	215878	693052	742333	1.00181e+06	3.68435e+07	38751.2	1.05384e+06	754058	507296	225114	7.88205e+07
tr|O50494|O50494_STRCO			26	24	0.891015	0.676956	4.69391	0.102562	LW298.1 24h	LW207.1 24h	29707	Glutamate binding protein OS=Streptomyces coelicolor (strain ATCC BAA-471 / A3(2) / M145) OX=100226 GN=SCO5776 PE=3 SV=1	5.3814e+07	1.87741e+08	1.32062e+08	1.21171e+08	6.30538e+07	2.86495e+08	1.64604e+08	8.49375e+07	1.76849e+08	1.52266e+08	3.98261e+08	4.8298e+07	1.8684e+08	3.85915e+07	1.52829e+09	2.26928e+08	1.70282e+08	3.9234e+08	4.41282e+09
tr|Q9K3Q9|Q9K3Q9_STRCO			25	24	0.191741	0.638724	4.4157	0.420994	LW296.1 96h	LW298.1 96h	53161	Uncharacterized protein OS=Streptomyces coelicolor (strain ATCC BAA-471 / A3(2) / M145) OX=100226 GN=SCO1089 PE=4 SV=1	5.15229e+06	2.0089e+07	3.99575e+07	9.89186e+06	2.57901e+06	3.61578e+06	1.74087e+06	1.30099e+07	8.73874e+06	2.84763e+07	2.28434e+07	1.77796e+07	9.40738e+06	1.20836e+07	885937	6.67614e+06	6.45814e+06	2.51425e+06	2.119e+08
tr|Q9AK41|Q9AK41_STRCO			28	24	0.0814367	0.638724	5.83338	0.591386	LW298.1 24h	LW207.1 96h	36106	Putative lipoprotein OS=Streptomyces coelicolor (strain ATCC BAA-471 / A3(2) / M145) OX=100226 GN=SCO4885 PE=3 SV=1	8.76098e+07	8.57738e+07	1.2418e+08	5.91979e+07	5.36796e+07	7.72171e+07	1.13711e+07	1.16849e+08	9.67249e+07	1.01296e+08	1.15455e+08	1.43106e+08	1.21886e+08	7.04273e+08	2.82734e+08	5.60793e+07	9.17807e+07	9.27219e+07	2.42193e+09
tr|Q9L0N8|Q9L0N8_STRCO			23	23	0.602924	0.640584	3.66365	0.187927	LW296.1 96h	LW207.1 96h	57152	Uncharacterized protein OS=Streptomyces coelicolor (strain ATCC BAA-471 / A3(2) / M145) OX=100226 GN=SCO4253 PE=3 SV=1	4.29656e+07	7.2454e+07	1.57728e+07	2.23543e+07	6.72305e+06	5.45973e+07	765719	1.12323e+08	5.72806e+07	1.26881e+08	9.32586e+07	8.64151e+07	4.08956e+07	1.19706e+08	4.08828e+07	3.91212e+07	6.65818e+07	4.12726e+06	1.00311e+09
sp|Q9L0Q1|MSIK_STRCO			23	23	0.204335	0.638724	9.63784	0.40798	LW298.1 96h	LW296.1 24h	40428	Diacetylchitobiose uptake system ATP-binding protein MsiK OS=Streptomyces coelicolor (strain ATCC BAA-471 / A3(2) / M145) OX=100226 GN=msiK PE=1 SV=1	1.20544e+08	9.07528e+07	6.92597e+07	1.03557e+08	7.42465e+07	5.70811e+06	4.26007e+06	3.0338e+07	9.9137e+07	4.98172e+07	3.91339e+07	7.04129e+07	1.23745e+08	2.09566e+06	2.57511e+07	2.70894e+08	9.94017e+07	9.18621e+08	2.19768e+09
tr|Q9L131|Q9L131_STRCO			23	23	0.609677	0.640584	5.04705	0.185659	LW296.1 24h	LW298.1 24h	43164	Flavohemoglobin OS=Streptomyces coelicolor (strain ATCC BAA-471 / A3(2) / M145) OX=100226 GN=SCO7428 PE=3 SV=1	1.21436e+08	1.65674e+07	2.76358e+07	2.02475e+07	3.35751e+07	3.59998e+07	2.3218e+06	9.97939e+07	7.5881e+07	9.11002e+07	4.69409e+06	5.13461e+06	3.92838e+06	2.82539e+07	3.08524e+06	1.11834e+07	3.54897e+07	804563	6.17133e+08
sp|Q9L0K4|RS7_STRCO			24	23	0.805213	0.663862	1.73288	0.126936	LW298.1 96h	LW207.1 96h	17421	30S ribosomal protein S7 OS=Streptomyces coelicolor (strain ATCC BAA-471 / A3(2) / M145) OX=100226 GN=rspG PE=3 SV=1	1.74168e+08	4.1086e+08	1.81482e+08	2.18429e+08	1.00189e+08	1.3009e+08	2.3894e+07	2.75382e+08	4.75407e+08	2.24323e+08	2.79451e+08	2.26912e+08	3.15641e+08	6.87221e+06	1.39201e+08	5.0455e+08	2.33642e+08	3.93655e+07	3.95986e+09
sp|Q9L0D9|RL4_STRCO			23	23	0.553532	0.638724	4.21599	0.205259	LW298.1 24h	LW207.1 24h	23629	50S ribosomal protein L4 OS=Streptomyces coelicolor (strain ATCC BAA-471 / A3(2) / M145) OX=100226 GN=rplD PE=3 SV=1	2.15232e+08	3.4525e+08	3.27316e+08	3.30655e+08	2.33678e+08	3.69922e+08	2.70587e+07	8.03906e+08	4.21076e+08	5.83376e+08	3.09112e+08	9.49603e+08	3.08299e+08	4.51924e+08	2.98272e+09	5.64599e+08	3.48892e+08	1.17444e+09	1.07471e+10
sp|Q9RJH9|KATG_STRCO			23	23	0.29161	0.638724	5.09632	0.335175	LW298.1 96h	LW207.1 24h	80823	Catalase-peroxidase OS=Streptomyces coelicolor (strain ATCC BAA-471 / A3(2) / M145) OX=100226 GN=katG PE=1 SV=1	445012	5.71977e+06	795168	7.65847e+06	7.83396e+06	1.63315e+07	1.70437e+06	8.72281e+06	9.10131e+06	9.0233e+06	3.46624e+06	1.09389e+07	1.11786e+07	797728	2.80814e+06	2.48011e+07	9.31341e+06	1.35563e+06	1.31995e+08
tr|Q8CJS2|Q8CJS2_STRCO			23	23	0.633932	0.640584	4.11143	0.177692	LW296.1 24h	LW298.1 96h	42048	Putative peptide transport system ATP-binding subunit OS=Streptomyces coelicolor (strain ATCC BAA-471 / A3(2) / M145) OX=100226 GN=SCO5116 PE=4 SV=1	3.50285e+07	2.79325e+07	6.97184e+07	2.50878e+07	4.59677e+07	1.15193e+07	2.24358e+08	2.59462e+07	3.48077e+07	1.69983e+07	5.1154e+07	9.10848e+07	1.07396e+08	8.366e+07	9.61651e+06	3.32414e+07	3.29971e+07	3.10761e+06	9.29622e+08
tr|Q9RCY7|Q9RCY7_STRCO			24	23	0.366388	0.638724	7.25991	0.288675	LW298.1 24h	LW207.1 24h	72431	Putative reductase flavoprotein subunit OS=Streptomyces coelicolor (strain ATCC BAA-471 / A3(2) / M145) OX=100226 GN=SCO0923 PE=4 SV=1	1.20637e+07	2.52827e+06	5.38317e+06	6.51512e+06	3.10437e+06	6.77107e+07	1.71855e+06	2.26759e+07	1.77013e+07	1.72052e+07	7.52224e+06	2.43376e+06	2.06982e+07	3.05502e+07	9.37694e+07	1.6505e+07	8.96037e+06	4.84216e+06	3.41888e+08
tr|Q8CJR1|Q8CJR1_STRCO			24	23	0.599763	0.640584	3.7699	0.188996	LW207.1 24h	LW298.1 96h	59611	L-glutamate gamma-semialdehyde dehydrogenase OS=Streptomyces coelicolor (strain ATCC BAA-471 / A3(2) / M145) OX=100226 GN=SCO5520 PE=4 SV=1	8.32076e+07	1.60606e+07	1.15896e+08	1.12686e+07	2.65277e+07	2.59838e+07	2.11642e+07	1.00615e+07	6.24874e+07	2.07236e+07	2.27037e+07	1.07791e+08	7.95279e+07	9.80161e+07	6.7562e+06	3.5499e+07	1.97155e+07	1.85971e+06	7.6525e+08
sp|Q9K4D7|ATPF_STRCO			23	23	0.148492	0.638724	6.16017	0.473019	LW298.1 24h	LW207.1 24h	20201	ATP synthase subunit b OS=Streptomyces coelicolor (strain ATCC BAA-471 / A3(2) / M145) OX=100226 GN=atpF PE=3 SV=1	5.07584e+07	1.96455e+08	1.12547e+08	1.46815e+08	1.33753e+08	2.8037e+08	3.39035e+07	3.34702e+08	2.52484e+08	1.05938e+08	2.47341e+08	1.98326e+07	3.10656e+08	1.22694e+09	6.78588e+08	9.94366e+07	2.79604e+08	2.60755e+08	4.77088e+09
tr|Q9ZBU0|Q9ZBU0_STRCO			22	22	0.239734	0.638724	21.7373	0.37526	LW298.1 24h	LW207.1 96h	49840	Uncharacterized protein OS=Streptomyces coelicolor (strain ATCC BAA-471 / A3(2) / M145) OX=100226 GN=SCO6148 PE=4 SV=1	8.72484e+06	7.19018e+06	3.82928e+06	4.36279e+06	631753	2.64897e+06	2.29863e+07	6.36838e+06	5.80021e+06	9.45039e+06	5.72964e+06	6.7989e+07	4.44796e+06	1.23282e+07	1.49373e+08	2.10074e+07	3.9944e+06	3.12381e+06	3.39987e+08
sp|Q9K3J3|MDH_STRCO			22	22	0.306601	0.638724	3.33615	0.324939	LW298.1 24h	LW296.1 24h	34679	Malate dehydrogenase OS=Streptomyces coelicolor (strain ATCC BAA-471 / A3(2) / M145) OX=100226 GN=mdh PE=1 SV=1	2.86015e+07	2.50864e+07	5.87211e+07	4.66428e+07	9.83922e+07	1.79147e+08	5.2039e+06	2.40855e+07	6.84809e+07	4.66176e+07	3.71011e+07	6.48011e+07	1.45106e+08	1.45167e+08	3.59033e+07	8.82339e+07	6.233e+07	8.35046e+06	1.16797e+09
tr|Q9L076|Q9L076_STRCO			22	22	0.0416927	0.638724	32.5486	0.710706	LW298.1 24h	LW298.1 96h	68424	Biotin carboxylase OS=Streptomyces coelicolor (strain ATCC BAA-471 / A3(2) / M145) OX=100226 GN=SCO2777 PE=4 SV=1	3.95256e+06	3.56983e+06	8.02938e+06	7.75805e+06	6.22784e+07	5.68544e+06	6.48188e+06	1.88267e+06	1.58332e+06	1.27161e+06	2.62624e+06	2.16853e+06	4.11578e+07	8.88576e+07	2.52754e+06	1.47031e+06	2.41889e+06	182952	2.43903e+08
tr|Q9EWV4|Q9EWV4_STRCO			22	22	0.126821	0.638724	11.7874	0.504775	LW296.1 96h	LW207.1 96h	62760	Biotin carboxylase OS=Streptomyces coelicolor (strain ATCC BAA-471 / A3(2) / M145) OX=100226 GN=SCO4921 PE=4 SV=1	2.4838e+07	2.80189e+07	1.94824e+07	1.9007e+07	1.00301e+07	6.3677e+06	2.16099e+08	1.45846e+07	2.79212e+07	3.62855e+07	1.22216e+08	2.58828e+08	2.39384e+07	8.19644e+06	8.7681e+06	8.11034e+07	3.14212e+07	3.82557e+06	9.40932e+08
tr|Q9L0I7|Q9L0I7_STRCO			22	22	0.250929	0.638724	45.7431	0.365912	LW298.1 96h	LW298.1 24h	52614	Inosine-5'-monophosphate dehydrogenase OS=Streptomyces coelicolor (strain ATCC BAA-471 / A3(2) / M145) OX=100226 GN=guaB PE=3 SV=1	2.65615e+07	1.56695e+07	3.44087e+07	7.96471e+06	3.88676e+07	3.22496e+07	7.01002e+06	9.70745e+06	2.76499e+07	2.52611e+07	2.80019e+07	3.94912e+06	1.58945e+07	2.22572e+06	3.33592e+06	2.78046e+07	1.27032e+07	9.4096e+08	1.26023e+09
sp|Q9Z578|GATB_STRCO			22	22	0.585434	0.638724	3.30222	0.193909	LW298.1 24h	LW296.1 24h	54851	Aspartyl/glutamyl-tRNA(Asn/Gln) amidotransferase subunit B OS=Streptomyces coelicolor (strain ATCC BAA-471 / A3(2) / M145) OX=100226 GN=gatB PE=3 SV=1	4.16992e+07	3.39103e+07	2.63986e+07	1.52579e+07	2.1027e+07	2.77764e+07	1.71812e+06	1.15788e+07	2.53575e+07	3.49053e+07	5.22202e+07	1.47855e+07	2.73408e+07	3.62649e+06	9.66779e+07	4.85966e+07	8.32349e+06	1.08039e+07	5.02004e+08
tr|Q9RJ70|Q9RJ70_STRCO			22	22	0.299023	0.638724	4.41329	0.330048	LW296.1 96h	LW296.1 24h	106390	Putative helicase OS=Streptomyces coelicolor (strain ATCC BAA-471 / A3(2) / M145) OX=100226 GN=SCO1631 PE=4 SV=1	7.8515e+06	4.74516e+06	1.97962e+06	8.99766e+06	1.23177e+06	2.308e+06	6.22362e+06	2.97942e+06	2.15588e+06	1.01361e+07	9.81949e+06	3.01746e+07	1.11621e+07	1.04551e+06	3.7228e+06	2.51042e+07	7.74728e+06	2.47734e+06	1.39862e+08
sp|O86682|PGLY_STRCO			22	22	0.157269	0.638724	5.08093	0.461382	LW296.1 96h	LW207.1 24h	141273	ATPase PglY OS=Streptomyces coelicolor (strain ATCC BAA-471 / A3(2) / M145) OX=100226 GN=pglY PE=1 SV=1	2.22746e+06	5.39392e+06	1.0742e+06	5.78171e+06	5.56453e+06	4.52668e+06	6.35218e+06	4.5646e+06	3.39753e+06	1.08926e+07	6.79182e+06	2.64972e+07	1.58864e+07	1.67746e+07	2.92061e+06	9.85666e+06	4.48471e+06	1.17507e+06	1.34162e+08
tr|Q9XAD1|Q9XAD1_STRCO			22	22	0.342387	0.638724	2.80835	0.302444	LW298.1 24h	LW298.1 96h	52833	Uncharacterized protein OS=Streptomyces coelicolor (strain ATCC BAA-471 / A3(2) / M145) OX=100226 GN=SCO1925 PE=3 SV=1	2.00447e+07	2.37413e+07	1.98032e+07	1.43738e+07	5.29147e+06	1.96227e+07	4.26191e+06	2.94604e+07	1.96541e+07	5.14098e+07	1.92826e+07	2.15984e+07	1.28477e+07	4.04717e+07	5.05815e+07	2.45576e+07	1.01734e+07	2.26616e+06	3.89442e+08
tr|Q9RJ53|Q9RJ53_STRCO			22	22	0.3898	0.638724	3.14692	0.276111	LW207.1 24h	LW207.1 96h	57852	Putative lipoprotein oligopeptide binding protein OS=Streptomyces coelicolor (strain ATCC BAA-471 / A3(2) / M145) OX=100226 GN=SCO1655 PE=4 SV=1	3.57188e+07	3.55719e+07	7.0855e+07	2.39207e+07	4.27847e+06	1.69707e+07	8.59079e+06	3.51428e+07	3.87889e+07	2.92559e+07	2.4086e+07	4.36614e+07	3.27653e+07	1.47584e+07	5.04423e+06	4.29678e+07	3.95535e+07	6.05982e+06	5.0799e+08
tr|Q9K452|Q9K452_STRCO			22	22	0.076488	0.638724	66.8772	0.603238	LW298.1 24h	LW207.1 24h	98329	Putative secreted protein OS=Streptomyces coelicolor (strain ATCC BAA-471 / A3(2) / M145) OX=100226 GN=SCO7233 PE=4 SV=1	1.13366e+06	1.48914e+06	260569	5.69464e+06	8.29729e+06	5.21207e+07	1.03508e+07	7.11276e+06	3.69725e+06	7.419e+06	1.89213e+06	1.6983e+06	5.51764e+06	8.96154e+07	9.76988e+07	40957.9	1.8291e+07	1.37996e+06	3.1371e+08
sp|Q9X895|SYK_STRCO			22	22	0.530676	0.638724	67.2504	0.213781	LW298.1 24h	LW296.1 24h	63740	Lysine--tRNA ligase OS=Streptomyces coelicolor (strain ATCC BAA-471 / A3(2) / M145) OX=100226 GN=lysS PE=3 SV=2	2.02062e+06	2.94027e+06	1.17914e+07	2.17575e+06	8.98459e+06	6.58367e+06	912193	3.35957e+06	2.86506e+06	1.66751e+06	3.80068e+06	1.2907e+07	847470	8.66489e+06	4.70442e+08	1.6161e+07	5.32683e+06	8.56592e+07	6.47109e+08
sp|P46790|RS5_STRCO			22	22	0.146575	0.638724	12.9263	0.475647	LW298.1 24h	LW296.1 96h	20544	30S ribosomal protein S5 OS=Streptomyces coelicolor (strain ATCC BAA-471 / A3(2) / M145) OX=100226 GN=rpsE PE=3 SV=3	1.81998e+08	3.31471e+08	4.33688e+08	2.73381e+08	1.47669e+08	3.28834e+08	6.09935e+07	1.06453e+09	8.19638e+08	1.70641e+08	1.40504e+08	9.7451e+07	2.31111e+08	2.14836e+09	2.90219e+09	3.94927e+08	6.70403e+08	1.12448e+09	1.15223e+10
tr|Q9XAH7|Q9XAH7_STRCO			23	22	0.627444	0.640584	6.55025	0.179797	LW298.1 96h	LW298.1 24h	181877	Putative DNA-binding protein OS=Streptomyces coelicolor (strain ATCC BAA-471 / A3(2) / M145) OX=100226 GN=SCO6687 PE=4 SV=1	1.93683e+06	5.50415e+06	991443	4.87917e+06	659135	3.55692e+06	935910	4.78261e+06	2.01038e+06	3.93624e+06	5.3637e+06	275961	1.28433e+06	150164	191477	7.39812e+06	3.20978e+06	42641.7	4.7109e+07
tr|O69874|O69874_STRCO			23	22	0.518188	0.638724	2.42307	0.218589	LW296.1 96h	LW298.1 96h	59272	Signal recognition particle protein OS=Streptomyces coelicolor (strain ATCC BAA-471 / A3(2) / M145) OX=100226 GN=ffh PE=3 SV=1	7.50629e+06	1.16107e+07	3.61173e+06	1.03169e+07	1.34523e+07	2.71719e+06	4.08586e+06	1.90943e+07	8.25632e+06	1.09878e+07	1.24492e+07	1.7429e+07	1.3268e+07	6.26529e+06	3.58706e+06	1.18989e+07	4.3764e+06	590093	1.61503e+08
tr|O86517|O86517_STRCO			23	22	0.352805	0.638724	12.9684	0.296349	LW298.1 96h	LW296.1 96h	57222	Putative carboxyl transferase OS=Streptomyces coelicolor (strain ATCC BAA-471 / A3(2) / M145) OX=100226 GN=SCO5535 PE=4 SV=1	1.60374e+07	3.23384e+07	6.8543e+06	8.80053e+06	2.06964e+06	1.55648e+07	4.12433e+07	2.81666e+07	2.36423e+07	7.21861e+06	6.11471e+06	500242	2.04525e+06	1.32704e+08	184630	1.39357e+07	2.00187e+07	1.45445e+08	5.02885e+08
sp|P41103|RL10_STRCO			22	22	0.098517	0.638724	10.3015	0.554714	LW298.1 96h	LW207.1 96h	18635	50S ribosomal protein L10 OS=Streptomyces coelicolor (strain ATCC BAA-471 / A3(2) / M145) OX=100226 GN=rplJ PE=3 SV=1	2.64351e+08	1.28701e+08	2.65973e+08	1.18622e+08	8.88491e+07	5.01545e+07	2.08855e+08	2.0416e+08	1.87075e+08	7.92901e+07	6.93943e+07	1.1638e+08	2.02427e+08	1.43544e+08	4.36024e+07	2.01647e+08	1.78234e+08	2.27405e+09	4.82531e+09
sp|Q9KXP5|RS4_STRCO			23	22	0.893771	0.677092	5.92045	0.101748	LW298.1 24h	LW207.1 96h	23654	30S ribosomal protein S4 OS=Streptomyces coelicolor (strain ATCC BAA-471 / A3(2) / M145) OX=100226 GN=rpsD PE=3 SV=1	5.46408e+07	1.98965e+08	1.86624e+08	1.1041e+08	9.31217e+07	1.6682e+08	2.61648e+08	1.47814e+08	8.93539e+07	8.18951e+07	3.97763e+08	2.57838e+08	3.8609e+08	2.59737e+07	1.78058e+09	3.33827e+08	1.42738e+08	2.98722e+08	5.01483e+09
sp|Q8CJP7|DXS2_STRCO			24	22	0.774972	0.656624	2.85295	0.135451	LW296.1 96h	LW207.1 96h	68744	1-deoxy-D-xylulose-5-phosphate synthase 2 OS=Streptomyces coelicolor (strain ATCC BAA-471 / A3(2) / M145) OX=100226 GN=dxs2 PE=3 SV=1	4.3037e+06	9.49336e+06	7.5835e+06	9.4965e+06	4.13616e+06	6.31897e+06	1.31264e+07	8.05303e+06	5.51152e+06	2.36931e+07	2.91353e+07	4.0926e+06	1.33194e+07	2.8279e+07	1.61794e+06	1.34942e+07	5.53828e+06	1.17574e+06	1.88369e+08
tr|Q9X8U0|Q9X8U0_STRCO			24	22	0.52258	0.638724	3.60292	0.216885	LW298.1 24h	LW296.1 24h	42883	Uncharacterized protein OS=Streptomyces coelicolor (strain ATCC BAA-471 / A3(2) / M145) OX=100226 GN=SCO3904 PE=3 SV=1	9.73406e+06	2.93457e+07	1.55942e+07	2.81595e+07	2.3642e+07	1.36692e+07	1.88192e+07	1.9136e+07	1.42465e+07	2.20109e+07	5.75552e+07	3.69143e+07	1.0846e+08	6.9981e+07	9.63736e+06	3.82717e+07	2.39641e+07	4.33627e+06	5.43478e+08
tr|Q9L299|Q9L299_STRCO			24	22	0.361326	0.638724	8.22666	0.2915	LW298.1 24h	LW298.1 96h	51363	Pyruvate kinase OS=Streptomyces coelicolor (strain ATCC BAA-471 / A3(2) / M145) OX=100226 GN=SCO5423 PE=3 SV=1	1.09052e+07	1.63053e+07	6.52563e+07	1.23148e+07	2.04856e+07	2.44363e+07	7.13525e+06	2.56059e+07	2.36924e+07	4.48916e+07	2.05482e+07	1.89116e+07	2.16719e+07	1.46806e+08	5.59647e+06	6.16326e+06	1.32705e+07	1.72608e+06	4.85723e+08
sp|O86775|RL17_STRCO			22	21	0.717802	0.64999	4.72742	0.151913	LW296.1 24h	LW207.1 24h	18120	50S ribosomal protein L17 OS=Streptomyces coelicolor (strain ATCC BAA-471 / A3(2) / M145) OX=100226 GN=rplQ PE=3 SV=1	2.96657e+07	1.58093e+08	7.00453e+07	1.15152e+08	5.00001e+07	2.01875e+08	9.58571e+08	1.79441e+08	8.0733e+07	7.15637e+07	8.23498e+08	1.00612e+08	1.13358e+08	9.39742e+07	5.32087e+08	3.91501e+08	1.31667e+08	6.51869e+07	4.16702e+09
sp|P48950|RL1_STRCO			21	21	0.58186	0.638724	3.21834	0.195151	LW207.1 24h	LW207.1 96h	25748	50S ribosomal protein L1 OS=Streptomyces coelicolor (strain ATCC BAA-471 / A3(2) / M145) OX=100226 GN=rplA PE=3 SV=2	1.53651e+08	5.11904e+07	1.5503e+08	5.27704e+07	4.2287e+07	1.67613e+07	2.09376e+06	7.69307e+07	1.08185e+08	4.20177e+07	5.69834e+07	5.22683e+07	8.7223e+07	1.20096e+08	2.76391e+07	2.27844e+08	6.94803e+07	4.14913e+07	1.38394e+09
tr|Q9X9W4|Q9X9W4_STRCO			21	21	0.0929408	0.638724	137.926	0.566037	LW298.1 24h	LW207.1 24h	64715	Putative large secreted protein OS=Streptomyces coelicolor (strain ATCC BAA-471 / A3(2) / M145) OX=100226 GN=SCO1908 PE=4 SV=1	754595	2.07742e+06	238881	6.97839e+06	1.52439e+07	1.14468e+08	4.18524e+06	1.98598e+06	2.40799e+06	9.16273e+06	1.25909e+07	1.48337e+08	4.31235e+07	632417	3.798e+08	1.92762e+07	1.36246e+07	4.22293e+07	8.17117e+08
sp|Q9EWW8|DER_STRCO			21	21	0.119765	0.638724	23.6366	0.516202	LW298.1 24h	LW296.1 24h	50370	GTPase Der OS=Streptomyces coelicolor (strain ATCC BAA-471 / A3(2) / M145) OX=100226 GN=der PE=3 SV=2	1.88387e+07	6.51094e+06	7.50622e+06	7.01954e+06	6.36617e+06	2.09865e+06	722632	4.91778e+06	8.39842e+06	1.59831e+07	1.96691e+07	4.63134e+07	2.40185e+07	9.3288e+06	2.98483e+08	2.69459e+07	7.50509e+06	1.65119e+06	5.12277e+08
sp|Q9L0C8|RL5_STRCO			21	21	0.407084	0.638724	63.808	0.267324	LW298.1 96h	LW207.1 96h	20840	50S ribosomal protein L5 OS=Streptomyces coelicolor (strain ATCC BAA-471 / A3(2) / M145) OX=100226 GN=rplE PE=3 SV=1	9.05196e+07	4.80194e+07	5.77474e+06	4.98262e+07	8.63689e+06	1.41074e+07	3.51457e+07	7.26637e+07	6.16343e+07	1.89603e+07	1.71274e+08	1.53508e+09	5.79259e+07	1.12497e+08	8.44283e+06	4.31086e+07	6.12371e+07	4.52623e+09	6.92108e+09
tr|Q9L0P5|Q9L0P5_STRCO			21	21	0.220038	0.638724	7.04985	0.39282	LW296.1 96h	LW296.1 24h	68038	Phage_base_V domain-containing protein OS=Streptomyces coelicolor (strain ATCC BAA-471 / A3(2) / M145) OX=100226 GN=SCO4246 PE=4 SV=1	8.94515e+06	1.26589e+07	424188	1.57905e+07	1.07028e+07	1.29837e+07	1.33396e+06	4.32187e+06	1.01103e+07	1.73465e+07	2.5362e+07	6.84405e+07	1.97933e+07	522900	1.15632e+06	3.89512e+07	1.6678e+07	2.54376e+06	2.68066e+08
tr|Q9ADK5|Q9ADK5_STRCO			23	21	0.294177	0.638724	7.18833	0.333385	LW296.1 96h	LW296.1 24h	42033	Putative ATP/GTP-binding protein OS=Streptomyces coelicolor (strain ATCC BAA-471 / A3(2) / M145) OX=100226 GN=SCO4955 PE=4 SV=1	9.34688e+07	1.0745e+08	1.78293e+07	6.09317e+07	8.17982e+07	5.49181e+07	1.06474e+07	2.65193e+07	4.84316e+07	1.07487e+08	3.28489e+08	1.79333e+08	3.71233e+08	1.63942e+07	5.95703e+07	1.38044e+08	6.01744e+07	1.53599e+07	1.77808e+09
sp|Q9XAC0|TAL2_STRCO			22	21	0.424993	0.638724	16.9938	0.258615	LW298.1 96h	LW298.1 24h	40563	Transaldolase 2 OS=Streptomyces coelicolor (strain ATCC BAA-471 / A3(2) / M145) OX=100226 GN=tal2 PE=3 SV=1	7.75057e+06	1.47489e+07	1.33168e+08	1.78286e+07	2.17266e+07	4.73123e+07	9.68894e+06	3.02202e+07	1.91038e+07	2.3175e+07	5.97119e+07	1.85533e+07	3.02614e+07	1.07566e+07	5.18342e+06	3.83432e+07	2.30849e+07	7.23709e+08	1.23433e+09
tr|Q93J08|Q93J08_STRCO			22	21	0.193662	0.638724	5.96544	0.418955	LW207.1 96h	LW298.1 24h	35003	Glyceraldehyde-3-phosphate dehydrogenase OS=Streptomyces coelicolor (strain ATCC BAA-471 / A3(2) / M145) OX=100226 GN=SCO7511 PE=3 SV=1	8.4761e+07	1.44012e+07	5.9175e+07	7.61632e+07	1.07181e+08	1.60079e+08	5.32145e+07	7.02628e+07	7.12796e+07	1.77069e+08	2.31786e+07	5.6259e+07	3.03182e+07	1.15508e+07	1.56999e+07	1.88925e+08	9.77547e+07	1.68487e+07	1.31412e+09
sp|O88018|TAL1_STRCO			23	21	0.130785	0.638724	6.91894	0.498607	LW296.1 96h	LW298.1 24h	40383	Transaldolase 1 OS=Streptomyces coelicolor (strain ATCC BAA-471 / A3(2) / M145) OX=100226 GN=tal1 PE=3 SV=1	5.1507e+07	2.81438e+07	4.48707e+07	4.0226e+07	4.73978e+06	4.81316e+06	3.05643e+06	1.7311e+07	8.71399e+07	3.87381e+07	6.8346e+07	1.41559e+08	2.71411e+07	2.63009e+06	6.16534e+06	1.28983e+08	4.54903e+07	1.92689e+07	7.6013e+08
sp|Q9L0H2|GUAA_STRCO			20	20	0.506882	0.638724	6.27966	0.223041	LW207.1 24h	LW207.1 96h	56863	GMP synthase [glutamine-hydrolyzing] OS=Streptomyces coelicolor (strain ATCC BAA-471 / A3(2) / M145) OX=100226 GN=guaA PE=3 SV=1	4.72813e+07	4.76022e+06	1.58676e+07	5.24169e+06	2.19063e+06	3.3818e+06	8.49018e+06	2.63705e+06	1.90452e+07	5.15975e+06	4.77287e+06	3.20892e+07	1.09594e+07	845399	2.04057e+06	4.33657e+07	5.16922e+06	1.444e+06	2.14742e+08
tr|Q8CJV6|Q8CJV6_STRCO			20	20	0.459567	0.638724	14.2688	0.242816	LW298.1 24h	LW298.1 96h	66492	Putative acyl-CoA dehydrogenase OS=Streptomyces coelicolor (strain ATCC BAA-471 / A3(2) / M145) OX=100226 GN=SCO3800 PE=3 SV=1	1.83735e+06	4.54269e+06	1.47083e+06	2.35872e+06	3.1651e+06	2.5466e+06	5.08328e+06	2.79528e+06	1.3363e+06	8.29205e+06	3.11933e+07	510032	1.74578e+07	4.06023e+07	898225	2.65593e+06	1.31846e+06	157581	1.28222e+08
tr|Q9K4B5|Q9K4B5_STRCO			20	20	0.456899	0.638724	47.1471	0.243991	LW298.1 24h	LW296.1 96h	34585	Putative cellulose-binding protein OS=Streptomyces coelicolor (strain ATCC BAA-471 / A3(2) / M145) OX=100226 GN=SCO5396 PE=4 SV=1	252028	2.44637e+06	3.0286e+07	979699	2.97152e+06	4.06147e+06	4.16789e+07	1.85691e+06	7.17458e+06	142968	214073	883078	85023.2	1.74916e+06	5.66339e+07	1.11819e+07	3.41386e+06	1.19348e+06	1.67205e+08
sp|Q8CK11|UVRB_STRCO			20	20	0.195739	0.638724	12.8372	0.416773	LW298.1 24h	LW207.1 96h	80092	UvrABC system protein B OS=Streptomyces coelicolor (strain ATCC BAA-471 / A3(2) / M145) OX=100226 GN=uvrB PE=3 SV=1	1.63996e+07	4.99766e+06	1.48279e+06	5.53452e+06	1.19048e+06	3.57148e+06	944537	1.01965e+07	2.39615e+06	1.42599e+07	9.72768e+06	8.66744e+06	8.88943e+06	5.0929e+07	7.23595e+07	1.06217e+07	6.77755e+06	114801	2.29061e+08
tr|O86575|O86575_STRCO			20	20	0.754128	0.653816	12.8575	0.141382	LW298.1 96h	LW296.1 96h	52316	Oligopeptide ABC transporter ATP-binding protein OS=Streptomyces coelicolor (strain ATCC BAA-471 / A3(2) / M145) OX=100226 GN=SCO5480 PE=4 SV=1	2.80431e+07	2.44198e+07	2.42487e+06	1.56706e+07	4.54901e+07	3.83307e+06	1.97737e+07	3.28459e+07	2.3882e+07	7.56549e+06	1.66454e+07	8.08769e+06	3.62544e+07	1.3527e+08	3.72951e+06	1.07773e+07	1.86743e+07	3.85827e+08	8.19214e+08
sp|Q9L0D0|RL14_STRCO			20	20	0.569362	0.638724	2.38073	0.199552	LW296.1 96h	LW207.1 96h	13361	50S ribosomal protein L14 OS=Streptomyces coelicolor (strain ATCC BAA-471 / A3(2) / M145) OX=100226 GN=rplN PE=3 SV=1	7.47805e+07	5.40671e+07	5.77546e+07	4.50607e+07	1.42042e+07	2.26834e+07	3.87708e+07	7.8413e+07	7.31345e+07	7.50422e+07	5.83303e+07	6.1724e+07	5.19607e+07	5.82716e+07	1.37173e+07	1.18224e+08	6.32801e+07	5.98639e+06	9.65405e+08
tr|Q93J39|Q93J39_STRCO			20	20	0.599339	0.640584	24.4416	0.18914	LW296.1 24h	LW207.1 24h	25827	Conserved hypothetical membrane protein OS=Streptomyces coelicolor (strain ATCC BAA-471 / A3(2) / M145) OX=100226 GN=SCO3967 PE=4 SV=1	4.14601e+07	7.65992e+06	3.72346e+07	7.84394e+07	1.52074e+08	7.96854e+08	2.02519e+09	4.73018e+07	3.81582e+07	1.44003e+08	2.26899e+07	9.00269e+07	3.69775e+07	5.09572e+06	8.6305e+08	3.90495e+07	1.83945e+08	3.32277e+08	4.94148e+09
tr|Q9K3R7|Q9K3R7_STRCO			20	20	0.00495663	0.44908	10.3789	0.944511	LW298.1 24h	LW207.1 24h	67089	Putative ABC transporter ATP-binding subunit OS=Streptomyces coelicolor (strain ATCC BAA-471 / A3(2) / M145) OX=100226 GN=SCO3147 PE=4 SV=1	1.84157e+06	3.34742e+06	972936	3.50645e+06	2.29596e+06	6.22371e+06	9.17164e+06	5.84568e+06	3.56502e+06	6.005e+06	1.29917e+07	1.09684e+07	7.54613e+06	3.2572e+07	2.38361e+07	5.71409e+06	4.10151e+06	1.01874e+07	1.50693e+08
tr|Q9L0F9|Q9L0F9_STRCO			21	20	0.662982	0.642927	2.87666	0.168482	LW207.1 24h	LW207.1 96h	49622	Glutamate dehydrogenase OS=Streptomyces coelicolor (strain ATCC BAA-471 / A3(2) / M145) OX=100226 GN=SCO4683 PE=3 SV=1	1.9301e+07	5.30914e+06	9.7149e+06	3.29059e+06	3.46693e+06	5.17474e+06	8.54936e+06	8.44547e+06	1.44379e+07	6.79762e+06	8.05559e+06	1.55691e+07	8.04938e+06	2.01012e+07	841213	1.80311e+07	4.50424e+06	1.7577e+06	1.61397e+08
sp|Q9AK84|GCSP_STRCO			21	20	0.529483	0.638724	33.6378	0.214235	LW207.1 24h	LW296.1 24h	103314	Glycine dehydrogenase (decarboxylating) OS=Streptomyces coelicolor (strain ATCC BAA-471 / A3(2) / M145) OX=100226 GN=gcvP PE=3 SV=1	1.84186e+07	2.54466e+07	1.54715e+09	9.96762e+06	1.21035e+08	5.47167e+06	8.40938e+06	4.06492e+06	3.48243e+07	1.12538e+07	7.53743e+06	5.13381e+07	6.4473e+07	1.95269e+06	2.69443e+06	4.10323e+07	1.12322e+07	2.70341e+06	1.96901e+09
tr|Q8CK34|Q8CK34_STRCO			21	20	0.621048	0.640584	2.68662	0.18189	LW296.1 96h	LW298.1 96h	51845	Adenylosuccinate lyase OS=Streptomyces coelicolor (strain ATCC BAA-471 / A3(2) / M145) OX=100226 GN=SCO1254 PE=3 SV=1	4.36169e+06	1.69206e+07	6.33421e+06	9.44262e+06	2.78585e+06	1.74931e+07	8.80109e+06	8.9516e+06	6.83234e+06	1.91759e+07	1.88601e+07	1.92609e+07	1.75753e+07	2.32969e+07	1.43894e+06	1.33334e+07	7.49094e+06	502414	2.02858e+08
sp|Q7AKQ5|PSB_STRCO			20	20	0.51893	0.638724	17.3883	0.2183	LW296.1 24h	LW207.1 24h	30067	Proteasome subunit beta OS=Streptomyces coelicolor (strain ATCC BAA-471 / A3(2) / M145) OX=100226 GN=prcB PE=1 SV=1	1.68622e+07	1.20042e+07	1.30897e+07	1.29818e+07	7.18878e+07	6.08592e+07	6.824e+08	1.67861e+07	3.03588e+07	3.96846e+07	4.99983e+07	1.58692e+08	1.44456e+08	1.27928e+07	2.00041e+08	6.71677e+07	1.73389e+07	5.02073e+07	1.65761e+09
tr|O86574|O86574_STRCO			21	20	0.581721	0.638724	56.3779	0.1952	LW298.1 24h	LW296.1 24h	40539	Oligopeptide ABC transporter ATP-binding protein OS=Streptomyces coelicolor (strain ATCC BAA-471 / A3(2) / M145) OX=100226 GN=SCO5479 PE=4 SV=1	7.76968e+06	2.97214e+06	5.71419e+06	4.8851e+06	2.09597e+07	4.08183e+06	126489	4.79406e+06	3.34016e+06	3.27351e+06	5.80394e+07	1.65989e+06	4.42273e+07	595461	4.20899e+08	6.59333e+06	8.18463e+06	8.13436e+06	6.0625e+08
tr|Q9L1Z5|Q9L1Z5_STRCO			21	20	0.842411	0.67153	11.8709	0.116498	LW298.1 24h	LW207.1 24h	35888	Aspartate-semialdehyde dehydrogenase OS=Streptomyces coelicolor (strain ATCC BAA-471 / A3(2) / M145) OX=100226 GN=asd PE=3 SV=1	1.09689e+07	2.19041e+07	1.38472e+07	2.84735e+07	9.77839e+06	3.41047e+07	7.43419e+07	5.23888e+07	2.33745e+07	5.4449e+07	1.73721e+07	8.10507e+07	1.04566e+07	5.35978e+08	8.17669e+06	4.48889e+07	5.55618e+07	5.74043e+06	1.08286e+09
tr|Q9XA61|Q9XA61_STRCO			22	20	0.833819	0.669278	2.36707	0.118914	LW296.1 96h	LW298.1 24h	35837	Putative branched-chain alpha keto acid dehydrogenase E1 beta subunit OS=Streptomyces coelicolor (strain ATCC BAA-471 / A3(2) / M145) OX=100226 GN=SCO3816 PE=4 SV=1	1.3727e+07	1.65275e+07	9.69213e+06	8.65291e+06	2.46101e+07	4.9503e+07	4.66562e+06	9.051e+06	3.01572e+07	2.85751e+07	6.06044e+07	3.01788e+06	3.25266e+07	1.28316e+06	5.14035e+06	3.63377e+07	1.50834e+07	505933	3.49661e+08
tr|Q9KZM7|Q9KZM7_STRCO			20	20	0.288199	0.638724	3.77678	0.337579	LW296.1 96h	LW207.1 96h	66903	Putative heat shock protein (Hsp90-family) OS=Streptomyces coelicolor (strain ATCC BAA-471 / A3(2) / M145) OX=100226 GN=SCO1405 PE=3 SV=1	5.0107e+06	1.07273e+07	1.504e+06	7.41009e+06	859434	1.22657e+06	1.71891e+07	3.51691e+06	6.84487e+06	1.17697e+07	1.35904e+07	1.05045e+07	8.00065e+06	6.40033e+06	1.59107e+06	1.66062e+07	8.8247e+06	2.20434e+06	1.33781e+08
sp|Q9ZBX1|SYS_STRCO			20	20	0.557683	0.638724	23.4374	0.203748	LW298.1 24h	LW207.1 24h	47197	Serine--tRNA ligase OS=Streptomyces coelicolor (strain ATCC BAA-471 / A3(2) / M145) OX=100226 GN=serS PE=3 SV=1	1.20761e+07	1.76284e+06	1.05593e+06	4.36925e+06	1.77853e+07	1.95142e+07	5.54341e+06	4.96807e+06	1.49392e+07	8.2559e+06	1.51599e+06	6.58694e+06	1.3207e+07	4.30721e+06	3.31582e+08	2.91632e+07	8.89572e+06	233237	4.85761e+08
tr|Q9S2R8|Q9S2R8_STRCO			19	19	0.207265	0.638724	10.9063	0.405066	LW298.1 24h	LW298.1 96h	28418	Uncharacterized protein OS=Streptomyces coelicolor (strain ATCC BAA-471 / A3(2) / M145) OX=100226 GN=SCO2168 PE=3 SV=1	1.48944e+07	1.16213e+07	2.36387e+07	1.03103e+07	8.32125e+07	1.62972e+07	5.87772e+06	1.23235e+07	1.29208e+07	2.41597e+07	2.44875e+07	2.72592e+07	8.12557e+07	1.5335e+08	6.10262e+06	1.01093e+07	1.13055e+07	655803	5.29781e+08
tr|Q8CK26|Q8CK26_STRCO			19	19	0.519733	0.638724	4.19646	0.217988	LW296.1 96h	LW207.1 24h	40280	Uncharacterized protein OS=Streptomyces coelicolor (strain ATCC BAA-471 / A3(2) / M145) OX=100226 GN=SCO1511 PE=4 SV=1	9.60796e+06	1.39871e+07	1.32113e+07	1.24829e+07	5.36575e+07	1.47659e+07	1.48231e+07	1.20623e+07	1.03335e+07	1.49728e+07	1.07215e+08	3.22681e+07	4.65913e+07	1.30393e+06	4.29095e+06	3.00275e+07	1.50559e+07	373455	4.07031e+08
tr|Q9XA29|Q9XA29_STRCO			19	19	0.0955244	0.638724	40.9016	0.560719	LW298.1 24h	LW207.1 24h	60315	Putative dehydrogenase OS=Streptomyces coelicolor (strain ATCC BAA-471 / A3(2) / M145) OX=100226 GN=SCO3835 PE=4 SV=1	222421	5.84266e+06	899504	9.71464e+06	1.03712e+07	1.20798e+07	731827	9.58201e+06	4.97646e+06	2.76619e+07	2.16807e+06	4.6819e+06	3.53495e+07	1.61276e+08	8.82376e+07	1.30598e+07	8.41373e+06	30901.2	3.953e+08
tr|Q9X7P9|Q9X7P9_STRCO			19	19	0.224179	0.638724	8.63459	0.389001	LW296.1 96h	LW207.1 24h	84446	Putative transcriptional accessory protein OS=Streptomyces coelicolor (strain ATCC BAA-471 / A3(2) / M145) OX=100226 GN=SCO6743 PE=4 SV=1	5.70738e+06	5.29705e+06	3.45037e+06	4.88499e+06	1.28427e+06	9.47497e+06	1.52486e+06	1.58822e+07	1.0259e+07	2.71706e+07	2.97969e+07	6.78438e+07	9.93782e+06	8.76832e+07	2.17441e+06	5.27617e+06	9.46661e+06	101924	2.97216e+08
sp|O50487|RECA_STRCO			19	19	0.0355774	0.638724	16.3537	0.73624	LW298.1 24h	LW207.1 96h	39558	Protein RecA OS=Streptomyces coelicolor (strain ATCC BAA-471 / A3(2) / M145) OX=100226 GN=recA PE=3 SV=1	1.18753e+07	4.39826e+06	950417	3.58658e+06	4.82783e+06	8.12524e+06	2.91843e+06	8.1757e+06	6.13004e+06	2.269e+07	5.4508e+07	1.2253e+08	1.37724e+07	8.20806e+06	2.48504e+08	1.02689e+07	3.96595e+06	3.01388e+06	5.38449e+08
sp|Q9KY50|PUR9_STRCO			19	19	0.13644	0.638724	12.0651	0.490103	LW298.1 96h	LW296.1 96h	55351	Bifunctional purine biosynthesis protein PurH OS=Streptomyces coelicolor (strain ATCC BAA-471 / A3(2) / M145) OX=100226 GN=purH PE=3 SV=1	6.48251e+06	4.60703e+06	9.35538e+06	4.65625e+06	1.9359e+07	1.14746e+07	2.5614e+06	5.85972e+06	7.23325e+06	4.56328e+06	3.12826e+06	822531	1.07449e+07	6.53283e+06	1.08471e+06	1.00484e+07	8.97946e+06	8.36949e+07	2.01188e+08
tr|Q9L200|Q9L200_STRCO			19	19	0.164103	0.638724	65.7554	0.452739	LW207.1 24h	LW298.1 96h	92577	Alanine aminopeptidase OS=Streptomyces coelicolor (strain ATCC BAA-471 / A3(2) / M145) OX=100226 GN=SCO2635 PE=3 SV=1	1.02597e+07	7.93023e+07	1.67778e+09	2.96177e+07	6.45406e+07	1.07464e+07	8.64673e+06	1.18922e+07	2.50606e+07	1.71293e+07	4.75358e+07	2.20019e+07	3.09916e+07	3.12451e+06	4.80365e+06	2.1591e+07	4.32479e+06	961788	2.07031e+09
tr|Q9FBN4|Q9FBN4_STRCO			19	19	0.702248	0.649268	16.1613	0.156521	LW298.1 96h	LW296.1 96h	61129	Fumarate hydratase class I OS=Streptomyces coelicolor (strain ATCC BAA-471 / A3(2) / M145) OX=100226 GN=SCO5044 PE=3 SV=1	7.21915e+06	5.23296e+06	9.86378e+06	2.95277e+06	9.00608e+06	5.58873e+06	8.84436e+06	8.08795e+06	8.13152e+06	8.72077e+06	7.30321e+06	916862	8.02422e+06	4.94526e+06	5.06374e+06	1.00455e+07	2.10832e+06	2.61633e+08	3.73688e+08
tr|Q9FBN2|Q9FBN2_STRCO			19	19	0.901082	0.678296	11.8331	0.0995684	LW298.1 24h	LW296.1 24h	36644	Fructose-1,6-bisphosphatase OS=Streptomyces coelicolor (strain ATCC BAA-471 / A3(2) / M145) OX=100226 GN=SCO5047 PE=3 SV=1	6.34823e+06	1.50562e+06	4.37342e+06	6.78415e+06	6.44107e+07	978357	3.74646e+06	592409	2.91156e+06	5.4089e+06	5.19052e+06	6.39159e+06	8.23075e+07	400690	3.08719e+06	7.68077e+06	3.16809e+06	1.95801e+06	2.07244e+08
sp|Q9S2F4|HPPD_STRCO			19	19	0.0500645	0.638724	116.329	0.679837	LW298.1 24h	LW207.1 24h	41907	4-hydroxyphenylpyruvate dioxygenase OS=Streptomyces coelicolor (strain ATCC BAA-471 / A3(2) / M145) OX=100226 GN=hpd PE=3 SV=1	646909	740222	838104	8.90111e+06	2.20118e+07	2.15413e+06	1.51571e+06	177191	864629	2.44692e+06	2.85118e+06	8.51777e+06	1.05325e+08	853768	1.52681e+08	1.18213e+06	641845	2.82623e+06	3.15175e+08
tr|Q9K496|Q9K496_STRCO			19	19	0.385866	0.638724	5.46462	0.278167	LW296.1 24h	LW298.1 24h	86892	Ribonucleoside-diphosphate reductase OS=Streptomyces coelicolor (strain ATCC BAA-471 / A3(2) / M145) OX=100226 GN=SCO5226 PE=3 SV=1	7.60195e+06	1.44624e+07	1.95415e+06	4.71928e+06	997987	371200	7.3691e+06	1.73292e+06	1.63736e+07	5.43779e+06	6.44622e+06	2.64504e+06	2.03893e+06	229998	2.39299e+06	1.33515e+07	5.51519e+06	344567	9.39848e+07
sp|P41102|RL7_STRCO			19	19	0.323644	0.638724	8.10928	0.313907	LW296.1 24h	LW207.1 96h	13201	50S ribosomal protein L7/L12 OS=Streptomyces coelicolor (strain ATCC BAA-471 / A3(2) / M145) OX=100226 GN=rplL PE=3 SV=2	2.47014e+08	1.982e+08	1.49715e+08	9.65458e+07	3.26188e+07	2.35722e+08	1.4985e+09	8.02826e+08	6.57641e+08	5.32789e+08	1.00741e+08	2.4731e+08	1.62719e+07	9.66595e+08	7.88643e+08	1.47321e+08	3.19191e+08	8.44122e+08	7.88177e+09
sp|Q9X807|QCRA_STRCO			20	19	0.520754	0.638724	3.97087	0.217592	LW298.1 24h	LW298.1 96h	38778	Cytochrome bc1 complex Rieske iron-sulfur subunit OS=Streptomyces coelicolor (strain ATCC BAA-471 / A3(2) / M145) OX=100226 GN=qcrA PE=3 SV=1	2.0833e+08	1.7639e+08	8.65127e+07	9.96503e+07	2.40804e+07	2.35467e+08	1.50597e+08	2.11773e+08	9.75014e+07	6.9104e+07	9.44785e+07	1.65489e+08	2.13124e+08	8.0762e+08	8.21648e+07	8.36074e+07	1.73596e+08	2.05471e+07	3.00003e+09
sp|P49399|RS8_STRCO			19	19	0.669704	0.644032	4.38798	0.166397	LW298.1 24h	LW296.1 24h	14268	30S ribosomal protein S8 OS=Streptomyces coelicolor (strain ATCC BAA-471 / A3(2) / M145) OX=100226 GN=rpsH PE=3 SV=2	1.63847e+08	2.32486e+08	1.83239e+08	2.14564e+08	1.1707e+08	1.55217e+08	2.53121e+07	1.05387e+08	2.20957e+08	1.9279e+08	4.10729e+08	4.64535e+08	4.0631e+08	1.60652e+07	1.12068e+09	5.05054e+08	1.32782e+08	4.49595e+08	5.11662e+09
tr|Q9X8I7|Q9X8I7_STRCO			19	19	0.122775	0.638724	13.2396	0.511254	LW298.1 24h	LW207.1 24h	41274	Uncharacterized protein OS=Streptomyces coelicolor (strain ATCC BAA-471 / A3(2) / M145) OX=100226 GN=SCO3407 PE=4 SV=1	3.42482e+06	2.74142e+06	737934	4.52472e+06	1.92715e+06	1.75712e+07	4.33586e+06	5.45611e+06	2.83707e+06	3.05509e+06	2.80806e+06	1.56498e+06	7.40834e+06	2.98914e+07	5.4109e+07	3.0505e+06	4.28408e+06	28456.1	1.49756e+08
tr|O50512|O50512_STRCO			19	19	0.805571	0.663862	3.5212	0.126836	LW207.1 24h	LW207.1 96h	49051	Putative protease OS=Streptomyces coelicolor (strain ATCC BAA-471 / A3(2) / M145) OX=100226 GN=SCO5838 PE=4 SV=1	1.60343e+07	1.67343e+07	1.52568e+08	1.76259e+07	2.9184e+07	5.82456e+06	1.24001e+08	1.27075e+07	1.59831e+07	2.23447e+07	1.64304e+07	4.02216e+07	3.10634e+07	4.38786e+07	9.02364e+06	4.824e+07	2.53845e+07	4.75071e+07	6.74757e+08
tr|Q93IX4|Q93IX4_STRCO			19	19	0.886518	0.676942	6.87185	0.103883	LW298.1 24h	LW207.1 24h	62566	Uncharacterized protein OS=Streptomyces coelicolor (strain ATCC BAA-471 / A3(2) / M145) OX=100226 GN=SCO1296 PE=4 SV=1	1.122e+07	1.86984e+07	3.0577e+06	2.12563e+07	3.93436e+06	5.36765e+07	1.36697e+08	3.25282e+07	1.38433e+07	8.93166e+06	8.81474e+07	3.00545e+06	1.21742e+07	2.13333e+08	1.09953e+06	2.38109e+07	3.88886e+07	302075	6.84604e+08
tr|O86684|O86684_STRCO			20	19	0.985905	0.699592	20.4745	0.067903	LW298.1 96h	LW296.1 96h	67956	Uncharacterized protein OS=Streptomyces coelicolor (strain ATCC BAA-471 / A3(2) / M145) OX=100226 GN=SCO6638 PE=4 SV=1	3.74552e+06	7.47063e+06	2.3982e+06	6.68014e+06	354103	9.09452e+06	31183.8	2.97989e+07	1.41566e+07	9.06379e+06	1.10874e+06	285244	2.01032e+06	5.06115e+07	1.13351e+06	82751.4	1.06605e+07	2.03374e+08	3.5206e+08
tr|Q9RIY6|Q9RIY6_STRCO			19	19	0.394651	0.638724	7.87716	0.273605	LW207.1 96h	LW296.1 24h	37701	Putative zinc-containing dehydrogenase OS=Streptomyces coelicolor (strain ATCC BAA-471 / A3(2) / M145) OX=100226 GN=SCO0179 PE=3 SV=1	1.51405e+07	2.17059e+06	7.50138e+06	1.00526e+07	3.44046e+07	1.05687e+08	9.10955e+06	6.10724e+06	3.84398e+06	2.02189e+07	9.68497e+06	4.70687e+07	5.6481e+07	1.87518e+07	1.34219e+06	1.75841e+07	7.79908e+06	327590	3.73276e+08
sp|Q9XAP2|MQNC_STRCO			20	19	0.804025	0.663862	19.2907	0.12727	LW298.1 96h	LW296.1 96h	44422	Cyclic dehypoxanthine futalosine synthase OS=Streptomyces coelicolor (strain ATCC BAA-471 / A3(2) / M145) OX=100226 GN=mqnC PE=3 SV=1	384278	9.27445e+06	6.14259e+06	5.30578e+06	3.91335e+06	9.74901e+06	7.60066e+06	1.61008e+07	5.10875e+06	9.12874e+06	3.76635e+06	438213	1.16439e+07	5.79643e+07	1.19393e+06	1.09157e+06	6.71548e+06	2.49402e+08	4.04924e+08
tr|Q9RK12|Q9RK12_STRCO			19	19	0.809177	0.664749	2.77111	0.125825	LW298.1 24h	LW296.1 96h	37409	Putative iron-siderophore binding lipoprotein OS=Streptomyces coelicolor (strain ATCC BAA-471 / A3(2) / M145) OX=100226 GN=SCO0494 PE=4 SV=1	5.84394e+07	1.82896e+07	2.39129e+07	2.8275e+07	1.87515e+07	1.0098e+08	5.60587e+07	2.95454e+07	2.21784e+07	2.99362e+07	9.81959e+06	3.33127e+07	5.93869e+07	1.27721e+08	1.53726e+07	4.19624e+07	4.12717e+07	5.3331e+06	7.20547e+08
tr|Q8CJX7|Q8CJX7_STRCO			20	19	0.382593	0.638724	3.98351	0.279894	LW296.1 96h	LW207.1 96h	48553	Putative oxidoreductase OS=Streptomyces coelicolor (strain ATCC BAA-471 / A3(2) / M145) OX=100226 GN=SCO3092 PE=4 SV=1	6.42601e+07	5.12362e+07	6.34783e+07	2.11042e+07	5.34051e+06	3.18458e+07	8.24804e+06	2.4628e+07	5.78573e+07	4.4112e+07	9.90604e+07	8.9028e+07	3.45397e+07	1.47306e+08	8.61276e+06	6.62445e+07	2.49743e+07	2.84637e+06	8.44722e+08
tr|Q8CJU3|Q8CJU3_STRCO			19	19	0.0611273	0.638724	15.1924	0.644574	LW207.1 96h	LW296.1 24h	25441	Phosphate-specific transport system accessory protein PhoU OS=Streptomyces coelicolor (strain ATCC BAA-471 / A3(2) / M145) OX=100226 GN=SCO4228 PE=3 SV=1	4.65043e+06	5.83181e+07	2.62568e+07	3.11005e+07	6.72156e+07	4.27768e+08	4.52077e+06	2.56421e+07	4.46527e+06	1.04813e+08	1.70447e+08	5.7186e+07	1.31446e+08	5.37614e+07	1.90937e+07	2.90341e+07	1.91489e+07	2.33413e+06	1.2372e+09
tr|Q9FCL0|Q9FCL0_STRCO			19	19	0.247922	0.638724	5.05352	0.368381	LW296.1 96h	LW296.1 24h	43121	Putative sulfurylase OS=Streptomyces coelicolor (strain ATCC BAA-471 / A3(2) / M145) OX=100226 GN=SCO5178 PE=4 SV=1	3.85604e+07	7.37139e+07	3.48552e+07	6.38383e+07	8.72322e+06	3.09735e+07	4.44989e+06	2.2681e+07	6.01162e+07	4.74024e+07	1.80581e+08	2.12921e+08	7.98656e+07	2.53489e+07	1.73434e+07	1.28345e+08	3.87767e+07	2.27083e+07	1.0912e+09
tr|Q8CJP6|Q8CJP6_STRCO			20	19	0.93199	0.686816	3.79266	0.0899059	LW298.1 24h	LW207.1 24h	50698	Coproporphyrinogen III oxidase OS=Streptomyces coelicolor (strain ATCC BAA-471 / A3(2) / M145) OX=100226 GN=SCO6041 PE=3 SV=1	1.6152e+07	4.52805e+06	2.69184e+06	1.17579e+07	6.71859e+06	2.37448e+07	8.24376e+06	9.81238e+06	6.51697e+06	1.90278e+07	3.42141e+06	2.88577e+07	1.49002e+07	7.20549e+07	1.68678e+06	1.72104e+07	1.11698e+07	3.52811e+06	2.62023e+08
sp|O88058|RL20_STRCO			20	19	0.190707	0.638724	245.311	0.422098	LW298.1 96h	LW207.1 24h	14378	50S ribosomal protein L20 OS=Streptomyces coelicolor (strain ATCC BAA-471 / A3(2) / M145) OX=100226 GN=rplT PE=3 SV=1	180122	1.35586e+07	584166	4.42532e+07	3.71899e+06	2.69011e+07	45138.5	7.45678e+07	4.08227e+07	8.86033e+06	4.68965e+07	1.22771e+08	3.6306e+06	6.90522e+07	2.07711e+09	1.1735e+08	6.87963e+07	3.32741e+09	6.04651e+09
tr|Q9RI40|Q9RI40_STRCO			20	19	0.232905	0.638724	11.9066	0.38118	LW296.1 96h	LW296.1 24h	96452	Pyruvate, phosphate dikinase OS=Streptomyces coelicolor (strain ATCC BAA-471 / A3(2) / M145) OX=100226 GN=SCO0208 PE=3 SV=1	6.09423e+06	401432	7206.51	2.25866e+06	2.91316e+06	2.85694e+06	606221	1.18066e+06	2.06344e+06	6.13795e+06	3.61672e+06	3.60894e+07	2.53237e+06	1.01242e+06	1.52684e+07	6.51599e+06	820591	6.23921e+06	9.6615e+07
tr|Q9RJK1|Q9RJK1_STRCO			20	19	0.0486709	0.638724	15.5353	0.684694	LW298.1 24h	LW296.1 24h	76863	Putative bi-domain oxidoreductase OS=Streptomyces coelicolor (strain ATCC BAA-471 / A3(2) / M145) OX=100226 GN=SCO0387 PE=4 SV=1	2.84665e+06	2.56396e+06	399938	7.92703e+06	1.30539e+07	1.7301e+07	759373	2.64262e+06	522305	8.05411e+06	7.85568e+06	1.67363e+06	3.14672e+07	2.47183e+07	4.77984e+06	7.10721e+06	4.00445e+06	202794	1.3788e+08
tr|Q9XAI7|Q9XAI7_STRCO			18	18	0.961363	0.694732	47.4349	0.0794376	LW298.1 96h	LW296.1 96h	44866	Aspartokinase OS=Streptomyces coelicolor (strain ATCC BAA-471 / A3(2) / M145) OX=100226 GN=SCO3615 PE=3 SV=1	4.64882e+06	5.99088e+06	7.71917e+06	3.75508e+06	9.53557e+06	1.3661e+07	602298	1.13071e+07	4.39319e+06	1.02725e+07	1.02479e+06	496026	6.2213e+06	3.6872e+07	928946	54901.6	5.56251e+06	5.53799e+08	6.76845e+08
sp|P24532|ASSY_STRCO			18	18	0.554178	0.638724	20.2298	0.205023	LW298.1 96h	LW207.1 96h	52408	Argininosuccinate synthase OS=Streptomyces coelicolor (strain ATCC BAA-471 / A3(2) / M145) OX=100226 GN=argG PE=3 SV=4	1.09827e+07	9.83488e+06	2.18031e+06	3.96264e+06	1.99426e+06	2.08594e+06	206117	4.35187e+06	4.89408e+06	7.17587e+06	6.29762e+06	4.76152e+06	7.74303e+06	3.55737e+07	1.0475e+06	9.39227e+06	1.76062e+06	1.51552e+08	2.65797e+08
sp|Q9RDC9|LEPA_STRCO			18	18	0.404773	0.638724	12.2861	0.268476	LW298.1 24h	LW298.1 96h	68621	Elongation factor 4 OS=Streptomyces coelicolor (strain ATCC BAA-471 / A3(2) / M145) OX=100226 GN=lepA PE=3 SV=1	296808	1.0595e+07	5.13037e+06	3.35342e+06	2.06037e+06	6.58316e+06	309421	1.42341e+07	4.5303e+06	1.09459e+07	1.90946e+06	578863	500185	3.70885e+07	1.14912e+06	47998.4	3.07404e+06	30944.1	1.02418e+08
tr|Q9S2S3|Q9S2S3_STRCO			18	18	0.176633	0.638724	15.982	0.437752	LW298.1 96h	LW207.1 24h	28709	Putative membrane protein OS=Streptomyces coelicolor (strain ATCC BAA-471 / A3(2) / M145) OX=100226 GN=SCO2067 PE=4 SV=1	2.07112e+07	1.27509e+07	5.49105e+06	4.03343e+07	1.16304e+07	8.09396e+06	7.99011e+06	9.56622e+06	2.36172e+07	1.91446e+07	1.1584e+07	5.69476e+07	1.03543e+08	5.09707e+06	2.84962e+08	8.80123e+07	3.57291e+07	4.98808e+08	1.24401e+09
tr|Q9XAG9|Q9XAG9_STRCO			18	18	0.0842753	0.638724	11.7965	0.584859	LW296.1 96h	LW296.1 24h	64490	Uncharacterized protein OS=Streptomyces coelicolor (strain ATCC BAA-471 / A3(2) / M145) OX=100226 GN=SCO5329 PE=4 SV=1	7.82428e+06	4.62437e+06	1.90493e+06	5.7947e+06	2.50407e+06	3.82682e+06	479062	3.13508e+06	2.56121e+06	9.44249e+06	1.54401e+07	4.79652e+07	6.40324e+06	1.49359e+06	983943	1.4154e+07	5.25212e+06	967995	1.34757e+08
tr|Q9X9Z6|Q9X9Z6_STRCO;tr|Q9K458|Q9K458_STRCO			19	18	0.0996613	0.638724	5.52974	0.55246	LW298.1 24h	LW207.1 24h	34656	Putative secreted protein OS=Streptomyces coelicolor (strain ATCC BAA-471 / A3(2) / M145) OX=100226 GN=SCO1796 PE=3 SV=1	1.48599e+07	2.59182e+07	6.38714e+06	3.1834e+07	2.55809e+07	7.4441e+07	3.36362e+06	2.80122e+07	1.7364e+07	6.38021e+07	5.59407e+07	5.26367e+07	8.60203e+07	1.5638e+08	1.84111e+07	1.89687e+07	2.74889e+07	2.10538e+06	7.09514e+08
tr|Q9EWF3|Q9EWF3_STRCO;tr|O86717|O86717_STRCO			22	18	0.634641	0.640584	19.9048	0.177463	LW296.1 24h	LW207.1 96h	135494	Nitrate reductase (quinone) OS=Streptomyces coelicolor (strain ATCC BAA-471 / A3(2) / M145) OX=100226 GN=SCO4947 PE=3 SV=1	145225	223877	1.23537e+06	228000	259533	1.07241e+06	3.06431e+07	161052	246160	700411	7.87758e+06	1.7284e+07	997726	47552.5	1.99481e+07	322872	1.57325e+06	284142	8.32504e+07
tr|Q9KY14|Q9KY14_STRCO			18	18	0.879838	0.676942	2.56676	0.105828	LW296.1 96h	LW207.1 24h	31923	Putative regulatory protein OS=Streptomyces coelicolor (strain ATCC BAA-471 / A3(2) / M145) OX=100226 GN=SCO7324 PE=4 SV=1	6.65949e+06	1.70108e+07	4.71468e+06	1.44555e+07	5.42616e+06	2.46412e+07	4.42113e+07	6.78525e+06	1.06028e+07	1.55598e+07	1.56223e+07	4.16751e+07	5.68132e+07	2.06179e+06	7.49219e+06	3.45575e+07	1.21281e+07	1.18314e+06	3.21601e+08
tr|Q9RDP7|Q9RDP7_STRCO			18	18	0.449392	0.638724	10.2618	0.247336	LW207.1 24h	LW207.1 96h	43871	3-oxoacyl-[acyl-carrier-protein] synthase 2 OS=Streptomyces coelicolor (strain ATCC BAA-471 / A3(2) / M145) OX=100226 GN=SCO2390 PE=3 SV=1	1.10648e+08	5.64471e+06	2.16671e+07	8.23731e+06	4.23686e+06	969885	5.98466e+06	9.8154e+06	3.82808e+07	5.25711e+06	4.5976e+06	3.42984e+07	9.81093e+06	1.57323e+07	1.43597e+06	7.62567e+07	2.07445e+07	3.63749e+06	3.77256e+08
sp|Q9FC99|PFKA3_STRCO			19	18	0.828036	0.668131	2.37935	0.120537	LW207.1 96h	LW298.1 24h	36580	ATP-dependent 6-phosphofructokinase 3 OS=Streptomyces coelicolor (strain ATCC BAA-471 / A3(2) / M145) OX=100226 GN=pfkA3 PE=3 SV=1	5.4307e+06	4.66575e+06	367666	3.23637e+06	606404	1.09518e+07	1.7348e+06	5.43563e+06	2.25105e+06	5.10722e+06	3.11998e+06	6.04983e+06	4.94522e+06	253000	1.01968e+06	1.03986e+07	2.24344e+06	42787.9	6.786e+07
tr|Q9RKJ4|Q9RKJ4_STRCO			18	18	0.494368	0.638724	25.1123	0.228085	LW298.1 24h	LW207.1 24h	150876	ATP-dependent helicase OS=Streptomyces coelicolor (strain ATCC BAA-471 / A3(2) / M145) OX=100226 GN=SCO4092 PE=4 SV=1	1.48496e+06	2.01532e+06	728312	1.54947e+06	1.05747e+06	2.43439e+06	47047.8	4.07084e+06	1.91066e+06	2.53714e+06	970577	2.20738e+06	637580	1.19805e+07	9.35715e+07	806109	1.84441e+06	5.88561e+06	1.35739e+08
sp|Q9KZP1|PT1_STRCO			18	18	0.554317	0.638724	4.19796	0.204973	LW296.1 96h	LW296.1 24h	57522	Phosphoenolpyruvate-protein phosphotransferase OS=Streptomyces coelicolor (strain ATCC BAA-471 / A3(2) / M145) OX=100226 GN=ptsI PE=3 SV=1	1.73863e+07	7.94761e+06	2.78429e+07	9.54113e+06	4.44532e+07	5.46595e+06	5.57818e+06	3.74812e+06	9.80681e+06	1.95556e+07	1.45799e+07	4.61846e+07	3.73484e+07	1.89982e+06	1.07695e+07	2.42405e+07	6.85262e+06	3.38666e+06	2.96588e+08
tr|Q9KY67|Q9KY67_STRCO			18	18	0.544427	0.638724	5.80239	0.208613	LW298.1 24h	LW207.1 96h	91498	ATP-dependent DNA helicase OS=Streptomyces coelicolor (strain ATCC BAA-471 / A3(2) / M145) OX=100226 GN=SCO4797 PE=3 SV=1	1.68834e+06	6.37487e+06	2.70594e+06	4.36253e+06	875619	1.5379e+06	1.87951e+07	6.22548e+06	5.56874e+06	4.97318e+06	7.11644e+06	1.6465e+07	5.26722e+06	3.32435e+07	806581	1.08037e+07	8.36343e+06	644309	1.35818e+08
sp|O69879|RS16_STRCO			18	18	0.14308	0.638724	11.0463	0.480524	LW298.1 96h	LW296.1 24h	15187	30S ribosomal protein S16 OS=Streptomyces coelicolor (strain ATCC BAA-471 / A3(2) / M145) OX=100226 GN=rpsP PE=3 SV=1	6.53435e+07	1.73051e+08	1.08849e+08	2.11477e+08	6.40233e+07	6.51537e+07	3.66146e+06	8.77001e+07	2.30158e+08	1.85904e+08	4.97709e+08	8.93281e+08	5.14879e+08	4.12671e+07	1.41415e+08	5.82826e+08	1.98888e+08	2.76989e+09	6.83547e+09
tr|Q9L1J1|Q9L1J1_STRCO			18	18	0.505647	0.638724	25.4812	0.223533	LW298.1 24h	LW207.1 24h	52826	Methylmalonic acid semialdehyde dehydrogenase OS=Streptomyces coelicolor (strain ATCC BAA-471 / A3(2) / M145) OX=100226 GN=SCO2726 PE=4 SV=1	3.37238e+06	1.1021e+06	598821	4.58475e+06	3.52814e+07	1.34423e+06	6.4056e+07	772335	1.6753e+06	6.73661e+06	6.98885e+06	1.06866e+07	6.91215e+07	610309	5.95421e+07	5.26402e+06	1.04143e+06	483191	2.73262e+08
tr|Q9L1I3|Q9L1I3_STRCO			18	18	0.805875	0.663862	3.12914	0.126751	LW298.1 24h	LW298.1 96h	35954	Uncharacterized protein OS=Streptomyces coelicolor (strain ATCC BAA-471 / A3(2) / M145) OX=100226 GN=SCO2593 PE=4 SV=1	1.26776e+07	2.62468e+07	2.22354e+07	1.38383e+07	8.8637e+06	2.00748e+07	5.1806e+06	3.11927e+07	2.57853e+07	1.95402e+07	2.37239e+07	1.27326e+06	1.40557e+07	1.05874e+08	2.60898e+06	1.61199e+07	2.29213e+07	119405	3.72332e+08
tr|Q9L077|Q9L077_STRCO			18	18	0.864444	0.676792	28.4964	0.110256	LW296.1 24h	LW207.1 24h	57776	Acetyl/propionyl CoA carboxylase, beta subunit OS=Streptomyces coelicolor (strain ATCC BAA-471 / A3(2) / M145) OX=100226 GN=SCO2776 PE=4 SV=1	1.12366e+06	1.6591e+06	488833	3.42396e+06	2.84318e+07	741704	9.14606e+07	613212	1.15474e+06	1.03577e+06	2.1458e+06	1.46206e+06	1.58655e+07	1.67091e+06	933421	1.3685e+06	832313	5.61416e+07	2.10553e+08
tr|Q9FBP8|Q9FBP8_STRCO			19	18	0.143631	0.638724	51.2281	0.479747	LW298.1 96h	LW298.1 24h	48275	Putative ATP-binding protein OS=Streptomyces coelicolor (strain ATCC BAA-471 / A3(2) / M145) OX=100226 GN=SCO5028 PE=4 SV=1	2.6385e+06	4.56966e+06	4.79787e+06	4.92979e+06	1.41718e+06	3.23904e+06	961898	4.02504e+06	3.64564e+06	8.00985e+06	6.6769e+06	7.52837e+06	4.03146e+06	712439	393266	6.34003e+06	3.10288e+06	2.53724e+08	3.20744e+08
tr|Q9FBJ2|Q9FBJ2_STRCO			19	18	0.534834	0.638724	25.1805	0.212205	LW298.1 96h	LW298.1 24h	92583	Putative helicase OS=Streptomyces coelicolor (strain ATCC BAA-471 / A3(2) / M145) OX=100226 GN=SCO5166 PE=4 SV=1	1.18583e+06	3.24556e+06	796631	1.89109e+06	317155	1.99649e+06	196681	1.3611e+07	3.73186e+06	3.57391e+06	133607	2.02238e+07	197151	2.48147e+06	209702	5.69899e+06	1.43253e+06	6.5598e+07	1.26521e+08
tr|Q93JJ3|Q93JJ3_STRCO			19	18	0.146363	0.638724	281.746	0.47594	LW207.1 96h	LW207.1 24h	31400	Putative secreted hydrolase OS=Streptomyces coelicolor (strain ATCC BAA-471 / A3(2) / M145) OX=100226 GN=SCO1968 PE=4 SV=1	67239.9	419633	442164	2.85307e+06	1.18075e+07	2.47092e+08	1.71912e+08	1.4493e+06	125717	4.46379e+06	2.37291e+06	550797	1.35679e+06	2.00341e+07	4.58474e+06	151805	2.1503e+06	97220.8	4.71931e+08
tr|Q9L0L5|Q9L0L5_STRCO;tr|O54170|O54170_STRCO			18	18	0.522434	0.638724	2.77938	0.216942	LW296.1 96h	LW207.1 96h	43627	Aminotransferase OS=Streptomyces coelicolor (strain ATCC BAA-471 / A3(2) / M145) OX=100226 GN=SCO4645 PE=3 SV=1	3.75818e+07	1.31855e+07	2.95264e+07	1.58375e+07	4.02075e+07	1.07146e+07	4.08408e+07	1.61778e+07	3.19247e+07	4.07141e+07	4.12374e+07	1.03598e+08	2.28957e+07	4.71335e+07	1.09745e+07	6.32908e+07	1.89231e+07	5.07777e+06	5.89842e+08
sp|Q9XA16|PKNX_STRCO			19	18	0.229637	0.638724	35.479	0.384074	LW298.1 24h	LW296.1 96h	71786	Probable serine/threonine-protein kinase SCO3848 OS=Streptomyces coelicolor (strain ATCC BAA-471 / A3(2) / M145) OX=100226 GN=SCO3848 PE=3 SV=1	4.96772e+06	1.39854e+07	2.92173e+06	1.05362e+07	4.27034e+06	2.15207e+07	2.52439e+06	1.74495e+07	3.07424e+06	6.40033e+06	5.89481e+06	5.64345e+06	6.65548e+06	2.25281e+07	6.0726e+08	1.28444e+07	1.48199e+07	8.59227e+07	8.49219e+08
sp|Q9L1L8|PFKA2_STRCO			19	18	0.392354	0.638724	3.26138	0.274787	LW296.1 96h	LW296.1 24h	36639	ATP-dependent 6-phosphofructokinase 2 OS=Streptomyces coelicolor (strain ATCC BAA-471 / A3(2) / M145) OX=100226 GN=pfkA2 PE=1 SV=1	1.7714e+07	1.12961e+07	1.66098e+07	1.05889e+07	2.98941e+07	2.89025e+07	3.51711e+06	1.01571e+07	2.09096e+07	2.35234e+07	2.36134e+07	6.5654e+07	3.33171e+07	871620	5.25351e+06	3.47995e+07	7.36809e+06	1.1285e+06	3.45118e+08
tr|Q9L1G6|Q9L1G6_STRCO			18	18	0.350613	0.638724	17.3297	0.297616	LW298.1 24h	LW296.1 96h	36684	Cell shape-determining protein MreB OS=Streptomyces coelicolor (strain ATCC BAA-471 / A3(2) / M145) OX=100226 GN=mreB PE=3 SV=1	9.34261e+06	2.15504e+07	1.20918e+07	1.67214e+07	8.21508e+06	3.9957e+07	2.02852e+06	3.63633e+07	8.69374e+06	2.74243e+06	1.84636e+07	4.13271e+06	1.99878e+07	4.15365e+08	3.76017e+06	1.20711e+06	2.42923e+07	58581.9	6.44974e+08
tr|O69856|O69856_STRCO			18	18	0.33735	0.638724	84.2816	0.30546	LW298.1 96h	LW298.1 24h	75411	3-hydroxyacyl-CoA dehydrogenase OS=Streptomyces coelicolor (strain ATCC BAA-471 / A3(2) / M145) OX=100226 GN=SCO6026 PE=4 SV=1	8.5914e+06	1.94144e+07	2.7002e+07	1.28207e+07	2.53833e+07	2.98382e+07	1.41205e+07	3.57322e+07	1.55599e+07	2.35651e+07	2.24838e+07	1.1956e+07	9.92895e+06	1.763e+07	5.2064e+06	3.07709e+07	1.46335e+07	2.71612e+09	3.04076e+09
tr|Q9XAE2|Q9XAE2_STRCO			18	18	0.520364	0.638724	11.1424	0.217743	LW298.1 96h	LW296.1 96h	45794	Putative oxygenase subunit OS=Streptomyces coelicolor (strain ATCC BAA-471 / A3(2) / M145) OX=100226 GN=SCO5293 PE=4 SV=1	2.54818e+07	1.68514e+07	5.23409e+06	1.54316e+07	8.20811e+06	1.06677e+07	425229	3.79732e+07	1.94629e+07	1.66846e+07	5.37305e+06	6.09454e+06	1.60004e+07	1.51414e+07	1.70141e+06	2.41544e+07	1.76975e+07	2.71832e+08	5.14415e+08
sp|Q9KYR9|ISPG2_STRCO;sp|Q9X7W2|ISPG1_STRCO			18	18	0.299983	0.638724	4.36149	0.329393	LW296.1 96h	LW207.1 96h	41169	4-hydroxy-3-methylbut-2-en-1-yl diphosphate synthase (flavodoxin) 2 OS=Streptomyces coelicolor (strain ATCC BAA-471 / A3(2) / M145) OX=100226 GN=ispG2 PE=3 SV=1	1.43596e+07	1.75382e+07	1.76853e+07	7.94538e+06	4.60923e+06	1.09282e+07	1.55186e+06	9.59717e+06	1.3932e+07	1.91408e+07	4.39267e+07	3.93526e+07	9.40706e+06	7.7724e+07	3.42394e+06	2.20956e+07	7.42526e+06	4.90507e+06	3.25548e+08
sp|Q9KXP2|SYH_STRCO			18	18	0.251148	0.638724	4.97815	0.365733	LW298.1 24h	LW207.1 24h	46650	Histidine--tRNA ligase OS=Streptomyces coelicolor (strain ATCC BAA-471 / A3(2) / M145) OX=100226 GN=hisS PE=3 SV=1	1.64548e+07	1.43969e+07	1.36977e+07	9.9141e+06	1.29954e+07	3.74677e+07	2.53812e+07	2.8654e+07	1.55713e+07	2.25307e+07	1.10558e+07	3.9029e+07	1.98983e+07	1.17965e+08	8.39107e+07	2.30707e+07	2.21844e+07	1.33e+06	5.15507e+08
tr|O50495|O50495_STRCO			18	18	0.52699	0.638724	67.2933	0.215188	LW298.1 96h	LW296.1 96h	28173	Glutamate uptake system ATP-binding protein OS=Streptomyces coelicolor (strain ATCC BAA-471 / A3(2) / M145) OX=100226 GN=SCO5777 PE=4 SV=1	1.86575e+07	2.57423e+07	487862	1.45526e+07	1.50575e+07	1.3347e+07	12050.4	4.29338e+07	1.60404e+07	4.39967e+06	5.27595e+06	246071	1.5443e+07	7.52346e+07	1.78287e+06	1.89625e+07	1.57606e+07	6.3294e+08	9.16876e+08
tr|Q9K418|Q9K418_STRCO			17	17	0.0102	0.460574	53.4005	0.891846	LW298.1 24h	LW296.1 24h	32293	Putative electron transfer flavoprotein, alpha subunit OS=Streptomyces coelicolor (strain ATCC BAA-471 / A3(2) / M145) OX=100226 GN=SCO1081 PE=3 SV=1	3.86542e+07	4.12917e+06	1.32228e+07	3.59971e+07	5.05957e+07	5.90541e+07	892386	9.2693e+06	1.60466e+07	3.58896e+07	7.02394e+07	6.30083e+07	7.37924e+07	2.19546e+08	1.1062e+09	2.2832e+07	9.32753e+06	999214	1.82969e+09
tr|Q8CJU5|Q8CJU5_STRCO			17	17	0.257505	0.638724	6.99616	0.360615	LW298.1 96h	LW207.1 96h	31809	Putative thiosulfate sulfurtransferase OS=Streptomyces coelicolor (strain ATCC BAA-471 / A3(2) / M145) OX=100226 GN=SCO4164 PE=4 SV=1	8.12914e+06	9.81485e+06	2.24009e+07	9.30517e+06	834173	626751	1.76667e+06	3.18084e+07	3.40176e+07	4.42372e+06	5.12266e+06	4.17731e+07	1.52094e+06	8.95118e+06	1.72466e+07	3.97969e+07	2.66126e+07	8.91184e+06	2.73063e+08
sp|Q9RKL4|PUR2_STRCO			17	17	0.76684	0.655843	10.5691	0.137757	LW298.1 96h	LW207.1 24h	42882	Phosphoribosylamine--glycine ligase OS=Streptomyces coelicolor (strain ATCC BAA-471 / A3(2) / M145) OX=100226 GN=purD PE=3 SV=1	8.2578e+06	1.75376e+07	9.48102e+06	1.76712e+07	8.61895e+06	1.53226e+07	1.67702e+08	2.38722e+07	7.61256e+06	7.01368e+06	1.81078e+07	2.69934e+07	5.50107e+06	1.12562e+08	6.1683e+06	1.3805e+07	1.4394e+07	3.44643e+08	8.25264e+08
tr|Q9RIZ8|Q9RIZ8_STRCO			17	17	0.623503	0.640584	11.5791	0.181084	LW298.1 24h	LW298.1 96h	31222	Uncharacterized protein OS=Streptomyces coelicolor (strain ATCC BAA-471 / A3(2) / M145) OX=100226 GN=SCO0167 PE=3 SV=1	3.96566e+07	5.29812e+06	2.74926e+06	1.10009e+07	9.09646e+06	2.8581e+07	1.21583e+07	2.06092e+07	1.17839e+07	7.70606e+07	2.00295e+07	2.13267e+07	1.50433e+07	3.07116e+08	1.78388e+06	1.94507e+07	8.26951e+06	256250	6.1127e+08
tr|Q9L2K3|Q9L2K3_STRCO			17	17	0.15187	0.638724	12.0543	0.468465	LW298.1 24h	LW207.1 96h	30697	Uncharacterized protein OS=Streptomyces coelicolor (strain ATCC BAA-471 / A3(2) / M145) OX=100226 GN=SCO0705 PE=4 SV=1	5.87042e+07	3.23582e+07	9.91469e+06	4.38421e+07	2.4172e+07	1.87539e+07	1.45517e+08	3.28246e+07	1.70345e+07	2.40964e+07	5.17978e+07	8.22524e+07	7.17593e+07	9.05949e+07	8.8357e+08	8.72635e+07	5.83401e+07	6.59232e+07	1.79872e+09
tr|Q9L2L5|Q9L2L5_STRCO			17	17	0.0973309	0.638724	13.9785	0.557075	LW298.1 96h	LW207.1 24h	39122	PhoH-like protein OS=Streptomyces coelicolor (strain ATCC BAA-471 / A3(2) / M145) OX=100226 GN=SCO2532 PE=4 SV=1	1.82196e+07	2.34444e+07	7.13948e+06	3.16238e+07	1.2467e+07	4.68125e+07	6.28172e+07	1.53563e+07	1.31162e+07	2.70759e+07	1.00018e+08	7.67254e+07	4.40386e+07	2.48262e+06	1.24003e+07	1.03369e+08	3.43639e+07	5.44467e+08	1.17594e+09
tr|Q9RJ57|Q9RJ57_STRCO			17	17	0.245939	0.638724	6.33998	0.370025	LW296.1 96h	LW207.1 96h	32978	tRNA (adenine(58)-N(1))-methyltransferase TrmI OS=Streptomyces coelicolor (strain ATCC BAA-471 / A3(2) / M145) OX=100226 GN=SCO1651 PE=3 SV=1	2.95378e+07	2.29888e+07	3.6319e+07	2.32518e+07	1.38551e+07	6.19494e+06	2.14382e+06	1.77851e+07	3.12289e+07	3.54178e+07	4.42267e+07	1.94888e+08	1.16072e+08	5.37726e+06	1.40574e+08	8.17148e+07	2.70442e+07	8.95786e+07	9.18198e+08
sp|Q9F316|CLPX_STRCO			17	17	0.665241	0.642927	4.71793	0.167779	LW298.1 24h	LW207.1 96h	47037	ATP-dependent Clp protease ATP-binding subunit ClpX OS=Streptomyces coelicolor (strain ATCC BAA-471 / A3(2) / M145) OX=100226 GN=clpX PE=3 SV=1	3.35047e+06	1.08618e+07	2.21325e+06	5.26324e+06	403222	1.92499e+06	2.60809e+06	8.49077e+06	3.02272e+06	3.96673e+06	7.50986e+06	4.22839e+06	2.93297e+06	3.26242e+07	258764	4.06638e+06	4.19544e+06	4009.61	9.79252e+07
tr|Q7AKM9|Q7AKM9_STRCO			17	17	0.258147	0.638724	15.9993	0.360105	LW298.1 24h	LW298.1 96h	41613	Acyl-CoA dehydrogenase OS=Streptomyces coelicolor (strain ATCC BAA-471 / A3(2) / M145) OX=100226 GN=SCO3051 PE=3 SV=1	1.11374e+07	5.60538e+06	3.54561e+06	3.75875e+06	4.47296e+07	5.34383e+06	3.47252e+06	1.21729e+07	3.17662e+06	8.23593e+06	3.78087e+06	5.44785e+06	2.7194e+06	4.45103e+07	9.07346e+07	5.58806e+06	2.73874e+06	296372	2.56995e+08
tr|O50511|O50511_STRCO			17	17	0.438368	0.638724	3.95628	0.252353	LW296.1 96h	LW207.1 24h	49186	Zinc protease OS=Streptomyces coelicolor (strain ATCC BAA-471 / A3(2) / M145) OX=100226 GN=SCO5837 PE=4 SV=1	7.28738e+06	1.2938e+07	1.18251e+07	1.26794e+07	1.6507e+07	5.30232e+06	1.34874e+07	7.55387e+06	1.39388e+07	1.9868e+07	2.57105e+07	8.12223e+07	3.26716e+07	1.59182e+06	5.08831e+06	3.66766e+07	1.07143e+07	1.92185e+06	3.16985e+08
tr|Q9F3Q6|Q9F3Q6_STRCO			17	17	0.66293	0.642927	6.39418	0.168498	LW296.1 96h	LW296.1 24h	68273	Putative secreted protein OS=Streptomyces coelicolor (strain ATCC BAA-471 / A3(2) / M145) OX=100226 GN=SCO7631 PE=4 SV=1	464313	6.93105e+06	274638	4.38647e+06	213624	2.62123e+07	1.49748e+06	2.62656e+06	930789	2.51057e+06	1.22501e+07	1.75608e+07	2.20368e+06	2.0409e+07	471527	9.03625e+06	5.98708e+06	1.11232e+06	1.15078e+08
tr|Q9L1U4|Q9L1U4_STRCO			17	17	0.321108	0.638724	4.68427	0.315511	LW296.1 96h	LW296.1 24h	48802	Putative malate oxidoreductase OS=Streptomyces coelicolor (strain ATCC BAA-471 / A3(2) / M145) OX=100226 GN=SCO2951 PE=3 SV=1	2.2992e+07	2.03584e+07	3.4816e+07	1.02674e+07	1.38453e+07	3.39058e+06	1.11317e+07	3.63252e+06	1.18675e+07	1.67341e+07	2.17391e+07	8.62768e+07	5.62833e+07	5.16158e+06	6.09486e+06	3.0266e+07	1.19443e+07	3.29191e+06	3.70093e+08
sp|Q9F3P9|ENO2_STRCO			17	17	0.778144	0.657349	3.42097	0.134553	LW296.1 96h	LW298.1 24h	45677	Enolase 2 OS=Streptomyces coelicolor (strain ATCC BAA-471 / A3(2) / M145) OX=100226 GN=eno2 PE=3 SV=1	5.31093e+06	1.49421e+07	5.43487e+06	2.11462e+07	2.28805e+06	1.13983e+06	4.99943e+06	2.9189e+07	7.91123e+06	5.55853e+06	4.38054e+07	1.16269e+07	1.06199e+07	1.03736e+06	6.17127e+06	2.80497e+07	2.8591e+07	884101	2.28706e+08
tr|Q9XAD2|Q9XAD2_STRCO			17	17	0.0616898	0.638724	267.246	0.64292	LW298.1 96h	LW298.1 24h	41838	Uncharacterized protein OS=Streptomyces coelicolor (strain ATCC BAA-471 / A3(2) / M145) OX=100226 GN=SCO1924 PE=3 SV=1	2.85334e+07	8.65981e+06	1.02212e+07	4.12744e+06	113986	1.52651e+07	497500	5.05016e+06	1.20121e+07	7.7327e+06	2.74524e+07	1.10429e+06	175934	98216.3	1.62937e+06	3.07225e+07	7.62545e+06	4.70362e+08	6.31383e+08
sp|P46788|RL18_STRCO			17	17	0.615717	0.640584	2.93139	0.183649	LW298.1 24h	LW296.1 96h	13570	50S ribosomal protein L18 OS=Streptomyces coelicolor (strain ATCC BAA-471 / A3(2) / M145) OX=100226 GN=rplR PE=3 SV=3	1.20232e+08	1.09287e+08	8.80509e+07	1.07864e+08	3.59791e+07	1.56848e+08	9.82804e+06	2.12959e+08	1.67133e+08	1.24977e+08	1.18901e+08	2.86773e+07	1.48228e+08	1.7381e+08	4.76929e+08	2.04172e+08	1.44957e+08	7.7266e+07	2.5061e+09
tr|Q9ADA6|Q9ADA6_STRCO			17	17	0.98839	0.700658	6.34418	0.0663453	LW298.1 96h	LW207.1 96h	57477	Putative glycerol-3-phosphate dehydrogenase OS=Streptomyces coelicolor (strain ATCC BAA-471 / A3(2) / M145) OX=100226 GN=SCO1661 PE=3 SV=1	5.91583e+06	5.46081e+06	3.0164e+06	3.68649e+06	2.56541e+06	2.22175e+06	217491	1.7516e+07	7.77324e+06	1.00273e+07	1.24709e+06	296378	2.82427e+06	3.28848e+07	594732	93674.5	5.00599e+06	4.86587e+07	1.50006e+08
tr|Q9L0R1|Q9L0R1_STRCO			17	17	0.266534	0.638724	6.37384	0.353561	LW298.1 96h	LW207.1 24h	24770	Putative response regulator OS=Streptomyces coelicolor (strain ATCC BAA-471 / A3(2) / M145) OX=100226 GN=SCO4230 PE=4 SV=1	2.15662e+06	2.65912e+07	1.41269e+06	1.21468e+07	4.16172e+06	3.17348e+07	4.19683e+06	3.27072e+07	2.43323e+06	1.75335e+07	1.27412e+07	7.46197e+07	1.8917e+07	7.13285e+06	3.05275e+07	2.80056e+07	1.56545e+07	1.48578e+08	4.71251e+08
tr|Q9FCH0|Q9FCH0_STRCO			17	17	0.16577	0.638724	3.42676	0.450683	LW296.1 96h	LW207.1 24h	22794	Uncharacterized protein OS=Streptomyces coelicolor (strain ATCC BAA-471 / A3(2) / M145) OX=100226 GN=SCO4199 PE=4 SV=1	5.6589e+07	3.92431e+07	6.09196e+07	5.59166e+07	1.54227e+08	1.18391e+08	1.87124e+08	4.75784e+07	3.93712e+07	1.68759e+08	9.57099e+07	2.72682e+08	1.38376e+08	1.1835e+08	5.79624e+07	1.04573e+08	3.99904e+07	2.2574e+07	1.77834e+09
tr|Q9RDS6|Q9RDS6_STRCO			17	17	0.414381	0.638724	6.14914	0.263729	LW296.1 96h	LW207.1 24h	50635	Glutamine synthetase OS=Streptomyces coelicolor (strain ATCC BAA-471 / A3(2) / M145) OX=100226 GN=SCO2241 PE=3 SV=1	7.1635e+06	5.0773e+06	2.81631e+06	9.98848e+06	6.88627e+06	2.87984e+07	2.49013e+06	2.50846e+06	1.29918e+07	1.52108e+07	9.24378e+06	6.81337e+07	4.09843e+07	1.07036e+06	5.87504e+06	3.93717e+07	2.1125e+07	4.44713e+06	2.84183e+08
sp|P66337|RS10_STRCO			17	17	0.820418	0.666038	3.50934	0.122674	LW298.1 96h	LW296.1 96h	11571	30S ribosomal protein S10 OS=Streptomyces coelicolor (strain ATCC BAA-471 / A3(2) / M145) OX=100226 GN=rpsJ PE=3 SV=1	4.75706e+07	1.1028e+08	2.32389e+08	1.37671e+08	6.24537e+07	1.58173e+08	848202	4.02498e+08	2.24471e+08	2.08492e+08	5.21308e+07	1.97284e+07	1.50928e+08	6.97536e+08	2.52992e+07	1.28152e+08	2.26394e+08	6.29302e+08	3.51432e+09
sp|Q9KZV6|PPK1_STRCO			18	17	0.272635	0.638724	4.5675	0.34893	LW296.1 96h	LW296.1 24h	83719	Polyphosphate kinase OS=Streptomyces coelicolor (strain ATCC BAA-471 / A3(2) / M145) OX=100226 GN=ppk PE=3 SV=2	1.28332e+06	1.36066e+07	827886	7.01381e+06	1.91277e+06	1.0555e+07	3.45089e+06	5.17242e+06	2.69893e+06	9.11372e+06	1.15574e+07	3.10432e+07	1.1321e+07	3.29033e+07	3.9456e+06	7.61443e+06	6.55541e+06	755176	1.61331e+08
sp|Q9L286|PDXS_STRCO			18	17	0.656107	0.642739	4.32054	0.170631	LW298.1 96h	LW207.1 96h	32296	Pyridoxal 5'-phosphate synthase subunit PdxS OS=Streptomyces coelicolor (strain ATCC BAA-471 / A3(2) / M145) OX=100226 GN=pdxS PE=3 SV=1	3.09658e+07	4.50373e+06	2.63049e+07	6.30202e+06	2.73477e+07	8.14511e+06	3.00596e+06	9.11003e+06	4.91277e+07	1.06392e+07	771316	3.80349e+07	2.9026e+07	1.27143e+07	1.95698e+06	9.02033e+07	1.06848e+07	7.96881e+07	4.38532e+08
sp|Q9S224|PYRG_STRCO			18	17	0.0498343	0.638724	6.00092	0.680632	LW296.1 96h	LW207.1 96h	60492	CTP synthase OS=Streptomyces coelicolor (strain ATCC BAA-471 / A3(2) / M145) OX=100226 GN=pyrG PE=3 SV=1	1.57182e+07	3.05784e+07	2.10088e+07	1.21843e+07	4.09933e+06	3.33217e+06	9.20857e+06	7.14702e+06	1.35166e+07	1.86666e+07	5.77874e+07	4.12591e+07	1.65344e+07	1.75299e+06	2.78945e+06	2.2951e+07	8.98613e+06	2.19687e+06	2.89717e+08
sp|Q9Z520|TPIS_STRCO			16	16	0.880853	0.676942	48.9379	0.105534	LW298.1 96h	LW296.1 96h	27947	Triosephosphate isomerase OS=Streptomyces coelicolor (strain ATCC BAA-471 / A3(2) / M145) OX=100226 GN=tpiA PE=1 SV=1	2.4839e+07	6.9296e+06	1.57279e+07	1.07064e+07	1.74572e+07	6.76538e+07	1.06713e+06	1.58432e+07	3.01259e+07	1.38356e+07	2.64176e+06	2.50302e+06	1.10273e+07	2.24297e+08	4.01065e+06	535233	2.06261e+07	9.07699e+08	1.37753e+09
tr|Q9XA62|Q9XA62_STRCO			16	16	0.373192	0.638724	221.191	0.28494	LW298.1 96h	LW207.1 24h	48749	Dihydrolipoamide acetyltransferase component of pyruvate dehydrogenase complex OS=Streptomyces coelicolor (strain ATCC BAA-471 / A3(2) / M145) OX=100226 GN=SCO3815 PE=3 SV=1	667674	2.68386e+06	680575	1.84156e+06	2.67596e+06	5.26991e+06	57482.3	7.80455e+06	3.16508e+06	4.74906e+06	229589	340521	460541	4.5476e+06	14272.4	4.73618e+06	1.5192e+06	8.8561e+08	9.27054e+08
tr|Q9F2Z5|Q9F2Z5_STRCO;tr|Q9KXL8|Q9KXL8_STRCO			16	16	0.0446095	0.638724	6.42419	0.699469	LW298.1 24h	LW207.1 24h	36151	Putative oxidoreductase OS=Streptomyces coelicolor (strain ATCC BAA-471 / A3(2) / M145) OX=100226 GN=SCO4352 PE=4 SV=1	1.47869e+07	2.28629e+07	6.66667e+06	1.01251e+07	1.57701e+07	1.90421e+07	1.37195e+07	1.53678e+07	1.75447e+07	1.73183e+07	5.06308e+06	2.37798e+07	2.5113e+07	1.35761e+08	1.23824e+08	3.22292e+07	1.44122e+07	7.45496e+06	5.20841e+08
tr|Q9XAQ1|Q9XAQ1_STRCO			16	16	0.25804	0.638724	5.57471	0.36019	LW298.1 96h	LW207.1 96h	47125	Putative electron transfer oxidoreductase OS=Streptomyces coelicolor (strain ATCC BAA-471 / A3(2) / M145) OX=100226 GN=SCO4559 PE=4 SV=1	1.51317e+07	1.98665e+07	5.27115e+06	1.25489e+07	2.06048e+06	8.70739e+06	7.03915e+06	2.32664e+07	2.04008e+07	2.52181e+07	5.19299e+06	3.30879e+07	1.60235e+07	2.09941e+07	2.92093e+06	3.0839e+07	2.23103e+07	7.68352e+07	3.47715e+08
sp|Q9X8L6|DISA_STRCO			16	16	0.153127	0.638724	58.6807	0.466795	LW298.1 96h	LW296.1 24h	40133	DNA integrity scanning protein DisA OS=Streptomyces coelicolor (strain ATCC BAA-471 / A3(2) / M145) OX=100226 GN=disA PE=1 SV=1	1.22509e+06	9.20997e+06	1.92573e+06	8.0472e+06	858215	1.62052e+06	192904	4.20079e+06	2.55441e+06	3.88575e+06	1.09845e+07	2.22216e+07	1.23816e+07	1.31442e+06	2.4815e+06	1.46058e+07	5.48006e+06	3.87634e+08	4.90824e+08
tr|Q9XAL3|Q9XAL3_STRCO			16	16	0.996168	0.702325	3.30414	0.0599044	LW298.1 24h	LW296.1 96h	37091	Putative acyl-[acyl-carrier protein] desaturase OS=Streptomyces coelicolor (strain ATCC BAA-471 / A3(2) / M145) OX=100226 GN=SCO6717 PE=3 SV=1	6.17765e+06	1.38944e+07	7.24247e+06	6.4124e+06	2.97957e+06	1.08526e+07	1.17716e+06	1.42675e+07	2.22481e+07	8.75316e+06	7.50544e+06	1.56133e+06	280896	2.94771e+07	2.91216e+07	1.68345e+07	7.83078e+06	969564	1.87586e+08
tr|Q9ZBY5|Q9ZBY5_STRCO			16	16	0.928073	0.685427	2.03282	0.0911837	LW298.1 24h	LW207.1 96h	122808	Putative ABC transporter OS=Streptomyces coelicolor (strain ATCC BAA-471 / A3(2) / M145) OX=100226 GN=SCO3947 PE=4 SV=1	1.56201e+07	4.42932e+06	2.96508e+06	7.3163e+06	2.53719e+06	4.67537e+06	1.1398e+06	3.81979e+06	9.94443e+06	9.0416e+06	5.99372e+06	7.60797e+06	8.24508e+06	1.98464e+07	1.4431e+06	1.35181e+07	5.26142e+06	836142	1.24241e+08
tr|Q9S2G1|Q9S2G1_STRCO			16	16	0.211061	0.638724	12.2042	0.401351	LW298.1 24h	LW207.1 24h	85820	Putative secreted protease OS=Streptomyces coelicolor (strain ATCC BAA-471 / A3(2) / M145) OX=100226 GN=SCO2920 PE=4 SV=1	634053	3.36848e+06	209749	8.57285e+06	6.05791e+06	3.03449e+07	5.78195e+06	1.05335e+07	5.66703e+06	8.68014e+06	3.45134e+06	672999	5.91201e+06	4.4822e+07	673387	118818	1.4074e+07	45460.5	1.49621e+08
tr|Q7AKG5|Q7AKG5_STRCO			16	16	0.300362	0.638724	3.53863	0.329136	LW296.1 96h	LW296.1 24h	62385	Isobutyryl-CoA mutase A OS=Streptomyces coelicolor (strain ATCC BAA-471 / A3(2) / M145) OX=100226 GN=SCO5415 PE=4 SV=1	4.66603e+06	7.14358e+06	2.38532e+07	5.08461e+06	2.29607e+07	9.13086e+06	2.74538e+06	3.43894e+06	4.33749e+06	9.27672e+06	1.54107e+07	1.25454e+07	2.63902e+07	3.14552e+06	3.18043e+06	4.36909e+06	7.90297e+06	206113	1.65788e+08
tr|Q9L2C5|Q9L2C5_STRCO			16	16	0.997352	0.702451	9.04603	0.0584272	LW298.1 24h	LW296.1 24h	99419	Pyruvate, phosphate dikinase OS=Streptomyces coelicolor (strain ATCC BAA-471 / A3(2) / M145) OX=100226 GN=SCO2494 PE=3 SV=1	4.90168e+06	2.3782e+06	885143	3.18428e+06	1.48283e+07	260588	1.70879e+06	334587	5.23321e+06	1.90188e+06	2.90268e+06	5.23816e+06	6.44542e+07	149803	1.22026e+06	9.2181e+06	2.05808e+06	439123	1.21297e+08
sp|Q9KZW2|PSTB_STRCO			16	16	0.359056	0.638724	2.80512	0.29278	LW296.1 96h	LW296.1 24h	28377	Phosphate import ATP-binding protein PstB OS=Streptomyces coelicolor (strain ATCC BAA-471 / A3(2) / M145) OX=100226 GN=pstB PE=3 SV=1	1.7817e+06	4.3542e+07	3.57725e+06	3.21827e+07	1.08465e+07	5.53876e+07	7.90799e+06	3.26207e+07	3.14484e+06	3.68073e+07	5.35128e+07	3.21894e+07	5.13679e+07	2.30505e+07	1.47233e+07	2.51333e+07	2.08926e+07	1.12482e+06	4.49793e+08
tr|Q8CJT3|Q8CJT3_STRCO			16	16	0.834154	0.669278	2.27648	0.11882	LW296.1 96h	LW207.1 96h	105794	Putative integral membrane protein OS=Streptomyces coelicolor (strain ATCC BAA-471 / A3(2) / M145) OX=100226 GN=SCO4548 PE=4 SV=1	1.86884e+06	2.55372e+06	609605	1.6677e+06	165542	486869	171855	2.20174e+06	1.39199e+06	1.78118e+06	354212	3.1463e+06	1.22361e+06	1.69878e+06	715330	2.50789e+06	916275	416274	2.38777e+07
tr|Q9KY55|Q9KY55_STRCO			16	16	0.688954	0.649253	3.02127	0.160514	LW298.1 24h	LW296.1 96h	30277	Succinate--CoA ligase [ADP-forming] subunit alpha OS=Streptomyces coelicolor (strain ATCC BAA-471 / A3(2) / M145) OX=100226 GN=sucD PE=3 SV=1	1.71328e+07	5.54563e+07	2.39756e+08	3.19408e+07	6.68657e+07	5.72575e+07	1.87231e+06	8.14751e+07	7.79249e+07	4.37744e+07	6.16787e+07	1.88958e+07	6.38428e+07	1.21523e+08	1.90326e+08	9.04347e+07	5.54025e+07	7.35519e+06	1.28291e+09
sp|O31046|LEU1_STRCO			16	16	0.177605	0.638724	12.895	0.436633	LW296.1 96h	LW207.1 24h	63569	2-isopropylmalate synthase OS=Streptomyces coelicolor (strain ATCC BAA-471 / A3(2) / M145) OX=100226 GN=leuA PE=3 SV=2	2.06556e+06	933022	1.3584e+06	1.33927e+06	2.5346e+06	1.04419e+07	1.54385e+06	4.13101e+06	2.4281e+06	1.29732e+07	1.45295e+06	4.17573e+07	1.06748e+07	1.37533e+07	4.24664e+06	6.89737e+06	2.80848e+06	2.47704e+07	1.4611e+08
tr|Q9X878|Q9X878_STRCO			16	16	0.824554	0.66684	10.3943	0.121514	LW298.1 24h	LW207.1 24h	74356	Putative secreted protein OS=Streptomyces coelicolor (strain ATCC BAA-471 / A3(2) / M145) OX=100226 GN=SCO3286 PE=4 SV=1	151137	2.2524e+06	223403	2.43211e+06	1.18852e+06	1.03373e+06	250839	7.25898e+06	1.69856e+06	5.43815e+06	406282	467599	102510	2.70571e+07	145712	552958	2.69253e+06	2.40278e+07	7.73803e+07
tr|Q93RW8|Q93RW8_STRCO			16	16	0.132424	0.638724	10.4902	0.496107	LW298.1 96h	LW207.1 96h	33405	Uncharacterized protein OS=Streptomyces coelicolor (strain ATCC BAA-471 / A3(2) / M145) OX=100226 GN=SCO1858 PE=4 SV=1	3.82225e+06	8.90188e+06	3.07862e+06	4.03522e+06	830735	2.70063e+06	3.15673e+06	7.96285e+06	7.01118e+06	5.12284e+06	8.1771e+06	5.96595e+06	6.79009e+06	6.81339e+06	9.05206e+06	8.09265e+06	4.87742e+06	6.64049e+07	1.62797e+08
tr|Q9L0D8|Q9L0D8_STRCO			16	16	0.920861	0.683305	1.78634	0.0934891	LW298.1 24h	LW207.1 96h	14969	50S ribosomal protein L23 OS=Streptomyces coelicolor (strain ATCC BAA-471 / A3(2) / M145) OX=100226 GN=rplW PE=3 SV=1	1.11942e+08	1.39752e+08	9.23849e+07	1.07656e+08	3.67308e+07	1.39381e+08	4.38658e+06	2.41218e+08	1.00432e+08	8.83165e+07	3.79016e+08	2.16003e+07	1.12311e+08	3.66715e+08	2.78788e+07	1.03449e+08	1.96229e+08	2.12102e+06	2.27152e+09
tr|Q9FBP5|Q9FBP5_STRCO			16	16	0.0100364	0.460574	27.7479	0.89331	LW207.1 24h	LW298.1 24h	20941	Alkyl hydroperoxide reductase C OS=Streptomyces coelicolor (strain ATCC BAA-471 / A3(2) / M145) OX=100226 GN=SCO5032 PE=3 SV=1	3.25019e+07	8.34546e+07	2.62731e+08	3.42496e+07	5.02535e+06	7.7593e+06	1.10423e+07	4.09723e+07	1.06615e+08	3.26012e+07	8.33478e+07	8.08781e+07	1.11831e+07	1.78119e+06	683113	1.6046e+08	5.14448e+07	2.23107e+07	1.02904e+09
tr|Q9ADE6|Q9ADE6_STRCO			17	16	0.324268	0.638724	4.33747	0.313515	LW296.1 96h	LW296.1 24h	39506	Ribosome-binding ATPase YchF OS=Streptomyces coelicolor (strain ATCC BAA-471 / A3(2) / M145) OX=100226 GN=ychF PE=3 SV=1	3.05228e+07	1.62321e+07	3.94342e+07	2.59116e+07	2.61557e+07	8.43351e+06	5.93733e+06	8.09198e+06	2.75264e+07	2.92984e+07	6.09378e+07	9.00104e+07	6.17375e+07	2.30262e+06	1.60716e+07	7.38407e+07	2.57773e+07	1.70576e+07	5.65279e+08
tr|Q9S2I5|Q9S2I5_STRCO			17	16	0.210674	0.638724	14.6774	0.401727	LW298.1 24h	LW298.1 96h	92688	Alanine aminopeptidase OS=Streptomyces coelicolor (strain ATCC BAA-471 / A3(2) / M145) OX=100226 GN=SCO2018 PE=3 SV=1	1.23651e+06	1.98692e+06	2.80409e+06	3.54586e+06	9.72218e+06	4.35842e+06	2.0269e+06	2.0089e+06	1.35112e+06	1.04194e+07	1.14522e+07	6.78052e+06	2.47467e+07	4.91247e+07	536307	3.32794e+06	1.70604e+06	35570.6	1.3717e+08
tr|Q9XAR9|Q9XAR9_STRCO			17	16	0.0676182	0.638724	9.32538	0.626178	LW298.1 24h	LW207.1 96h	73309	DNA helicase OS=Streptomyces coelicolor (strain ATCC BAA-471 / A3(2) / M145) OX=100226 GN=SCO4577 PE=3 SV=1	2.04402e+06	2.80593e+06	1.13521e+06	2.64798e+06	570638	1.91658e+06	764177	4.66672e+06	3.19123e+06	5.14928e+06	2.69695e+06	1.18243e+07	2.97874e+06	1.52065e+07	2.97024e+07	6.58291e+06	3.43286e+06	3.95538e+06	1.01272e+08
sp|P46787|RL15_STRCO			16	16	0.488727	0.638724	5.23021	0.230401	LW296.1 24h	LW298.1 96h	15938	50S ribosomal protein L15 OS=Streptomyces coelicolor (strain ATCC BAA-471 / A3(2) / M145) OX=100226 GN=rplO PE=3 SV=2	2.67873e+07	1.61385e+08	1.86986e+08	1.47205e+08	2.196e+07	1.22921e+08	9.50307e+08	4.57372e+08	9.16001e+07	1.31101e+08	3.70214e+07	1.63884e+08	5.37979e+07	5.58815e+08	1.29054e+08	1.87548e+07	1.66535e+08	1.01368e+08	3.52685e+09
sp|P0A3H5|DBH1_STRCO			17	16	0.730267	0.651568	3.55412	0.148267	LW298.1 24h	LW296.1 96h	9845	DNA-binding protein HU 1 OS=Streptomyces coelicolor (strain ATCC BAA-471 / A3(2) / M145) OX=100226 GN=hup1 PE=3 SV=1	7.61553e+08	4.51876e+08	5.80948e+08	2.1902e+08	5.50313e+08	6.52024e+08	1.3583e+07	5.41025e+08	7.65642e+08	2.56481e+08	1.75344e+08	2.11345e+08	7.64456e+08	1.38171e+09	1.39739e+08	3.69805e+08	6.34011e+08	7.81361e+07	8.54701e+09
sp|P52215|TRXB_STRCO;tr|Q7AKE3|Q7AKE3_STRCO			16	16	0.638587	0.640979	4.00472	0.176193	LW298.1 24h	LW298.1 96h	34305	Thioredoxin reductase OS=Streptomyces coelicolor (strain ATCC BAA-471 / A3(2) / M145) OX=100226 GN=trxB PE=2 SV=3	2.08104e+07	1.54705e+07	4.34612e+07	9.78695e+06	3.39655e+07	1.52489e+07	3.9185e+06	1.92159e+07	1.58209e+07	1.3411e+07	2.41085e+07	2.96092e+07	2.62302e+07	1.12716e+08	6.03215e+06	1.68977e+07	1.50718e+07	4.23226e+06	4.26007e+08
tr|O86610|O86610_STRCO			15	15	0.471103	0.638724	65.2048	0.237812	LW298.1 24h	LW207.1 24h	28584	Exodeoxyribonuclease III OS=Streptomyces coelicolor (strain ATCC BAA-471 / A3(2) / M145) OX=100226 GN=SCO6341 PE=3 SV=1	1.84684e+06	9.07612e+06	931220	8.90569e+06	4.29606e+06	3.97871e+07	3.321e+07	4.0364e+06	3.65375e+06	5.65491e+06	4.60501e+07	9.82326e+06	7.84177e+06	6.28652e+06	7.58822e+08	1.21652e+07	6.29171e+06	3.26505e+07	9.91329e+08
tr|Q9S6U1|Q9S6U1_STRCO			15	15	0.224866	0.638724	7.22822	0.388375	LW298.1 24h	LW298.1 96h	36049	Putative partitioning or sporulation protein OS=Streptomyces coelicolor (strain ATCC BAA-471 / A3(2) / M145) OX=100226 GN=SCO3887 PE=3 SV=1	1.43673e+07	7.56062e+06	7.5237e+06	7.61373e+06	5.08367e+06	1.30476e+07	1.11857e+07	1.79414e+07	8.26872e+06	1.00443e+07	1.54794e+07	8.22671e+06	5.53362e+06	9.9655e+07	2.04102e+07	2.38088e+06	1.47213e+07	273988	2.69318e+08
tr|Q9L0P7|Q9L0P7_STRCO			15	15	0.952764	0.692313	5.44544	0.0827122	LW298.1 96h	LW296.1 96h	71161	Baseplate_J domain-containing protein OS=Streptomyces coelicolor (strain ATCC BAA-471 / A3(2) / M145) OX=100226 GN=SCO4244 PE=4 SV=1	1.28747e+07	1.16259e+07	287630	7.03005e+06	1.71381e+06	2.26942e+07	77984.2	2.67033e+07	1.7645e+07	1.30176e+07	3.86088e+06	372861	2.55564e+06	5.04503e+07	1.25473e+06	2.23229e+06	1.02871e+07	8.14219e+07	2.66106e+08
sp|Q9FCD7|TAP_STRCO			15	15	0.420054	0.638724	14.7777	0.260979	LW298.1 24h	LW207.1 24h	58955	Tripeptidyl aminopeptidase OS=Streptomyces coelicolor (strain ATCC BAA-471 / A3(2) / M145) OX=100226 GN=tap PE=3 SV=1	1.36295e+06	5.70063e+06	1.27283e+06	1.13897e+07	6.8726e+06	8.48269e+07	8.36171e+06	1.53474e+07	3.77723e+06	1.89478e+07	1.47898e+07	2.59451e+06	1.62057e+07	1.04945e+08	2.04188e+06	5.7064e+06	2.42561e+07	1.59823e+06	3.29998e+08
tr|Q8CJI8|Q8CJI8_STRCO			15	15	0.146165	0.638724	4.84858	0.476215	LW207.1 96h	LW207.1 24h	42706	Putative glycerophosphoryl diester phosphodiesterase OS=Streptomyces coelicolor (strain ATCC BAA-471 / A3(2) / M145) OX=100226 GN=SCO1565 PE=4 SV=1	7.69682e+06	1.11124e+07	1.96371e+06	2.18902e+07	9.7767e+06	6.9052e+07	1.12165e+07	8.26206e+06	3.54474e+06	1.77521e+07	6.56995e+06	5.17395e+07	1.81428e+07	8.54169e+06	1.13616e+07	5.83197e+07	2.22853e+07	1.47742e+07	3.54002e+08
sp|Q9KXQ4|AROC_STRCO			15	15	0.153228	0.638724	5.02012	0.466661	LW298.1 24h	LW207.1 24h	41609	Chorismate synthase OS=Streptomyces coelicolor (strain ATCC BAA-471 / A3(2) / M145) OX=100226 GN=aroC PE=3 SV=1	7.98583e+06	1.62945e+06	6.8984e+06	5.94588e+06	1.3994e+07	1.01507e+07	6.9332e+06	8.88949e+06	8.10725e+06	1.33288e+07	6.63764e+06	2.05906e+07	1.08746e+07	2.50849e+07	4.69412e+07	1.30669e+07	5.28137e+06	614019	2.12954e+08
sp|Q9F309|Y2625_STRCO			15	15	0.11877	0.638724	46.0799	0.517864	LW298.1 24h	LW207.1 24h	45033	Uncharacterized N-acetyltransferase SCO2625 OS=Streptomyces coelicolor (strain ATCC BAA-471 / A3(2) / M145) OX=100226 GN=SCO2625 PE=3 SV=1	2.41815e+06	4.61059e+06	715237	6.28324e+06	8.6803e+06	2.19429e+06	9.18393e+06	621938	2.5809e+06	1.22978e+07	3.00938e+07	3.23972e+07	6.55e+07	1.94848e+06	2.89393e+08	1.93733e+07	3.86139e+06	8.39565e+06	5.00549e+08
tr|Q9ADJ6|Q9ADJ6_STRCO			15	15	0.861155	0.676006	2.74981	0.111193	LW207.1 24h	LW207.1 96h	42703	Putative sensor histidine kinase OS=Streptomyces coelicolor (strain ATCC BAA-471 / A3(2) / M145) OX=100226 GN=SCO7463 PE=4 SV=1	1.36228e+07	2.19765e+07	1.89236e+07	1.09884e+07	2.32873e+06	6.51074e+06	1.50561e+06	1.0738e+07	1.54761e+07	1.67244e+07	2.07237e+07	5.60424e+06	9.25607e+06	3.29085e+07	711748	3.22458e+07	1.44633e+07	361920	2.3507e+08
sp|P80574|AROF_STRCO			15	15	0.325009	0.638724	5.26972	0.31305	LW298.1 24h	LW298.1 96h	50124	Phospho-2-dehydro-3-deoxyheptonate aldolase OS=Streptomyces coelicolor (strain ATCC BAA-471 / A3(2) / M145) OX=100226 GN=aroH PE=1 SV=3	3.55727e+06	5.13149e+06	2.94631e+06	4.04568e+06	1.0713e+06	1.15405e+07	983940	8.57751e+06	3.56647e+06	8.22284e+06	1.21897e+07	1.18654e+06	9.74328e+06	1.01524e+07	2.0454e+07	3.56401e+06	2.2818e+06	1.81107e+06	1.11026e+08
tr|Q8CK08|Q8CK08_STRCO			15	15	0.00908015	0.460574	28.8593	0.902073	LW298.1 24h	LW298.1 96h	59545	Putative secreted alkaline phosphatase OS=Streptomyces coelicolor (strain ATCC BAA-471 / A3(2) / M145) OX=100226 GN=SCO2068 PE=4 SV=1	2.31318e+06	4.40348e+06	6.82752e+06	6.45794e+06	7.04447e+06	5.43289e+07	1.16963e+06	2.38095e+06	984514	1.32927e+07	8.22708e+06	2.376e+06	4.67089e+07	4.54844e+07	8.45641e+06	2.302e+06	1.10898e+06	76619.2	2.13944e+08
tr|Q7AKK2|Q7AKK2_STRCO			15	15	0.510326	0.638724	3.24636	0.221675	LW296.1 96h	LW207.1 96h	37096	Phosphoribosylformylglycinamidine cyclo-ligase OS=Streptomyces coelicolor (strain ATCC BAA-471 / A3(2) / M145) OX=100226 GN=purM PE=3 SV=1	4.04407e+07	8.918e+06	1.56447e+07	8.07907e+06	1.50648e+07	8.28327e+06	3.64828e+06	5.67829e+06	2.32967e+07	2.07077e+07	2.11889e+07	6.01272e+07	3.90499e+07	1.04381e+06	6.12049e+06	5.08935e+07	9.18631e+06	6.42728e+06	3.43799e+08
sp|Q9L0D1|RS17_STRCO			15	15	0.75596	0.653816	4.21648	0.140857	LW298.1 96h	LW207.1 24h	10714	30S ribosomal protein S17 OS=Streptomyces coelicolor (strain ATCC BAA-471 / A3(2) / M145) OX=100226 GN=rpsQ PE=3 SV=1	3.40088e+07	6.84522e+07	7.08151e+07	9.04399e+07	3.11089e+07	8.74576e+07	1.68042e+07	2.08524e+08	9.71122e+07	9.30589e+07	1.38075e+08	2.29638e+08	2.78855e+07	1.23092e+08	6.77075e+07	3.03068e+07	8.40471e+07	6.16262e+08	2.1148e+09
sp|O86565|GLYA_STRCO			15	15	0.83634	0.669278	26.7288	0.118206	LW298.1 24h	LW296.1 24h	44805	Serine hydroxymethyltransferase OS=Streptomyces coelicolor (strain ATCC BAA-471 / A3(2) / M145) OX=100226 GN=glyA PE=3 SV=1	3.17404e+06	8.82226e+06	3.00662e+07	6.72512e+06	3.23065e+06	5.61269e+06	372844	5.56631e+06	853708	1.96287e+06	1.12856e+07	2.31686e+06	1.82444e+06	198321	1.79542e+08	1.29246e+07	5.81091e+06	86047.6	2.80376e+08
sp|P18183|SIGA_STRCO			15	15	0.957162	0.693458	72.0712	0.0810661	LW298.1 96h	LW296.1 96h	55900	RNA polymerase principal sigma factor HrdB OS=Streptomyces coelicolor (strain ATCC BAA-471 / A3(2) / M145) OX=100226 GN=hrdB PE=1 SV=2	612799	2.94153e+06	1.78074e+06	1.64076e+06	328548	3.81774e+06	749950	6.24479e+06	1.04573e+06	4.47863e+06	386995	145542	1.11814e+06	2.42169e+07	509983	72388.4	1.3986e+06	3.5969e+08	4.1118e+08
sp|O86505|ILVE_STRCO			15	15	0.226802	0.638724	5.5803	0.386619	LW296.1 96h	LW207.1 96h	39437	Probable branched-chain-amino-acid aminotransferase OS=Streptomyces coelicolor (strain ATCC BAA-471 / A3(2) / M145) OX=100226 GN=ilvE PE=3 SV=1	8.98164e+06	2.47514e+07	2.90644e+07	1.07578e+07	6.43446e+06	1.07623e+07	3.06336e+06	1.8075e+07	2.5122e+07	4.08657e+07	3.2812e+07	8.23172e+07	2.39913e+07	1.1211e+08	8.24754e+06	2.89354e+07	9.11571e+06	2.61542e+06	4.78023e+08
tr|Q9KZR7|Q9KZR7_STRCO			15	15	0.43443	0.638724	6.59276	0.254176	LW298.1 96h	LW298.1 24h	44691	Putative cytochrome P450 OS=Streptomyces coelicolor (strain ATCC BAA-471 / A3(2) / M145) OX=100226 GN=SCO2884 PE=1 SV=1	1.52058e+07	1.85044e+07	804577	2.05738e+07	1.94546e+06	2.57032e+06	1.95377e+06	6.80363e+06	9.0859e+06	1.4978e+07	1.84693e+07	1.59472e+07	1.0496e+07	1.76859e+06	2.78632e+06	7.18333e+07	2.31629e+07	4.231e+06	2.4112e+08
sp|Q9Z519|PGK_STRCO			15	15	0.774931	0.656624	12.0636	0.135462	LW298.1 24h	LW207.1 24h	41740	Phosphoglycerate kinase OS=Streptomyces coelicolor (strain ATCC BAA-471 / A3(2) / M145) OX=100226 GN=pgk PE=3 SV=1	1.54715e+06	4.32121e+06	1.26984e+06	8.39264e+06	2.36863e+07	5.13545e+06	5.66947e+06	1.37825e+06	6.25293e+06	3.95291e+06	3.25043e+06	1.21998e+07	1.71871e+07	337299	6.85883e+07	1.50255e+07	4.18632e+06	1.29698e+06	1.83678e+08
tr|Q9Z5A7|Q9Z5A7_STRCO			15	15	0.193012	0.638724	102.205	0.419642	LW298.1 24h	LW207.1 24h	61481	Putative acetyl-coenzyme A synthetase OS=Streptomyces coelicolor (strain ATCC BAA-471 / A3(2) / M145) OX=100226 GN=SCO6195 PE=4 SV=1	877054	897649	251.474	2.74457e+06	272245	9.15725e+06	6.53898e+06	3.17675e+06	342611	2.28178e+06	1.5707e+07	1.36711e+06	8.99634e+06	1.26959e+06	1.71143e+08	5.03194e+06	3.36249e+06	3.4943e+07	2.6811e+08
tr|Q9KYW8|Q9KYW8_STRCO			15	15	0.637595	0.640778	3.38088	0.176511	LW298.1 24h	LW298.1 96h	25290	Putative two-component system response regulator OS=Streptomyces coelicolor (strain ATCC BAA-471 / A3(2) / M145) OX=100226 GN=SCO3013 PE=4 SV=1	9.29997e+06	9.51792e+06	6.54581e+06	7.97925e+06	8.68866e+06	3.1488e+06	1.20102e+07	3.26019e+06	4.47933e+06	1.21363e+07	1.15758e+07	3.15128e+07	5.09164e+07	727241	4.85968e+06	1.25606e+07	3.38568e+06	766329	1.93371e+08
sp|Q53876|GLMM_STRCO			15	15	0.439859	0.638724	7.86014	0.251667	LW296.1 96h	LW207.1 96h	46981	Phosphoglucosamine mutase OS=Streptomyces coelicolor (strain ATCC BAA-471 / A3(2) / M145) OX=100226 GN=glmM PE=3 SV=2	4.15323e+06	7.02316e+06	1.69599e+06	5.00936e+06	2.00766e+06	1.52221e+06	8.9246e+06	4.86176e+06	5.21703e+06	7.86989e+06	2.74302e+07	3.18195e+07	1.21421e+07	2.04966e+07	567203	1.46858e+07	4.06746e+06	141530	1.59635e+08
sp|O69861|DCUP_STRCO			15	15	0.00693865	0.44908	9.41922	0.923089	LW298.1 24h	LW298.1 96h	38259	Uroporphyrinogen decarboxylase OS=Streptomyces coelicolor (strain ATCC BAA-471 / A3(2) / M145) OX=100226 GN=hemE PE=3 SV=1	3.06091e+06	5.76655e+06	7.62477e+06	3.16249e+06	1.81102e+06	4.5101e+06	5.9081e+06	2.82232e+06	3.05537e+06	3.83643e+06	2.61234e+06	8.02952e+06	8.1448e+06	2.82905e+07	2.72952e+07	3.54801e+06	2.27319e+06	944812	1.22696e+08
tr|Q9KYT6|Q9KYT6_STRCO			15	15	0.00469861	0.44908	22.2811	0.947453	LW207.1 24h	LW298.1 96h	50801	Putative aldehyde dehydrogenase OS=Streptomyces coelicolor (strain ATCC BAA-471 / A3(2) / M145) OX=100226 GN=SCO5679 PE=4 SV=1	1.88719e+07	7.43564e+06	4.82543e+07	7.17314e+06	2.53094e+07	3.4282e+06	1.3544e+07	4.78127e+06	1.30486e+07	1.18234e+07	3.40988e+07	1.70226e+07	1.6974e+07	2.92505e+07	5.65236e+06	827037	2.01304e+06	506339	2.60014e+08
tr|Q9KXJ9|Q9KXJ9_STRCO			15	15	0.852544	0.674867	4.24715	0.113637	LW296.1 96h	LW207.1 24h	42673	Putative secreted protein OS=Streptomyces coelicolor (strain ATCC BAA-471 / A3(2) / M145) OX=100226 GN=SCO2321 PE=4 SV=1	8.33421e+06	5.66495e+06	2.96383e+06	1.14357e+07	3.2659e+06	4.35228e+06	4.11583e+07	3.66221e+06	1.35981e+07	1.11773e+07	3.76295e+06	5.71041e+07	2.51651e+07	335076	1.11047e+07	2.92166e+07	8.79111e+06	2.77253e+06	2.43865e+08
tr|Q9L142|Q9L142_STRCO			15	15	0.318144	0.638724	8.71817	0.317401	LW296.1 24h	LW207.1 96h	43906	Putative cytochrome P450-family protein OS=Streptomyces coelicolor (strain ATCC BAA-471 / A3(2) / M145) OX=100226 GN=SCO7417 PE=1 SV=1	1.27948e+06	2.38249e+06	106014	1.3964e+06	1.08375e+06	965396	2.2989e+07	4.30147e+06	2.7484e+06	2.64944e+06	5.28582e+06	3.5506e+06	86465.3	1.15346e+07	352820	3.63221e+06	1.58745e+06	598795	6.65306e+07
tr|O69972|O69972_STRCO			15	15	0.160278	0.638724	12.9289	0.457532	LW296.1 96h	LW298.1 24h	54531	GTPase HflX OS=Streptomyces coelicolor (strain ATCC BAA-471 / A3(2) / M145) OX=100226 GN=hflX PE=3 SV=1	6.79367e+06	4.47789e+06	5.45143e+06	3.30756e+06	7.47451e+06	3.31425e+06	4.19121e+06	1.86795e+06	3.00597e+06	5.11129e+06	9.57003e+07	8.9688e+06	7.26167e+06	769463	459960	1.4687e+07	1.92486e+06	2.94059e+06	1.77708e+08
sp|Q9XAD5|CSD_STRCO			15	15	0.815136	0.665561	2.09525	0.124154	LW298.1 24h	LW296.1 24h	46101	Probable cysteine desulfurase OS=Streptomyces coelicolor (strain ATCC BAA-471 / A3(2) / M145) OX=100226 GN=csd PE=3 SV=1	2.49954e+07	1.20147e+07	1.58023e+07	1.24668e+07	1.7231e+07	1.53086e+07	4.00911e+06	5.0041e+06	2.77253e+07	1.79229e+07	1.10914e+07	3.97594e+07	4.59679e+07	2.59292e+07	5.07922e+06	4.49394e+07	1.6131e+07	5.57878e+06	3.46956e+08
sp|Q9KZZ7|FBIC_STRCO			15	15	0.683711	0.648521	5.24721	0.162104	LW298.1 24h	LW207.1 96h	94745	FO synthase OS=Streptomyces coelicolor (strain ATCC BAA-471 / A3(2) / M145) OX=100226 GN=fbiC PE=3 SV=1	5.92858e+06	7.66105e+06	4.45415e+06	3.92289e+06	904741	4.07725e+06	324152	6.05064e+06	2.73104e+06	4.59454e+06	5.46502e+06	5.08118e+06	5.53173e+06	4.01687e+07	1.02542e+06	8.21084e+06	3.39918e+06	828651	1.1036e+08
tr|Q9RJH7|Q9RJH7_STRCO			15	15	0.493336	0.638724	48.2863	0.228507	LW298.1 96h	LW207.1 24h	51998	Uncharacterized protein OS=Streptomyces coelicolor (strain ATCC BAA-471 / A3(2) / M145) OX=100226 GN=SCO0563 PE=4 SV=1	4.16541e+06	6.76891e+06	2.41589e+06	6.72824e+06	5.45497e+06	2.12878e+07	9.07761e+06	1.70265e+07	1.02638e+07	1.29777e+07	4.88536e+06	1.29092e+06	8.44644e+06	2.04011e+08	4.69386e+06	5.30171e+06	1.02285e+07	6.29102e+08	9.64126e+08
sp|Q7AKF0|SCBA_STRCO			16	15	0.896188	0.677474	4.30985	0.101031	LW296.1 96h	LW207.1 96h	33954	2-oxo-3-(phosphooxy)propyl 3-oxoalkanoate synthase OS=Streptomyces coelicolor (strain ATCC BAA-471 / A3(2) / M145) OX=100226 GN=scbA PE=1 SV=1	5.25344e+07	9.1091e+07	2.7124e+06	2.58048e+07	1.3237e+07	7.64355e+06	1.00752e+07	6.58196e+07	2.71394e+07	3.51013e+07	1.30544e+08	3.55611e+07	2.70898e+07	1.08665e+08	2.18866e+06	8.41945e+07	3.39332e+07	1.44568e+06	7.54781e+08
tr|Q9FC90|Q9FC90_STRCO			16	15	0.785739	0.66159	6.025	0.13241	LW298.1 24h	LW296.1 96h	42937	Ornithine--oxo-acid aminotransferase OS=Streptomyces coelicolor (strain ATCC BAA-471 / A3(2) / M145) OX=100226 GN=SCO1223 PE=3 SV=1	2.94539e+06	1.36678e+06	5.85247e+06	3.25134e+06	7.59525e+06	3.02492e+06	2.56571e+06	2.36722e+06	1.78812e+06	2.7419e+06	1.67391e+06	1.17471e+06	1.18118e+07	515042	2.13561e+07	5.60334e+06	1.07001e+06	1.36435e+07	9.03474e+07
tr|Q9KZA9|Q9KZA9_STRCO			16	15	0.772697	0.656624	7.31633	0.136095	LW298.1 24h	LW296.1 96h	51573	Serine hydroxymethyltransferase OS=Streptomyces coelicolor (strain ATCC BAA-471 / A3(2) / M145) OX=100226 GN=glyA PE=3 SV=1	3.71855e+06	1.07911e+06	7.17391e+06	2.51228e+06	1.10834e+07	3.46605e+06	1.32154e+07	883284	1.24327e+06	1.65893e+06	691758	1.60979e+06	1.65033e+07	341270	1.21316e+07	8.54598e+06	1.91651e+06	5.26596e+06	9.30404e+07
tr|Q93IU0|Q93IU0_STRCO			16	15	0.113869	0.638724	7.93188	0.526233	LW298.1 24h	LW207.1 96h	38465	BldKD, putative ABC transporter intracellular ATPase subunit OS=Streptomyces coelicolor (strain ATCC BAA-471 / A3(2) / M145) OX=100226 GN=SCO5115 PE=4 SV=1	1.57193e+07	1.13349e+07	2.62429e+06	1.29418e+07	6.52674e+06	6.51352e+06	1.07651e+06	1.6278e+07	1.67761e+07	5.28466e+06	3.71991e+06	2.4071e+07	2.42968e+07	1.17226e+08	6.45635e+07	1.1248e+07	1.14448e+07	7.57084e+06	3.59217e+08
tr|Q8CK18|Q8CK18_STRCO			15	15	0.0159128	0.562741	9.20775	0.846087	LW298.1 24h	LW296.1 24h	28440	Putative secreted protein OS=Streptomyces coelicolor (strain ATCC BAA-471 / A3(2) / M145) OX=100226 GN=SCO1793 PE=4 SV=1	5.30152e+07	8.16105e+07	2.80165e+07	7.67587e+07	2.36463e+07	3.06381e+07	8.4173e+06	3.36323e+07	4.1987e+07	9.87857e+07	9.1381e+07	2.28936e+08	3.25645e+08	3.70619e+08	7.75245e+07	7.68907e+07	5.18421e+07	2.67646e+07	1.72611e+09
tr|Q9RJK5|Q9RJK5_STRCO			16	15	0.196579	0.638724	174.586	0.415898	LW298.1 24h	LW296.1 24h	45635	Glyco_trans_4-like_N domain-containing protein OS=Streptomyces coelicolor (strain ATCC BAA-471 / A3(2) / M145) OX=100226 GN=SCO0383 PE=4 SV=1	1.65816e+06	1.4526e+06	104710	2.72352e+06	2.27618e+06	395219	31187.5	182902	308322	1.59778e+06	2.24563e+06	1.32534e+06	2.10064e+07	140743	7.00586e+07	2.19083e+06	243582	95267.4	1.08037e+08
tr|Q7AKF1|Q7AKF1_STRCO			16	15	0.0900191	0.638724	54.9315	0.572208	LW298.1 24h	LW296.1 24h	23904	Gamma-butyrolactone binding protein OS=Streptomyces coelicolor (strain ATCC BAA-471 / A3(2) / M145) OX=100226 GN=SCO6265 PE=4 SV=1	5.58507e+06	4.76484e+07	9.79381e+06	5.79909e+07	7.4489e+07	6.71833e+06	640688	1.45892e+07	8.04087e+06	4.04968e+07	6.1152e+07	1.74743e+08	2.81417e+08	1.48407e+07	9.82038e+08	1.12474e+08	3.77604e+07	1.70242e+07	1.94744e+09
tr|Q9XAB8|Q9XAB8_STRCO			17	15	0.253555	0.638724	7.35518	0.36378	LW298.1 24h	LW296.1 96h	37883	Uncharacterized protein OS=Streptomyces coelicolor (strain ATCC BAA-471 / A3(2) / M145) OX=100226 GN=SCO1938 PE=4 SV=1	1.00335e+07	6.2693e+06	3.48467e+06	4.41699e+06	4.90173e+06	5.17696e+07	1.50105e+06	1.52925e+07	1.08638e+07	1.15179e+07	1.51035e+06	809318	4.99605e+06	3.19988e+07	6.4783e+07	69082.9	1.28695e+07	969953	2.38057e+08
sp|Q9L0C9|RL24_STRCO			15	15	0.389593	0.638724	19.4612	0.276219	LW298.1 24h	LW296.1 96h	11583	50S ribosomal protein L24 OS=Streptomyces coelicolor (strain ATCC BAA-471 / A3(2) / M145) OX=100226 GN=rplX PE=3 SV=1	3.03205e+08	1.591e+08	6.18152e+07	1.00059e+08	3.47413e+07	6.85914e+07	3.9076e+06	2.52402e+08	1.5128e+08	1.94097e+07	6.0163e+07	6.33148e+07	4.55386e+07	4.70704e+08	2.26452e+09	9.70652e+07	1.63533e+08	2.18525e+08	4.53788e+09
sp|Q9ZBY8|PATR_STRCO			17	15	0.526734	0.638724	3.94187	0.215287	LW296.1 96h	LW296.1 24h	39055	Putative phenylalanine aminotransferase OS=Streptomyces coelicolor (strain ATCC BAA-471 / A3(2) / M145) OX=100226 GN=pat PE=3 SV=1	5.63931e+07	2.50602e+07	2.01481e+07	1.8877e+07	4.99175e+07	2.16069e+07	7.22157e+06	6.25486e+06	3.27273e+07	4.91632e+07	2.62477e+07	1.06718e+08	8.19552e+07	3.73035e+06	1.67349e+07	6.58984e+07	1.48198e+07	5.83567e+06	6.0931e+08
sp|Q9X814|COX2_STRCO			15	15	0.149522	0.638724	13.7442	0.471621	LW298.1 24h	LW298.1 96h	35709	Probable cytochrome c oxidase subunit 2 OS=Streptomyces coelicolor (strain ATCC BAA-471 / A3(2) / M145) OX=100226 GN=ctaC PE=3 SV=1	9.42579e+07	1.01064e+08	4.50074e+07	5.40252e+07	2.03969e+07	2.2099e+08	3.67105e+06	1.22922e+08	5.82272e+07	1.36802e+08	4.02651e+07	3.10437e+07	9.10035e+07	4.2831e+08	8.26147e+08	9.57506e+06	8.31785e+07	5.13944e+06	2.37203e+09
sp|Q9X8U5|RL9_STRCO			15	15	0.610003	0.640584	5.36457	0.18555	LW298.1 96h	LW207.1 96h	15959	50S ribosomal protein L9 OS=Streptomyces coelicolor (strain ATCC BAA-471 / A3(2) / M145) OX=100226 GN=rplI PE=3 SV=1	1.50536e+08	8.57679e+07	1.46425e+08	5.19726e+07	2.86189e+07	4.61583e+07	1.60704e+06	1.85366e+08	3.61493e+08	5.37415e+07	1.24715e+08	8.89879e+06	3.07292e+07	1.08289e+08	6.07524e+06	1.09736e+08	1.20725e+08	4.49497e+08	2.07035e+09
tr|Q9AK42|Q9AK42_STRCO			19	15	0.158844	0.638724	12.7055	0.459359	LW298.1 24h	LW296.1 96h	35743	Putative lipoprotein OS=Streptomyces coelicolor (strain ATCC BAA-471 / A3(2) / M145) OX=100226 GN=SCO4884 PE=3 SV=1	2.37157e+07	2.10847e+07	1.90991e+07	1.30317e+07	1.2701e+07	2.55712e+07	1.40347e+06	3.15083e+07	1.79744e+07	2.58364e+07	1.51449e+07	7.3971e+06	1.79968e+07	2.45305e+08	3.51371e+08	4.39778e+06	2.75305e+07	3.20613e+07	8.9313e+08
tr|Q9XA69|Q9XA69_STRCO			16	15	0.209225	0.638724	10.9496	0.403139	LW298.1 24h	LW296.1 24h	30838	Uncharacterized protein OS=Streptomyces coelicolor (strain ATCC BAA-471 / A3(2) / M145) OX=100226 GN=SCO3808 PE=4 SV=1	3.89578e+06	1.51492e+07	474183	1.48753e+07	1.43734e+06	7.31691e+06	1.60202e+06	6.41682e+06	7.7695e+06	5.5686e+06	1.9904e+07	1.41241e+07	1.04703e+07	1.06742e+07	1.51731e+08	2.15805e+07	1.15267e+07	4.97324e+07	3.54249e+08
tr|Q9L0N9|Q9L0N9_STRCO			15	15	0.0742685	0.638724	4.88127	0.608763	LW298.1 96h	LW298.1 24h	16527	Uncharacterized protein OS=Streptomyces coelicolor (strain ATCC BAA-471 / A3(2) / M145) OX=100226 GN=SCO4252 PE=4 SV=1	1.34461e+08	8.67984e+07	4.28592e+07	6.87151e+07	5.41982e+07	4.64952e+07	3.86672e+07	6.86305e+07	1.03777e+08	9.67465e+07	1.93156e+08	1.77539e+08	1.37692e+08	4.2877e+06	2.66824e+07	2.60978e+08	1.22613e+08	4.39694e+08	2.10399e+09
sp|O86773|RS13_STRCO			15	15	0.983459	0.699592	14.0889	0.069317	LW298.1 96h	LW296.1 96h	14211	30S ribosomal protein S13 OS=Streptomyces coelicolor (strain ATCC BAA-471 / A3(2) / M145) OX=100226 GN=rpsM PE=3 SV=1	9.72958e+07	1.96226e+08	2.1027e+08	7.4384e+07	3.86453e+07	8.92609e+07	4.15052e+06	5.02155e+08	2.54078e+08	1.11422e+08	4.72455e+07	1.82658e+07	3.36419e+07	5.96858e+08	2.10927e+07	1.90032e+06	1.54494e+08	2.33639e+09	4.78777e+09
sp|Q9RDD7|DNAJ2_STRCO			14	14	0.935476	0.687756	1.92121	0.0887512	LW296.1 96h	LW298.1 24h	40976	Chaperone protein DnaJ 2 OS=Streptomyces coelicolor (strain ATCC BAA-471 / A3(2) / M145) OX=100226 GN=dnaJ2 PE=3 SV=1	1.7098e+06	1.29332e+07	8.33347e+06	4.83104e+06	8.59322e+06	5.56558e+06	5.63015e+06	1.23998e+07	4.77458e+06	3.88824e+06	2.64559e+07	1.89489e+06	7.39566e+06	8.87587e+06	509081	9.43181e+06	1.051e+07	205433	1.33938e+08
tr|Q9L047|Q9L047_STRCO			14	14	0.627882	0.640584	9.9556	0.179654	LW298.1 24h	LW298.1 96h	34619	UDP-glucose 4-epimerase OS=Streptomyces coelicolor (strain ATCC BAA-471 / A3(2) / M145) OX=100226 GN=SCO2988 PE=3 SV=1	6.37426e+06	7.0284e+06	891555	5.951e+06	3.19383e+06	8.20087e+06	59905.7	1.77809e+07	8.39064e+06	2.1706e+07	7.79089e+06	605112	3.86885e+06	4.79161e+07	6.91311e+07	3.85764e+06	7.45509e+06	832793	2.21035e+08
sp|Q9ZBA5|MURG_STRCO			14	14	0.129517	0.638724	7.58581	0.500561	LW298.1 96h	LW207.1 96h	38875	UDP-N-acetylglucosamine--N-acetylmuramyl-(pentapeptide) pyrophosphoryl-undecaprenol N-acetylglucosamine transferase OS=Streptomyces coelicolor (strain ATCC BAA-471 / A3(2) / M145) OX=100226 GN=murG PE=3 SV=1	1.12758e+07	1.28602e+07	5.16369e+06	1.14858e+07	3.80012e+06	819321	1.34035e+06	3.40779e+06	1.31995e+07	1.20158e+07	1.21943e+07	4.28806e+07	2.04951e+07	1.92249e+06	5.38336e+06	3.72157e+07	9.432e+06	7.55238e+07	2.80416e+08
tr|Q9S232|Q9S232_STRCO			14	14	0.890914	0.676956	12.5931	0.102592	LW298.1 24h	LW207.1 24h	40884	Pseudouridine synthase OS=Streptomyces coelicolor (strain ATCC BAA-471 / A3(2) / M145) OX=100226 GN=SCO1768 PE=3 SV=1	2.28218e+06	2.35541e+06	1.46806e+06	2.58813e+06	477328	9.84198e+06	3.76815e+06	1.47558e+07	2.0268e+06	9.74272e+06	2.27233e+06	7.81995e+06	282407	9.37362e+06	6.72328e+07	4.07598e+06	3.68792e+06	1.81194e+06	1.45863e+08
tr|Q9XA60|Q9XA60_STRCO			14	14	0.53114	0.638724	9.36248	0.213605	LW298.1 24h	LW207.1 24h	45511	Putative branched-chain alpha keto acid dehydrogenase E1 alpha subunit OS=Streptomyces coelicolor (strain ATCC BAA-471 / A3(2) / M145) OX=100226 GN=SCO3817 PE=4 SV=1	1.01459e+07	9.92467e+06	9.42426e+06	9.04522e+06	7.98056e+06	2.94148e+07	1.02385e+07	1.62692e+07	1.86747e+07	3.56205e+07	1.95922e+07	1.13434e+07	2.66263e+07	2.43508e+08	6.01119e+06	1.80007e+07	1.23508e+07	2.11171e+06	4.96282e+08
tr|Q9WX17|Q9WX17_STRCO			14	14	0.629653	0.640584	6.51236	0.179078	LW298.1 24h	LW296.1 96h	59217	Putative uroporphyrin-III C-methyltransferase/uroporphyrinogen-III synthase OS=Streptomyces coelicolor (strain ATCC BAA-471 / A3(2) / M145) OX=100226 GN=SCO3317 PE=3 SV=1	8.50196e+06	5.92758e+06	2.23129e+06	6.14884e+06	5.59319e+06	4.30929e+06	187273	1.72187e+07	7.39103e+06	7.68339e+06	1.62495e+06	841819	2.08047e+06	2.98645e+07	3.41564e+07	5.65662e+06	6.26506e+06	9.59204e+06	1.55274e+08
sp|Q93JL5|PCKG_STRCO			14	14	0.807603	0.664721	11.6473	0.126266	LW298.1 24h	LW207.1 24h	67388	Phosphoenolpyruvate carboxykinase [GTP] OS=Streptomyces coelicolor (strain ATCC BAA-471 / A3(2) / M145) OX=100226 GN=pckG PE=3 SV=1	6.3844e+06	7.60616e+06	1.48114e+06	1.23405e+07	1.78482e+07	3.28137e+06	8.3067e+07	3.89489e+06	5.60173e+06	7.21436e+06	1.93815e+07	3.50067e+07	1.69081e+08	1.17519e+06	9.94703e+06	1.44645e+07	8.94515e+06	566708	4.07288e+08
tr|Q9EVK2|Q9EVK2_STRCO			14	14	0.679161	0.646729	85.9116	0.163492	LW298.1 24h	LW207.1 96h	86594	Lon protease OS=Streptomyces coelicolor (strain ATCC BAA-471 / A3(2) / M145) OX=100226 GN=lon PE=2 SV=1	1.32247e+06	2.83687e+06	102234	187237	16575	15460.3	1851.49	2.39242e+06	289101	709210	1.62502e+06	280366	5494.65	1.85828e+07	249756	862446	496255	66995.8	3.00426e+07
sp|O88055|SYFA_STRCO			14	14	0.436928	0.638724	11.3639	0.253018	LW298.1 24h	LW296.1 24h	39493	Phenylalanine--tRNA ligase alpha subunit OS=Streptomyces coelicolor (strain ATCC BAA-471 / A3(2) / M145) OX=100226 GN=pheS PE=3 SV=2	7.03294e+07	2.06641e+07	5.88255e+07	9.92373e+06	4.50411e+07	5.30405e+06	7.77897e+06	5.37483e+06	1.9549e+07	3.51878e+07	2.64558e+07	8.95582e+07	1.31348e+08	3.71734e+06	2.36567e+08	5.03571e+07	7.6453e+06	2.78733e+07	8.51501e+08
tr|Q9XA05|Q9XA05_STRCO			14	14	0.475467	0.638724	8.74855	0.235951	LW298.1 96h	LW207.1 24h	19302	Putative DNA-binding protein OS=Streptomyces coelicolor (strain ATCC BAA-471 / A3(2) / M145) OX=100226 GN=SCO3859 PE=4 SV=1	3.80405e+07	1.75589e+07	2.36561e+07	1.74728e+07	6.40603e+07	7.58458e+06	4.71489e+07	1.00785e+07	3.83307e+07	2.53866e+07	2.31602e+07	1.03058e+08	9.32405e+07	2.46933e+06	1.59457e+07	8.85332e+07	2.34447e+07	5.81392e+08	1.22056e+09
sp|O69198|ILVD_STRCO			14	14	0.286201	0.638724	41.8887	0.339001	LW298.1 24h	LW207.1 24h	65816	Dihydroxy-acid dehydratase OS=Streptomyces coelicolor (strain ATCC BAA-471 / A3(2) / M145) OX=100226 GN=ilvD PE=3 SV=2	442468	1.05747e+06	7823.07	661110	4.00933e+06	6.17979e+06	1.79128e+07	1.37615e+06	1.87932e+06	1.29003e+06	1.07792e+06	110732	1.32397e+06	3.79462e+06	5.80397e+07	857529	724009	0	1.00745e+08
tr|Q9S2G4|Q9S2G4_STRCO			14	14	0.0977259	0.638724	7.85468	0.556286	LW296.1 24h	LW298.1 96h	47464	Nicotinate phosphoribosyltransferase OS=Streptomyces coelicolor (strain ATCC BAA-471 / A3(2) / M145) OX=100226 GN=SCO2917 PE=3 SV=1	3.06502e+06	1.58462e+06	1.37204e+06	2.50717e+06	7.84064e+06	4.56335e+06	4.01418e+07	3.94528e+06	2.19938e+06	4.40291e+06	994078	1.03957e+06	4.17557e+06	1.37056e+07	1.32224e+07	1.36995e+06	2.50208e+06	2.02082e+06	1.10652e+08
tr|Q7AKK3|Q7AKK3_STRCO			14	14	0.0803446	0.638724	7.10418	0.593948	LW296.1 96h	LW298.1 24h	56991	Amidophosphoribosyltransferase OS=Streptomyces coelicolor (strain ATCC BAA-471 / A3(2) / M145) OX=100226 GN=purF PE=3 SV=1	2.60261e+07	2.48616e+07	3.12968e+07	1.13345e+07	2.30654e+06	6.19616e+06	6.29502e+06	1.1167e+07	2.08858e+07	1.44942e+07	7.70901e+06	6.46581e+07	1.05819e+07	512531	1.13241e+06	4.83836e+07	1.61824e+07	3.09186e+06	3.07116e+08
sp|Q93J59|METE_STRCO			14	14	0.446606	0.638724	7.80223	0.248592	LW298.1 24h	LW207.1 96h	83785	5-methyltetrahydropteroyltriglutamate--homocysteine methyltransferase OS=Streptomyces coelicolor (strain ATCC BAA-471 / A3(2) / M145) OX=100226 GN=metE PE=3 SV=1	2.33308e+06	2.5113e+06	628950	1.25877e+06	504871	820301	1.34069e+07	822329	4.87141e+06	814078	232183	5.36986e+06	1.83073e+06	1.3758e+07	4.57178e+06	1.78282e+06	5.7511e+06	176161	6.14447e+07
tr|Q9X877|Q9X877_STRCO			14	14	0.61748	0.640584	22.5958	0.183066	LW298.1 24h	LW296.1 96h	187800	Putative large glycine/alanine rich protein OS=Streptomyces coelicolor (strain ATCC BAA-471 / A3(2) / M145) OX=100226 GN=SCO3285 PE=4 SV=1	1.26484e+06	668784	506414	867102	662506	348602	202835	2.17818e+06	783695	278106	429072	18636.1	901318	1.54651e+07	33882.5	24194.2	1.44149e+06	69050.7	2.61438e+07
tr|Q9KZ71|Q9KZ71_STRCO			14	14	0.0708494	0.638724	4.57047	0.617549	LW298.1 96h	LW298.1 24h	49162	Beta-thionase OS=Streptomyces coelicolor (strain ATCC BAA-471 / A3(2) / M145) OX=100226 GN=SCO3077 PE=4 SV=1	1.61002e+07	5.81596e+06	1.40522e+07	6.23641e+06	1.7758e+07	4.68614e+06	818428	6.84703e+06	8.61325e+06	1.51352e+07	1.34847e+07	3.71222e+07	8.4021e+06	4.19391e+06	2.20417e+06	2.83809e+07	1.0568e+07	2.86949e+07	2.29114e+08
tr|Q7AKN2|Q7AKN2_STRCO			14	14	0.956421	0.693263	2.30244	0.0813475	LW298.1 24h	LW298.1 96h	41871	Acyl-CoA dehydrogenase OS=Streptomyces coelicolor (strain ATCC BAA-471 / A3(2) / M145) OX=100226 GN=SCO2779 PE=3 SV=1	6.98176e+06	6.65091e+06	1.44657e+06	1.05013e+07	1.10206e+07	1.80904e+06	424074	2.6522e+07	5.20114e+06	8.71284e+06	6.56274e+06	3.28019e+06	1.15351e+07	1.84648e+07	2.39901e+06	7.88235e+06	4.91901e+06	1.27021e+06	1.35584e+08
sp|Q9L0T8|MQNA_STRCO			14	14	0.539433	0.638724	3.8554	0.210475	LW296.1 96h	LW207.1 96h	31566	Chorismate dehydratase OS=Streptomyces coelicolor (strain ATCC BAA-471 / A3(2) / M145) OX=100226 GN=mqnA PE=1 SV=1	2.79916e+07	2.21545e+07	3.7081e+07	1.5737e+07	1.07584e+07	9.53777e+06	4.41794e+06	1.54782e+07	4.05531e+07	3.04981e+07	1.48891e+07	9.35348e+07	3.45262e+07	1.67867e+06	2.08578e+07	4.35635e+07	1.81199e+07	1.53969e+07	4.56775e+08
tr|Q9EWT0|Q9EWT0_STRCO			14	14	0.762318	0.655057	6.2287	0.139043	LW207.1 96h	LW296.1 24h	38496	Putative oxidoreductase OS=Streptomyces coelicolor (strain ATCC BAA-471 / A3(2) / M145) OX=100226 GN=SCO0741 PE=3 SV=1	2.12766e+07	1.30272e+06	3.273e+06	5.71444e+06	5.27851e+07	3.04354e+06	687086	1.57678e+06	7.6167e+06	1.23371e+07	3.08836e+06	2.67128e+07	2.94364e+07	171413	4.31221e+06	1.33342e+07	2.84806e+06	1.01915e+06	1.90536e+08
tr|Q9RI47|Q9RI47_STRCO			14	14	0.342352	0.638724	40.7444	0.302465	LW298.1 96h	LW296.1 24h	35744	Putative alcohol dehydrogenase OS=Streptomyces coelicolor (strain ATCC BAA-471 / A3(2) / M145) OX=100226 GN=SCO0199 PE=3 SV=1	3.67044e+07	1.57444e+07	524377	1.77315e+07	4.76794e+07	3.70046e+07	1.18202e+06	1.07599e+07	1.57762e+07	4.20543e+07	2.58104e+07	7.0869e+07	5.47953e+07	3.24929e+06	2.82733e+06	4.48677e+07	7.42347e+06	1.07707e+09	1.51207e+09
sp|Q53915|RF2_STRCO			15	14	0.415661	0.638724	4027.99	0.263105	LW298.1 96h	LW296.1 96h	41117	Peptide chain release factor 2 OS=Streptomyces coelicolor (strain ATCC BAA-471 / A3(2) / M145) OX=100226 GN=prfB PE=3 SV=2	49142.3	26795.6	369941	79095.5	54602.7	151882	0	261521	51830.7	154336	3083.56	3615.14	116452	87090.6	23388.4	110515	72592.9	6.48462e+08	6.50077e+08
sp|Q9K3T9|RL25_STRCO			14	14	0.882279	0.676942	2.47578	0.105119	LW207.1 24h	LW207.1 96h	20816	50S ribosomal protein L25 OS=Streptomyces coelicolor (strain ATCC BAA-471 / A3(2) / M145) OX=100226 GN=rplY PE=3 SV=1	4.13687e+08	1.69341e+08	2.37218e+08	1.46283e+08	5.62182e+07	1.28808e+08	4.34571e+06	2.48352e+08	3.95008e+08	1.58743e+08	1.9692e+08	1.00804e+08	2.2815e+08	9.30894e+06	1.21371e+08	5.10164e+08	2.87482e+08	1.3609e+07	3.42581e+09
tr|Q9X9W6|Q9X9W6_STRCO			14	14	0.946151	0.690116	7.43158	0.0850933	LW207.1 24h	LW296.1 96h	52862	Putative secreted protein OS=Streptomyces coelicolor (strain ATCC BAA-471 / A3(2) / M145) OX=100226 GN=SCO1906 PE=4 SV=1	4.50965e+08	7.33755e+06	3.20721e+06	4.25237e+06	1.33061e+08	7.47435e+07	6.20145e+07	6.19451e+06	4.99769e+06	3.68262e+07	2.37135e+07	1.56139e+06	8.1829e+06	5.29258e+07	1.89469e+06	1.33094e+07	5.95222e+06	1.21936e+08	1.01308e+09
sp|Q53874|RL13_STRCO			14	14	0.708884	0.649688	42.2066	0.154547	LW298.1 96h	LW207.1 24h	16438	50S ribosomal protein L13 OS=Streptomyces coelicolor (strain ATCC BAA-471 / A3(2) / M145) OX=100226 GN=rplM PE=3 SV=1	1.46958e+07	4.45206e+07	3.07141e+07	3.78982e+07	5.53904e+06	1.05487e+08	4.98154e+06	2.16626e+08	8.67661e+07	8.51345e+07	3.95942e+06	1.1129e+07	1.9429e+07	2.01452e+08	8.86068e+06	2.10913e+07	5.24778e+07	3.7221e+09	4.67286e+09
tr|Q9X908|Q9X908_STRCO			15	14	0.352387	0.638724	7.50012	0.29659	LW298.1 24h	LW207.1 96h	115899	Thymidylate kinase OS=Streptomyces coelicolor (strain ATCC BAA-471 / A3(2) / M145) OX=100226 GN=tmk PE=3 SV=1	7.44006e+06	6.65626e+06	1.85543e+06	3.38283e+06	493693	5.88966e+06	4.56417e+06	1.16936e+07	6.87812e+06	1.01029e+07	2.18355e+06	2.5768e+06	2.7693e+06	3.06456e+07	3.98327e+07	1.34014e+06	5.18272e+06	9.34576e+06	1.52833e+08
tr|O86522|O86522_STRCO			16	14	0.138749	0.638724	8.37469	0.486723	LW296.1 96h	LW207.1 96h	119783	Putative membrane protein SC1C2.21c OS=Streptomyces coelicolor (strain ATCC BAA-471 / A3(2) / M145) OX=100226 GN=SCO5540 PE=4 SV=1	9.40768e+06	8.79372e+06	9.87083e+06	6.48043e+06	3.48517e+06	4.71485e+06	1.89302e+06	1.84071e+07	1.09646e+07	1.70251e+07	2.12857e+07	8.46334e+07	5.81097e+06	1.46729e+07	3.70447e+06	9.30794e+06	6.7155e+06	526679	2.377e+08
tr|Q9AK40|Q9AK40_STRCO			16	14	0.141225	0.638724	6.36186	0.483158	LW298.1 24h	LW207.1 24h	57455	Putative sugar ABC transporter ATP-binding protein OS=Streptomyces coelicolor (strain ATCC BAA-471 / A3(2) / M145) OX=100226 GN=SCO4886 PE=4 SV=1	2.89126e+06	5.22602e+06	1.62079e+06	5.51311e+06	4.64509e+06	1.02558e+07	395442	1.78162e+07	8.99622e+06	4.41907e+06	2.21309e+06	5.23536e+06	1.14124e+07	1.77413e+07	3.27986e+07	1.16808e+07	1.06646e+07	3.76049e+07	1.9113e+08
tr|Q9AK31|Q9AK31_STRCO			15	14	0.13058	0.638724	22.8673	0.498922	LW298.1 24h	LW296.1 24h	37027	Putative ECF sigma factor OS=Streptomyces coelicolor (strain ATCC BAA-471 / A3(2) / M145) OX=100226 GN=SCO4895 PE=3 SV=1	8.21954e+06	5.69002e+06	1.79329e+06	9.30155e+06	5.56102e+06	1.5981e+06	2.27681e+06	3.17897e+06	2.52757e+06	1.04231e+07	2.3265e+07	2.58006e+07	4.54456e+07	3.69355e+06	1.33419e+08	1.65282e+07	6.67987e+06	785973	3.06187e+08
tr|Q9ADB3|Q9ADB3_STRCO			15	14	0.188142	0.638724	14.3946	0.424865	LW207.1 24h	LW298.1 24h	36976	Threonine synthase OS=Streptomyces coelicolor (strain ATCC BAA-471 / A3(2) / M145) OX=100226 GN=SCO5355 PE=3 SV=1	8.46491e+07	6.95164e+06	3.89475e+07	4.9197e+06	9.33226e+06	1.03064e+07	2.73611e+06	3.70498e+06	4.05243e+07	1.05904e+07	8.47776e+06	1.58918e+07	6.91604e+06	719469	1.43375e+06	6.32801e+07	5.25537e+06	4.18248e+06	3.18819e+08
tr|Q9KY19|Q9KY19_STRCO			16	14	0.631608	0.640584	17.2425	0.178444	LW298.1 24h	LW296.1 24h	102585	Pyruvate dehydrogenase E1 component OS=Streptomyces coelicolor (strain ATCC BAA-471 / A3(2) / M145) OX=100226 GN=SCO2371 PE=4 SV=1	1.9171e+06	1.36535e+06	319698	2.7196e+06	1.77883e+06	2.32637e+07	1.97231e+06	395310	506075	3.73868e+06	2.92616e+06	201575	9.17427e+06	149103	4.02262e+07	3.7364e+06	1.07439e+06	73684.2	9.55384e+07
sp|Q9L0Q6|SYC_STRCO			16	14	0.0143491	0.562741	33.1448	0.857686	LW298.1 24h	LW298.1 96h	67726	Cysteine--tRNA ligase OS=Streptomyces coelicolor (strain ATCC BAA-471 / A3(2) / M145) OX=100226 GN=cysS PE=3 SV=1	567683	2.86835e+06	4.6117e+06	1.55831e+06	3.20181e+06	3.34003e+06	925728	1.66067e+06	787958	1.69657e+06	521351	1.10251e+06	1.90336e+06	2.05235e+07	1.66085e+07	414493	705308	57922.6	6.30558e+07
sp|P72392|FABH1_STRCO			15	14	0.38219	0.638724	4.05645	0.280107	LW207.1 24h	LW207.1 96h	36017	3-oxoacyl-[acyl-carrier-protein] synthase 3 protein 1 OS=Streptomyces coelicolor (strain ATCC BAA-471 / A3(2) / M145) OX=100226 GN=fabH1 PE=3 SV=1	6.92306e+07	5.17989e+07	3.19756e+07	2.22122e+07	750701	1.4756e+07	4.67764e+07	3.3263e+07	3.49927e+07	3.80283e+07	7.00973e+07	3.83274e+07	1.07283e+07	1.20481e+08	1.51819e+06	5.17057e+07	3.42831e+07	3.61897e+06	6.74544e+08
tr|Q9Z567|Q9Z567_STRCO			13	13	0.579764	0.638724	28.4548	0.195883	LW298.1 96h	LW207.1 24h	65467	Acetolactate synthase OS=Streptomyces coelicolor (strain ATCC BAA-471 / A3(2) / M145) OX=100226 GN=SCO5512 PE=3 SV=1	4.55178e+06	3.66925e+06	678021	2.62152e+06	4.90831e+06	1.13398e+07	221298	1.02904e+07	4.23629e+06	9.69659e+06	868159	1.28443e+06	2.40064e+06	3.51964e+07	1.90094e+06	6.44024e+06	3.19365e+06	2.43587e+08	3.47085e+08
sp|Q8CJX0|SYW1_STRCO			13	13	0.204797	0.638724	37.8709	0.407518	LW298.1 24h	LW207.1 24h	37009	Tryptophan--tRNA ligase 1 OS=Streptomyces coelicolor (strain ATCC BAA-471 / A3(2) / M145) OX=100226 GN=trpS1 PE=3 SV=1	1.59393e+06	637634	1.74987e+06	1.74087e+06	9.37775e+06	1.48073e+06	2.06472e+06	1.60981e+06	1.58128e+06	3.30411e+06	4.89856e+06	1.73522e+07	2.60045e+07	1.55924e+06	1.23217e+08	4.18639e+06	2.2604e+06	1.02116e+08	3.06735e+08
tr|Q9F2R8|Q9F2R8_STRCO			13	13	0.615036	0.640584	3.54664	0.183875	LW296.1 24h	LW207.1 96h	47147	Putative secreted protein OS=Streptomyces coelicolor (strain ATCC BAA-471 / A3(2) / M145) OX=100226 GN=SCO4471 PE=4 SV=1	4.5768e+06	2.19239e+07	5.46158e+06	1.02074e+07	2.6031e+06	3.55059e+06	2.45122e+07	1.81725e+07	1.53421e+07	6.01684e+06	2.59149e+07	2.09826e+07	7.19863e+06	4.84794e+07	2.15708e+06	1.60136e+07	2.0296e+07	1.7361e+06	2.55145e+08
tr|Q9FBK6|Q9FBK6_STRCO			13	13	0.219362	0.638724	5.00713	0.39345	LW296.1 96h	LW207.1 96h	39134	Iron-sulfur cluster carrier protein OS=Streptomyces coelicolor (strain ATCC BAA-471 / A3(2) / M145) OX=100226 GN=SCO5152 PE=3 SV=1	1.28163e+07	1.51069e+07	1.31136e+07	8.15891e+06	5.18623e+06	1.82245e+06	2.5746e+07	1.75042e+07	1.6924e+07	1.60151e+07	3.0195e+07	2.97361e+07	1.35426e+07	4.99951e+07	2.45722e+06	2.79654e+07	1.21592e+07	4.15562e+06	3.026e+08
tr|Q9L0A8|Q9L0A8_STRCO			13	13	0.431574	0.638724	6.93598	0.255509	LW298.1 24h	LW207.1 96h	49038	Putative secreted protein OS=Streptomyces coelicolor (strain ATCC BAA-471 / A3(2) / M145) OX=100226 GN=SCO2438 PE=4 SV=1	6.54977e+06	3.38301e+06	133389	5.00708e+06	636979	1.73045e+06	2.00354e+06	2.88968e+06	3.08443e+06	2.02397e+06	202004	6.11231e+06	1.86797e+06	1.22797e+07	3.70017e+07	8.56722e+06	6.33963e+06	3.62319e+06	1.03436e+08
sp|O69913|PYRH_STRCO;tr|Q9X871|Q9X871_STRCO			13	13	0.566006	0.638724	2.97476	0.20075	LW298.1 96h	LW298.1 24h	26988	Uridylate kinase OS=Streptomyces coelicolor (strain ATCC BAA-471 / A3(2) / M145) OX=100226 GN=pyrH PE=3 SV=1	6.91679e+06	2.12471e+07	1.0234e+07	1.16054e+07	5.12516e+06	1.76954e+07	4.84321e+07	1.97839e+07	1.3939e+07	2.23294e+07	3.05385e+07	8.31105e+06	1.77853e+07	1.24352e+07	3.00903e+06	2.14513e+07	6.48176e+06	7.09168e+07	3.48237e+08
tr|Q9S2W8|Q9S2W8_STRCO			13	13	0.604652	0.640584	2.48836	0.187344	LW296.1 96h	LW207.1 96h	48939	UDP-N-acetylmuramoyl-tripeptide--D-alanyl-D-alanine ligase OS=Streptomyces coelicolor (strain ATCC BAA-471 / A3(2) / M145) OX=100226 GN=murF PE=3 SV=1	5.61656e+06	8.49645e+06	8.95449e+06	6.74055e+06	3.56419e+06	6.45862e+06	5.3689e+06	1.3215e+07	9.16305e+06	1.40613e+07	1.70418e+07	1.06102e+07	6.40893e+06	2.95092e+07	1.66655e+06	6.78896e+06	9.9508e+06	1.33879e+06	1.64954e+08
sp|Q8CJX6|GLMU_STRCO			13	13	0.350379	0.638724	22.8573	0.297752	LW298.1 96h	LW207.1 96h	49993	Bifunctional protein GlmU OS=Streptomyces coelicolor (strain ATCC BAA-471 / A3(2) / M145) OX=100226 GN=glmU PE=3 SV=1	7.11313e+06	3.40512e+06	1.01252e+07	5.06721e+06	7.12421e+06	4.78262e+06	2.28433e+07	8.20308e+06	6.9621e+06	5.66401e+06	3.87066e+06	1.31832e+07	1.38294e+07	2.39043e+06	3.00965e+06	1.35156e+07	5.6228e+06	3.68842e+08	5.05554e+08
sp|Q9AK25|ADD1_STRCO			13	13	0.223084	0.638724	5.68425	0.390005	LW296.1 96h	LW296.1 24h	44105	Adenosine deaminase 1 OS=Streptomyces coelicolor (strain ATCC BAA-471 / A3(2) / M145) OX=100226 GN=add1 PE=3 SV=1	1.86294e+06	6.08182e+06	865175	4.68974e+06	9.36335e+06	5.7105e+06	3.1183e+06	3.19788e+06	2.2481e+06	1.10813e+07	5.03118e+06	3.2569e+07	8.81939e+06	1.63814e+07	4.59759e+06	1.28587e+07	8.92915e+06	719365	1.38125e+08
tr|Q9RKW9|Q9RKW9_STRCO			13	13	0.734531	0.651568	1.97884	0.147027	LW296.1 96h	LW298.1 96h	25859	Putative GntR-family transcriptional regulator OS=Streptomyces coelicolor (strain ATCC BAA-471 / A3(2) / M145) OX=100226 GN=SCO1410 PE=4 SV=1	4.88171e+06	7.56274e+06	1.08972e+06	5.91245e+06	2.85812e+06	1.30596e+07	599258	9.91477e+06	4.87727e+06	8.68366e+06	7.45035e+06	7.48043e+06	1.18549e+07	4.38217e+06	2.5643e+06	4.20411e+06	7.20306e+06	526279	1.05105e+08
tr|Q9AK49|Q9AK49_STRCO			13	13	0.205056	0.638724	7.98193	0.407259	LW298.1 24h	LW296.1 24h	48701	Uncharacterized protein OS=Streptomyces coelicolor (strain ATCC BAA-471 / A3(2) / M145) OX=100226 GN=SCO4877 PE=4 SV=1	2.65492e+06	1.17199e+07	786459	6.06842e+06	909068	1.12846e+07	619355	4.71145e+06	887769	9.01488e+06	1.53686e+07	1.63349e+07	1.38855e+07	1.69728e+06	3.40534e+07	2.26161e+07	6.40607e+06	5.58208e+06	1.64601e+08
tr|Q9L1U5|Q9L1U5_STRCO			13	13	0.597487	0.640584	4.42698	0.189769	LW207.1 24h	LW298.1 24h	48432	UDP-N-acetylglucosamine 1-carboxyvinyltransferase OS=Streptomyces coelicolor (strain ATCC BAA-471 / A3(2) / M145) OX=100226 GN=murA PE=3 SV=1	1.80783e+06	8.60592e+06	1.50731e+07	3.23901e+06	939659	8.03579e+06	4.80824e+06	1.5468e+06	5.64857e+06	6.69801e+06	9.58497e+06	928370	3.28439e+06	230971	2.24181e+06	6.1711e+06	1.69725e+06	1.25082e+06	8.17926e+07
tr|Q9RKA6|Q9RKA6_STRCO			13	13	0.395162	0.638724	9.15613	0.273343	LW298.1 24h	LW298.1 96h	33278	UTP--glucose-1-phosphate uridylyltransferase OS=Streptomyces coelicolor (strain ATCC BAA-471 / A3(2) / M145) OX=100226 GN=SCO3182 PE=3 SV=1	1.2598e+07	4.33552e+06	2.39087e+07	3.01986e+06	1.08548e+07	9.45149e+06	1.66915e+07	5.93153e+06	5.1464e+06	8.51287e+06	1.54474e+07	1.92459e+07	1.92731e+06	6.77836e+07	4.24879e+07	8.43371e+06	3.11444e+06	705802	2.59597e+08
tr|O50504|O50504_STRCO			13	13	0.469681	0.638724	2.94064	0.238422	LW296.1 96h	LW298.1 96h	27968	Probable ABC-transport system ATP binding protein OS=Streptomyces coelicolor (strain ATCC BAA-471 / A3(2) / M145) OX=100226 GN=SCO6010 PE=4 SV=1	5.78873e+06	4.58632e+06	3.71192e+06	7.519e+06	4.94108e+06	2.58149e+06	3.90768e+06	3.14891e+06	6.44383e+06	5.00531e+06	8.44651e+06	1.88143e+07	3.2007e+06	1.1117e+07	1.58937e+06	5.63609e+06	4.21258e+06	1.1238e+06	1.01775e+08
tr|Q9RKL5|Q9RKL5_STRCO			13	13	0.532777	0.638724	30.9827	0.212983	LW298.1 96h	LW207.1 24h	79007	DNA polymerase III subunit gamma/tau OS=Streptomyces coelicolor (strain ATCC BAA-471 / A3(2) / M145) OX=100226 GN=dnaX PE=3 SV=1	630096	1.03043e+06	143475	920016	1.90764e+06	2.21831e+06	210925	3.11278e+06	955878	3.50098e+06	2.0901e+06	7.94135e+06	2.48514e+06	6.47637e+06	133364	878104	715624	5.42991e+07	8.96497e+07
tr|Q9F2Y1|Q9F2Y1_STRCO			13	13	0.693867	0.649253	5.23808	0.159032	LW298.1 24h	LW207.1 24h	38862	Phosphoserine aminotransferase OS=Streptomyces coelicolor (strain ATCC BAA-471 / A3(2) / M145) OX=100226 GN=serC PE=3 SV=1	5.36943e+06	972741	4.88651e+06	2.46576e+06	7.22249e+06	6.19907e+06	341649	5.89366e+06	8.6857e+06	1.0511e+07	4.31658e+06	2.97487e+07	719140	2.73854e+06	5.53591e+07	1.06315e+07	4.03824e+06	2.80675e+07	1.88167e+08
tr|Q9S2W2|Q9S2W2_STRCO			13	13	0.775058	0.656624	2.31598	0.135426	LW298.1 24h	LW207.1 96h	36738	Putative regulatory protein OS=Streptomyces coelicolor (strain ATCC BAA-471 / A3(2) / M145) OX=100226 GN=SCO2094 PE=4 SV=1	1.07751e+07	8.48942e+06	2.85024e+06	2.94356e+06	2.77027e+06	3.86074e+06	1.70128e+06	7.40584e+06	6.75132e+06	9.44422e+06	1.72246e+06	4.14417e+06	1.07116e+07	9.86553e+06	1.5974e+06	4.12396e+06	5.90203e+06	579814	9.56389e+07
sp|O50499|NGCE_STRCO			13	13	0.190991	0.638724	22.083	0.421795	LW298.1 24h	LW207.1 24h	50694	Diacetylchitobiose binding protein NgcE OS=Streptomyces coelicolor (strain ATCC BAA-471 / A3(2) / M145) OX=100226 GN=ngcE PE=1 SV=1	6.1606e+06	1.00168e+07	494460	2.18783e+07	1.2228e+07	2.86187e+07	721480	1.82537e+07	4.09607e+06	2.86007e+07	5.17206e+07	2.01487e+07	8.51285e+07	2.77318e+08	5.71812e+06	7.85817e+06	2.52826e+07	215129	6.04459e+08
tr|Q9L1H1|Q9L1H1_STRCO			13	13	0.294333	0.638724	3.71491	0.333277	LW296.1 96h	LW207.1 96h	74429	Elp3 domain-containing protein OS=Streptomyces coelicolor (strain ATCC BAA-471 / A3(2) / M145) OX=100226 GN=SCO2606 PE=4 SV=1	4.18155e+06	7.5024e+06	1.8314e+06	3.67941e+06	1.04768e+06	2.05579e+06	7.45521e+06	4.69467e+06	4.39058e+06	6.63368e+06	1.20022e+07	6.56189e+06	1.52464e+06	6.41065e+06	1.06497e+07	8.62106e+06	3.19947e+06	1.67134e+06	9.41133e+07
sp|O86754|RLMN_STRCO			13	13	0.64729	0.642036	11.5148	0.173415	LW298.1 24h	LW207.1 96h	40719	Probable dual-specificity RNA methyltransferase RlmN OS=Streptomyces coelicolor (strain ATCC BAA-471 / A3(2) / M145) OX=100226 GN=rlmN PE=3 SV=1	3.39413e+06	3.1677e+06	1.96188e+06	1.24429e+06	302896	1.44104e+06	6.16285e+06	3.97937e+06	3.38305e+06	3.18235e+06	4.6038e+06	1.49165e+06	631422	3.3581e+07	196546	3.67775e+06	1.96059e+06	69800.3	7.44321e+07
tr|Q9RJK6|Q9RJK6_STRCO			13	13	0.337835	0.638724	7.79172	0.305168	LW298.1 24h	LW298.1 96h	47213	GDP-mannose 6-dehydrogenase OS=Streptomyces coelicolor (strain ATCC BAA-471 / A3(2) / M145) OX=100226 GN=SCO0382 PE=3 SV=1	2.22699e+06	7.57441e+06	620425	7.75156e+06	1.63994e+07	4.04406e+06	1.08636e+07	5.67007e+06	1.88943e+06	1.64697e+07	1.81625e+07	5.92914e+06	5.9958e+07	1.09644e+07	1.46073e+06	5.79815e+06	3.1137e+06	377907	1.79274e+08
tr|Q9S1Z5|Q9S1Z5_STRCO			13	13	0.181145	0.638724	77.8151	0.432606	LW207.1 96h	LW296.1 24h	30013	Putative secreted protein OS=Streptomyces coelicolor (strain ATCC BAA-471 / A3(2) / M145) OX=100226 GN=SCO0131 PE=4 SV=1	535755	442841	133523	1.31881e+06	729335	5.64987e+07	317230	362058	73094.7	1.05855e+06	3.10653e+06	2.44361e+06	1.28001e+06	108610	2.98353e+07	775309	114688	79192.3	9.92131e+07
tr|Q9RD72|Q9RD72_STRCO			13	13	0.828263	0.668131	3.98986	0.120474	LW207.1 24h	LW296.1 24h	47722	Putative prolyl aminopeptidase OS=Streptomyces coelicolor (strain ATCC BAA-471 / A3(2) / M145) OX=100226 GN=SCO0805 PE=3 SV=1	1.94653e+07	1.48805e+06	8.53815e+06	2.47842e+06	7.21102e+06	1.90439e+06	999880	1.78638e+06	4.60534e+06	3.44649e+06	8.204e+06	4.0044e+06	8.47354e+06	1.17187e+06	8.66001e+06	1.59076e+07	3.10738e+06	741886	1.02194e+08
tr|Q9EWF0|Q9EWF0_STRCO			13	13	0.504673	0.638724	7.57725	0.223922	LW207.1 96h	LW296.1 24h	50013	Putative oxidoreductase OS=Streptomyces coelicolor (strain ATCC BAA-471 / A3(2) / M145) OX=100226 GN=SCO4919 PE=3 SV=2	3.15344e+06	2.22081e+06	5.29872e+06	3.89652e+06	4.96678e+07	1.0671e+07	3.76661e+06	1.8327e+06	2.87808e+06	7.42815e+06	4.49084e+06	1.25494e+07	2.33757e+07	300682	7.87851e+06	1.07879e+07	1.88322e+06	71148.2	1.52151e+08
sp|P25941|AFSR_STRCO			13	13	0.163186	0.638724	7.84629	0.453878	LW298.1 24h	LW207.1 24h	106221	Regulatory protein AfsR OS=Streptomyces coelicolor (strain ATCC BAA-471 / A3(2) / M145) OX=100226 GN=afsR PE=3 SV=2	1.98325e+06	914999	195586	1.79103e+06	520426	1.35998e+06	3.6198e+06	2.11729e+06	844208	2.70679e+06	2.57939e+06	1.68904e+07	1.34761e+07	8.01888e+06	2.78015e+06	3.6425e+06	2.75207e+06	124578	6.63175e+07
sp|Q9K4A7|AROA1_STRCO			13	13	0.563242	0.638724	2.88258	0.201741	LW296.1 96h	LW207.1 24h	45880	3-phosphoshikimate 1-carboxyvinyltransferase 1 OS=Streptomyces coelicolor (strain ATCC BAA-471 / A3(2) / M145) OX=100226 GN=aroA1 PE=3 SV=1	2.96525e+06	1.34601e+06	4.2696e+06	2.25531e+06	4.80075e+06	4.11109e+06	4.09824e+06	2.9629e+06	4.86526e+06	8.64358e+06	2.9663e+06	1.31251e+07	4.17761e+06	1.53316e+07	1.44572e+06	4.43722e+06	3.95439e+06	479358	8.62353e+07
tr|O86653|O86653_STRCO			13	13	0.904806	0.678862	5.67073	0.0984462	LW298.1 96h	LW207.1 24h	143669	Putative ATP/GTP binding protein (Putative membrane protein) OS=Streptomyces coelicolor (strain ATCC BAA-471 / A3(2) / M145) OX=100226 GN=SCO5734 PE=4 SV=1	90593.2	1.34224e+06	1.4577e+06	1.0088e+06	124359	2.63323e+06	382228	3.77437e+06	872525	3.08157e+06	406335	35379.4	40029.5	1.53803e+07	60197.1	306145	1.36e+06	1.47253e+07	4.70813e+07
tr|Q8CJY5|Q8CJY5_STRCO			13	13	0.425713	0.638724	4.41208	0.258273	LW298.1 24h	LW298.1 96h	34395	Agmatinase OS=Streptomyces coelicolor (strain ATCC BAA-471 / A3(2) / M145) OX=100226 GN=SCO2770 PE=3 SV=1	9.86736e+06	1.15748e+06	1.69381e+07	2.44968e+06	1.70617e+07	7.95787e+06	8.11446e+06	2.19632e+06	1.31423e+07	4.9462e+06	3.30847e+06	4.69914e+06	1.48506e+07	3.56573e+07	6.50278e+06	1.05094e+07	2.0929e+06	319154	1.61771e+08
sp|O69830|CHDC_STRCO			13	13	0.65533	0.642739	2.76499	0.170875	LW298.1 96h	LW296.1 24h	28114	Coproheme decarboxylase OS=Streptomyces coelicolor (strain ATCC BAA-471 / A3(2) / M145) OX=100226 GN=chdC PE=3 SV=1	1.41242e+07	5.9314e+06	1.60348e+07	7.84385e+06	1.12595e+07	3.97546e+07	5.08961e+06	7.50959e+06	1.66243e+07	1.53534e+07	5.19454e+06	5.28722e+07	2.4731e+07	7.75432e+06	5.83571e+06	2.62723e+07	1.23436e+07	4.21867e+07	3.16716e+08
tr|Q9K4B8|Q9K4B8_STRCO			13	13	0.361973	0.638724	13.1721	0.291137	LW298.1 24h	LW298.1 96h	43975	Putative ABC transporter ATP-binding subunit OS=Streptomyces coelicolor (strain ATCC BAA-471 / A3(2) / M145) OX=100226 GN=SCO5393 PE=4 SV=1	8.10191e+06	2.31816e+07	1.40539e+07	1.05936e+07	1.8788e+07	1.17903e+07	3.09702e+07	2.02689e+07	6.8222e+06	2.42504e+06	5.69958e+07	928622	2.907e+07	1.68106e+08	5.13018e+06	2.59883e+06	1.1912e+07	847903	4.22585e+08
tr|Q9KY11|Q9KY11_STRCO			18	13	0.358463	0.638724	31.9779	0.293116	LW298.1 96h	LW207.1 24h	142223	Histidine kinase OS=Streptomyces coelicolor (strain ATCC BAA-471 / A3(2) / M145) OX=100226 GN=SCO7327 PE=4 SV=1	198662	622500	172076	661760	307797	1.20628e+06	8.9966e+06	956229	758687	170094	345364	972745	209504	3.88664e+06	1.09146e+07	522083	766570	3.0473e+07	6.21411e+07
tr|Q9RKY2|Q9RKY2_STRCO			14	13	0.209722	0.638724	9.14346	0.402653	LW296.1 96h	LW298.1 24h	32546	Putative glycosyl transferase OS=Streptomyces coelicolor (strain ATCC BAA-471 / A3(2) / M145) OX=100226 GN=SCO1423 PE=4 SV=1	6.12621e+06	5.81732e+06	1.23894e+06	4.2324e+06	950818	6.72268e+06	6.65938e+06	3.93685e+06	5.12281e+06	1.65948e+07	4.52642e+07	1.24648e+07	5.59844e+06	604190	1.92599e+06	1.08e+07	2.96278e+06	97619.6	1.3712e+08
tr|O88014|O88014_STRCO			17	13	0.72762	0.651568	1.98118	0.149038	LW207.1 24h	LW207.1 96h	31931	6-phosphogluconate dehydrogenase OS=Streptomyces coelicolor (strain ATCC BAA-471 / A3(2) / M145) OX=100226 GN=SCO6658 PE=3 SV=1	3.33617e+07	2.04199e+07	4.81204e+07	2.76576e+07	5.3458e+06	1.84316e+07	4.27777e+06	3.37015e+07	3.74071e+07	4.26728e+07	3.1278e+07	2.09749e+07	3.72705e+07	1.24947e+07	1.2234e+07	4.57446e+07	1.26202e+07	1.35614e+07	4.57574e+08
tr|Q7AKL1|Q7AKL1_STRCO			17	13	0.870584	0.676861	4.48208	0.108498	LW298.1 24h	LW296.1 96h	31495	Putative 6-phosphogluconate dehydrogenase OS=Streptomyces coelicolor (strain ATCC BAA-471 / A3(2) / M145) OX=100226 GN=SCO3877 PE=3 SV=1	4.8759e+06	2.01523e+07	3.8086e+07	1.14942e+07	1.12281e+07	2.68926e+07	3.60522e+06	2.57316e+07	1.36962e+07	1.53393e+07	3.9409e+06	1.04318e+07	2.4325e+06	3.88496e+07	9.18894e+07	2.54026e+06	7.51017e+06	2.23247e+07	3.51021e+08
tr|Q9XAJ2|Q9XAJ2_STRCO			14	13	0.584944	0.638724	7.20449	0.194079	LW298.1 24h	LW296.1 24h	65743	Putative peptide hydrolase OS=Streptomyces coelicolor (strain ATCC BAA-471 / A3(2) / M145) OX=100226 GN=SCO3610 PE=4 SV=1	7.40648e+06	4.89102e+06	3.60768e+06	5.96158e+06	7.01168e+06	1.42391e+07	5.5802e+06	5.00788e+06	4.36578e+06	1.77737e+07	2.54709e+07	3.1322e+07	2.06571e+07	652662	8.64252e+07	1.85285e+07	7.19784e+06	904472	2.67004e+08
tr|Q9L2C1|Q9L2C1_STRCO			14	13	0.561621	0.638724	9.26539	0.202324	LW207.1 96h	LW296.1 24h	41018	Probable acetoacetyl-coA thiolase OS=Streptomyces coelicolor (strain ATCC BAA-471 / A3(2) / M145) OX=100226 GN=SCO5399 PE=3 SV=1	1.55709e+07	9.885e+06	7.787e+06	1.20384e+07	1.6131e+08	1.28113e+07	2.19628e+06	4.38167e+06	1.35139e+07	1.75716e+07	7.01915e+06	5.65367e+07	1.06635e+08	2.36218e+06	1.32196e+07	1.96518e+07	7.71647e+06	3.76836e+06	4.73975e+08
tr|Q9RDG7|Q9RDG7_STRCO			13	13	0.379209	0.638724	32.0796	0.281695	LW298.1 24h	LW207.1 24h	53551	Putative secreted tripeptidyl aminopeptidase OS=Streptomyces coelicolor (strain ATCC BAA-471 / A3(2) / M145) OX=100226 GN=SCO2761 PE=4 SV=1	1.76998e+06	4.4045e+06	1.43385e+06	7.63574e+06	2.62643e+06	5.77063e+07	3.18283e+06	1.69914e+07	9.39539e+06	1.3365e+07	4.05704e+06	4.10262e+06	2.84997e+06	9.86294e+07	1.42592e+08	4.73348e+06	2.9779e+07	349946	4.05605e+08
sp|P0A4A3|RS12_STRCO			13	13	0.115525	0.638724	7.64411	0.523369	LW296.1 24h	LW207.1 96h	13820	30S ribosomal protein S12 OS=Streptomyces coelicolor (strain ATCC BAA-471 / A3(2) / M145) OX=100226 GN=rpsL PE=1 SV=1	1.66424e+07	7.6797e+07	2.70883e+07	3.71299e+07	1.03226e+07	5.97043e+06	7.30181e+07	2.89596e+08	4.5756e+07	3.89899e+07	1.88328e+07	8.26494e+06	1.91685e+07	5.07254e+07	8.40302e+07	3.19286e+07	4.07053e+07	1.13008e+07	8.86267e+08
sp|P0A345|CH10_STRCO			13	13	0.433111	0.638724	7.70531	0.254791	LW207.1 24h	LW298.1 24h	10940	10 kDa chaperonin OS=Streptomyces coelicolor (strain ATCC BAA-471 / A3(2) / M145) OX=100226 GN=groS PE=3 SV=1	1.45252e+08	1.90916e+08	1.7845e+09	7.96606e+07	4.1064e+08	3.3729e+08	2.2561e+08	1.16298e+08	6.63631e+08	2.09115e+08	2.87503e+08	1.2951e+08	2.00406e+08	1.04155e+07	6.44005e+07	7.88701e+08	3.10689e+08	4.74728e+07	6.00201e+09
tr|Q9X8V7|Q9X8V7_STRCO			15	13	0.427674	0.638724	33.131	0.257344	LW298.1 24h	LW298.1 96h	44147	Putative conserved secreted protein OS=Streptomyces coelicolor (strain ATCC BAA-471 / A3(2) / M145) OX=100226 GN=SCO3675 PE=4 SV=1	1.4198e+06	3.02198e+06	144721	705119	56597.2	2.43884e+06	1.53354e+07	1.63254e+06	973517	382520	1.3776e+07	33879.7	3.03729e+06	3.57413e+07	447392	68505.1	1.08294e+06	32519.9	8.03309e+07
sp|Q9K3J6|FOLD_STRCO			14	13	0.526075	0.638724	24.4719	0.215539	LW298.1 24h	LW296.1 24h	30000	Bifunctional protein FolD OS=Streptomyces coelicolor (strain ATCC BAA-471 / A3(2) / M145) OX=100226 GN=folD PE=3 SV=1	2.00169e+07	3.38965e+06	7.65916e+06	8.35423e+06	4.82935e+07	2.30424e+06	734976	2.46897e+06	4.17185e+06	1.59365e+07	7.78993e+06	2.84405e+07	2.7818e+07	1.23322e+06	1.51448e+08	2.26262e+07	9.05145e+06	1.04271e+06	3.6278e+08
tr|Q9L062|Q9L062_STRCO			13	13	0.956167	0.693263	13.7203	0.0814434	LW298.1 24h	LW296.1 96h	42969	AraC-family transcriptional regulator OS=Streptomyces coelicolor (strain ATCC BAA-471 / A3(2) / M145) OX=100226 GN=SCO2792 PE=4 SV=1	3.03685e+07	5.68578e+07	6.97631e+06	3.06034e+07	2.25272e+07	5.71307e+07	2.63251e+06	9.49156e+07	4.82946e+07	2.06624e+07	2.21568e+07	4.06462e+06	3.81512e+07	6.02144e+08	2.96425e+06	2.47859e+07	1.06395e+08	4.9894e+06	1.17662e+09
tr|Q9EWT5|Q9EWT5_STRCO			13	13	0.427108	0.638724	16.9209	0.257612	LW298.1 96h	LW296.1 24h	25296	Putative secreted protein OS=Streptomyces coelicolor (strain ATCC BAA-471 / A3(2) / M145) OX=100226 GN=SCO0736 PE=4 SV=1	9.81232e+06	7.07051e+07	2.17339e+06	4.00038e+07	3.92793e+07	1.17777e+07	6.52427e+06	2.04454e+07	1.78172e+07	2.85612e+07	1.09709e+08	1.13171e+08	1.52222e+08	3.2463e+06	1.26179e+07	4.61398e+07	1.73731e+07	6.94321e+08	1.3959e+09
sp|P36266|NUSG_STRCO			13	13	0.077357	0.638724	7.94631	0.601111	LW296.1 96h	LW298.1 24h	32825	Transcription termination/antitermination protein NusG OS=Streptomyces coelicolor (strain ATCC BAA-471 / A3(2) / M145) OX=100226 GN=nusG PE=3 SV=3	6.0305e+07	2.92731e+07	2.22593e+08	3.51985e+07	5.87039e+07	3.10347e+07	2.64375e+07	5.00126e+07	7.67992e+07	4.76179e+07	6.61853e+07	2.46499e+08	3.57781e+07	2.31906e+06	7.24494e+06	1.76485e+08	5.38134e+07	2.73059e+07	1.25361e+09
sp|Q9ZBK6|PSD_STRCO			13	13	0.560899	0.638724	3.70692	0.202584	LW207.1 24h	LW207.1 96h	23553	Phosphatidylserine decarboxylase proenzyme OS=Streptomyces coelicolor (strain ATCC BAA-471 / A3(2) / M145) OX=100226 GN=psd PE=3 SV=1	4.07696e+07	6.63993e+07	6.43548e+07	2.48424e+07	1.30141e+07	8.41466e+06	1.16364e+06	2.25893e+07	5.3363e+07	1.92261e+07	6.00046e+07	1.40949e+07	2.4449e+07	4.11197e+06	6.58193e+07	6.3874e+07	2.30124e+07	1.86811e+07	5.88184e+08
tr|Q9L1G4|Q9L1G4_STRCO			13	13	0.625256	0.640584	2.42829	0.180511	LW296.1 96h	LW207.1 96h	46878	Folylpolyglutamate synthase OS=Streptomyces coelicolor (strain ATCC BAA-471 / A3(2) / M145) OX=100226 GN=SCO2614 PE=3 SV=1	1.49509e+07	7.11885e+06	1.27395e+07	7.15923e+06	6.74611e+06	9.57525e+06	4.45082e+06	9.68771e+06	1.20589e+07	2.23266e+07	1.64404e+07	1.82507e+07	1.21995e+07	2.41396e+07	3.41208e+06	2.27327e+07	9.40427e+06	1.63597e+06	2.15029e+08
tr|Q9X8V5|Q9X8V5_STRCO			13	13	0.90115	0.678296	2.25084	0.0995481	LW298.1 24h	LW298.1 96h	84293	Putative iron-sulphur-binding reductase OS=Streptomyces coelicolor (strain ATCC BAA-471 / A3(2) / M145) OX=100226 GN=SCO3673 PE=4 SV=1	5.31448e+06	1.05701e+07	3.70473e+06	7.59938e+06	3.34458e+06	2.74212e+07	2.88464e+07	3.03443e+06	5.00841e+06	9.00975e+06	1.90587e+07	3.84626e+06	3.25853e+07	80459.9	7.2154e+06	1.14637e+07	5.68928e+06	565372	1.84358e+08
sp|P0A463|RL11_STRCO			13	13	0.654525	0.642739	4.25559	0.171129	LW298.1 24h	LW296.1 96h	15441	50S ribosomal protein L11 OS=Streptomyces coelicolor (strain ATCC BAA-471 / A3(2) / M145) OX=100226 GN=rplK PE=3 SV=1	3.83578e+07	1.27929e+08	1.39965e+08	1.21876e+08	7.04445e+07	9.32127e+07	1.08334e+08	2.39413e+08	1.3123e+08	3.7809e+07	1.06326e+08	9.43439e+07	3.05708e+08	6.71119e+08	3.80431e+07	1.66267e+08	2.28857e+08	5.60033e+07	2.77524e+09
tr|Q9RI42|Q9RI42_STRCO			15	13	0.332168	0.638724	273.583	0.308612	LW298.1 96h	LW207.1 24h	25520	Putative luxR family two-component response regulator OS=Streptomyces coelicolor (strain ATCC BAA-471 / A3(2) / M145) OX=100226 GN=SCO0204 PE=4 SV=1	2.54652e+06	1.62949e+06	82483.7	4.79335e+06	3.64703e+06	1.06325e+07	225944	1.00153e+07	2.2057e+06	6.33255e+06	207617	822937	464003	3.99548e+06	1.43871e+06	4.08441e+06	2.30187e+06	1.15867e+09	1.21409e+09
sp|Q9F2I9|SYM_STRCO			12	12	0.708423	0.649688	4.89154	0.154684	LW298.1 24h	LW296.1 96h	59875	Methionine--tRNA ligase OS=Streptomyces coelicolor (strain ATCC BAA-471 / A3(2) / M145) OX=100226 GN=metG PE=3 SV=1	1.5719e+06	2.83979e+06	1.17031e+07	6.24748e+06	3.35022e+06	3.28674e+07	1.01045e+07	7.04651e+06	1.28127e+07	9.96202e+06	1.8441e+06	1.91265e+06	1.48873e+07	5.0207e+07	2.0116e+06	1.10868e+07	1.14058e+07	172792	1.92034e+08
sp|Q8CK51|PHK_STRCO			12	12	0.148036	0.638724	13.673	0.473641	LW207.1 96h	LW296.1 24h	88520	Probable phosphoketolase OS=Streptomyces coelicolor (strain ATCC BAA-471 / A3(2) / M145) OX=100226 GN=SCO0617 PE=3 SV=2	535620	242826	221983	1.05615e+06	1.72443e+06	1.01683e+07	36762.4	744327	165951	2.65963e+06	329729	1.35484e+06	2.57693e+06	1.75257e+06	194402	820341	401509	18445.8	2.50048e+07
sp|P95722|OBG_STRCO			12	12	0.0160554	0.562741	26.9767	0.845059	LW298.1 24h	LW298.1 96h	51156	GTPase Obg OS=Streptomyces coelicolor (strain ATCC BAA-471 / A3(2) / M145) OX=100226 GN=obg PE=1 SV=1	3.11141e+06	2.73479e+06	3.51899e+06	2.98299e+06	3.82563e+06	1.82002e+06	2.23103e+06	6.94768e+06	1.92424e+06	355165	3.50291e+06	421989	5.05909e+06	6.00719e+07	3.05285e+07	457810	2.98967e+06	98517.9	1.32582e+08
tr|Q9F2W6|Q9F2W6_STRCO			12	12	0.870893	0.676861	4.00994	0.10841	LW296.1 96h	LW207.1 24h	69209	Putative oxidoreductase OS=Streptomyces coelicolor (strain ATCC BAA-471 / A3(2) / M145) OX=100226 GN=SCO4595 PE=4 SV=1	6.3789e+06	4.09799e+06	1.43843e+06	6.09595e+06	4.56968e+06	1.72266e+07	1.06942e+07	3.33894e+06	8.40647e+06	1.16034e+07	2.45054e+06	3.37257e+07	1.84878e+07	978885	3.96072e+06	2.59149e+07	5.55029e+06	624466	1.65544e+08
tr|Q9FCA1|Q9FCA1_STRCO			12	12	0.558265	0.638724	14.4039	0.203537	LW298.1 96h	LW207.1 96h	43893	Lipid II isoglutaminyl synthase (glutamine-hydrolyzing) subunit MurT OS=Streptomyces coelicolor (strain ATCC BAA-471 / A3(2) / M145) OX=100226 GN=murT PE=3 SV=1	204683	6.71247e+06	1.83035e+06	1.13176e+06	503158	1.92194e+06	2.15614e+06	4.36035e+06	2.2275e+06	3.52381e+06	2.01413e+06	237115	95910.9	5.57256e+06	386459	2.78232e+06	1.25514e+06	4.71954e+07	8.41112e+07
tr|Q93J33|Q93J33_STRCO			12	12	0.557717	0.638724	11.5568	0.203736	LW298.1 24h	LW207.1 96h	34783	Uncharacterized protein OS=Streptomyces coelicolor (strain ATCC BAA-471 / A3(2) / M145) OX=100226 GN=SCO3974 PE=4 SV=1	1.70751e+07	5.45231e+06	5.48492e+06	4.19487e+06	2.53403e+06	3.09204e+06	1.39808e+07	1.12086e+07	1.81621e+07	2.61869e+06	2.86036e+06	1.349e+07	7.59777e+06	940556	1.04961e+08	2.32974e+07	3.66472e+06	5.7883e+07	2.98498e+08
tr|Q8CJR8|Q8CJR8_STRCO			12	12	0.405079	0.638724	16.7893	0.268324	LW298.1 96h	LW298.1 24h	102422	Histidine kinase OS=Streptomyces coelicolor (strain ATCC BAA-471 / A3(2) / M145) OX=100226 GN=SCO5289 PE=4 SV=1	3.96956e+06	1.80298e+06	2.4259e+06	1.92574e+06	5.855e+06	1.16341e+07	487033	7.90674e+06	1.61465e+06	4.54313e+06	2.10119e+06	4.80065e+06	766351	1.84506e+06	1.34576e+06	4.23487e+06	1.52757e+06	6.06758e+07	1.19462e+08
sp|Q9RJ50|SYY_STRCO			12	12	0.299555	0.638724	12.7867	0.329685	LW296.1 96h	LW207.1 96h	46410	Tyrosine--tRNA ligase OS=Streptomyces coelicolor (strain ATCC BAA-471 / A3(2) / M145) OX=100226 GN=tyrS PE=3 SV=1	2.08798e+07	1.07033e+07	1.60517e+07	5.0039e+06	8.97063e+06	3.79941e+06	1.75082e+07	3.69976e+06	1.31243e+07	2.20249e+07	1.3559e+07	1.91686e+08	3.41303e+07	5.39761e+06	3.32165e+06	2.92163e+07	4.4968e+06	928523	4.04502e+08
tr|Q9X8T2|Q9X8T2_STRCO			12	12	0.207729	0.638724	144.214	0.404608	LW298.1 96h	LW296.1 96h	54293	Putative RNA nucleotidyltransferase OS=Streptomyces coelicolor (strain ATCC BAA-471 / A3(2) / M145) OX=100226 GN=SCO3896 PE=4 SV=1	730648	3.90016e+06	491719	3.07087e+06	469308	2.21924e+06	72664.7	6.20132e+06	900906	242282	215389	36793.9	3.56839e+06	3.02136e+06	541638	696500	1.91661e+06	6.86957e+07	9.69915e+07
tr|Q93RW9|Q93RW9_STRCO			12	12	0.38925	0.638724	6.0922	0.276397	LW298.1 96h	LW207.1 96h	59613	Putative bifunctional protein (CbiGH) OS=Streptomyces coelicolor (strain ATCC BAA-471 / A3(2) / M145) OX=100226 GN=SCO1857 PE=3 SV=1	9.90595e+06	2.58064e+06	5.89174e+06	2.5369e+06	214785	552186	249476	2.08923e+06	7.32105e+06	7.70162e+06	818107	1.65467e+06	610320	2.78566e+06	74467	1.36724e+07	6.05385e+06	401649	6.51147e+07
sp|Q8CJR5|PTA_STRCO			12	12	0.670791	0.644032	2.4457	0.166062	LW207.1 96h	LW207.1 24h	74343	Phosphate acetyltransferase OS=Streptomyces coelicolor (strain ATCC BAA-471 / A3(2) / M145) OX=100226 GN=pta PE=3 SV=1	4.44996e+06	3.53279e+06	1.0711e+06	3.7244e+06	1.88666e+06	1.6532e+07	2.35801e+06	6.63387e+06	5.55316e+06	7.99599e+06	3.50486e+06	2.31339e+06	8.19929e+06	1.89965e+06	259603	1.13753e+07	2.96931e+06	4.42614e+06	8.86854e+07
tr|Q8CJV5|Q8CJV5_STRCO			12	12	0.133574	0.638724	15.8447	0.49437	LW298.1 96h	LW207.1 24h	42381	E1-alpha branched-chain alpha keto acid dehydrogenase OS=Streptomyces coelicolor (strain ATCC BAA-471 / A3(2) / M145) OX=100226 GN=SCO3831 PE=4 SV=1	6.62554e+06	5.30371e+06	1.25714e+06	7.96986e+06	3.82075e+06	1.46674e+06	7.34982e+06	1.76942e+07	5.12741e+06	9.61361e+06	5.12829e+06	6.61584e+06	7.57166e+06	5.36524e+06	859953	1.32767e+07	9.87462e+06	1.85783e+08	3.00704e+08
tr|Q9L097|Q9L097_STRCO			12	12	0.386	0.638724	5.9021	0.278096	LW298.1 96h	LW207.1 96h	37178	Uncharacterized protein OS=Streptomyces coelicolor (strain ATCC BAA-471 / A3(2) / M145) OX=100226 GN=SCO2449 PE=4 SV=1	6.24385e+06	2.59634e+06	46658.6	4.55575e+06	881895	2.70166e+06	36918.6	5.13269e+06	3.99929e+06	2.89539e+06	1.7528e+06	8.19556e+06	2.81557e+06	3.44241e+06	3.27502e+07	1.45616e+07	6.03666e+06	2.74407e+07	1.26086e+08
tr|Q9KY61|Q9KY61_STRCO			12	12	0.0327933	0.638724	11.0733	0.74889	LW298.1 24h	LW296.1 24h	40301	Uncharacterized protein OS=Streptomyces coelicolor (strain ATCC BAA-471 / A3(2) / M145) OX=100226 GN=SCO4803 PE=4 SV=1	2.76652e+06	5.67063e+06	2.62191e+06	6.24546e+06	5.93926e+06	5.3834e+06	648611	5.27128e+06	4.49424e+06	1.88569e+07	1.72676e+07	4.23043e+07	2.09197e+07	8.46407e+07	9.75872e+06	9.72466e+06	6.84118e+06	563622	2.49919e+08
tr|Q9XA30|Q9XA30_STRCO			12	12	0.574021	0.638724	6.56639	0.197901	LW298.1 24h	LW298.1 96h	53481	Putative 3-Hydroxyacyl-CoA dehydrogenase OS=Streptomyces coelicolor (strain ATCC BAA-471 / A3(2) / M145) OX=100226 GN=SCO3834 PE=4 SV=1	2.06605e+06	1.15741e+07	6.44396e+06	1.86527e+07	9.54201e+06	4.48429e+06	6.29888e+06	1.77738e+07	1.5876e+06	1.62057e+07	5.08624e+06	5.34848e+06	2.16415e+07	4.81573e+07	1.87381e+06	3.33124e+06	7.10737e+06	476462	1.87651e+08
tr|Q7AKI7|Q7AKI7_STRCO			12	12	0.44729	0.638724	36.9631	0.248283	LW298.1 96h	LW296.1 24h	57352	Propionyl-CoA carboxylase complex B subunit OS=Streptomyces coelicolor (strain ATCC BAA-471 / A3(2) / M145) OX=100226 GN=SCO4926 PE=4 SV=1	8.51174e+06	3.70325e+06	1.49618e+06	3.00169e+06	4.95842e+06	8.20683e+06	2.49647e+06	1.98018e+06	2.52181e+06	5.70243e+06	582416	6.54139e+06	2.30663e+07	858728	2.24221e+07	9.41183e+06	3.73301e+06	2.4554e+08	3.54735e+08
tr|Q9RJ78|Q9RJ78_STRCO			12	12	0.0716914	0.638724	12.238	0.615353	LW298.1 96h	LW298.1 24h	31578	Uncharacterized protein OS=Streptomyces coelicolor (strain ATCC BAA-471 / A3(2) / M145) OX=100226 GN=SCO1623 PE=4 SV=1	1.17995e+07	7.04056e+06	1.39532e+06	1.30924e+07	2.17129e+06	4.05867e+07	4.90654e+06	1.06779e+07	1.5998e+07	1.29298e+07	3.4609e+07	2.24142e+07	7.72416e+06	2.30691e+06	994299	4.78981e+07	1.23985e+07	7.46317e+07	3.23575e+08
tr|Q9KZH3|Q9KZH3_STRCO			12	12	0.00917887	0.460574	12.338	0.901151	LW298.1 24h	LW207.1 24h	35636	Probable solute-binding lipoprotein OS=Streptomyces coelicolor (strain ATCC BAA-471 / A3(2) / M145) OX=100226 GN=SCO6979 PE=4 SV=1	1.13196e+06	3.48925e+06	194167	4.51847e+06	4.35173e+06	3.69261e+06	1.25778e+06	2.35389e+06	1.31108e+06	5.96621e+06	2.24405e+07	1.04786e+07	3.50832e+07	1.73042e+07	7.02497e+06	2.35292e+06	3.57653e+06	365154	1.26893e+08
sp|Q9F2S0|GSA_STRCO			12	12	0.714227	0.649688	48.8153	0.152967	LW298.1 96h	LW296.1 96h	45541	Glutamate-1-semialdehyde 2,1-aminomutase OS=Streptomyces coelicolor (strain ATCC BAA-471 / A3(2) / M145) OX=100226 GN=hemL PE=3 SV=1	4.29903e+06	4.79523e+06	801173	3.36668e+06	2.30727e+06	696950	565258	5.43552e+06	2.21114e+06	154399	3.20225e+06	516135	481076	3.93275e+07	1.22886e+06	591150	3.45565e+06	1.85005e+08	2.5844e+08
tr|Q9L2B5|Q9L2B5_STRCO			12	12	0.408325	0.638724	3.96565	0.266708	LW298.1 96h	LW207.1 24h	18415	Putative transcriptional regulator OS=Streptomyces coelicolor (strain ATCC BAA-471 / A3(2) / M145) OX=100226 GN=SCO5405 PE=1 SV=1	1.50451e+07	1.14327e+07	296684	1.6891e+07	1.88809e+07	2.23055e+07	3.57606e+06	2.50563e+07	1.61177e+07	1.12853e+07	1.05098e+07	6.94088e+07	1.71995e+07	7.3031e+06	1.06604e+07	7.37094e+07	2.01577e+07	1.2311e+07	3.62147e+08
tr|Q9RJJ3|Q9RJJ3_STRCO			12	12	0.0584672	0.638724	27.3354	0.652567	LW298.1 24h	LW207.1 24h	36559	Putative epimerase/dehydratase OS=Streptomyces coelicolor (strain ATCC BAA-471 / A3(2) / M145) OX=100226 GN=SCO0395 PE=4 SV=1	1.48131e+06	7.08045e+06	204703	7.55232e+06	1.74107e+07	2.94142e+07	6.97173e+06	3.7063e+06	832012	1.4944e+07	1.02381e+07	2.83996e+06	9.12355e+06	2.56848e+07	2.04827e+08	4.22513e+06	4.54546e+06	1.65783e+07	3.6766e+08
tr|Q9X9Z4|Q9X9Z4_STRCO			12	12	0.0868645	0.638724	9.42047	0.579068	LW296.1 96h	LW207.1 96h	29100	Putative ABC transporter ATP-binding subunit OS=Streptomyces coelicolor (strain ATCC BAA-471 / A3(2) / M145) OX=100226 GN=SCO1798 PE=4 SV=1	1.89991e+08	7.06301e+07	4.25819e+07	7.13137e+07	2.32517e+07	8.85637e+06	5.39655e+07	2.4823e+07	8.19406e+07	1.31261e+08	2.22353e+08	6.20668e+08	1.38754e+08	2.36172e+07	4.00954e+07	2.63108e+08	8.21669e+07	3.4118e+07	2.1235e+09
sp|Q9L0D6|RS19_STRCO			12	12	0.243934	0.638724	5.18561	0.371702	LW296.1 24h	LW298.1 96h	10567	30S ribosomal protein S19 OS=Streptomyces coelicolor (strain ATCC BAA-471 / A3(2) / M145) OX=100226 GN=rpsS PE=3 SV=1	1.428e+08	1.1581e+08	1.01867e+08	6.38036e+07	2.90326e+07	4.64198e+07	8.41151e+06	3.85067e+08	1.53562e+08	8.66607e+07	2.00045e+07	7.40352e+06	2.88754e+07	3.27275e+08	1.60566e+07	300743	1.03398e+08	1.79352e+06	1.63854e+09
tr|Q9L2F9|Q9L2F9_STRCO			12	12	0.867301	0.676861	19.9104	0.109439	LW298.1 24h	LW207.1 96h	68889	Uncharacterized protein OS=Streptomyces coelicolor (strain ATCC BAA-471 / A3(2) / M145) OX=100226 GN=SCO2524 PE=4 SV=1	2.6722e+06	593141	683977	552933	177593	74948.6	634209	70748.2	298116	159505	197081	547240	1.59232e+07	10637.8	103479	2.70322e+06	443274	112780	2.59583e+07
sp|Q8CK02|GLNE_STRCO			12	12	0.0619419	0.638724	9.25433	0.642182	LW298.1 24h	LW207.1 96h	108995	Bifunctional glutamine synthetase adenylyltransferase/adenylyl-removing enzyme OS=Streptomyces coelicolor (strain ATCC BAA-471 / A3(2) / M145) OX=100226 GN=glnE PE=3 SV=1	975364	1.14579e+06	1.37148e+06	1.12713e+06	137954	1.14123e+06	1.67813e+06	1.19437e+06	1.19878e+06	676428	614462	3.9719e+06	2.05783e+06	8.84803e+06	1.1363e+07	1.81991e+06	1.06569e+06	583187	4.09707e+07
tr|Q9F3N2|Q9F3N2_STRCO			12	12	0.867769	0.676861	2.60474	0.109305	LW298.1 24h	LW207.1 24h	34391	Putative oxidoreductase OS=Streptomyces coelicolor (strain ATCC BAA-471 / A3(2) / M145) OX=100226 GN=SCO7655 PE=4 SV=1	2.80002e+06	1.2031e+06	3.6815e+06	2.20906e+06	1.2595e+07	1.3574e+06	6.79102e+06	1.22208e+06	1.33097e+06	4.11342e+06	1.60381e+06	3.04332e+06	1.07014e+07	1.31309e+06	8.002e+06	3.79596e+06	1.09309e+06	2.92424e+06	6.97804e+07
tr|O86744|O86744_STRCO			12	12	0.225053	0.638724	30.7248	0.388205	LW207.1 24h	LW296.1 96h	50841	Putative aminotransferase OS=Streptomyces coelicolor (strain ATCC BAA-471 / A3(2) / M145) OX=100226 GN=SCO5655 PE=3 SV=1	8.02358e+06	290731	1.41182e+07	558804	1.90052e+06	3.49596e+06	6.34583e+06	375609	2.24425e+06	420987	165267	143858	858435	1.50501e+06	146694	1.18535e+06	764690	58216.9	4.2602e+07
tr|Q9AD91|Q9AD91_STRCO			12	12	0.415955	0.638724	33.0161	0.262962	LW298.1 96h	LW296.1 96h	47964	Putative peptidase OS=Streptomyces coelicolor (strain ATCC BAA-471 / A3(2) / M145) OX=100226 GN=SCO1676 PE=4 SV=1	408312	1.02626e+06	1.83472e+06	1.37308e+06	4.28133e+06	3.60352e+06	548681	3.23757e+06	1.11627e+06	1.72272e+06	204604	207973	2.19889e+06	3.21319e+06	448613	793809	1.10237e+06	6.8603e+07	9.59249e+07
tr|Q8CJJ9|Q8CJJ9_STRCO			12	12	0.0215016	0.594016	9.34639	0.809013	LW298.1 96h	LW298.1 24h	47087	Putative flavin-binding monooxygenase OS=Streptomyces coelicolor (strain ATCC BAA-471 / A3(2) / M145) OX=100226 GN=SCO7468 PE=3 SV=1	8.72339e+06	9.75138e+06	5.73716e+06	1.002e+07	1.34866e+06	828772	5.16517e+06	3.91911e+06	4.80078e+06	6.29005e+06	1.6452e+07	1.85929e+07	3.42751e+06	829839	537304	2.54796e+07	1.52574e+07	4.07581e+06	1.41237e+08
tr|Q8CJM0|Q8CJM0_STRCO			12	12	0.0657457	0.638724	22.3388	0.631333	LW298.1 24h	LW298.1 96h	75895	Phospholipase C OS=Streptomyces coelicolor (strain ATCC BAA-471 / A3(2) / M145) OX=100226 GN=SCO6691 PE=3 SV=1	224573	1.15693e+06	666812	1.42677e+06	708638	2.84985e+07	1.82395e+06	1.23827e+06	188464	1.56835e+06	779458	233353	2.17957e+06	7.81549e+06	2.4445e+07	15817	1.47573e+06	50159.7	7.44958e+07
sp|Q9S2P2|LIPA_STRCO			12	12	0.00791995	0.460574	11.0718	0.913205	LW207.1 24h	LW298.1 24h	36461	Lipoyl synthase OS=Streptomyces coelicolor (strain ATCC BAA-471 / A3(2) / M145) OX=100226 GN=lipA PE=3 SV=1	1.21867e+07	1.32049e+07	2.06194e+07	3.87337e+06	1.2874e+06	460838	2.27649e+06	2.81061e+06	1.09484e+07	8.13322e+06	8.69242e+06	1.99801e+07	2.8817e+06	651878	622104	3.2703e+07	3.13205e+06	9.02545e+06	1.5349e+08
sp|Q9RKK5|PURL_STRCO			12	12	0.394301	0.638724	5.40306	0.273785	LW298.1 24h	LW296.1 24h	80372	Phosphoribosylformylglycinamidine synthase subunit PurL OS=Streptomyces coelicolor (strain ATCC BAA-471 / A3(2) / M145) OX=100226 GN=purL PE=3 SV=1	6.01802e+06	5.19073e+06	7.12964e+06	7.68681e+06	1.39169e+07	3.84341e+06	5.03098e+06	2.87634e+06	9.09373e+06	8.55339e+06	1.00567e+07	3.97033e+07	2.7682e+07	2.80751e+06	6.13682e+07	1.64962e+07	2.68911e+06	875721	2.31019e+08
tr|Q93JF5|Q93JF5_STRCO			12	12	0.043306	0.638724	473.664	0.704422	LW298.1 24h	LW207.1 24h	58792	Uncharacterized protein OS=Streptomyces coelicolor (strain ATCC BAA-471 / A3(2) / M145) OX=100226 GN=SCO5972 PE=4 SV=1	355212	46848.7	0	369737	580555	1.9198e+06	124609	206078	176422	1.81234e+06	5.99521e+06	3.52449e+06	3.69645e+06	1.00875e+08	8.587e+07	652280	304999	1.72348e+06	2.08234e+08
tr|Q9S2J2|Q9S2J2_STRCO			12	12	0.95239	0.692313	4.30877	0.0828496	LW298.1 24h	LW207.1 24h	32982	Putative branched chain amino acid transport ATP-binding protein OS=Streptomyces coelicolor (strain ATCC BAA-471 / A3(2) / M145) OX=100226 GN=SCO2011 PE=4 SV=1	5.36267e+06	8.7321e+06	3.28887e+06	1.70799e+07	1.63656e+07	2.32079e+06	2.84236e+07	3.75589e+06	2.92752e+06	6.92062e+06	1.01608e+07	4.00519e+07	6.89744e+07	1.28053e+06	4.64712e+06	1.55381e+07	1.51086e+07	634092	2.51573e+08
tr|Q9ADB4|Q9ADB4_STRCO			12	12	0.813107	0.664749	4.1069	0.124723	LW296.1 96h	LW207.1 24h	44233	Homoserine dehydrogenase OS=Streptomyces coelicolor (strain ATCC BAA-471 / A3(2) / M145) OX=100226 GN=SCO5354 PE=3 SV=1	6.65531e+06	7.55194e+06	2.39194e+06	8.701e+06	7.76395e+06	1.55112e+07	480541	1.28973e+07	1.78987e+07	3.628e+07	2.64824e+07	5.40874e+06	9.75321e+06	1.26009e+07	2.9431e+06	2.66807e+07	1.51382e+07	854610	2.15994e+08
tr|Q93J45|Q93J45_STRCO			12	12	0.263847	0.638724	27.1156	0.355635	LW298.1 96h	LW298.1 24h	43340	Putative dipeptidase OS=Streptomyces coelicolor (strain ATCC BAA-471 / A3(2) / M145) OX=100226 GN=SCO3058 PE=1 SV=1	1.9238e+07	776996	1.81177e+06	1.25246e+06	1.71201e+06	1.2269e+06	386761	3.97564e+06	1.39412e+06	2.54956e+06	722524	1.31094e+06	270617	876029	179132	2.72383e+06	779758	3.24456e+07	7.36327e+07
sp|Q9KZA7|SYW2_STRCO			13	12	0.42136	0.638724	5.8502	0.260351	LW296.1 96h	LW296.1 24h	37683	Tryptophan--tRNA ligase 2 OS=Streptomyces coelicolor (strain ATCC BAA-471 / A3(2) / M145) OX=100226 GN=trpS2 PE=3 SV=1	3.27222e+07	1.86613e+07	1.38395e+07	9.99636e+06	1.28948e+07	1.81278e+06	2.87633e+06	6.07103e+06	1.08826e+07	2.34131e+07	2.96304e+07	6.29658e+07	3.75501e+07	1.37445e+06	4.57403e+07	3.50592e+07	9.81146e+06	1.08507e+06	3.56387e+08
sp|O54099|Y5901_STRCO			14	12	0.165141	0.638724	5.43883	0.451456	LW298.1 24h	LW207.1 96h	49919	Uncharacterized RNA methyltransferase SCO5901 OS=Streptomyces coelicolor (strain ATCC BAA-471 / A3(2) / M145) OX=100226 GN=SCO5901 PE=3 SV=1	9.77188e+06	5.93936e+06	3.26923e+06	5.3268e+06	4.23581e+06	3.68164e+06	3.56898e+07	4.52274e+06	5.98566e+06	3.02849e+06	1.81625e+06	8.74495e+06	9.65147e+06	2.43168e+07	3.80649e+07	7.89357e+06	5.2403e+06	367526	1.77547e+08
tr|Q9L117|Q9L117_STRCO			14	12	0.417489	0.638724	4.78758	0.262218	LW207.1 96h	LW296.1 24h	57566	Phosphoglucomutase OS=Streptomyces coelicolor (strain ATCC BAA-471 / A3(2) / M145) OX=100226 GN=SCO7443 PE=3 SV=1	4.12946e+06	2.58294e+06	2.22564e+06	3.92582e+06	1.25067e+07	2.13747e+07	1.66587e+06	2.4917e+06	3.73935e+06	1.03724e+07	3.88469e+06	1.48734e+06	5.79346e+06	1.95974e+07	1.99713e+06	5.01334e+06	4.92719e+06	106476	1.07822e+08
tr|O86690|O86690_STRCO			13	12	0.258143	0.638724	7.78351	0.360108	LW296.1 24h	LW207.1 24h	52216	Putative solute-binding lipoprotein OS=Streptomyces coelicolor (strain ATCC BAA-471 / A3(2) / M145) OX=100226 GN=SCO6644 PE=4 SV=1	8.89154e+06	3.82597e+06	1.04314e+06	6.75981e+06	2.05093e+06	5.14088e+06	8.5906e+07	5.89042e+06	1.53098e+07	6.70635e+06	8.13135e+06	2.50607e+07	1.23593e+07	1.28227e+07	5.5411e+06	1.59979e+07	7.95027e+06	1.93726e+06	2.31325e+08
tr|Q9K425|Q9K425_STRCO			13	12	0.460157	0.638724	3.60189	0.242557	LW298.1 24h	LW298.1 96h	47717	Putative peptidase OS=Streptomyces coelicolor (strain ATCC BAA-471 / A3(2) / M145) OX=100226 GN=SCO1074 PE=4 SV=1	1.00343e+07	5.98068e+06	2.50352e+07	1.06818e+07	2.29028e+07	2.07662e+07	1.0503e+07	1.18961e+07	1.62073e+07	9.45265e+06	7.57202e+06	1.24369e+07	2.63113e+07	5.93516e+07	6.01998e+06	1.39419e+07	1.03736e+07	1.13862e+06	2.80606e+08
tr|O69858|O69858_STRCO			13	12	0.573405	0.638724	5.57938	0.198119	LW296.1 96h	LW207.1 96h	42606	Putative ribonuclease OS=Streptomyces coelicolor (strain ATCC BAA-471 / A3(2) / M145) OX=100226 GN=SCO6028 PE=4 SV=1	1.22501e+06	1.28173e+07	1.05168e+07	4.76493e+06	1.13233e+06	1.47072e+07	3.11987e+06	1.45155e+07	9.49191e+06	9.07259e+06	5.89334e+07	4.69541e+07	1.91986e+06	2.85099e+07	783470	1.78394e+07	1.66284e+07	378555	2.53311e+08
tr|Q9X8T9|Q9X8T9_STRCO			13	12	0.984386	0.699592	2.74671	0.068793	LW298.1 24h	LW207.1 24h	38075	Uncharacterized protein OS=Streptomyces coelicolor (strain ATCC BAA-471 / A3(2) / M145) OX=100226 GN=SCO3903 PE=4 SV=1	1.10908e+07	1.09765e+07	3.52175e+06	7.71873e+06	5.57095e+06	2.47895e+07	1.45776e+06	1.96244e+07	9.97753e+06	1.46716e+07	2.16378e+07	1.69781e+06	1.11912e+07	5.81601e+07	934353	1.47522e+07	1.55347e+07	1.04318e+07	2.43739e+08
sp|Q9L0D2|RL29_STRCO			12	12	0.590896	0.640584	6.12078	0.192023	LW298.1 24h	LW298.1 96h	8396	50S ribosomal protein L29 OS=Streptomyces coelicolor (strain ATCC BAA-471 / A3(2) / M145) OX=100226 GN=rpmC PE=3 SV=1	3.10803e+07	1.69856e+08	2.45037e+08	1.49388e+08	8.75979e+07	2.29549e+08	1.96786e+07	5.25084e+08	1.44851e+08	4.13399e+08	4.24189e+07	4.12642e+07	1.25024e+08	1.44649e+09	4.27177e+07	4.52027e+06	2.50072e+08	9.13607e+06	3.97716e+09
sp|Q9X8U2|RS6_STRCO			12	12	0.297273	0.638724	3.80911	0.331246	LW296.1 96h	LW296.1 24h	11170	30S ribosomal protein S6 OS=Streptomyces coelicolor (strain ATCC BAA-471 / A3(2) / M145) OX=100226 GN=rpsF PE=3 SV=1	1.28935e+08	3.20628e+08	3.28855e+08	3.7396e+08	1.08032e+08	1.94802e+08	1.11368e+07	2.4077e+08	3.57788e+08	2.86086e+08	9.64756e+08	1.07155e+09	6.1935e+08	1.2975e+08	2.21333e+08	8.57924e+08	4.80287e+08	2.48841e+08	6.94479e+09
sp|Q9L0D5|RL22_STRCO			13	12	0.27375	0.638724	7.29552	0.348096	LW296.1 24h	LW298.1 24h	12788	50S ribosomal protein L22 OS=Streptomyces coelicolor (strain ATCC BAA-471 / A3(2) / M145) OX=100226 GN=rplV PE=3 SV=2	1.70925e+08	1.63019e+08	1.45526e+08	9.27922e+07	4.7837e+07	1.47316e+08	1.64612e+09	1.15879e+08	2.03986e+08	1.86673e+08	3.27466e+08	2.04046e+08	2.15899e+08	8.29686e+06	4.52828e+07	2.94953e+08	1.95776e+08	2.81383e+07	4.23994e+09
tr|Q9X8N1|Q9X8N1_STRCO			12	12	0.747223	0.652856	20.5519	0.143362	LW296.1 24h	LW296.1 96h	11772	Putative Lsr2-like protein OS=Streptomyces coelicolor (strain ATCC BAA-471 / A3(2) / M145) OX=100226 GN=SCO3375 PE=4 SV=1	1.99678e+07	1.46884e+07	6.81398e+07	4.08069e+06	6.61702e+07	2.34696e+07	1.18446e+09	1.19657e+07	3.45241e+07	9.71297e+06	3.21229e+07	1.80586e+07	5.97155e+07	2.08128e+06	2.39582e+07	3.93074e+07	1.09845e+07	4.5114e+07	1.66852e+09
tr|Q9Z501|Q9Z501_STRCO			12	12	0.114201	0.638724	10.7313	0.525655	LW298.1 24h	LW298.1 96h	20619	Putative export associated protein OS=Streptomyces coelicolor (strain ATCC BAA-471 / A3(2) / M145) OX=100226 GN=SCO1965 PE=4 SV=1	1.22954e+07	4.12564e+07	6.3518e+06	2.48547e+07	2.39689e+07	1.44014e+07	2.12995e+08	6.74811e+07	1.06272e+07	5.52545e+06	1.22045e+07	4.00612e+07	2.85041e+07	1.65453e+08	2.91858e+08	1.73174e+07	2.03194e+07	7.63405e+06	1.00311e+09
sp|O88060|IF3_STRCO			12	12	0.375945	0.638724	8.29101	0.283449	LW296.1 96h	LW296.1 24h	24210	Translation initiation factor IF-3 OS=Streptomyces coelicolor (strain ATCC BAA-471 / A3(2) / M145) OX=100226 GN=infC PE=3 SV=1	4.72774e+07	1.81046e+07	4.3935e+07	1.72514e+07	4.44348e+07	1.79668e+07	4.47833e+06	2.29885e+07	2.85961e+07	1.57476e+07	7.38985e+07	3.75173e+08	2.01256e+07	4.07354e+07	9.37216e+06	4.88592e+07	1.61987e+07	2.32114e+07	8.68354e+08
sp|P27903|DPO3B_STRCO			12	12	0.293804	0.638724	3.11167	0.333644	LW207.1 96h	LW298.1 96h	39989	Beta sliding clamp OS=Streptomyces coelicolor (strain ATCC BAA-471 / A3(2) / M145) OX=100226 GN=dnaN PE=3 SV=1	2.35093e+07	2.08323e+07	4.72579e+07	2.16454e+07	5.69708e+07	1.05778e+08	1.64761e+06	1.65923e+07	4.21441e+07	1.08927e+08	3.22323e+07	3.12793e+07	4.35566e+07	4.95254e+07	3.0419e+07	4.02555e+07	1.72077e+07	1.79567e+06	6.91576e+08
sp|Q9X8I9|IPYR_STRCO			12	12	0.213168	0.638724	7.00486	0.399316	LW207.1 24h	LW298.1 96h	18853	Inorganic pyrophosphatase OS=Streptomyces coelicolor (strain ATCC BAA-471 / A3(2) / M145) OX=100226 GN=ppa PE=3 SV=1	3.00162e+07	1.11911e+07	5.77176e+07	9.51079e+06	2.66968e+07	1.92655e+07	2.96309e+06	2.50957e+07	3.1229e+07	3.44049e+07	4.9957e+06	1.81349e+06	6.82347e+06	6.96978e+07	3.88991e+06	1.16691e+06	1.28363e+07	119154	3.49433e+08
tr|Q9XA42|Q9XA42_STRCO			12	12	0.622489	0.640584	10.8718	0.181417	LW298.1 96h	LW296.1 96h	24660	Putative transcriptional regulator OS=Streptomyces coelicolor (strain ATCC BAA-471 / A3(2) / M145) OX=100226 GN=SCO3571 PE=1 SV=1	3.62689e+06	1.44944e+07	6.1561e+07	1.72505e+07	5.07136e+07	1.58615e+07	2.36574e+07	2.66979e+07	8.53134e+06	1.27595e+07	1.52542e+07	2.64123e+06	4.29984e+07	1.94165e+07	3.29947e+06	1.53507e+07	1.86616e+07	2.99262e+08	6.52038e+08
tr|Q9RDK9|Q9RDK9_STRCO			12	12	0.800603	0.663441	53.6686	0.12823	LW298.1 96h	LW296.1 96h	16809	Ribosomal silencing factor RsfS OS=Streptomyces coelicolor (strain ATCC BAA-471 / A3(2) / M145) OX=100226 GN=rsfS PE=3 SV=1	1.66508e+06	4.14844e+06	4.68297e+06	3.46654e+06	1.25397e+06	5.49237e+06	499913	6.89372e+06	1.91719e+06	3.8235e+06	948638	196738	2.74627e+06	9.10508e+06	1.43931e+06	592206	1.48469e+06	2.64596e+08	3.14952e+08
tr|Q9S227|Q9S227_STRCO			12	12	0.55428	0.638724	10.3747	0.204986	LW298.1 96h	LW296.1 24h	39775	Alanine dehydrogenase OS=Streptomyces coelicolor (strain ATCC BAA-471 / A3(2) / M145) OX=100226 GN=SCO1773 PE=3 SV=1	1.42478e+07	5.82007e+06	2.0807e+07	9.57282e+06	2.29576e+07	8.96346e+06	2.13979e+06	4.65404e+06	1.06441e+07	1.82466e+07	3.34464e+07	2.01588e+07	6.56316e+07	648227	1.25529e+07	3.76363e+07	4.90047e+06	1.38377e+08	4.31405e+08
tr|Q9X7T1|Q9X7T1_STRCO			12	12	0.837259	0.669278	22.6608	0.117947	LW298.1 24h	LW298.1 96h	18765	Uncharacterized protein OS=Streptomyces coelicolor (strain ATCC BAA-471 / A3(2) / M145) OX=100226 GN=SCO7269 PE=4 SV=1	1.02136e+06	222198	1.48785e+07	1.60264e+06	7.84249e+06	8.04822e+06	7.05988e+06	281745	430903	2.49954e+06	1.49405e+06	3.68654e+06	7.92835e+07	110932	5.10183e+06	2.22767e+06	1.21712e+06	283954	1.37293e+08
sp|Q05562|GRPE_STRCO			12	12	0.105844	0.638724	35.5392	0.540663	LW298.1 24h	LW298.1 96h	23917	Protein GrpE OS=Streptomyces coelicolor (strain ATCC BAA-471 / A3(2) / M145) OX=100226 GN=grpE PE=3 SV=2	797455	3.01764e+06	1.9274e+07	2.63771e+06	9.10885e+06	5.86564e+06	5.97553e+07	5.35448e+06	3.9639e+06	6.83795e+06	1.19271e+06	2.66053e+06	3.29713e+06	1.38144e+07	1.03362e+08	434653	2.94593e+06	9299.31	2.4433e+08
tr|Q9AD84|Q9AD84_STRCO			12	12	0.934149	0.687483	2.18039	0.0891929	LW296.1 96h	LW207.1 96h	51524	Putative aldehyde dehydrogenase OS=Streptomyces coelicolor (strain ATCC BAA-471 / A3(2) / M145) OX=100226 GN=SCO4913 PE=4 SV=1	9.25669e+06	1.26972e+07	1.47564e+07	7.1444e+06	1.01055e+07	7.26696e+06	2.7318e+07	1.58067e+07	6.32306e+06	5.06667e+06	3.45126e+07	1.3877e+07	1.64986e+07	3.50917e+07	959300	1.80409e+07	8.63027e+06	2.41677e+06	2.45769e+08
tr|Q9ZBW7|Q9ZBW7_STRCO			12	12	0.471672	0.638724	6.94735	0.237568	LW298.1 24h	LW298.1 96h	30209	Putative oxidoreductase OS=Streptomyces coelicolor (strain ATCC BAA-471 / A3(2) / M145) OX=100226 GN=SCO6551 PE=4 SV=1	6.34694e+06	1.25965e+07	6.11579e+06	9.35034e+06	4.54442e+06	1.22148e+07	198157	1.48593e+07	1.22559e+07	9.52289e+06	1.35432e+07	3.20672e+07	1.63419e+07	1.42184e+08	8.32826e+06	1.06058e+07	1.15717e+07	1.83949e+06	3.24487e+08
tr|Q9S228|Q9S228_STRCO			12	12	0.176911	0.638724	7.73487	0.437432	LW298.1 24h	LW296.1 24h	37233	Putative partitioning or sporulation protein OS=Streptomyces coelicolor (strain ATCC BAA-471 / A3(2) / M145) OX=100226 GN=SCO1772 PE=4 SV=1	1.26379e+07	2.91334e+07	1.9277e+07	2.02658e+07	2.27913e+07	1.34772e+07	2.90902e+06	1.58794e+07	1.23211e+07	2.25196e+07	4.98219e+07	9.13816e+07	9.1664e+07	1.40364e+08	8.60024e+06	3.17907e+07	1.44759e+07	4.76807e+06	6.04078e+08
tr|Q9Z560|Q9Z560_STRCO			12	12	0.532697	0.638724	4.55063	0.213013	LW298.1 24h	LW298.1 96h	34524	Proline dehydrogenase OS=Streptomyces coelicolor (strain ATCC BAA-471 / A3(2) / M145) OX=100226 GN=SCO5519 PE=4 SV=1	1.15318e+07	1.58965e+07	5.39799e+07	8.80921e+06	3.28568e+06	7.30037e+06	8.25035e+06	1.61497e+07	3.2726e+07	8.89185e+06	4.92476e+06	4.05196e+07	1.27842e+07	7.03926e+07	1.75414e+06	9.27049e+06	7.99796e+06	1.39513e+06	3.1586e+08
tr|Q9RJM8|Q9RJM8_STRCO			11	11	0.571453	0.638724	26.1505	0.19881	LW207.1 96h	LW207.1 24h	88971	Uncharacterized protein OS=Streptomyces coelicolor (strain ATCC BAA-471 / A3(2) / M145) OX=100226 GN=SCO0616 PE=3 SV=1	77677.3	166250	186954	1.10992e+06	277648	9.88019e+06	1.3162e+06	486453	113364	3.00037e+06	166185	303751	164692	2.42448e+06	2.38594e+06	60608	737351	6.6827e+06	2.95407e+07
tr|Q9RL20|Q9RL20_STRCO			11	11	0.00423941	0.44908	561.9	0.952779	LW298.1 24h	LW207.1 24h	44958	Putative secreted protein OS=Streptomyces coelicolor (strain ATCC BAA-471 / A3(2) / M145) OX=100226 GN=SCO0297 PE=4 SV=1	113380	77478.9	375850	1.04537e+06	7.81977e+06	7.58375e+07	1.98541e+06	11302.9	64753.8	4.01313e+06	1.8394e+06	5.45139e+06	2.3727e+07	7.1197e+06	2.87587e+08	54262.2	32820.8	611795	4.17768e+08
tr|O69849|O69849_STRCO			11	11	0.927902	0.685427	13.8108	0.091239	LW298.1 96h	LW296.1 96h	39450	Uncharacterized protein OS=Streptomyces coelicolor (strain ATCC BAA-471 / A3(2) / M145) OX=100226 GN=SCO6019 PE=4 SV=1	555299	2.18254e+06	2.62977e+06	2.16774e+06	439735	8.50914e+06	3.38218e+06	4.90415e+06	4.33647e+06	2.0766e+06	1.23811e+06	129671	2.66753e+06	1.91959e+07	184725	35513.3	3.86571e+06	4.36685e+07	1.02169e+08
sp|Q9S2R1|COBT_STRCO			11	11	0.65042	0.642036	3.28767	0.172423	LW207.1 96h	LW296.1 96h	37156	Nicotinate-nucleotide--dimethylbenzimidazole phosphoribosyltransferase OS=Streptomyces coelicolor (strain ATCC BAA-471 / A3(2) / M145) OX=100226 GN=cobT PE=3 SV=1	7.82082e+06	1.6324e+06	2.38188e+06	4.42205e+06	1.52245e+07	9.76057e+06	2.8122e+06	2.25011e+06	4.66206e+06	3.86617e+06	1.92683e+06	3.15168e+06	1.36054e+07	5.16539e+06	2.6539e+06	1.3063e+07	4.81885e+06	226191	9.9444e+07
tr|Q9L0Z6|Q9L0Z6_STRCO			11	11	0.244532	0.638724	45.1841	0.3712	LW298.1 24h	LW296.1 24h	38835	Putative transcriptional regulator OS=Streptomyces coelicolor (strain ATCC BAA-471 / A3(2) / M145) OX=100226 GN=SCO1463 PE=3 SV=1	2.404e+06	2.48762e+06	1.34954e+07	3.768e+06	8.90897e+06	6.37079e+06	1.20259e+06	1.90335e+06	2.79959e+06	8.67903e+06	1.21236e+07	5.13823e+07	8.97736e+06	6.73291e+06	2.51126e+08	6.07198e+06	1.67328e+06	9.07739e+07	4.80881e+08
tr|Q9ZBP3|Q9ZBP3_STRCO			11	11	0.291691	0.638724	67.4346	0.335118	LW207.1 96h	LW207.1 24h	28928	Uncharacterized protein OS=Streptomyces coelicolor (strain ATCC BAA-471 / A3(2) / M145) OX=100226 GN=SCO6166 PE=4 SV=1	495343	519991	274532	1.02093e+07	7.61214e+07	650870	260045	1.07686e+06	422389	420743	340716	1.04704e+06	6.18527e+07	548386	659930	925958	415681	2.30795e+07	1.79321e+08
sp|Q9ADA4|MSHC_STRCO			11	11	0.343011	0.638724	7.91568	0.302074	LW298.1 24h	LW296.1 24h	44272	L-cysteine:1D-myo-inositol 2-amino-2-deoxy-alpha-D-glucopyranoside ligase OS=Streptomyces coelicolor (strain ATCC BAA-471 / A3(2) / M145) OX=100226 GN=mshC PE=2 SV=1	3.20122e+06	7.7477e+06	6.00571e+06	1.03553e+07	5.48203e+06	7.70439e+06	1.95159e+06	5.31623e+06	3.97682e+06	1.40225e+07	1.26956e+07	3.50132e+07	3.38907e+07	5.32696e+07	1.84871e+06	1.49171e+07	7.64817e+06	898011	2.25945e+08
tr|Q9KZJ3|Q9KZJ3_STRCO			11	11	0.540089	0.638724	4.74734	0.210229	LW298.1 24h	LW207.1 96h	95737	Putative helicase OS=Streptomyces coelicolor (strain ATCC BAA-471 / A3(2) / M145) OX=100226 GN=SCO1152 PE=4 SV=1	5.32655e+06	4.32824e+06	1.54278e+06	5.72032e+06	498504	1.73562e+06	4.43697e+06	1.66832e+06	3.40357e+06	6.26851e+06	1.04636e+07	1.96258e+07	1.1147e+07	683994	2.59314e+07	1.38159e+07	4.29531e+06	610140	1.21503e+08
tr|Q9RD02|Q9RD02_STRCO			11	11	0.141225	0.638724	7.56394	0.483157	LW298.1 24h	LW296.1 24h	34917	DUF2263 domain-containing protein OS=Streptomyces coelicolor (strain ATCC BAA-471 / A3(2) / M145) OX=100226 GN=SCO0909 PE=4 SV=1	2.28686e+06	3.65361e+06	6.5446e+06	3.27339e+06	1.65096e+07	1.08947e+07	5.25638e+06	3.85235e+06	523454	6.94865e+06	1.78502e+07	3.51824e+07	2.41072e+07	4.28672e+07	5.88292e+06	7.98906e+06	5.65689e+06	244205	1.99524e+08
tr|Q9EWF9|Q9EWF9_STRCO			11	11	0.35373	0.638724	4.1055	0.295817	LW296.1 96h	LW296.1 24h	40844	Cystathionine gamma-synthase OS=Streptomyces coelicolor (strain ATCC BAA-471 / A3(2) / M145) OX=100226 GN=SCO4958 PE=3 SV=1	4.0205e+07	2.4608e+07	4.40909e+07	1.84615e+07	2.21011e+07	3.21578e+06	757978	4.21494e+06	3.11065e+07	3.55532e+07	1.02662e+07	1.02305e+08	4.43414e+07	2.52499e+06	1.2729e+07	5.60646e+07	1.48388e+07	1.0526e+07	4.7791e+08
sp|O86812|RIMO_STRCO			11	11	0.00960471	0.460574	26.2204	0.897222	LW298.1 96h	LW298.1 24h	53226	Ribosomal protein S12 methylthiotransferase RimO OS=Streptomyces coelicolor (strain ATCC BAA-471 / A3(2) / M145) OX=100226 GN=rimO PE=3 SV=1	3.68637e+06	7.14795e+06	5.77038e+06	4.45002e+06	3.2755e+06	3.33198e+06	2.64182e+06	6.79804e+06	9.23021e+06	8.72662e+06	5.67315e+06	2.57266e+07	1.82769e+06	751931	361919	1.14344e+07	4.22009e+06	6.1474e+07	1.66529e+08
tr|Q9KZY7|Q9KZY7_STRCO			11	11	0.374964	0.638724	4.95182	0.283979	LW298.1 96h	LW207.1 96h	84173	Serine-type D-Ala-D-Ala carboxypeptidase OS=Streptomyces coelicolor (strain ATCC BAA-471 / A3(2) / M145) OX=100226 GN=SCO4439 PE=3 SV=1	1.40326e+07	6.20628e+06	2.62089e+06	7.26164e+06	2.615e+06	6.74795e+06	4.82265e+06	4.68798e+06	7.83221e+06	4.71386e+06	4.69274e+06	4.1905e+07	1.35569e+07	1.71377e+07	6.71507e+06	1.4466e+07	7.92817e+06	5.99278e+07	2.2787e+08
tr|Q93JF6|Q93JF6_STRCO			11	11	0.656137	0.642739	2.86662	0.170622	LW296.1 96h	LW207.1 96h	33201	Uncharacterized protein OS=Streptomyces coelicolor (strain ATCC BAA-471 / A3(2) / M145) OX=100226 GN=SCO5971 PE=4 SV=1	1.81629e+07	1.06694e+07	1.33903e+07	9.75297e+06	1.33664e+07	1.65705e+06	1.64154e+07	2.27098e+06	1.26595e+07	1.46106e+07	1.33919e+07	4.30223e+07	3.09627e+07	2.63823e+06	5.81637e+06	2.56104e+07	9.26917e+06	4.04913e+06	2.47716e+08
tr|Q9KYP3|Q9KYP3_STRCO			11	11	0.579791	0.638724	3.35166	0.195874	LW298.1 24h	LW298.1 96h	54148	Putative decarboxylase SCD69.10 OS=Streptomyces coelicolor (strain ATCC BAA-471 / A3(2) / M145) OX=100226 GN=SCO4490 PE=3 SV=1	1.00989e+07	1.11254e+07	4.63037e+06	9.05458e+06	1.00359e+07	2.7384e+07	3.52932e+06	1.18733e+07	5.28218e+06	1.52351e+07	7.16775e+06	2.91749e+06	2.16205e+07	3.74116e+07	3.20478e+06	8.83044e+06	8.71929e+06	1.01925e+06	1.9914e+08
tr|Q9AD82|Q9AD82_STRCO			11	11	0.278667	0.638724	11.7964	0.344455	LW296.1 96h	LW207.1 96h	58173	Putative phosphomannomutase OS=Streptomyces coelicolor (strain ATCC BAA-471 / A3(2) / M145) OX=100226 GN=SCO4916 PE=3 SV=1	1.11991e+06	2.66931e+06	3.88505e+06	1.50536e+06	463215	901139	6.71499e+06	1.49366e+06	4.64008e+06	4.15269e+06	1.76703e+07	1.20293e+07	2.52562e+06	8.17541e+06	90609.1	5.81325e+06	2.62447e+06	454888	7.69293e+07
tr|Q9EWD8|Q9EWD8_STRCO;tr|Q9L1V3|Q9L1V3_STRCO			11	11	0.828728	0.668229	5.96322	0.120343	LW298.1 96h	LW207.1 24h	58281	Methylmalonyl CoA mutase OS=Streptomyces coelicolor (strain ATCC BAA-471 / A3(2) / M145) OX=100226 GN=SCO4869 PE=4 SV=1	871360	2.57672e+06	2.90959e+06	2.45803e+06	4.60679e+06	1.86337e+06	6.72177e+06	1.88158e+06	565995	3.40429e+06	3.35079e+06	4.46502e+06	4.81674e+06	5.99965e+06	951489	2.99455e+06	1.21774e+06	3.36999e+07	8.53553e+07
sp|Q9Z513|Y1952_STRCO			11	11	0.519742	0.638724	7.35246	0.217984	LW298.1 24h	LW298.1 96h	32915	Nucleotide-binding protein SCO1952 OS=Streptomyces coelicolor (strain ATCC BAA-471 / A3(2) / M145) OX=100226 GN=SCO1952 PE=3 SV=2	626225	6.24408e+06	1.15771e+06	4.08176e+06	1.86846e+06	2.43487e+06	1.33196e+06	6.51702e+06	2.18283e+06	5.75308e+06	9.06453e+06	1.38335e+07	1.01087e+07	4.3622e+07	380799	4.58264e+06	2.74867e+06	28340	1.16567e+08
tr|Q9X8S6|Q9X8S6_STRCO			11	11	0.833218	0.669278	2.77727	0.119083	LW296.1 24h	LW207.1 96h	20369	Uncharacterized protein OS=Streptomyces coelicolor (strain ATCC BAA-471 / A3(2) / M145) OX=100226 GN=SCO3659 PE=4 SV=1	1.00372e+08	7.00522e+07	6.89795e+07	3.84238e+07	7.28271e+07	2.6824e+07	3.19238e+08	1.92246e+07	4.50091e+07	3.96762e+07	9.05317e+07	1.07364e+08	1.44537e+08	7.63751e+06	2.60199e+07	1.41788e+08	3.66216e+07	1.53703e+07	1.3705e+09
sp|P66470|RS181_STRCO			11	11	0.83811	0.669323	4.40884	0.117708	LW296.1 24h	LW296.1 96h	9155	30S ribosomal protein S18 1 OS=Streptomyces coelicolor (strain ATCC BAA-471 / A3(2) / M145) OX=100226 GN=rpsR1 PE=3 SV=1	3.55313e+07	1.18594e+08	7.24233e+07	7.9538e+07	1.62695e+07	8.75646e+07	2.43932e+06	3.80174e+08	1.36526e+08	9.25485e+07	1.66288e+07	8.57235e+06	2.45648e+07	2.02557e+08	7.33483e+06	5.0842e+07	1.52985e+08	1.82292e+08	1.66739e+09
sp|Q9L1A4|ARGD_STRCO			11	11	0.0979939	0.638724	6.25162	0.555752	LW296.1 96h	LW298.1 24h	41649	Acetylornithine aminotransferase OS=Streptomyces coelicolor (strain ATCC BAA-471 / A3(2) / M145) OX=100226 GN=argD PE=3 SV=1	8.00846e+06	5.20097e+06	1.60299e+06	3.63219e+06	739670	113685	4.22909e+06	2.29736e+06	1.32281e+06	2.02362e+06	6.87134e+06	8.93793e+06	1.24791e+06	403172	1.20144e+06	8.49836e+06	2.36799e+06	3.0855e+06	6.17845e+07
tr|Q8CJZ1|Q8CJZ1_STRCO			11	11	0.451726	0.638724	7.28272	0.24629	LW298.1 24h	LW207.1 96h	135175	Putative glycosyltransferase OS=Streptomyces coelicolor (strain ATCC BAA-471 / A3(2) / M145) OX=100226 GN=SCO2590 PE=3 SV=1	317475	1.59909e+06	0	954749	82228.2	456517	2.92901e+06	857717	288104	869184	4.06648e+06	3.43872e+06	138353	4.2946e+06	6.44374e+06	1.31309e+06	556975	12164.6	2.86182e+07
tr|Q9L0Y7|Q9L0Y7_STRCO			11	11	0.37091	0.638724	3.36738	0.286185	LW296.1 96h	LW207.1 24h	51644	Conserved hypothetical Sun-family protein SCL6.29c OS=Streptomyces coelicolor (strain ATCC BAA-471 / A3(2) / M145) OX=100226 GN=SCO1472 PE=3 SV=1	192901	1.17819e+06	322853	839937	1.60529e+06	1.19925e+06	1.19108e+06	1.75288e+06	662868	1.73363e+06	2.86036e+06	1.11015e+06	2.32801e+06	1.02122e+06	108066	710275	896692	567564	2.02812e+07
tr|Q9S2I9|Q9S2I9_STRCO			11	11	0.43489	0.638724	2.62667	0.253962	LW207.1 24h	LW207.1 96h	51792	Pyruvate kinase OS=Streptomyces coelicolor (strain ATCC BAA-471 / A3(2) / M145) OX=100226 GN=SCO2014 PE=3 SV=1	1.50341e+07	6.93801e+06	5.45698e+06	3.79045e+06	3.72039e+06	2.93168e+06	7.22916e+06	2.35706e+06	4.76502e+06	4.99396e+06	8.8059e+06	1.18658e+07	4.48817e+06	4.34644e+06	1.78016e+06	1.24527e+07	4.93774e+06	737643	1.06631e+08
tr|Q9RDQ1|Q9RDQ1_STRCO			11	11	0.0274825	0.637248	8.8726	0.775181	LW296.1 24h	LW298.1 24h	162448	Putative secreted protein OS=Streptomyces coelicolor (strain ATCC BAA-471 / A3(2) / M145) OX=100226 GN=SCO2383 PE=4 SV=1	6.37753e+06	4.22782e+06	3.16737e+06	1.82809e+06	724414	1.27145e+06	1.03019e+07	2.56683e+06	1.44212e+06	1.35172e+06	4.86632e+06	2.5117e+06	1.08701e+06	259858	266055	1.58077e+06	818603	5.72332e+06	5.03729e+07
tr|Q9EWF1|Q9EWF1_STRCO			11	11	0.260316	0.638724	15.6836	0.358393	LW207.1 24h	LW207.1 96h	36928	Putative dehydrogenase OS=Streptomyces coelicolor (strain ATCC BAA-471 / A3(2) / M145) OX=100226 GN=SCO4945 PE=3 SV=1	2.93844e+06	4.78591e+06	7.01237e+07	2.07438e+06	1.32029e+06	1.56899e+06	1.02003e+07	1.15214e+06	9.49415e+06	3.38664e+06	4.26432e+07	2.30743e+07	3.32843e+06	470495	4.54295e+06	1.78554e+07	3.1637e+06	1.85109e+06	2.03975e+08
tr|Q9F348|Q9F348_STRCO			11	11	0.850849	0.674867	3.94832	0.114117	LW296.1 24h	LW298.1 96h	75863	Putative peptidase OS=Streptomyces coelicolor (strain ATCC BAA-471 / A3(2) / M145) OX=100226 GN=SCO5122 PE=4 SV=1	3.65969e+06	1.23854e+06	2.7117e+06	1.24929e+06	3.954e+06	4.20047e+06	1.63173e+07	460665	4.2653e+06	4.39401e+06	2.34842e+06	2.11523e+06	4.28148e+06	904310	1.52314e+07	3.92301e+06	671596	735074	7.26615e+07
tr|Q9L0Z8|Q9L0Z8_STRCO			11	11	0.170898	0.638724	7.57132	0.44448	LW298.1 24h	LW298.1 96h	51331	Putative inosine monophosphate dehydrogenase OS=Streptomyces coelicolor (strain ATCC BAA-471 / A3(2) / M145) OX=100226 GN=SCO1461 PE=3 SV=1	1.76625e+06	1.209e+06	918301	1.27648e+06	6.37383e+06	889773	147454	559041	3.52713e+06	3.32831e+06	1.64312e+06	6.34019e+06	7.46456e+06	1.49146e+06	1.34999e+07	2.23455e+06	592887	138474	5.34007e+07
sp|Q9Z580|GATA_STRCO			11	11	0.319977	0.638724	3.16353	0.31623	LW296.1 96h	LW296.1 24h	52523	Glutamyl-tRNA(Gln) amidotransferase subunit A OS=Streptomyces coelicolor (strain ATCC BAA-471 / A3(2) / M145) OX=100226 GN=gatA PE=3 SV=1	6.78861e+07	2.02436e+07	9.40265e+07	2.55881e+07	4.96041e+07	7.28919e+06	5.42086e+06	1.82238e+07	3.99626e+07	6.26613e+07	3.36491e+07	1.04913e+08	5.71152e+07	1.90093e+07	3.06413e+07	8.20044e+07	1.894e+07	6.96967e+07	8.06875e+08
sp|O86840|THYX_STRCO			11	11	0.521549	0.638724	2.43631	0.217284	LW296.1 96h	LW298.1 96h	27824	Flavin-dependent thymidylate synthase OS=Streptomyces coelicolor (strain ATCC BAA-471 / A3(2) / M145) OX=100226 GN=thyX PE=3 SV=1	1.86637e+06	3.7803e+06	2.07689e+06	1.92897e+06	781534	3.84066e+06	1.40207e+06	6.86971e+06	2.15469e+06	2.13582e+06	530591	8.08333e+06	409751	5.32861e+06	28117.3	1.27289e+06	1.04886e+06	2.09055e+06	4.56297e+07
tr|Q9F2P1|Q9F2P1_STRCO			11	11	0.94481	0.689898	5.58005	0.0855641	LW298.1 24h	LW298.1 96h	129700	Transcription-repair-coupling factor OS=Streptomyces coelicolor (strain ATCC BAA-471 / A3(2) / M145) OX=100226 GN=mfd PE=3 SV=1	1.05402e+06	657311	265980	712479	66241.8	2.10072e+06	142830	1.54548e+06	856075	1.45844e+06	3.34798e+06	222360	158034	1.03301e+07	82527	637684	1.2436e+06	13088.1	2.4895e+07
tr|Q9ZBS6|Q9ZBS6_STRCO			11	11	0.956307	0.693263	12.5608	0.0813906	LW298.1 24h	LW207.1 24h	28405	Putative two-component system response regulator OS=Streptomyces coelicolor (strain ATCC BAA-471 / A3(2) / M145) OX=100226 GN=SCO6162 PE=4 SV=1	1.22826e+06	961286	1.05336e+06	4.05898e+06	2.36219e+07	723284	1.33399e+07	277432	513977	920242	2.28802e+06	1.80862e+06	3.79198e+07	75429.6	2.73832e+06	1.01308e+06	563151	1.37987e+07	1.06904e+08
sp|Q9RKU4|ALLC_STRCO			11	11	0.203288	0.638724	14.7755	0.409032	LW298.1 24h	LW298.1 96h	41183	Probable allantoicase OS=Streptomyces coelicolor (strain ATCC BAA-471 / A3(2) / M145) OX=100226 GN=alc PE=3 SV=1	389152	384511	5.28127e+06	676371	2.2005e+07	2.20042e+06	2.23473e+06	572217	320955	3.58289e+06	397756	1.06775e+07	1.68194e+07	4.32776e+06	4.26551e+06	794465	502040	423416	7.58554e+07
tr|Q9K4C6|Q9K4C6_STRCO			11	11	0.0175863	0.562741	12.794	0.834318	LW298.1 24h	LW296.1 24h	30256	Putative 3-hydroxybutyryl-coA dehydrogenase OS=Streptomyces coelicolor (strain ATCC BAA-471 / A3(2) / M145) OX=100226 GN=SCO5385 PE=3 SV=1	1.65334e+07	1.23487e+07	7.13043e+06	8.29662e+06	4.59389e+07	5.56214e+06	1.5144e+06	4.42131e+06	3.1957e+06	1.85541e+07	2.33306e+07	2.04074e+07	5.30136e+07	5.4014e+07	9.79962e+06	8.59298e+06	2.16951e+06	412114	2.95236e+08
sp|Q8CK28|HIS1_STRCO			11	11	0.242893	0.638724	16.447	0.372578	LW298.1 24h	LW296.1 24h	31000	ATP phosphoribosyltransferase OS=Streptomyces coelicolor (strain ATCC BAA-471 / A3(2) / M145) OX=100226 GN=hisG PE=3 SV=1	1.1634e+07	3.74485e+06	96121	6.23382e+06	3.82065e+07	2.12161e+06	338466	3.03794e+06	6.85673e+06	9.41257e+06	3.66728e+06	3.6903e+06	2.52117e+07	1.02512e+07	1.32842e+08	1.23388e+07	5.23897e+06	2.13407e+06	2.77057e+08
tr|Q9RJ71|Q9RJ71_STRCO			11	11	0.0947758	0.638724	12.7032	0.562247	LW298.1 24h	LW296.1 24h	58804	Putative integral membrane protein OS=Streptomyces coelicolor (strain ATCC BAA-471 / A3(2) / M145) OX=100226 GN=SCO1630 PE=4 SV=1	629417	872227	461411	9.40379e+06	915200	3.53004e+06	907322	388062	256528	2.50958e+06	536812	1.95506e+06	1.21951e+07	1.52037e+06	5.99873e+06	7.23983e+06	4.10692e+06	357201	5.37836e+07
tr|Q9KIM1|Q9KIM1_STRCO			11	11	0.217949	0.638724	7.97498	0.394774	LW298.1 24h	LW298.1 96h	33442	F42a OS=Streptomyces coelicolor (strain ATCC BAA-471 / A3(2) / M145) OX=100226 GN=f42a PE=4 SV=1	3.09693e+06	1.24902e+07	2.65446e+06	9.44905e+06	4.15429e+06	1.69044e+07	4.64663e+06	1.34393e+07	5.8166e+06	2.23491e+07	2.00229e+07	1.33257e+07	9.71419e+06	8.49635e+07	8.243e+06	6.29134e+06	6.53729e+06	76816.8	2.44176e+08
sp|O86835|Y5738_STRCO			12	11	0.471758	0.638724	3.78556	0.237531	LW296.1 24h	LW296.1 96h	50040	Uncharacterized zinc protease SCO5738 OS=Streptomyces coelicolor (strain ATCC BAA-471 / A3(2) / M145) OX=100226 GN=SCO5738 PE=3 SV=1	2.94977e+06	4.46612e+06	2.04412e+06	4.35083e+06	1.6992e+06	6.25257e+06	762453	1.78505e+07	3.8066e+06	4.79591e+06	1.01374e+06	112755	474566	7.77779e+06	241415	82365.7	6.12673e+06	161818	6.49693e+07
tr|Q9AK46|Q9AK46_STRCO			11	11	0.207137	0.638724	12.3059	0.405193	LW296.1 96h	LW296.1 24h	44514	N-acylneuraminate cytidylyltransferase OS=Streptomyces coelicolor (strain ATCC BAA-471 / A3(2) / M145) OX=100226 GN=SCO4880 PE=3 SV=1	2.41397e+06	3.59766e+07	3.61545e+06	2.32467e+07	1.41174e+06	2.54863e+06	1.29387e+06	1.34473e+07	1.19415e+06	2.953e+07	2.04558e+07	1.46112e+08	1.44418e+07	1.35203e+06	1.25119e+08	1.0626e+08	2.18625e+07	1.83659e+07	5.68647e+08
tr|Q9AK47|Q9AK47_STRCO			13	11	0.255391	0.638724	152.133	0.362303	LW298.1 24h	LW207.1 96h	48035	Uncharacterized protein OS=Streptomyces coelicolor (strain ATCC BAA-471 / A3(2) / M145) OX=100226 GN=SCO4879 PE=4 SV=1	4207.18	1.09988e+06	0	545988	211172	14783.3	0	1.59932e+06	64664.8	4.32363e+06	3.67312e+06	3.67428e+07	365499	162418	1.1691e+08	1.50322e+06	22207.6	2.5693e+07	1.92936e+08
tr|O86525|O86525_STRCO			13	11	0.434053	0.638724	12.7902	0.254351	LW298.1 96h	LW207.1 96h	139632	Histidine kinase OS=Streptomyces coelicolor (strain ATCC BAA-471 / A3(2) / M145) OX=100226 GN=SCO5544 PE=4 SV=1	919411	3.26975e+06	4.7511e+06	1.11326e+06	405422	366320	2.76915e+06	4.16127e+06	1.22082e+06	1.48034e+06	1.66041e+06	441005	943643	3.01978e+06	481007	1.14444e+06	587782	2.23773e+07	5.11122e+07
tr|Q9WW65|Q9WW65_STRCO			11	11	0.420574	0.638724	46.1483	0.260728	LW298.1 24h	LW207.1 24h	27417	Putative nucleotide sugar-1-phosphate transferase OS=Streptomyces coelicolor (strain ATCC BAA-471 / A3(2) / M145) OX=100226 GN=SCO6753 PE=4 SV=1	1.65835e+06	2.69353e+06	363033	3.86404e+06	2.30884e+06	2.03993e+06	34987	4.93192e+06	5.48231e+06	1.2365e+06	2.47875e+06	7.79632e+06	367168	3.03712e+07	1.86847e+08	9.17762e+06	7.90246e+06	3.18701e+07	3.01424e+08
sp|Q9XAP8|MENG_STRCO			11	11	0.784398	0.660747	3.05627	0.132788	LW298.1 24h	LW296.1 24h	25635	Demethylmenaquinone methyltransferase OS=Streptomyces coelicolor (strain ATCC BAA-471 / A3(2) / M145) OX=100226 GN=menG PE=3 SV=1	1.47782e+07	1.87938e+07	4.55313e+06	1.51556e+07	1.59573e+07	3.054e+07	2.34539e+06	1.48854e+07	1.98804e+07	2.51184e+07	2.34131e+07	6.01592e+06	4.35335e+07	6.39778e+07	5.91039e+06	3.16398e+07	1.64764e+07	1.33336e+06	3.54308e+08
tr|Q9RIZ7|Q9RIZ7_STRCO			12	11	0.421729	0.638724	7.87552	0.260174	LW296.1 96h	LW207.1 24h	21182	Possible regulator protein OS=Streptomyces coelicolor (strain ATCC BAA-471 / A3(2) / M145) OX=100226 GN=SCO0168 PE=4 SV=1	1.82113e+07	1.82824e+07	5.94836e+06	4.28164e+07	3.16058e+06	5.89191e+07	1.14684e+07	6.48475e+07	3.87222e+07	2.09129e+08	5.11464e+07	7.39788e+07	7.68708e+07	1.17937e+08	9.4559e+06	7.88395e+07	2.6532e+07	4.38751e+06	9.10653e+08
tr|Q8CK46|Q8CK46_STRCO			12	11	0.770951	0.656253	4.33325	0.13659	LW298.1 24h	LW296.1 24h	35892	Putative oxidoreductase OS=Streptomyces coelicolor (strain ATCC BAA-471 / A3(2) / M145) OX=100226 GN=SCO0769 PE=4 SV=1	8.3653e+06	3.28062e+06	6.94834e+06	4.46183e+06	1.20971e+07	9.5226e+06	832908	4.52839e+06	4.10166e+06	9.35176e+06	1.12537e+07	4.8315e+06	1.76455e+07	1.08988e+06	2.227e+07	1.40679e+07	9.41835e+06	337625	1.44405e+08
tr|Q9F3J0|Q9F3J0_STRCO			12	11	0.624072	0.640584	4.54142	0.180898	LW298.1 24h	LW207.1 24h	113142	Putative ATP/GTP binding protein OS=Streptomyces coelicolor (strain ATCC BAA-471 / A3(2) / M145) OX=100226 GN=SCO5275 PE=4 SV=1	697487	1.19553e+06	217768	2.08823e+06	767219	2.72015e+06	2.86788e+06	2.69263e+06	638135	1.50334e+06	1.13651e+06	1.86704e+06	4.46022e+06	4.76429e+06	361477	2.28198e+06	1.5503e+06	13136.3	3.18233e+07
tr|Q9RK84|Q9RK84_STRCO			12	11	0.453748	0.638724	3.79914	0.245388	LW296.1 96h	LW296.1 24h	29373	Uncharacterized protein OS=Streptomyces coelicolor (strain ATCC BAA-471 / A3(2) / M145) OX=100226 GN=SCO0525 PE=4 SV=1	3.307e+07	1.71059e+07	2.55329e+07	2.38321e+07	4.60128e+07	2.37498e+07	1.97225e+07	2.10781e+07	2.52814e+07	2.32292e+07	1.41575e+08	8.62503e+07	9.03481e+07	1.46035e+08	1.3416e+07	5.28467e+07	4.48583e+07	8.27064e+06	8.42215e+08
tr|Q9L069|Q9L069_STRCO			12	11	0.778341	0.657349	2.85511	0.134498	LW207.1 24h	LW298.1 24h	66833	Uncharacterized protein OS=Streptomyces coelicolor (strain ATCC BAA-471 / A3(2) / M145) OX=100226 GN=SCO2785 PE=1 SV=1	849272	1.4376e+06	1.93952e+07	2.56583e+06	1.15275e+06	4.22612e+06	707341	5.74844e+06	7.46072e+06	4.24388e+06	1.07683e+06	2.6881e+06	2.16373e+06	2.26426e+06	3.16613e+06	5.51327e+06	5.8058e+06	8.16498e+06	7.86303e+07
tr|Q9S2U0|Q9S2U0_STRCO			12	11	0.0877745	0.638724	8.08537	0.577067	LW298.1 24h	LW207.1 24h	23656	Uncharacterized protein OS=Streptomyces coelicolor (strain ATCC BAA-471 / A3(2) / M145) OX=100226 GN=SCO2045 PE=4 SV=1	7.56435e+06	3.72851e+06	390899	9.27067e+06	4.92037e+07	9.72813e+06	8.15093e+06	3.55977e+06	3.71903e+06	1.29819e+07	1.71514e+07	4.15681e+07	6.59109e+07	1.99968e+07	8.55976e+06	1.66272e+07	3.15069e+06	740868	2.82004e+08
tr|O86556|O86556_STRCO			12	11	0.598633	0.640584	11.4697	0.18938	LW298.1 24h	LW298.1 96h	69925	Putative ATP/GTP binding protein OS=Streptomyces coelicolor (strain ATCC BAA-471 / A3(2) / M145) OX=100226 GN=SCO6622 PE=4 SV=1	2.54573e+06	4.99378e+06	7.63308e+06	3.69271e+06	5.88319e+06	7.18923e+06	7.26406e+06	6.64089e+06	1.82442e+06	7.73159e+06	3.0902e+06	2.60369e+06	8.21399e+06	5.8944e+07	742634	1.67629e+06	3.80947e+06	434219	1.34913e+08
tr|Q9X7P2|Q9X7P2_STRCO			11	11	0.00641313	0.44908	246.364	0.928572	LW298.1 24h	LW207.1 24h	54881	Aminopeptidase N OS=Streptomyces coelicolor (strain ATCC BAA-471 / A3(2) / M145) OX=100226 GN=SCO6736 PE=3 SV=1	1.31525e+06	851149	62687.4	1.06992e+07	1.55773e+06	1.65473e+07	8.00246e+06	582010	261509	6.00319e+06	6.31752e+06	1.69176e+07	2.50099e+07	3.3612e+07	4.90545e+08	2.77542e+06	1.64364e+06	1.57142e+06	6.24275e+08
sp|Q7AKI6|AHPD_STRCO			11	11	0.732458	0.651568	8.30431	0.147629	LW298.1 24h	LW298.1 96h	19104	Alkyl hydroperoxide reductase AhpD OS=Streptomyces coelicolor (strain ATCC BAA-471 / A3(2) / M145) OX=100226 GN=ahpD PE=3 SV=1	378464	1.48458e+07	3.31424e+07	8.46794e+06	7.14118e+06	2.15911e+07	308180	2.29046e+07	2.01091e+07	2.81976e+07	5.11923e+06	9.87204e+06	4.55383e+06	6.35477e+07	1.78373e+08	1.42135e+07	1.52418e+07	224991	4.48232e+08
tr|Q7AKQ8|Q7AKQ8_STRCO			11	11	0.72449	0.651399	6.23204	0.149952	LW298.1 24h	LW296.1 24h	18168	Putative DNA-binding protein OS=Streptomyces coelicolor (strain ATCC BAA-471 / A3(2) / M145) OX=100226 GN=SCO1489 PE=1 SV=1	7.02842e+07	3.26794e+07	5.7916e+07	2.79245e+07	1.19062e+08	5.17592e+06	1.74914e+07	1.00566e+07	4.18399e+07	4.12745e+07	3.56221e+07	1.93946e+08	2.22474e+08	7.62975e+06	2.02325e+08	8.49625e+07	3.75491e+07	1.26432e+07	1.22086e+09
tr|Q9RKR6|Q9RKR6_STRCO			11	11	0.154557	0.638724	43.3469	0.46491	LW298.1 96h	LW207.1 24h	24988	Putative oxidoreductase OS=Streptomyces coelicolor (strain ATCC BAA-471 / A3(2) / M145) OX=100226 GN=SCO2262 PE=4 SV=1	1.36505e+07	9.21668e+06	2.90588e+06	1.21167e+07	1.54557e+07	2.26659e+07	6.49422e+06	1.1521e+07	1.04659e+07	6.54143e+06	7.71863e+06	1.79597e+07	3.39556e+07	2.98094e+07	6.03697e+06	2.18469e+07	2.30476e+07	1.07229e+09	1.3237e+09
sp|Q9X9V6|DAPD_STRCO			11	11	0.789758	0.662746	5.34089	0.131278	LW298.1 24h	LW207.1 96h	34025	2,3,4,5-tetrahydropyridine-2,6-dicarboxylate N-succinyltransferase OS=Streptomyces coelicolor (strain ATCC BAA-471 / A3(2) / M145) OX=100226 GN=dapD PE=3 SV=1	4.10518e+07	2.19834e+07	2.56278e+07	9.48457e+06	1.47603e+07	1.20049e+07	2.69683e+06	3.09155e+07	4.27533e+07	3.89801e+07	3.57291e+07	3.84114e+07	1.12113e+07	1.78063e+08	4.33188e+06	3.99982e+07	1.87056e+07	3.02584e+06	5.69734e+08
sp|Q9KXQ9|EFP_STRCO			11	11	0.647105	0.642036	5.54866	0.173474	LW298.1 24h	LW207.1 96h	20636	Elongation factor P OS=Streptomyces coelicolor (strain ATCC BAA-471 / A3(2) / M145) OX=100226 GN=efp PE=3 SV=1	2.63994e+06	1.91243e+07	5.45438e+07	1.86811e+07	2.41758e+07	1.90164e+07	1.02009e+06	5.43932e+07	2.26229e+07	1.64487e+07	6.35895e+07	2.13706e+08	1.21249e+07	2.93445e+08	3.77439e+07	2.23452e+07	6.09163e+07	1.98227e+06	9.3852e+08
sp|Q04942|AFSQ1_STRCO			12	11	0.571267	0.638724	9.11945	0.198876	LW298.1 24h	LW296.1 96h	25205	Transcriptional regulatory protein AfsQ1 OS=Streptomyces coelicolor (strain ATCC BAA-471 / A3(2) / M145) OX=100226 GN=afsQ1 PE=1 SV=2	1.75822e+06	4.56703e+06	133838	3.6831e+06	2.65327e+06	8.05994e+06	1.45698e+06	6.12526e+06	2.44808e+06	1.97661e+06	902543	1.0665e+06	6.8819e+06	2.85045e+07	595813	2.24316e+06	4.1127e+06	183185	7.73526e+07
tr|Q9X832|Q9X832_STRCO			11	11	0.356963	0.638724	16.6194	0.293968	LW298.1 24h	LW298.1 96h	33718	Putative secreted substrate-binding protein OS=Streptomyces coelicolor (strain ATCC BAA-471 / A3(2) / M145) OX=100226 GN=SCO6065 PE=4 SV=1	7.56381e+06	1.0922e+07	320108	8.47823e+06	4.58863e+06	2.4569e+07	2.73612e+06	1.39269e+07	5.13741e+06	1.15541e+07	1.12219e+07	1.87026e+06	2.2683e+07	1.74696e+08	5.02641e+06	2.51934e+06	9.01275e+06	646780	3.17473e+08
tr|Q9AD83|Q9AD83_STRCO			11	11	0.403664	0.638724	3.75389	0.269032	LW298.1 24h	LW207.1 96h	34619	2-deoxy-D-ribose 5-phosphate aldolase OS=Streptomyces coelicolor (strain ATCC BAA-471 / A3(2) / M145) OX=100226 GN=SCO4914 PE=4 SV=1	4.81971e+06	1.03678e+07	7.14712e+06	8.38432e+06	2.39948e+06	1.94142e+06	467192	8.98578e+06	8.3682e+06	9.98217e+06	1.09904e+07	2.64974e+07	6.78475e+06	4.29233e+06	3.6692e+07	2.35376e+07	7.42658e+06	4.47902e+06	1.83563e+08
tr|Q9L292|Q9L292_STRCO			11	11	0.100614	0.638724	3.1446	0.550601	LW296.1 96h	LW207.1 96h	17759	Putative secreted protein OS=Streptomyces coelicolor (strain ATCC BAA-471 / A3(2) / M145) OX=100226 GN=SCO1517 PE=3 SV=1	3.74952e+07	4.02437e+07	5.1051e+07	3.36256e+07	8.70875e+06	1.58643e+07	2.55689e+07	2.50079e+07	3.95437e+07	4.37371e+07	5.32181e+07	8.60565e+07	9.84529e+07	1.82812e+07	2.40348e+07	7.37471e+07	3.48349e+07	7.30352e+07	7.82507e+08
sp|O68814|TRPC1_STRCO			10	10	0.180098	0.638724	47.2307	0.433789	LW298.1 24h	LW296.1 96h	28427	Indole-3-glycerol phosphate synthase 1 OS=Streptomyces coelicolor (strain ATCC BAA-471 / A3(2) / M145) OX=100226 GN=trpC1 PE=3 SV=3	625930	284078	677312	442029	182473	2.47188e+06	3.07685e+06	671636	907495	319506	147637	22326.4	722034	2.22831e+07	112914	8329.08	783366	0	3.37389e+07
tr|Q9KYP0|Q9KYP0_STRCO			10	10	0.506997	0.638724	5.6578	0.222996	LW298.1 24h	LW296.1 96h	17965	Putative asnC-family transcriptional regulator OS=Streptomyces coelicolor (strain ATCC BAA-471 / A3(2) / M145) OX=100226 GN=SCO4493 PE=4 SV=1	7.55679e+06	3.44308e+06	4.6305e+06	3.28601e+06	1.43273e+07	2.36379e+07	9.99582e+06	4.38698e+06	5.7489e+06	7.08829e+06	1.17244e+06	740093	1.92448e+07	3.06204e+07	1.05968e+06	6.7082e+06	6.97408e+06	181861	1.50803e+08
tr|Q9AK48|Q9AK48_STRCO			10	10	0.518105	0.638724	7.93539	0.218621	LW298.1 24h	LW296.1 24h	36605	Putative glycosyltransferase OS=Streptomyces coelicolor (strain ATCC BAA-471 / A3(2) / M145) OX=100226 GN=SCO4878 PE=4 SV=1	1.14888e+06	9.60914e+06	2.47825e+06	5.55281e+06	3.98648e+06	1.73814e+06	1.36894e+06	2.45188e+06	524603	2.76655e+06	8.44261e+06	1.51178e+07	1.96734e+07	1.36259e+07	1.18339e+06	1.58374e+07	3.77263e+06	400540	1.09679e+08
sp|P50589|NDK_STRCO			10	10	0.611283	0.640584	63.7848	0.185123	LW298.1 96h	LW296.1 96h	15101	Nucleoside diphosphate kinase OS=Streptomyces coelicolor (strain ATCC BAA-471 / A3(2) / M145) OX=100226 GN=ndk PE=3 SV=1	82168.6	1.48194e+06	3.85326e+06	2.5188e+06	5.62676e+06	1.12339e+06	1.27075e+06	3.15357e+06	2.41419e+06	888513	785202	1.70939e+06	304628	3.42916e+06	4.00687e+07	4.61527e+06	814242	2.10361e+08	2.84501e+08
tr|Q9L0F3|Q9L0F3_STRCO			10	10	0.0616707	0.638724	206.991	0.642976	LW298.1 96h	LW207.1 24h	11584	Uncharacterized protein OS=Streptomyces coelicolor (strain ATCC BAA-471 / A3(2) / M145) OX=100226 GN=SCO4689 PE=4 SV=1	324004	163887	30718.3	1.69813e+06	519381	2.63292e+07	8.338e+07	2.68825e+06	1.3602e+06	5.75357e+06	447104	4.70029e+07	375963	21485.5	281729	4.64414e+06	963889	1.0174e+08	2.77724e+08
tr|Q9ZBG8|Q9ZBG8_STRCO			10	10	0.0380209	0.638724	51.1041	0.72569	LW298.1 96h	LW296.1 24h	30167	Inositol-phosphate phosphatase OS=Streptomyces coelicolor (strain ATCC BAA-471 / A3(2) / M145) OX=100226 GN=SCO6445 PE=4 SV=1	1.89142e+06	1.35423e+06	753243	1.29637e+06	6.78184e+06	8.07403e+06	505421	2.03755e+06	295129	3.34904e+06	532927	1.5258e+07	2.11551e+06	452973	2.62808e+06	2.42735e+07	4.99211e+06	1.15773e+08	1.92364e+08
sp|O69963|MIAB_STRCO			10	10	0.138258	0.638724	7.40069	0.487437	LW207.1 24h	LW207.1 96h	55747	tRNA-2-methylthio-N(6)-dimethylallyladenosine synthase OS=Streptomyces coelicolor (strain ATCC BAA-471 / A3(2) / M145) OX=100226 GN=miaB PE=3 SV=1	7.17461e+06	5.53e+06	4.4152e+06	1.62608e+06	467716	219477	686502	5.84077e+06	4.23497e+06	4.26084e+06	5.22671e+06	1.64347e+06	497345	4.36164e+06	56756.5	5.6764e+06	1.01413e+06	1.32645e+06	5.42591e+07
tr|Q93JL3|Q93JL3_STRCO			10	10	0.797739	0.663351	22.2837	0.129034	LW298.1 24h	LW296.1 96h	50004	Putative bifunctional protein OS=Streptomyces coelicolor (strain ATCC BAA-471 / A3(2) / M145) OX=100226 GN=SCO4981 PE=4 SV=1	777054	622872	0	1.11451e+06	0	1.01162e+06	65999.7	2.44114e+06	726343	365613	427377	25146.9	21.3089	1.82006e+07	30511.6	366186	1.2001e+06	4.77598e+06	3.21511e+07
tr|Q9RCZ2|Q9RCZ2_STRCO			10	10	0.391825	0.638724	6.78503	0.275061	LW298.1 24h	LW298.1 96h	83499	Putative excinuclease ABC subunit A OS=Streptomyces coelicolor (strain ATCC BAA-471 / A3(2) / M145) OX=100226 GN=SCO0918 PE=4 SV=1	2.48302e+06	1.49454e+06	1.01516e+06	782491	1.86247e+06	8.24706e+06	2.38164e+06	2.19302e+06	1.16364e+06	3.31674e+06	206977	3.66722e+06	3.01928e+06	9.43092e+06	74806.1	460952	1.38502e+06	4.54176	4.3185e+07
tr|Q9ZBJ2|Q9ZBJ2_STRCO			10	10	0.876717	0.676905	2.90778	0.106732	LW298.1 24h	LW207.1 24h	16139	Uncharacterized protein OS=Streptomyces coelicolor (strain ATCC BAA-471 / A3(2) / M145) OX=100226 GN=SCO6482 PE=4 SV=1	9.0475e+06	6.02084e+06	5.94095e+06	1.15568e+07	2.96269e+07	4.97721e+06	4.1581e+07	6.89469e+06	8.88083e+06	6.28385e+06	8.30086e+06	2.74776e+07	1.9373e+07	3.66874e+07	5.03e+06	2.46937e+07	8.82786e+06	3.44641e+06	2.64647e+08
tr|Q9X891|Q9X891_STRCO			10	10	0.282785	0.638724	40.1433	0.341455	LW298.1 24h	LW207.1 24h	43444	3'-phosphate/5'-hydroxy nucleic acid ligase OS=Streptomyces coelicolor (strain ATCC BAA-471 / A3(2) / M145) OX=100226 GN=SCO3299 PE=3 SV=1	627349	1.39061e+06	72804.6	1.79191e+06	837873	6.04236e+06	7.14148e+06	3.95241e+06	892156	2.22489e+06	3.31482e+07	3.26978e+06	2.19633e+06	8.09333e+07	800369	1.26635e+06	2.38853e+06	45332.2	1.49022e+08
sp|P43414|KAD_STRCO			10	10	0.602322	0.640584	6.09321	0.18813	LW298.1 24h	LW207.1 24h	24141	Adenylate kinase OS=Streptomyces coelicolor (strain ATCC BAA-471 / A3(2) / M145) OX=100226 GN=adk PE=3 SV=3	5.16919e+06	4.52589e+06	9.26936e+06	4.55509e+06	3.66093e+06	1.93742e+07	4.14883e+06	1.27306e+07	3.81414e+06	1.12264e+07	1.31225e+06	1.16501e+07	3.80847e+06	2.93071e+07	8.24388e+07	3.82182e+06	2.95006e+06	1.76968e+07	2.3146e+08
tr|Q9AJX1|Q9AJX1_STRCO			10	10	0.79612	0.663351	6.9393	0.129489	LW298.1 24h	LW298.1 96h	94967	Putative ABC transporter ATP-binding protein OS=Streptomyces coelicolor (strain ATCC BAA-471 / A3(2) / M145) OX=100226 GN=SCO1806 PE=4 SV=1	833069	7.35042e+06	3.84598e+06	3.18795e+06	1.2759e+06	5.76329e+06	269762	1.26145e+07	5.38396e+06	1.02375e+07	3.08771e+06	3.36573e+06	952049	3.65832e+07	1.36166e+07	1.88185e+06	5.04155e+06	447926	1.15739e+08
tr|Q9RJY7|Q9RJY7_STRCO			10	10	0.967913	0.696585	4.70317	0.0767615	LW298.1 24h	LW207.1 96h	41663	Uncharacterized protein OS=Streptomyces coelicolor (strain ATCC BAA-471 / A3(2) / M145) OX=100226 GN=SCO1183 PE=4 SV=1	6.94243e+06	8.74739e+06	2.48311e+06	6.01551e+06	1.25936e+06	6.24707e+06	311209	1.90371e+07	8.51735e+06	6.56475e+06	9.19522e+06	992543	5.48218e+06	5.69249e+07	1.18885e+06	4.50371e+06	1.02294e+07	294536	1.54937e+08
sp|Q9ADK0|MCA_STRCO			10	10	0.274594	0.638724	19.4616	0.347466	LW298.1 96h	LW207.1 24h	33314	Mycothiol S-conjugate amidase OS=Streptomyces coelicolor (strain ATCC BAA-471 / A3(2) / M145) OX=100226 GN=mca PE=2 SV=1	261830	2.91024e+06	913764	5.0587e+06	938083	707104	401229	2.61918e+06	1.34763e+06	1.76974e+06	2.69162e+06	1.4581e+07	629181	1.16612e+06	7.52732e+07	1.12907e+07	4.06814e+06	6.41579e+07	1.90785e+08
tr|Q9RJ18|Q9RJ18_STRCO			10	10	0.863051	0.676247	2.44209	0.110653	LW298.1 24h	LW296.1 96h	70417	Mg-protoporphyrin IX chelatase OS=Streptomyces coelicolor (strain ATCC BAA-471 / A3(2) / M145) OX=100226 GN=SCO1850 PE=3 SV=1	7.97076e+06	5.07957e+06	2.64866e+06	4.35567e+06	2.39994e+06	3.35389e+06	2.06496e+06	5.62384e+06	5.6089e+06	5.46255e+06	1.04448e+06	2.02869e+06	2.20029e+06	1.81778e+07	466924	3.87208e+06	6.4354e+06	99976.4	7.88943e+07
tr|Q9KYU9|Q9KYU9_STRCO			10	10	0.00173721	0.337304	22.1531	0.983458	LW298.1 24h	LW207.1 24h	70312	Putative fructose-specific permease OS=Streptomyces coelicolor (strain ATCC BAA-471 / A3(2) / M145) OX=100226 GN=SCO3196 PE=4 SV=1	4.00798e+06	4.09783e+06	4.25146e+06	4.78751e+06	5.06433e+06	2.74528e+06	4.13539e+06	1.52882e+06	6.70726e+06	7.83269e+06	1.89307e+07	9.94206e+06	2.87727e+07	3.3446e+07	2.11533e+08	8.26162e+06	3.28053e+06	1.30913e+07	3.72417e+08
tr|Q9K3S7|Q9K3S7_STRCO			10	10	0.269126	0.638724	3.01871	0.351581	LW296.1 96h	LW207.1 96h	33962	UDP-glucose 4-epimerase OS=Streptomyces coelicolor (strain ATCC BAA-471 / A3(2) / M145) OX=100226 GN=SCO3137 PE=3 SV=1	1.39856e+06	5.56799e+06	3.93088e+06	3.60287e+06	2.45475e+06	1.11217e+06	2.01657e+06	5.93417e+06	4.52348e+06	4.90111e+06	6.09201e+06	1.06504e+07	5.55055e+06	3.05446e+06	589333	7.45512e+06	3.40712e+06	7.66907e+06	7.99106e+07
sp|Q9F315|CLPP1_STRCO			10	10	0.960973	0.694732	1.73575	0.0795913	LW296.1 24h	LW298.1 24h	23215	ATP-dependent Clp protease proteolytic subunit 1 OS=Streptomyces coelicolor (strain ATCC BAA-471 / A3(2) / M145) OX=100226 GN=clpP1 PE=2 SV=1	2.81433e+07	4.04595e+07	1.04653e+08	3.29892e+07	8.32641e+07	6.1249e+07	1.06836e+07	7.23214e+07	9.65513e+07	1.05352e+08	4.10181e+07	6.74535e+06	3.92105e+07	4.52119e+07	1.90234e+07	1.15252e+08	5.45409e+07	2.85843e+06	9.59527e+08
tr|Q9Z569|Q9Z569_STRCO			10	10	0.208642	0.638724	11.1824	0.403711	LW298.1 24h	LW207.1 24h	33482	Putative dehydrogenase OS=Streptomyces coelicolor (strain ATCC BAA-471 / A3(2) / M145) OX=100226 GN=SCO5510 PE=4 SV=1	3.49228e+06	2.34045e+06	706730	2.71733e+06	1.55074e+06	3.83524e+06	5.167e+06	3.59535e+06	1.95014e+06	5.60434e+06	7.0686e+06	1.59898e+07	1.14102e+06	3.1905e+07	4.00806e+07	4.7341e+06	2.71668e+06	2.08965e+06	1.36685e+08
sp|P54919|HEM2_STRCO			10	10	0.972055	0.697997	4.13406	0.0749605	LW298.1 24h	LW296.1 24h	35545	Delta-aminolevulinic acid dehydratase OS=Streptomyces coelicolor (strain ATCC BAA-471 / A3(2) / M145) OX=100226 GN=hemB PE=3 SV=2	1.24527e+07	803755	5.83896e+06	1.79127e+06	6.08186e+06	470760	1.42569e+06	340772	4.29665e+06	2.24152e+06	2.24953e+06	2.70464e+06	1.01121e+07	31485.1	1.49216e+07	4.93472e+06	865733	693663	7.22574e+07
sp|Q9F364|NADA_STRCO			10	10	0.382007	0.638724	14.1293	0.280204	LW298.1 24h	LW296.1 96h	43668	Quinolinate synthase A OS=Streptomyces coelicolor (strain ATCC BAA-471 / A3(2) / M145) OX=100226 GN=nadA PE=3 SV=2	2.12409e+06	4.95329e+06	4.21729e+06	3.44717e+06	599502	5.21922e+06	329401	7.82543e+06	2.71935e+06	1.25646e+06	1.67038e+06	190972	3.86288e+06	3.52081e+07	4.9814e+06	391155	3.14366e+06	1.36051e+07	9.57449e+07
sp|O86560|PGLW_STRCO			10	10	0.756142	0.653816	2.68865	0.140805	LW298.1 24h	LW207.1 96h	169215	Probable kinase PglW OS=Streptomyces coelicolor (strain ATCC BAA-471 / A3(2) / M145) OX=100226 GN=pglW PE=1 SV=1	1.89043e+06	1.46995e+06	93884.1	1.70767e+06	227267	510311	124581	3.16505e+06	827120	2.65694e+06	490248	467485	3.10976e+06	2.74482e+06	719838	1.71575e+06	1.57034e+06	1.35672e+06	2.48482e+07
tr|Q9EWH3|Q9EWH3_STRCO			10	10	0.568224	0.638724	2.75028	0.199958	LW298.1 96h	LW296.1 24h	129010	Methionine synthase OS=Streptomyces coelicolor (strain ATCC BAA-471 / A3(2) / M145) OX=100226 GN=SCO1657 PE=3 SV=1	894604	2.4327e+06	2.10172e+06	1.21146e+06	1.30945e+06	4.77695e+06	3119.32	2.90873e+06	989631	4.54378e+06	2.34043e+06	305268	591992	4.46991e+06	659083	1.59854e+06	1.63892e+06	7.49267e+06	4.0269e+07
tr|Q9FCJ6|Q9FCJ6_STRCO			10	10	0.578375	0.638724	3.70972	0.19637	LW296.1 96h	LW207.1 96h	51445	Uncharacterized protein OS=Streptomyces coelicolor (strain ATCC BAA-471 / A3(2) / M145) OX=100226 GN=SCO5192 PE=4 SV=1	410617	4.65071e+06	2.71477e+06	5.50426e+06	1.00114e+06	1.09433e+06	1.72084e+06	4.09024e+06	1.85666e+06	6.33591e+06	3.50433e+06	1.83527e+07	1.83194e+07	602243	3.01202e+06	8.48982e+06	4.4805e+06	1.80752e+06	8.79479e+07
sp|Q9KZK8|FBIB_STRCO;tr|Q9ZBY4|Q9ZBY4_STRCO			10	10	0.620595	0.640584	14.2448	0.182039	LW298.1 96h	LW207.1 24h	46952	Bifunctional F420 biosynthesis protein FbiB OS=Streptomyces coelicolor (strain ATCC BAA-471 / A3(2) / M145) OX=100226 GN=fbiB PE=3 SV=1	290687	493391	565147	920612	570425	666300	0	3.5482e+06	1.39242e+06	1.7613e+06	423269	371755	830527	1.78577e+07	169722	1.72142e+06	949082	1.6549e+07	4.9081e+07
tr|Q9X7N8|Q9X7N8_STRCO;tr|Q9X7Y4|Q9X7Y4_STRCO			10	10	0.238293	0.638724	6.63233	0.376494	LW296.1 96h	LW296.1 24h	77958	3-hydroxyacyl-CoA dehydrogenase OS=Streptomyces coelicolor (strain ATCC BAA-471 / A3(2) / M145) OX=100226 GN=SCO6732 PE=4 SV=1	1.8921e+06	2.86111e+06	74436.3	2.234e+06	7.215e+06	3.02004e+06	588660	1.72227e+06	2.28736e+06	5.26319e+06	1.26662e+07	1.2568e+07	7.38593e+06	2.81563e+06	1.40954e+06	3.78072e+06	1.82638e+06	27066.9	6.96376e+07
tr|Q9L255|Q9L255_STRCO			10	10	0.199393	0.638724	54.8871	0.412991	LW298.1 24h	LW207.1 24h	94894	Putative serine/threonine protein kinase OS=Streptomyces coelicolor (strain ATCC BAA-471 / A3(2) / M145) OX=100226 GN=SCO2666 PE=4 SV=1	412445	657589	782859	1.1361e+06	1.31371e+06	1.07587e+06	1.61044e+07	1.54467e+06	397822	1.13675e+06	2.55978e+06	1.51436e+06	1.07818e+06	1.33222e+07	8.72996e+07	2.06541e+06	1.73133e+06	2.15029e+07	1.55636e+08
tr|Q9FBI7|Q9FBI7_STRCO			10	10	0.53625	0.638724	4.27942	0.21167	LW298.1 24h	LW207.1 24h	38061	Putative hydrolase OS=Streptomyces coelicolor (strain ATCC BAA-471 / A3(2) / M145) OX=100226 GN=SCO5172 PE=4 SV=1	1.78266e+06	4.08399e+06	1.10311e+06	4.55096e+06	7.16987e+06	1.30871e+06	1.47596e+06	3.74853e+06	4.54606e+06	4.92759e+06	4.57398e+06	1.63721e+07	1.6669e+07	1.14473e+07	1.71026e+06	9.54518e+06	3.21986e+06	370567	9.86057e+07
tr|Q9L2G3|Q9L2G3_STRCO			10	10	0.104585	0.638724	20.1235	0.543014	LW298.1 24h	LW296.1 24h	42507	Putative membrane protein OS=Streptomyces coelicolor (strain ATCC BAA-471 / A3(2) / M145) OX=100226 GN=SCO2520 PE=4 SV=1	349542	118744	140.641	1.07168e+06	1.44016e+06	1.39025e+06	160510	257759	5582.36	498304	310758	533405	2.17559e+06	221198	6.13256e+06	872131	837835	1.33681e+06	1.7713e+07
tr|Q9F2Y8|Q9F2Y8_STRCO			10	10	0.346297	0.638724	42.596	0.300135	LW207.1 96h	LW296.1 24h	36638	Putative ABC transport system ATP-binding protein OS=Streptomyces coelicolor (strain ATCC BAA-471 / A3(2) / M145) OX=100226 GN=SCO4359 PE=4 SV=1	826834	309717	42530.5	1.50148e+06	3.0641e+07	169784	269184	435990	53400.1	969188	704698	1.44984e+06	8.27202e+06	768311	343278	1.48512e+06	87809.6	108169	4.84383e+07
tr|Q9L2C3|Q9L2C3_STRCO			10	10	0.743189	0.651568	5.81151	0.144524	LW298.1 24h	LW207.1 96h	146407	Large Ala/Glu-rich protein OS=Streptomyces coelicolor (strain ATCC BAA-471 / A3(2) / M145) OX=100226 GN=SCO5397 PE=4 SV=1	284411	472045	2.83333e+06	248347	192380	906348	68738.3	1.48913e+06	1.34783e+06	1.70256e+06	232799	573233	275041	2.76805e+06	4.78544e+06	571837	816582	125293	1.96934e+07
tr|O86557|O86557_STRCO			10	10	0.697809	0.649253	8.42354	0.157848	LW298.1 24h	LW207.1 24h	82202	Putative ATP/GTP binding protein OS=Streptomyces coelicolor (strain ATCC BAA-471 / A3(2) / M145) OX=100226 GN=SCO6623 PE=4 SV=1	854139	1.93769e+06	411440	1.32521e+06	1.24154e+06	2.86185e+06	72970	2.14021e+06	1.59774e+06	2.13614e+06	453651	821304	584982	1.8943e+06	2.45036e+07	3.27423e+06	1.75685e+06	580234	4.84481e+07
sp|P72403|RS11_STRCO			10	10	0.342889	0.638724	16259.1	0.302146	LW298.1 96h	LW298.1 24h	14447	30S ribosomal protein S11 OS=Streptomyces coelicolor (strain ATCC BAA-471 / A3(2) / M145) OX=100226 GN=rpsK PE=3 SV=2	430874	112030	0	125808	43226.7	408953	22017.1	744820	155490	107117	4125.76	27203.7	1547.88	112860	21612.5	477554	154132	2.21093e+09	2.21388e+09
sp|O69873|GLND_STRCO			10	10	0.16926	0.638724	81.0614	0.446442	LW298.1 96h	LW207.1 24h	89107	Bifunctional uridylyltransferase/uridylyl-removing enzyme OS=Streptomyces coelicolor (strain ATCC BAA-471 / A3(2) / M145) OX=100226 GN=glnD PE=3 SV=1	90455.3	195551	5290.33	2.60177e+06	151847	1.37998e+06	265964	621217	105199	599593	157624	83187.4	237528	1.03926e+07	157037	272914	2.08455e+06	2.12554e+07	4.06577e+07
tr|Q9ZBR3|Q9ZBR3_STRCO			10	10	0.660232	0.642927	28.8405	0.16934	LW298.1 24h	LW207.1 24h	80131	ATP-dependent DNA helicase RecG OS=Streptomyces coelicolor (strain ATCC BAA-471 / A3(2) / M145) OX=100226 GN=recG PE=3 SV=1	1.03207e+06	1.47527e+06	565882	1.67309e+06	1.22871e+06	1.10209e+06	9.46484e+06	724608	915211	3.19573e+06	6.34251e+06	584745	4.31867e+06	416036	8.38983e+07	2.3296e+06	957323	369931	1.20595e+08
sp|P0A2Z6|ATPE_STRCO			10	10	0.878179	0.676942	2.54314	0.106309	LW296.1 96h	LW207.1 24h	13010	ATP synthase epsilon chain OS=Streptomyces coelicolor (strain ATCC BAA-471 / A3(2) / M145) OX=100226 GN=atpC PE=3 SV=2	1.20702e+08	7.87907e+07	2.62869e+07	9.51152e+07	2.86943e+08	2.20213e+07	1.72445e+08	3.27255e+07	9.97964e+07	1.35423e+08	1.60725e+08	2.7804e+08	4.34092e+08	7.83531e+06	9.80621e+07	1.81078e+08	6.02875e+07	2.67518e+07	2.31712e+09
tr|Q9FBJ1|Q9FBJ1_STRCO			10	10	0.813799	0.664749	6.86212	0.124529	LW298.1 24h	LW298.1 96h	27304	Uncharacterized protein OS=Streptomyces coelicolor (strain ATCC BAA-471 / A3(2) / M145) OX=100226 GN=SCO5167 PE=4 SV=1	1.17042e+06	5.25978e+06	5.14631e+06	8.83343e+06	4.25387e+06	4.94669e+06	2.29466e+07	2.25261e+06	3.15874e+06	5.63518e+06	1.42976e+07	1.09467e+07	1.60524e+07	326993	5.48343e+07	7.03222e+06	2.79737e+06	548207	1.70439e+08
tr|Q9XAI0|Q9XAI0_STRCO			10	10	0.39587	0.638724	20.0389	0.27298	LW298.1 24h	LW296.1 96h	48611	Putative aminotransferase OS=Streptomyces coelicolor (strain ATCC BAA-471 / A3(2) / M145) OX=100226 GN=SCO3622 PE=3 SV=1	2.96471e+06	257543	2.81209e+06	547365	1.69623e+06	1.14502e+06	1.02291e+06	669154	2.41927e+06	380802	608769	2.36656e+06	4.9231e+06	795270	6.15346e+07	3.3264e+06	1.02581e+06	4.43599e+06	9.29316e+07
tr|Q9L280|Q9L280_STRCO			10	10	0.497632	0.638724	2.5455	0.226758	LW296.1 96h	LW298.1 96h	61388	Putative membrane protein OS=Streptomyces coelicolor (strain ATCC BAA-471 / A3(2) / M145) OX=100226 GN=SCO1529 PE=4 SV=1	6.86283e+06	7.20781e+06	8.91163e+06	8.50921e+06	2.94006e+06	1.50824e+07	1.49671e+07	4.07987e+06	3.80342e+06	1.23389e+07	1.9408e+07	2.20353e+07	2.34166e+07	5.01257e+06	3.86262e+06	1.14347e+07	7.65116e+06	2.04243e+06	1.79567e+08
tr|Q9F3K5|Q9F3K5_STRCO			10	10	0.580118	0.638724	2.87487	0.195759	LW298.1 24h	LW207.1 24h	33539	Secreted protein OS=Streptomyces coelicolor (strain ATCC BAA-471 / A3(2) / M145) OX=100226 GN=SCO5260 PE=4 SV=1	6.65292e+06	2.39817e+07	4.91183e+06	2.0902e+07	7.7054e+06	3.04626e+07	3.61496e+06	1.76766e+07	2.14892e+07	1.73416e+07	3.23453e+07	4.71956e+07	5.26318e+07	4.04742e+07	9.0854e+06	1.99457e+07	3.31521e+07	1.65355e+06	3.91222e+08
tr|Q9RI48|Q9RI48_STRCO			10	10	0.981681	0.699592	48.8084	0.0702873	LW298.1 96h	LW207.1 24h	31006	Uncharacterized protein OS=Streptomyces coelicolor (strain ATCC BAA-471 / A3(2) / M145) OX=100226 GN=SCO0198 PE=3 SV=1	5.63285e+06	1.00378e+06	244522	2.23356e+06	4.73046e+06	9.66885e+06	123642	5.00869e+06	2.07214e+06	2.5604e+07	627995	319704	1.45131e+06	4.3676e+07	138653	40799.3	1.31547e+06	3.34501e+08	4.38394e+08
tr|Q93JC5|Q93JC5_STRCO			10	10	0.140266	0.638724	20.5869	0.484531	LW207.1 96h	LW207.1 24h	37506	Putative phenylacetic acid degradation protein PaaA OS=Streptomyces coelicolor (strain ATCC BAA-471 / A3(2) / M145) OX=100226 GN=SCO7471 PE=4 SV=1	1.17417e+06	525421	457879	6.99038e+06	2.60855e+07	1.13398e+07	623906	2.97852e+06	1.10133e+06	3.69736e+06	1.09242e+07	351254	7.04068e+06	103769	353375	1.32035e+07	6.89778e+06	657665	9.45066e+07
sp|Q9RDM3|RS20_STRCO			10	10	0.319504	0.638724	15.9736	0.316531	LW298.1 96h	LW207.1 96h	9536	30S ribosomal protein S20 OS=Streptomyces coelicolor (strain ATCC BAA-471 / A3(2) / M145) OX=100226 GN=rpsT PE=3 SV=1	8.82092e+07	2.86583e+07	3.42327e+06	2.25232e+07	1.93887e+06	8.86463e+06	3.8895e+06	2.40798e+08	8.09937e+07	2.73552e+07	3.95442e+06	1.05946e+07	1.28138e+06	3.31028e+07	1.00081e+08	1.24043e+08	6.49589e+07	3.43347e+08	1.18802e+09
sp|Q53875|RS9_STRCO			10	10	0.493611	0.638724	18.627	0.228394	LW298.1 24h	LW207.1 96h	18688	30S ribosomal protein S9 OS=Streptomyces coelicolor (strain ATCC BAA-471 / A3(2) / M145) OX=100226 GN=rpsI PE=3 SV=1	4.57468e+07	8.22273e+07	7.21261e+07	8.72155e+07	3.47292e+07	5.10175e+07	6.89788e+07	1.87939e+08	2.21025e+08	2.60089e+07	7.19851e+07	1.86222e+08	6.59593e+06	1.34142e+08	3.08103e+09	3.75117e+08	1.73114e+08	1.58771e+09	6.49293e+09
sp|Q9L0D3|RL16_STRCO			10	10	0.989802	0.701403	1.76479	0.0653904	LW298.1 24h	LW207.1 96h	15891	50S ribosomal protein L16 OS=Streptomyces coelicolor (strain ATCC BAA-471 / A3(2) / M145) OX=100226 GN=rplP PE=3 SV=1	1.35447e+08	2.45735e+08	1.47113e+08	2.5266e+08	8.75403e+07	1.38508e+08	1.61533e+08	2.98498e+08	2.36502e+08	8.05873e+07	4.94679e+08	1.53112e+08	2.09178e+08	6.03439e+08	3.22001e+07	3.16766e+08	2.52559e+08	3.78651e+07	3.88392e+09
sp|P52560|RELA_STRCO			11	10	0.611935	0.640584	3.62316	0.184906	LW296.1 96h	LW207.1 24h	94351	GTP pyrophosphokinase OS=Streptomyces coelicolor (strain ATCC BAA-471 / A3(2) / M145) OX=100226 GN=relA PE=3 SV=1	325817	1.27923e+06	323766	1.16552e+06	221074	1.00912e+06	1.47379e+06	902922	963823	1.59175e+06	1.92594e+06	3.47071e+06	1.27891e+06	3.01667e+06	86779.6	2.12961e+06	1.1594e+06	209837	2.25347e+07
sp|Q9S2V2|THIE_STRCO			10	10	0.677798	0.646387	7.98054	0.163908	LW207.1 96h	LW298.1 96h	23570	Thiamine-phosphate synthase OS=Streptomyces coelicolor (strain ATCC BAA-471 / A3(2) / M145) OX=100226 GN=thiE PE=3 SV=1	2.89767e+06	289314	639829	870111	1.48042e+07	592155	4.0318e+06	470384	418539	338125	2.13297e+06	290456	3.11876e+06	2.56416e+06	825871	1.12815e+06	639484	270631	3.63226e+07
tr|Q9ZBI6|Q9ZBI6_STRCO			11	10	0.500507	0.638724	7.65279	0.225595	LW298.1 24h	LW296.1 24h	71190	Putative acyl-peptide hydrolase OS=Streptomyces coelicolor (strain ATCC BAA-471 / A3(2) / M145) OX=100226 GN=SCO6488 PE=3 SV=1	3.45541e+06	1.67121e+06	582264	3.48335e+06	9.09145e+06	2.17432e+06	382503	637678	2.82534e+06	7.04295e+06	3.21117e+06	6.32528e+06	1.78933e+07	384126	1.11516e+07	7.13247e+06	2.3975e+06	186977	8.00288e+07
tr|Q8CJP9|Q8CJP9_STRCO			11	10	0.770403	0.656074	11.0231	0.136745	LW298.1 24h	LW207.1 96h	56704	Putative UDP-N-acetylglucosamine transferase OS=Streptomyces coelicolor (strain ATCC BAA-471 / A3(2) / M145) OX=100226 GN=SCO5998 PE=4 SV=1	523587	4.04913e+06	1.7872e+06	1.16414e+06	306449	493478	347181	3.11378e+06	611875	530989	5.00704e+06	2.33294e+06	2.0785e+06	1.94962e+07	75445.6	2.01928e+06	942892	8428.47	4.48885e+07
tr|Q9F3K3|Q9F3K3_STRCO			11	10	0.326762	0.638724	3.45761	0.311954	LW298.1 96h	LW296.1 24h	34145	Putative dehydrogenase OS=Streptomyces coelicolor (strain ATCC BAA-471 / A3(2) / M145) OX=100226 GN=SCO5262 PE=4 SV=1	2.97562e+07	1.80772e+07	1.3609e+07	1.80923e+07	3.36898e+07	1.59948e+07	2.17162e+07	1.03175e+07	1.60414e+07	2.23227e+07	6.5023e+07	7.0102e+07	7.44755e+07	8.67183e+06	1.24459e+07	3.90049e+07	1.90992e+07	1.08121e+08	5.9656e+08
sp|Q9X806|QCRB_STRCO			10	10	0.476451	0.638724	5.81386	0.235534	LW298.1 24h	LW298.1 96h	60961	Cytochrome bc1 complex cytochrome b subunit OS=Streptomyces coelicolor (strain ATCC BAA-471 / A3(2) / M145) OX=100226 GN=qcrB PE=3 SV=1	8.12938e+06	2.56048e+07	1.3173e+07	1.57628e+07	7.78023e+06	5.24475e+07	528254	2.52152e+07	1.97e+07	2.9086e+07	3.78746e+07	1.73748e+07	4.52738e+07	1.48638e+08	1.05338e+07	1.83341e+07	1.65947e+07	236375	4.92287e+08
tr|Q9EWW0|Q9EWW0_STRCO			11	10	0.51597	0.638724	11.9643	0.219455	LW298.1 24h	LW207.1 24h	28275	Putative enoyl-CoA hydratase OS=Streptomyces coelicolor (strain ATCC BAA-471 / A3(2) / M145) OX=100226 GN=SCO4930 PE=3 SV=1	366857	2.82594e+06	967833	3.38503e+06	9.79017e+06	4.66768e+06	9.99216e+06	3.42246e+06	561101	2.66837e+06	1.43722e+06	175019	3.03528e+06	4.61e+07	643810	895125	3.48853e+06	1.22341e+07	1.06657e+08
sp|P33158|GPMA_STRCO;sp|P37971|RPOF_STRCO			11	10	0.299776	0.638724	23.9353	0.329534	LW298.1 24h	LW207.1 24h	28319	2,3-bisphosphoglycerate-dependent phosphoglycerate mutase OS=Streptomyces coelicolor (strain ATCC BAA-471 / A3(2) / M145) OX=100226 GN=gpmA PE=1 SV=3	2.44309e+06	1.19022e+07	490939	4.62823e+06	1.28648e+07	6.62547e+06	886569	1.15185e+07	3.00278e+06	2.91676e+07	1.77602e+07	7.80474e+07	1.55591e+06	7.33808e+06	3.46215e+08	8.58061e+06	8.11581e+06	2.9259e+07	5.80403e+08
tr|Q9L1C5|Q9L1C5_STRCO			11	10	0.293257	0.638724	121.782	0.334025	LW298.1 96h	LW296.1 96h	29085	Lipoprotein OS=Streptomyces coelicolor (strain ATCC BAA-471 / A3(2) / M145) OX=100226 GN=SCO1557 PE=3 SV=1	2.4974e+06	6.77693e+06	1.56049e+07	5.71022e+06	1.3851e+06	9.40214e+06	2.1226e+06	2.95637e+07	4.51896e+06	4.16503e+06	691429	3.36547e+06	1.1451e+06	1.9826e+07	5.25703e+06	1.12857e+07	8.70242e+06	9.81292e+08	1.11331e+09
sp|Q8CJM2|PGLX_STRCO			19	10	0.241705	0.638724	8.86751	0.373582	LW296.1 96h	LW298.1 96h	136455	Adenine-specific methyltransferase PglX OS=Streptomyces coelicolor (strain ATCC BAA-471 / A3(2) / M145) OX=100226 GN=pglX PE=1 SV=1	6.69437e+06	2.25388e+06	2.53639e+06	1.39522e+06	2.30727e+06	1.25624e+07	2.86525e+06	1.6944e+07	1.66373e+07	2.27965e+07	1.08359e+07	8.9222e+06	5.73724e+06	3.36117e+07	414645	3.12374e+06	1.64071e+06	34482.5	1.51313e+08
tr|Q9KYR1|Q9KYR1_STRCO			11	10	0.171867	0.638724	75.718	0.443329	LW298.1 96h	LW298.1 24h	36923	Transcription termination/antitermination protein NusA OS=Streptomyces coelicolor (strain ATCC BAA-471 / A3(2) / M145) OX=100226 GN=nusA PE=3 SV=1	1.0642e+07	6.9595e+06	1.44489e+07	4.18922e+06	9.78431e+06	9.8982e+06	2.13773e+07	2.66618e+07	1.11516e+07	1.53446e+07	489554	890734	1.75147e+06	1.08802e+07	1.06409e+06	9.26467e+06	8.14974e+06	1.0196e+09	1.18255e+09
tr|Q9KXW4|Q9KXW4_STRCO			11	10	0.757288	0.653816	4.2308	0.140478	LW207.1 96h	LW298.1 96h	20332	Putative tellurium resistance protein OS=Streptomyces coelicolor (strain ATCC BAA-471 / A3(2) / M145) OX=100226 GN=SCO4277 PE=4 SV=1	1.82511e+07	1.99212e+07	1.1405e+08	1.87684e+07	2.02306e+08	3.66803e+07	8.50239e+07	5.42225e+06	2.20968e+07	2.51262e+07	3.24015e+07	4.95549e+07	1.04727e+08	1.81604e+06	1.18231e+07	3.29369e+07	2.31629e+07	4.82376e+06	8.08892e+08
sp|Q9K4F4|Y4186_STRCO			11	10	0.113558	0.638724	10.2078	0.526775	LW296.1 96h	LW296.1 24h	46661	Uncharacterized N-acetyltransferase SCO4186 OS=Streptomyces coelicolor (strain ATCC BAA-471 / A3(2) / M145) OX=100226 GN=SCO4186 PE=3 SV=1	5.51176e+06	4.03869e+06	1.59834e+06	5.80351e+06	9.23362e+06	1.5907e+07	1.26207e+06	7.03163e+06	1.9856e+06	2.54613e+07	1.60462e+07	6.3422e+07	2.51305e+07	4.37292e+07	3.39768e+06	2.81426e+07	8.48897e+06	888108	2.67079e+08
sp|Q9F2U7|Y4614_STRCO			10	10	0.520376	0.638724	13.1554	0.217739	LW298.1 24h	LW207.1 96h	17948	UPF0234 protein SCO4614 OS=Streptomyces coelicolor (strain ATCC BAA-471 / A3(2) / M145) OX=100226 GN=SCO4614 PE=3 SV=1	7.8603e+06	1.76571e+07	3.26248e+07	1.97595e+07	1.90291e+07	1.43274e+07	1.00752e+06	3.0941e+07	6.2205e+07	1.9085e+07	2.63846e+07	4.25371e+07	1.16761e+07	3.79146e+07	6.49172e+08	7.94759e+07	4.78267e+07	5.42208e+07	1.1737e+09
sp|Q06539|VDH_STRCO			11	10	0.350131	0.638724	6.83817	0.297895	LW298.1 96h	LW296.1 24h	38628	Valine dehydrogenase OS=Streptomyces coelicolor (strain ATCC BAA-471 / A3(2) / M145) OX=100226 GN=vdh PE=1 SV=4	2.99794e+06	2.25158e+06	1.56696e+07	4.66387e+06	5.31343e+06	3.84975e+06	1.35734e+06	1.75499e+06	4.36274e+06	4.85975e+06	1.84917e+06	1.5806e+07	1.38562e+07	1.566e+07	3.25455e+06	7.72708e+06	4.37935e+06	3.90094e+07	1.48623e+08
sp|O86655|RS15_STRCO			10	10	0.517674	0.638724	22.0456	0.218789	LW298.1 24h	LW207.1 24h	10784	30S ribosomal protein S15 OS=Streptomyces coelicolor (strain ATCC BAA-471 / A3(2) / M145) OX=100226 GN=rpsO PE=3 SV=1	7.47995e+06	2.24512e+07	4.235e+06	1.29867e+07	4.76455e+06	2.48329e+07	1.1808e+08	2.01926e+07	1.11993e+07	5.54678e+07	8.40913e+07	1.44081e+08	3.23749e+06	3.38249e+06	7.46595e+08	3.49834e+07	1.31116e+07	2.75383e+08	1.58656e+09
tr|Q9L1D6|Q9L1D6_STRCO			11	10	0.0568512	0.638724	21.5107	0.657564	LW298.1 24h	LW207.1 24h	29129	Putative aminotransferase OS=Streptomyces coelicolor (strain ATCC BAA-471 / A3(2) / M145) OX=100226 GN=SCO1546 PE=3 SV=1	758145	626682	620695	1.10585e+06	1.5307e+06	2.31443e+06	874886	2.79015e+06	2.23886e+06	2.33453e+06	919509	550000	1.28745e+06	1.0796e+07	3.10567e+07	1.40412e+06	1.87983e+06	5.13583e+06	6.82244e+07
tr|Q9ZBP9|Q9ZBP9_STRCO			10	10	0.404279	0.638724	2.18012	0.268723	LW296.1 96h	LW298.1 96h	43623	Signal recognition particle receptor FtsY OS=Streptomyces coelicolor (strain ATCC BAA-471 / A3(2) / M145) OX=100226 GN=ftsY PE=3 SV=1	9.65623e+06	1.26207e+07	1.54123e+07	1.09706e+07	1.3934e+07	2.31905e+07	1.9243e+07	1.56685e+07	1.08265e+07	2.71646e+07	2.45232e+07	8.18518e+06	2.29706e+07	2.49364e+07	9.96747e+06	1.54986e+07	9.72836e+06	2.23619e+06	2.76733e+08
tr|Q7AKP2|Q7AKP2_STRCO			10	10	0.332518	0.638724	10.0776	0.308397	LW296.1 96h	LW207.1 24h	37567	Glutamine synthetase OS=Streptomyces coelicolor (strain ATCC BAA-471 / A3(2) / M145) OX=100226 GN=SCO2210 PE=3 SV=1	6.96099e+06	4.38072e+06	7.77754e+06	2.93425e+07	2.78163e+06	2.52467e+06	3.48142e+07	6.35643e+06	4.08471e+06	4.76829e+06	9.84395e+06	1.78064e+08	6.92372e+06	1.95862e+06	1.17386e+07	1.49088e+07	4.02196e+07	8.24091e+07	4.49858e+08
tr|Q9K426|Q9K426_STRCO			10	10	0.878081	0.676942	4.51918	0.106338	LW298.1 24h	LW207.1 96h	44969	Putative hydrogenase OS=Streptomyces coelicolor (strain ATCC BAA-471 / A3(2) / M145) OX=100226 GN=SCO1073 PE=4 SV=1	1.98628e+07	2.81969e+07	6.73369e+06	1.33282e+07	3.37018e+06	1.25875e+07	3.93949e+06	2.6925e+07	2.03041e+07	2.23607e+07	6.66048e+06	7.89475e+07	2.68691e+07	1.01802e+08	3.67676e+06	2.70758e+07	2.09706e+07	6.05712e+06	4.29668e+08
sp|Q9ZH58|CLPP2_STRCO			10	10	0.657981	0.642927	3.16466	0.170044	LW207.1 24h	LW296.1 96h	24279	ATP-dependent Clp protease proteolytic subunit 2 OS=Streptomyces coelicolor (strain ATCC BAA-471 / A3(2) / M145) OX=100226 GN=clpP2 PE=2 SV=2	1.69208e+08	2.6407e+07	8.45173e+07	1.70952e+07	9.9334e+07	5.19816e+07	1.98202e+07	2.97569e+07	7.71853e+07	4.33651e+07	3.46383e+07	1.05154e+07	3.10571e+07	4.42007e+07	1.10573e+08	1.0319e+08	2.77892e+07	1.43251e+06	9.82066e+08
tr|Q9X7R4|Q9X7R4_STRCO			10	10	0.500836	0.638724	2.90639	0.225463	LW298.1 24h	LW207.1 24h	35921	Putative oxidoreducatse OS=Streptomyces coelicolor (strain ATCC BAA-471 / A3(2) / M145) OX=100226 GN=SCO7286 PE=4 SV=1	1.05441e+07	9.37018e+06	7.15754e+06	1.45713e+07	1.4105e+07	2.1618e+07	1.33876e+06	1.41534e+07	1.43719e+07	1.88806e+07	1.57195e+07	2.83393e+07	4.29176e+07	2.92892e+07	6.47425e+06	2.63588e+07	1.34506e+07	2.53808e+06	2.91198e+08
sp|Q9L1I1|RL27_STRCO			10	10	0.455156	0.638724	5.09516	0.244763	LW296.1 24h	LW207.1 96h	8769	50S ribosomal protein L27 OS=Streptomyces coelicolor (strain ATCC BAA-471 / A3(2) / M145) OX=100226 GN=rpmA PE=3 SV=1	5.03678e+07	1.1404e+08	3.34611e+06	6.87939e+07	4.55952e+06	2.70906e+07	1.20879e+08	2.05178e+08	1.85721e+08	7.13959e+07	6.57159e+07	2.08143e+07	8.88913e+07	2.71721e+07	1.12431e+07	2.38453e+08	1.02283e+08	7.82169e+06	1.41377e+09
sp|Q9S2H7|RNPH_STRCO			10	10	0.519792	0.638724	86.9733	0.217965	LW298.1 24h	LW296.1 24h	26609	Ribonuclease PH OS=Streptomyces coelicolor (strain ATCC BAA-471 / A3(2) / M145) OX=100226 GN=rph PE=3 SV=1	8.35273e+06	4.66128e+06	5.44064e+06	6.50422e+06	5.63767e+06	4.43104e+07	802045	3.1828e+06	8.6758e+06	1.38931e+07	1.14577e+07	3.87292e+07	4.60111e+07	889932	1.05424e+09	2.20545e+07	8.61338e+06	1.95481e+07	1.303e+09
tr|Q93J44|Q93J44_STRCO			10	10	0.370731	0.638724	3.31631	0.286283	LW298.1 96h	LW298.1 24h	18674	N5-carboxyaminoimidazole ribonucleotide mutase OS=Streptomyces coelicolor (strain ATCC BAA-471 / A3(2) / M145) OX=100226 GN=purE PE=3 SV=1	1.63024e+07	1.00184e+07	2.88199e+07	1.53292e+07	2.94357e+07	5.76263e+07	5.77438e+06	1.05107e+07	4.8759e+07	1.73129e+07	1.45033e+07	4.2283e+07	3.66377e+07	652260	3.69539e+06	9.55817e+07	3.08056e+07	9.53252e+06	4.7358e+08
sp|Q9XAQ7|NUOD2_STRCO			9	9	0.00586125	0.44908	336.519	0.93448	LW298.1 24h	LW298.1 96h	48812	NADH-quinone oxidoreductase subunit D 2 OS=Streptomyces coelicolor (strain ATCC BAA-471 / A3(2) / M145) OX=100226 GN=nuoD2 PE=3 SV=1	443117	9546.4	62434.9	715629	232997	367578	474312	71719.3	10513.8	52855.5	143382	12899	1.14846e+07	1.16831e+06	3.79044e+07	16083.3	108622	25531.2	5.33045e+07
tr|Q9X8V3|Q9X8V3_STRCO			9	9	0.163001	0.638724	6.21743	0.45411	LW296.1 96h	LW207.1 96h	31270	Uncharacterized protein OS=Streptomyces coelicolor (strain ATCC BAA-471 / A3(2) / M145) OX=100226 GN=SCO3917 PE=4 SV=1	4.37146e+06	4.86017e+06	1.31786e+06	7.64665e+06	1.20117e+06	1.02427e+06	6.19851e+06	2.58311e+06	4.54958e+06	6.5554e+06	2.73281e+07	2.74955e+07	1.0537e+07	718503	2.56406e+06	1.79255e+07	6.27725e+06	2.49867e+06	1.35653e+08
sp|Q9ADA7|GLPK2_STRCO			9	9	0.21198	0.638724	5.16335	0.400461	LW298.1 24h	LW207.1 24h	56178	Glycerol kinase 2 OS=Streptomyces coelicolor (strain ATCC BAA-471 / A3(2) / M145) OX=100226 GN=glpK2 PE=3 SV=1	4.25808e+06	5.96098e+06	1.11993e+06	5.34792e+06	1.20031e+07	5.03474e+06	3.00812e+07	5.38431e+06	3.56659e+06	1.64203e+07	1.88871e+07	1.77943e+07	2.08747e+07	3.555e+07	2.12248e+06	8.36705e+06	2.69254e+06	960914	1.96426e+08
tr|Q9EWD4|Q9EWD4_STRCO			9	9	0.275632	0.638724	42.9807	0.346694	LW298.1 24h	LW298.1 96h	33437	Uncharacterized protein OS=Streptomyces coelicolor (strain ATCC BAA-471 / A3(2) / M145) OX=100226 GN=SCO4873 PE=4 SV=1	317047	7.75918e+06	499984	5.60531e+06	1.73861e+06	8.85086e+06	4.04555e+06	1.46643e+06	452757	4.93752e+06	1.25797e+07	5.10317e+07	1.28995e+07	514844	2.33836e+08	4.35135e+06	1.28286e+06	118381	3.52287e+08
sp|Q8CJT5|MQNE_STRCO			9	9	0.971323	0.69773	2.87691	0.0752857	LW298.1 24h	LW298.1 96h	44620	Aminodeoxyfutalosine synthase OS=Streptomyces coelicolor (strain ATCC BAA-471 / A3(2) / M145) OX=100226 GN=mqnE PE=3 SV=1	2.80808e+06	8.1237e+06	6.8186e+06	4.46748e+06	650927	1.69141e+07	1.1214e+06	9.51264e+06	9.10236e+06	1.4415e+07	1.05492e+07	798352	1.02547e+06	4.61165e+07	1.33615e+06	1.00837e+07	6.69169e+06	75394.2	1.50611e+08
tr|Q9X8Y6|Q9X8Y6_STRCO			9	9	0.331598	0.638724	14.4701	0.308961	LW298.1 24h	LW207.1 24h	27401	Putative substrate-binding transport protein OS=Streptomyces coelicolor (strain ATCC BAA-471 / A3(2) / M145) OX=100226 GN=SCO3704 PE=3 SV=1	1.62837e+06	1.11064e+06	629810	5.65829e+06	1.81663e+07	2.48491e+06	986468	1.46275e+06	2.13304e+06	2.71991e+06	2.29174e+06	1.4739e+07	4.48496e+07	961641	2.93613e+06	5.47339e+06	2.63727e+06	568679	1.11438e+08
tr|Q8CJI6|Q8CJI6_STRCO			9	9	0.891904	0.676956	4.66532	0.1023	LW298.1 24h	LW207.1 96h	72241	Putative ATP/GTP binding protein OS=Streptomyces coelicolor (strain ATCC BAA-471 / A3(2) / M145) OX=100226 GN=SCO5677 PE=4 SV=1	1.94288e+06	2.69176e+06	343851	2.3725e+06	759156	1.16163e+06	404858	2.17182e+06	2.45887e+06	1.95192e+06	2.01635e+06	1.56343e+07	2.25882e+06	1.75488e+07	221909	5.07016e+06	3.28509e+06	240097	6.25348e+07
sp|Q9AK76|UPP_STRCO			9	9	0.87682	0.676905	10.1045	0.106702	LW298.1 24h	LW207.1 96h	22908	Uracil phosphoribosyltransferase OS=Streptomyces coelicolor (strain ATCC BAA-471 / A3(2) / M145) OX=100226 GN=upp PE=3 SV=2	4.03235e+06	2.2697e+06	6.35961e+06	1.81424e+06	2.20058e+06	5.17184e+06	664964	5.43003e+06	3.71683e+06	6.5358e+06	1.00638e+06	7.5747e+06	1.2267e+06	5.1127e+06	8.64868e+07	1.91791e+06	1.4161e+06	1.64937e+07	1.59431e+08
tr|Q9X7X1|Q9X7X1_STRCO			9	9	0.988373	0.700658	1.8652	0.0663567	LW298.1 24h	LW296.1 96h	40423	Lactamase_B domain-containing protein OS=Streptomyces coelicolor (strain ATCC BAA-471 / A3(2) / M145) OX=100226 GN=SCO6776 PE=4 SV=1	2.07743e+06	5.82059e+06	2.73918e+06	5.31546e+06	843786	3.86187e+06	312635	5.42993e+06	3.78277e+06	3.236e+06	752551	5.50699e+06	1.2977e+07	3.80907e+06	925009	9.08972e+06	3.90894e+06	439983	7.08289e+07
tr|Q9RCY1|Q9RCY1_STRCO			9	9	0.359021	0.638724	3.11886	0.2928	LW298.1 96h	LW207.1 96h	29567	Uncharacterized protein OS=Streptomyces coelicolor (strain ATCC BAA-471 / A3(2) / M145) OX=100226 GN=SCO0929 PE=4 SV=1	9.79744e+06	5.3428e+06	838589	5.11567e+06	1.52462e+06	3.51801e+06	1.53565e+06	1.27237e+07	5.42644e+06	6.92232e+06	6.6387e+06	1.72011e+07	3.69302e+06	7.04155e+06	439512	1.18461e+07	7.67573e+06	1.21605e+07	1.19441e+08
tr|Q9FBS4|Q9FBS4_STRCO			9	9	0.304392	0.638724	11.2848	0.326415	LW207.1 96h	LW296.1 96h	24168	Putative gntR-family transcriptional regulator OS=Streptomyces coelicolor (strain ATCC BAA-471 / A3(2) / M145) OX=100226 GN=SCO7168 PE=4 SV=1	1.47921e+06	117756	0	532392	4.23626e+06	878441	1.64208e+06	539398	297869	93178.3	274191	133045	1.97741e+06	1.69032e+06	1.90382e+06	390444	631384	2.55272e+06	1.93699e+07
tr|Q9S234|Q9S234_STRCO			9	9	0.559931	0.638724	3.19129	0.202934	LW296.1 96h	LW207.1 96h	36908	Putative glycohydrolase OS=Streptomyces coelicolor (strain ATCC BAA-471 / A3(2) / M145) OX=100226 GN=SCO1766 PE=4 SV=1	4.58133e+06	1.08164e+07	233642	1.00538e+07	1.18439e+06	2.21339e+06	1.34707e+07	4.29534e+06	2.72641e+06	9.96802e+06	6.08368e+06	2.68761e+07	2.38467e+07	8.51964e+06	5.23451e+06	1.39864e+07	6.10936e+06	558674	1.50759e+08
sp|Q9XA76|APEB_STRCO			9	9	0.965154	0.695615	1.81833	0.0779115	LW296.1 96h	LW296.1 24h	46170	Probable M18 family aminopeptidase 2 OS=Streptomyces coelicolor (strain ATCC BAA-471 / A3(2) / M145) OX=100226 GN=apeB PE=3 SV=1	1.81025e+07	4.026e+07	1.67028e+07	1.97749e+07	7.88516e+06	4.3191e+07	5.87478e+06	2.56177e+07	2.60421e+07	3.85409e+07	5.83986e+07	7.67713e+06	5.82692e+07	4.29776e+06	7.88457e+06	4.57282e+07	3.47526e+07	1.90458e+06	4.60905e+08
tr|Q9KYX2|Q9KYX2_STRCO			9	9	0.654907	0.642739	3.80724	0.171008	LW296.1 96h	LW296.1 24h	27991	Ribosome hibernation promoting factor OS=Streptomyces coelicolor (strain ATCC BAA-471 / A3(2) / M145) OX=100226 GN=hpf PE=3 SV=1	1.38732e+07	7.62573e+06	1.99504e+07	1.90278e+07	2.07354e+07	6.08756e+06	2.43835e+06	1.49186e+07	1.29136e+07	7.21178e+06	2.73166e+07	8.07189e+07	2.73897e+07	5.00685e+06	1.05472e+06	3.28154e+07	1.76222e+07	2.55244e+06	3.19259e+08
tr|O86637|O86637_STRCO			9	9	0.395869	0.638724	4.32576	0.27298	LW296.1 96h	LW207.1 96h	112129	AAA_31 domain-containing protein OS=Streptomyces coelicolor (strain ATCC BAA-471 / A3(2) / M145) OX=100226 GN=SCO5717 PE=4 SV=1	2.37718e+06	8.35231e+06	2.35659e+06	5.22216e+06	915079	1.89748e+06	1.78124e+07	4.41802e+06	4.07548e+06	3.22747e+06	1.06154e+07	2.09134e+07	7.88767e+06	1.30148e+07	2.57724e+06	8.54237e+06	7.00767e+06	1.63469e+06	1.22847e+08
tr|Q9KZC9|Q9KZC9_STRCO			9	9	0.00349231	0.423802	23.5069	0.961686	LW298.1 24h	LW207.1 24h	19601	Uncharacterized protein OS=Streptomyces coelicolor (strain ATCC BAA-471 / A3(2) / M145) OX=100226 GN=SCO6960 PE=4 SV=1	519487	2.26838e+06	707124	1.03171e+07	8.26051e+06	2.68694e+07	5.38409e+06	1.07934e+06	568287	1.17798e+07	1.43456e+07	1.13385e+07	3.68266e+07	3.42017e+07	1.11279e+07	6.23744e+06	4.29545e+06	416456	1.86543e+08
tr|Q9XA55|Q9XA55_STRCO			9	9	0.0150922	0.562741	12.7867	0.852097	LW296.1 96h	LW298.1 96h	33985	Putative quinone oxidoreductase OS=Streptomyces coelicolor (strain ATCC BAA-471 / A3(2) / M145) OX=100226 GN=SCO3823 PE=4 SV=1	1.32607e+06	2.46142e+06	850016	1.92627e+06	3.92126e+06	1.63772e+06	211296	2.09671e+06	1.98872e+06	8.40781e+06	1.02525e+07	3.12466e+07	5.13465e+06	7.90046e+06	5.47745e+06	2.56459e+06	1.20586e+06	132581	8.87421e+07
tr|Q9RDA4|Q9RDA4_STRCO			9	9	0.343003	0.638724	7.38555	0.302079	LW207.1 96h	LW298.1 24h	38081	Putative oxidoreductase OS=Streptomyces coelicolor (strain ATCC BAA-471 / A3(2) / M145) OX=100226 GN=SCO2847 PE=4 SV=1	3.18157e+06	388170	182972	820445	2.9916e+06	773925	139686	527163	1.0831e+06	439228	191519	464013	213153	118761	289024	1.43528e+06	975869	165637	1.43811e+07
sp|Q53949|TRKA_STRCO			9	9	0.219691	0.638724	7.26523	0.393143	LW298.1 24h	LW298.1 96h	24196	Trk system potassium uptake protein TrkA OS=Streptomyces coelicolor (strain ATCC BAA-471 / A3(2) / M145) OX=100226 GN=trkA PE=3 SV=2	5.71781e+06	1.52729e+06	4.91811e+06	1.80155e+06	1.1054e+07	6.11716e+06	5.20962e+06	2.87238e+06	3.49313e+06	536370	3.65561e+06	314568	2.95192e+06	2.00076e+07	610424	772801	2.43946e+06	31945.3	7.40317e+07
tr|Q9K3F2|Q9K3F2_STRCO			9	9	0.133693	0.638724	36.4028	0.494192	LW298.1 24h	LW298.1 96h	53016	Putative gntR-family regulatory protein OS=Streptomyces coelicolor (strain ATCC BAA-471 / A3(2) / M145) OX=100226 GN=SCO1289 PE=3 SV=1	323141	454866	208088	546217	1.20065e+06	1.14851e+06	676577	623569	204001	1.48052e+06	715235	989933	1.43651e+07	9.95388e+06	153180	244318	400358	27586.6	3.37158e+07
sp|Q59829|CYSA_STRCO			9	9	0.53734	0.638724	3.38799	0.21126	LW207.1 96h	LW298.1 96h	41456	Putative cystathionine gamma-lyase OS=Streptomyces coelicolor (strain ATCC BAA-471 / A3(2) / M145) OX=100226 GN=cysA PE=3 SV=2	4.50857e+06	5.63134e+06	9.18949e+06	3.08071e+06	1.34144e+07	1.29586e+07	3.72666e+06	3.31367e+06	4.6987e+06	8.63971e+06	1.7751e+07	892836	8.5836e+06	1.18298e+07	1.9331e+06	5.33276e+06	3.14631e+06	214458	1.18846e+08
tr|Q9FC91|Q9FC91_STRCO			9	9	0.869662	0.676861	5.54894	0.108763	LW298.1 24h	LW296.1 96h	31780	Uncharacterized protein OS=Streptomyces coelicolor (strain ATCC BAA-471 / A3(2) / M145) OX=100226 GN=SCO1222 PE=4 SV=1	1.08564e+06	1.33349e+06	1.05808e+06	5.69519e+06	1.81558e+06	757560	660424	1.65332e+06	1.14912e+06	517096	1.3517e+06	1.48448e+06	1.83877e+07	86536.8	132855	3.45204e+06	518369	37000.9	4.11762e+07
tr|Q9S2Z0|Q9S2Z0_STRCO;tr|Q93JI5|Q93JI5_STRCO			9	9	0.00657178	0.44908	227.374	0.926902	LW296.1 24h	LW298.1 24h	53300	Putative glutamate synthase small subunit OS=Streptomyces coelicolor (strain ATCC BAA-471 / A3(2) / M145) OX=100226 GN=SCO2025 PE=4 SV=1	2.01783e+06	2.75224e+06	261660	363750	7135.94	398542	8.34166e+06	1.15269e+07	2.02194e+06	1.01737e+06	777718	665277	53614.5	22317.8	20343.1	1.52147e+07	737908	368316	4.65692e+07
tr|Q9F303|Q9F303_STRCO			9	9	0.649786	0.642036	11.447	0.172624	LW298.1 24h	LW296.1 24h	45928	DAO domain-containing protein OS=Streptomyces coelicolor (strain ATCC BAA-471 / A3(2) / M145) OX=100226 GN=SCO4113 PE=4 SV=1	2.31341e+06	2.95412e+06	258876	2.96969e+06	1.99458e+06	198793	193486	871913	1.70428e+06	4.03667e+06	1.68047e+06	1.06095e+07	1.17839e+07	170576	1.97501e+07	4.79304e+06	1.69597e+06	899486	6.88789e+07
tr|Q9AK36|Q9AK36_STRCO			9	9	0.242003	0.638724	7.59209	0.37333	LW298.1 24h	LW296.1 96h	44285	Thymidine phosphorylase OS=Streptomyces coelicolor (strain ATCC BAA-471 / A3(2) / M145) OX=100226 GN=SCO4890 PE=3 SV=1	2.4876e+06	1.39484e+06	8.93506e+06	2.40869e+06	2.72468e+06	3.10816e+06	1.10108e+07	4.38374e+06	1.32308e+06	992851	1.05778e+06	686797	458594	2.00038e+07	320458	66484.2	2.62667e+06	137003	6.41271e+07
tr|Q9F3M0|Q9F3M0_STRCO			9	9	0.556111	0.638724	8.25507	0.204319	LW296.1 24h	LW207.1 24h	34306	DAGKc domain-containing protein OS=Streptomyces coelicolor (strain ATCC BAA-471 / A3(2) / M145) OX=100226 GN=SCO5241 PE=4 SV=1	61787.7	1.21009e+06	32468.5	1.09883e+06	144915	2.09022e+06	8.81488e+06	1.12272e+06	829883	1.90642e+06	1.66312e+06	170567	3.22092e+06	4.91489e+06	46061.6	1.09725e+06	752110	36813.5	2.9214e+07
sp|Q9KXQ6|AROB_STRCO			9	9	0.755774	0.653816	4.1929	0.140911	LW296.1 96h	LW296.1 24h	38260	3-dehydroquinate synthase OS=Streptomyces coelicolor (strain ATCC BAA-471 / A3(2) / M145) OX=100226 GN=aroB PE=3 SV=1	9.98322e+06	1.50938e+07	7.084e+06	8.96235e+06	4.07686e+06	9.80226e+06	1.71102e+06	6.73559e+06	5.59629e+06	2.49725e+07	1.81405e+06	3.20939e+07	1.60037e+07	9.63252e+06	4.32075e+06	1.5887e+07	7.38228e+06	2.08075e+06	1.83233e+08
tr|Q7BUY9|Q7BUY9_STRCO			9	9	0.802567	0.663862	2.80096	0.127679	LW298.1 24h	LW296.1 24h	18341	Jag OS=Streptomyces coelicolor (strain ATCC BAA-471 / A3(2) / M145) OX=100226 GN=jag PE=4 SV=1	1.45146e+07	1.0227e+07	1.57356e+07	9.33406e+06	1.56493e+07	7.41258e+06	2.09209e+06	1.6384e+07	6.53768e+06	1.07761e+07	1.28225e+07	3.46252e+06	8.03948e+06	5.94843e+07	2.53887e+06	1.51886e+07	1.01423e+07	282922	2.20624e+08
tr|Q9X816|Q9X816_STRCO			9	9	0.274616	0.638724	5.33425	0.347449	LW296.1 96h	LW298.1 96h	36900	Putative kinase OS=Streptomyces coelicolor (strain ATCC BAA-471 / A3(2) / M145) OX=100226 GN=SCO2158 PE=4 SV=1	9.10226e+06	3.69319e+06	1.6453e+06	2.58705e+06	4.30996e+06	3.50923e+06	1.23784e+07	2.00607e+06	1.67824e+06	4.34079e+06	9.07638e+06	1.93874e+07	1.48756e+07	2.78662e+06	2.33809e+06	4.79991e+06	1.08315e+06	266730	9.98643e+07
tr|Q9RJ28|Q9RJ28_STRCO			9	9	0.39916	0.638724	10.6241	0.271304	LW298.1 24h	LW207.1 96h	57941	Putative ABC transporter ATP binding protein OS=Streptomyces coelicolor (strain ATCC BAA-471 / A3(2) / M145) OX=100226 GN=SCO1840 PE=4 SV=1	2.0993e+06	4.21417e+06	8.24184e+06	3.57982e+06	7.00077e+06	1.4625e+06	1.01108e+07	5.13696e+06	3.05869e+06	3.11956e+06	1.10447e+07	2.86386e+06	8.47604e+06	6.48883e+06	1.12983e+08	8.11711e+06	2.97181e+06	8.23734e+07	2.83343e+08
tr|Q9L232|Q9L232_STRCO			9	9	0.0164233	0.562741	26.2527	0.842429	LW298.1 24h	LW298.1 96h	42878	2-amino-3-ketobutyrate coenzyme A ligase OS=Streptomyces coelicolor (strain ATCC BAA-471 / A3(2) / M145) OX=100226 GN=kbl PE=3 SV=1	275788	1.74351e+06	904906	1.6065e+06	4.13667e+06	1.47501e+06	492095	1.56796e+06	1.00693e+06	1.1025e+06	1.50453e+06	392461	5.66184e+06	3.58195e+06	3.44612e+07	1.00155e+06	562385	100843	6.15786e+07
tr|Q9L057|Q9L057_STRCO			9	9	0.188715	0.638724	123.066	0.424245	LW298.1 24h	LW296.1 24h	48504	Putative secreted protein OS=Streptomyces coelicolor (strain ATCC BAA-471 / A3(2) / M145) OX=100226 GN=SCO2978 PE=4 SV=1	373832	414227	105622	2.15331e+06	3.72431e+06	460308	160327	243586	220820	1.97796e+06	204526	4.85066e+06	3.28853e+07	166165	4.38318e+07	928481	823662	28333.5	9.35532e+07
sp|Q8CK04|LIPB_STRCO			9	9	0.345781	0.638724	10.3639	0.300438	LW298.1 96h	LW207.1 96h	29713	Octanoyltransferase OS=Streptomyces coelicolor (strain ATCC BAA-471 / A3(2) / M145) OX=100226 GN=lipB PE=3 SV=1	5.84945e+06	1.34419e+06	669028	2.44778e+06	367738	2.38703e+06	1.21271e+07	2.7139e+06	2.4679e+06	3.54234e+06	5.48825e+06	7.44658e+06	1.48752e+06	1.04974e+06	1.37406e+07	8.38051e+06	2.07664e+06	4.34615e+07	1.17048e+08
sp|Q9X7T2|ADD2_STRCO			9	9	0.261369	0.638724	20.4911	0.357566	LW298.1 24h	LW296.1 96h	38948	Adenosine deaminase 2 OS=Streptomyces coelicolor (strain ATCC BAA-471 / A3(2) / M145) OX=100226 GN=add2 PE=3 SV=1	2.59424e+06	3.59871e+06	9.43101e+06	2.28394e+06	555631	2.28358e+06	7.41378e+06	6.41336e+06	7.37571e+06	405680	1.90506e+06	53057	1.53813e+06	4.68257e+07	72869.2	33147.5	3.68559e+06	182098	9.66513e+07
tr|Q93J68|Q93J68_STRCO			9	9	0.612234	0.640584	3.84269	0.184806	LW298.1 24h	LW296.1 24h	51511	6-phosphogluconate dehydrogenase, decarboxylating OS=Streptomyces coelicolor (strain ATCC BAA-471 / A3(2) / M145) OX=100226 GN=SCO0975 PE=3 SV=1	1.55979e+07	1.2617e+06	803676	2.43304e+06	1.14517e+07	5.17504e+06	483124	1.93868e+06	3.6443e+06	5.59768e+06	212560	3.37899e+06	5.74331e+06	1.87735e+06	1.56895e+07	5.7976e+06	2.6002e+06	6.3008e+06	8.99872e+07
tr|Q7AKE6|Q7AKE6_STRCO			9	9	0.729357	0.651568	2.86015	0.148531	LW296.1 96h	LW296.1 24h	38541	Uncharacterized protein OS=Streptomyces coelicolor (strain ATCC BAA-471 / A3(2) / M145) OX=100226 GN=SCO6637 PE=4 SV=1	4.20361e+06	2.05574e+06	130497	4.02367e+06	2.52827e+06	1.30476e+06	889654	3.08717e+06	1.7881e+06	3.32519e+06	6.62556e+06	6.53777e+06	5.93426e+06	3.59504e+06	705818	9.44559e+06	3.85779e+06	253064	6.02916e+07
tr|Q9KZL6|Q9KZL6_STRCO			9	9	0.346957	0.638724	9.2494	0.299748	LW298.1 24h	LW296.1 24h	48397	Phosphomannomutase OS=Streptomyces coelicolor (strain ATCC BAA-471 / A3(2) / M145) OX=100226 GN=SCO3028 PE=3 SV=1	6.81416e+06	3.06434e+06	1.88376e+06	2.81649e+06	2.1236e+06	4.54391e+06	209242	5.73447e+06	3.3435e+06	1.03799e+07	4.52688e+06	4.18021e+06	1.53538e+06	4.01563e+07	4.42095e+07	5.27521e+06	5.64603e+06	3.67996e+06	1.50123e+08
tr|Q9RDE3|Q9RDE3_STRCO			9	9	0.168834	0.638724	7.18922	0.446955	LW298.1 24h	LW207.1 24h	12550	Putative Hit-family protein OS=Streptomyces coelicolor (strain ATCC BAA-471 / A3(2) / M145) OX=100226 GN=SCO2548 PE=4 SV=1	4.73527e+06	2.70661e+06	3.89449e+06	1.05271e+07	4.29086e+07	2.43752e+07	1.16811e+06	4.02558e+06	9.33681e+06	8.25244e+06	3.44288e+06	5.27968e+07	5.55483e+07	1.97529e+07	6.19835e+06	1.74244e+07	9.30952e+06	2.08169e+06	2.78485e+08
tr|Q9XA49|Q9XA49_STRCO			9	9	0.298056	0.638724	11.1975	0.330709	LW298.1 96h	LW298.1 24h	50806	Dihydrolipoamide acetyltransferase component of pyruvate dehydrogenase complex OS=Streptomyces coelicolor (strain ATCC BAA-471 / A3(2) / M145) OX=100226 GN=SCO3829 PE=3 SV=1	1.58433e+06	3.58002e+06	2.13786e+07	7.553e+06	4.76756e+06	1.18359e+07	35391.7	9.0312e+06	1.73006e+06	1.06027e+07	5.71209e+06	8.91125e+06	2.695e+06	5.82423e+06	841093	3.92229e+06	8.50205e+06	9.23884e+07	2.00895e+08
tr|Q9L1C8|Q9L1C8_STRCO			10	9	0.671658	0.644032	7.18596	0.165794	LW298.1 96h	LW298.1 24h	124547	Nicotinate-nucleotide--dimethylbenzimidazole phosphoribosyltransferase OS=Streptomyces coelicolor (strain ATCC BAA-471 / A3(2) / M145) OX=100226 GN=cobT PE=3 SV=1	3.54886e+06	3.45993e+06	291492	2.48255e+06	38867.6	903537	637737	4.14796e+06	7.36753e+06	3.71787e+06	2.50162e+06	4.48599e+06	698858	727080	413601	1.09767e+07	2.22432e+06	17843.3	4.86423e+07
sp|P45500|FTSZ_STRCO			9	9	0.354504	0.638724	5.58167	0.295373	LW298.1 24h	LW298.1 96h	41070	Cell division protein FtsZ OS=Streptomyces coelicolor (strain ATCC BAA-471 / A3(2) / M145) OX=100226 GN=ftsZ PE=3 SV=1	2.33886e+07	1.07545e+07	1.24099e+07	6.30467e+06	7.84377e+06	6.23339e+06	2.57251e+06	2.31088e+07	1.44903e+07	1.82612e+07	2.18146e+07	1.25671e+07	6.08334e+06	5.31549e+07	1.19406e+06	4.6566e+06	5.36312e+06	807206	2.31008e+08
sp|P54741|AFSK_STRCO			10	9	0.896908	0.677474	3.79494	0.100816	LW298.1 24h	LW207.1 96h	84021	Serine/threonine-protein kinase AfsK OS=Streptomyces coelicolor (strain ATCC BAA-471 / A3(2) / M145) OX=100226 GN=afsK PE=1 SV=2	2.33661e+06	4.45332e+06	1.84443e+06	3.27215e+06	1.28296e+06	2.14291e+06	5.23965e+06	1.96333e+06	1.24716e+06	1.44261e+06	1.40203e+06	7.3991e+06	6.85892e+06	1.77082e+07	851536	4.32029e+06	4.25891e+06	257282	6.82814e+07
tr|Q93J51|Q93J51_STRCO			10	9	0.378793	0.638724	6.08801	0.281918	LW298.1 24h	LW298.1 96h	48073	UDP-glucose 6-dehydrogenase OS=Streptomyces coelicolor (strain ATCC BAA-471 / A3(2) / M145) OX=100226 GN=SCO3052 PE=3 SV=1	5.6252e+06	4.38991e+06	2.14744e+06	2.95044e+06	2.35592e+06	2.27774e+06	9.36793e+06	2.9263e+06	906083	7.27711e+06	7.75143e+06	8.58104e+06	5.05509e+06	2.33897e+07	304839	3.40858e+06	1.31376e+06	0	9.00285e+07
tr|Q9L2F2|Q9L2F2_STRCO			10	9	0.260524	0.638724	18.3896	0.358229	LW298.1 24h	LW296.1 24h	69514	Putative ABC transporter OS=Streptomyces coelicolor (strain ATCC BAA-471 / A3(2) / M145) OX=100226 GN=SCO2464 PE=4 SV=1	601168	2.44432e+06	9.02613e+06	2.54099e+06	524763	7.4217e+06	178299	1.19998e+06	1.07228e+06	2.07836e+06	5.17409e+06	4.0731e+06	1.9712e+06	1.17734e+07	3.132e+07	6.69567e+06	2.28666e+06	321552	9.07036e+07
tr|Q9L060|Q9L060_STRCO			10	9	0.0653345	0.638724	39.4779	0.632481	LW298.1 24h	LW207.1 24h	135761	Uncharacterized protein OS=Streptomyces coelicolor (strain ATCC BAA-471 / A3(2) / M145) OX=100226 GN=SCO2975 PE=4 SV=1	83616.9	431906	155721	814937	343111	2.21011e+06	1.17359e+06	1.66132e+06	749033	429257	540199	33529.3	540369	1.68302e+07	9.12875e+06	8945.96	1.49173e+06	17352.2	3.66437e+07
tr|Q9K3Z6|Q9K3Z6_STRCO			10	9	0.536363	0.638724	36.1271	0.211628	LW298.1 24h	LW207.1 96h	32751	Putative oxidoreductase OS=Streptomyces coelicolor (strain ATCC BAA-471 / A3(2) / M145) OX=100226 GN=SCO1337 PE=4 SV=1	4.31283e+06	219749	138901	1.18281e+06	349949	780113	2.31112e+06	446215	576743	1.80584e+06	5.61661e+06	3.91354e+06	1.04959e+06	620849	8.1887e+07	4.46887e+06	1.00703e+06	96653.6	1.10784e+08
sp|Q9L1B1|ARLY_STRCO			10	9	0.642141	0.642033	4.70645	0.175055	LW296.1 24h	LW298.1 96h	50967	Argininosuccinate lyase OS=Streptomyces coelicolor (strain ATCC BAA-471 / A3(2) / M145) OX=100226 GN=argH PE=3 SV=1	8.0544e+06	1.79424e+06	114903	2.37543e+06	539019	1.02747e+06	7.96078e+06	4.75421e+06	2.51127e+06	1.17363e+06	684221	1.61553e+06	2.53464e+06	5.8443e+06	193891	1.44782e+06	1.68005e+06	107321	4.44131e+07
tr|Q9L173|Q9L173_STRCO;tr|O86541|O86541_STRCO;tr|O86718|O86718_STRCO			10	9	0.676452	0.645989	4.04977	0.164321	LW298.1 24h	LW207.1 24h	28509	Uncharacterized protein OS=Streptomyces coelicolor (strain ATCC BAA-471 / A3(2) / M145) OX=100226 GN=SCO7404 PE=4 SV=1	3.54364e+07	1.69629e+07	7.3935e+06	3.31908e+07	2.2649e+07	4.70933e+07	2.35354e+06	4.50957e+07	3.97049e+07	2.67264e+07	1.26899e+08	3.54995e+07	6.54908e+07	1.64414e+08	1.22426e+07	1.05195e+08	5.17737e+07	9.43008e+06	8.47551e+08
tr|Q9X912|Q9X912_STRCO			10	9	0.477543	0.638724	18.2742	0.235072	LW298.1 96h	LW207.1 24h	20525	Putative small secreted protein OS=Streptomyces coelicolor (strain ATCC BAA-471 / A3(2) / M145) OX=100226 GN=SCO3546 PE=4 SV=1	845586	2.71881e+06	1.99555e+06	4.74222e+06	6.66074e+06	1.47731e+07	397519	1.54296e+07	3.40111e+06	4.22178e+06	391364	4.2322e+06	1.10673e+06	4.38235e+06	2.993e+07	3.75181e+06	4.96306e+06	9.28888e+07	1.96832e+08
tr|Q9RKS7|Q9RKS7_STRCO			10	9	0.809826	0.664749	16.6361	0.125643	LW298.1 24h	LW298.1 96h	31046	Uncharacterized protein OS=Streptomyces coelicolor (strain ATCC BAA-471 / A3(2) / M145) OX=100226 GN=SCO6267 PE=4 SV=1	3.27807e+06	6.61626e+06	315388	3.68301e+06	2.34286e+06	6.10994e+06	1.70636e+07	1.45077e+07	3.14642e+06	5.90367e+06	6.04219e+06	185720	2.58776e+06	1.59868e+08	144187	1.136e+06	8.55603e+06	81858.2	2.41569e+08
tr|Q9RK07|Q9RK07_STRCO			10	9	0.721748	0.64999	6.82985	0.150755	LW298.1 24h	LW207.1 24h	35321	Putative formyltransferase OS=Streptomyces coelicolor (strain ATCC BAA-471 / A3(2) / M145) OX=100226 GN=SCO0499 PE=4 SV=1	3.08968e+06	2.69699e+06	4.52815e+06	4.22862e+06	1.13323e+06	5.25536e+07	1.43525e+06	1.26314e+07	5.77316e+06	1.11651e+07	896091	1.12161e+06	485212	2.75417e+07	4.24218e+07	8.45185e+06	8.96471e+06	4.02356e+07	2.29354e+08
tr|Q9RDK4|Q9RDK4_STRCO			10	9	0.131235	0.638724	11.6037	0.497919	LW298.1 24h	LW298.1 96h	44014	Peptidase_M48 domain-containing protein OS=Streptomyces coelicolor (strain ATCC BAA-471 / A3(2) / M145) OX=100226 GN=SCO2582 PE=3 SV=1	6.49717e+06	8.72972e+06	3.51934e+06	7.57122e+06	6.05516e+06	4.41711e+06	5.19193e+07	5.12522e+06	3.88822e+06	1.21602e+07	2.44316e+07	2.67389e+07	8.21237e+07	5.9392e+07	7.83615e+06	6.64949e+06	6.09595e+06	125665	3.23276e+08
tr|Q9XAD4|Q9XAD4_STRCO			10	9	0.0428364	0.638724	43.2929	0.706234	LW298.1 24h	LW298.1 96h	27634	Putative ABC transporter ATP-binding subunit OS=Streptomyces coelicolor (strain ATCC BAA-471 / A3(2) / M145) OX=100226 GN=SCO1922 PE=3 SV=1	2.30574e+06	2.56453e+06	1.23382e+07	2.90496e+06	9.0118e+06	8.43517e+06	1.89613e+07	6.96313e+06	6.34105e+06	1.20534e+07	2.97945e+06	2.70428e+06	3.66969e+06	5.9531e+07	1.2202e+08	688168	3.1464e+06	443758	2.77062e+08
tr|Q9ADG6|Q9ADG6_STRCO			10	9	0.961757	0.694732	3.63095	0.0792817	LW296.1 96h	LW207.1 96h	48505	ATP-sulfurylase large subunit OS=Streptomyces coelicolor (strain ATCC BAA-471 / A3(2) / M145) OX=100226 GN=SCO6097 PE=4 SV=1	1.01872e+07	1.94478e+06	1.39935e+06	2.34531e+06	1.22577e+06	6.10372e+06	6.33913e+06	5.62663e+06	4.89679e+06	6.48552e+06	333920	2.83093e+07	378221	1.58585e+07	1.51571e+06	6.38178e+06	3.97388e+06	1.22274e+06	1.04528e+08
sp|O88015|G6PI1_STRCO			20	9	0.747248	0.652856	4.39046	0.143355	LW298.1 24h	LW207.1 96h	60387	Glucose-6-phosphate isomerase 1 OS=Streptomyces coelicolor (strain ATCC BAA-471 / A3(2) / M145) OX=100226 GN=pgi1 PE=3 SV=1	5.01051e+06	3.80456e+06	3.36029e+07	9.1459e+06	3.08407e+06	5.80776e+06	5.87308e+06	2.91868e+06	1.28056e+07	7.40019e+06	5.23898e+06	3.75062e+07	3.61128e+07	2.89352e+06	4.01875e+07	2.48625e+07	6.47845e+06	1.14849e+07	2.54218e+08
sp|Q9X813|COX1A_STRCO			9	9	0.374328	0.638724	8.72851	0.284323	LW298.1 24h	LW298.1 96h	64194	Probable cytochrome c oxidase subunit 1-alpha OS=Streptomyces coelicolor (strain ATCC BAA-471 / A3(2) / M145) OX=100226 GN=ctaD1 PE=3 SV=1	4.50963e+07	1.79108e+08	4.72361e+07	1.04364e+08	1.70002e+07	3.66568e+08	6.85171e+06	2.19372e+08	8.50514e+07	2.102e+08	9.34238e+07	1.77718e+07	1.02056e+08	8.56474e+08	5.21707e+07	3.88527e+06	1.10237e+08	1.67096e+06	2.51854e+09
tr|Q9RKR9|Q9RKR9_STRCO			10	9	0.495241	0.638724	8.23654	0.227729	LW207.1 96h	LW207.1 24h	139558	Putative multi-domain regulatory protein OS=Streptomyces coelicolor (strain ATCC BAA-471 / A3(2) / M145) OX=100226 GN=SCO2259 PE=3 SV=1	771202	1.27227e+06	309191	2.72749e+06	2.47498e+06	1.41753e+07	1.59064e+06	3.88239e+06	348314	4.80348e+06	6.13366e+06	199868	2.74982e+06	9.40862e+06	1.58225e+06	859592	6.03959e+06	172068	5.95007e+07
tr|Q9ADE8|Q9ADE8_STRCO			9	9	0.453106	0.638724	22.0666	0.245674	LW298.1 96h	LW207.1 24h	25982	Polyphosphate glucokinase OS=Streptomyces coelicolor (strain ATCC BAA-471 / A3(2) / M145) OX=100226 GN=SCO5059 PE=4 SV=1	2.07566e+06	5.21722e+06	1.10037e+07	1.04465e+07	4.9773e+06	1.77283e+07	5.07684e+06	2.46328e+07	5.48185e+06	1.58575e+07	573420	3.09383e+06	641358	1.37927e+07	3.90625e+06	7.56637e+06	7.13086e+06	3.89046e+08	5.28249e+08
sp|Q9X8U3|SSB2_STRCO			9	9	0.37985	0.638724	50.0804	0.281353	LW298.1 96h	LW296.1 24h	19952	Single-stranded DNA-binding protein 2 OS=Streptomyces coelicolor (strain ATCC BAA-471 / A3(2) / M145) OX=100226 GN=ssb2 PE=1 SV=1	1.22114e+08	9.00637e+06	8.86847e+06	1.20202e+07	5.42685e+07	3.66898e+07	3.46019e+06	3.58418e+07	2.49522e+07	2.06651e+07	2.32644e+07	6.35515e+07	7.98847e+07	4.52142e+07	2.24633e+07	6.33774e+07	2.85645e+07	3.12594e+09	3.78015e+09
tr|Q9L0U6|Q9L0U6_STRCO			9	9	0.741144	0.651568	3.17148	0.145113	LW207.1 24h	LW207.1 96h	46542	Putative proton transport protein OS=Streptomyces coelicolor (strain ATCC BAA-471 / A3(2) / M145) OX=100226 GN=SCO4498 PE=4 SV=1	4.02639e+06	2.21645e+07	2.96264e+07	8.73307e+06	1.14584e+06	7.72086e+06	867971	1.28484e+07	1.9998e+07	1.3088e+07	2.43855e+07	6.43308e+06	1.16236e+07	3.65392e+06	3.30664e+07	1.55424e+07	8.08902e+06	601800	2.23615e+08
tr|O69974|O69974_STRCO			9	9	0.225054	0.638724	24.4541	0.388203	LW298.1 24h	LW296.1 96h	43214	Putative secreted protein OS=Streptomyces coelicolor (strain ATCC BAA-471 / A3(2) / M145) OX=100226 GN=SCO5798 PE=4 SV=1	3.94956e+06	1.12169e+07	368616	7.48179e+06	7.35523e+06	8.04448e+06	7.29941e+06	1.26045e+07	6.71036e+06	631737	2.37529e+06	3.77214e+06	2.91581e+06	1.41726e+07	1.4869e+08	5.34923e+06	9.04296e+06	6.33507e+06	2.58316e+08
tr|Q9S2P0|Q9S2P0_STRCO			9	9	0.476317	0.638724	6.17332	0.235591	LW298.1 24h	LW298.1 96h	24986	Putative integral membrane protein OS=Streptomyces coelicolor (strain ATCC BAA-471 / A3(2) / M145) OX=100226 GN=SCO2196 PE=4 SV=1	1.19024e+07	1.56769e+07	8.14564e+06	1.23178e+07	2.70245e+06	1.40666e+07	5.66965e+06	2.95256e+07	1.36815e+07	1.7872e+07	1.06924e+07	5.97813e+06	1.70422e+07	7.91749e+07	4.07904e+06	4.55099e+06	1.07066e+07	989077	2.64774e+08
tr|Q9KXR9|Q9KXR9_STRCO			9	9	0.604379	0.640584	7.19826	0.187436	LW207.1 96h	LW296.1 96h	11548	Uncharacterized protein OS=Streptomyces coelicolor (strain ATCC BAA-471 / A3(2) / M145) OX=100226 GN=SCO1480 PE=1 SV=1	3.1524e+07	1.43502e+07	2.33495e+07	1.18868e+07	1.95888e+08	4.39865e+07	1.15241e+06	2.06214e+07	6.10187e+07	2.11341e+07	1.0233e+07	3.60815e+06	8.2972e+07	6.6045e+07	7.65956e+06	3.95312e+07	1.57904e+07	1.34465e+06	6.52096e+08
tr|O87595|O87595_STRCO			9	9	0.876343	0.676905	2.70854	0.10684	LW298.1 96h	LW207.1 96h	56400	Uncharacterized protein OS=Streptomyces coelicolor (strain ATCC BAA-471 / A3(2) / M145) OX=100226 GN=SCO1647 PE=3 SV=2	3.07582e+06	4.11601e+06	1.58906e+07	3.87867e+06	3.77775e+06	1.00845e+07	411987	1.63374e+07	1.08826e+07	4.09462e+06	1.18688e+07	7.26034e+06	247017	2.20322e+07	1.04932e+07	9.22726e+06	1.11053e+07	2.77194e+07	1.72503e+08
sp|Q9Z515|WHIA_STRCO			8	8	0.306026	0.638724	5.46706	0.325322	LW296.1 24h	LW207.1 96h	34945	Probable cell division protein WhiA OS=Streptomyces coelicolor (strain ATCC BAA-471 / A3(2) / M145) OX=100226 GN=whiA PE=1 SV=1	781356	3.35514e+06	3.55244e+06	2.9573e+06	538022	893186	1.40097e+07	8.13773e+06	1.84482e+06	6.00693e+06	6.35892e+06	3.90443e+06	2.8536e+06	4.33555e+06	78571.5	5.93536e+06	2.71597e+06	2.41458e+06	7.06736e+07
tr|Q9KZW4|Q9KZW4_STRCO			8	8	0.206366	0.638724	7.55696	0.405956	LW298.1 24h	LW296.1 96h	23247	Uncharacterized protein OS=Streptomyces coelicolor (strain ATCC BAA-471 / A3(2) / M145) OX=100226 GN=SCO4137 PE=3 SV=1	4.08986e+06	4.89118e+06	1.02591e+07	4.79315e+06	3.77461e+06	6.24768e+06	1.62905e+07	6.47564e+06	7.64083e+06	1.56827e+06	2.4257e+06	1.45623e+06	8.32795e+06	3.20859e+07	773153	1.9313e+06	4.26592e+06	168471	1.17465e+08
tr|Q9X8D4|Q9X8D4_STRCO			8	8	0.663796	0.642927	2.99242	0.168229	LW207.1 24h	LW298.1 24h	47690	Putative ATP-binding protein OS=Streptomyces coelicolor (strain ATCC BAA-471 / A3(2) / M145) OX=100226 GN=SCO3261 PE=4 SV=1	8.90536e+06	8.46775e+06	6.53444e+06	7.677e+06	3.37107e+06	1.0204e+07	997536	6.20128e+06	9.82257e+06	6.11962e+06	6.69884e+06	3.08776e+06	5.70656e+06	1.48449e+06	798320	1.30656e+07	6.31224e+06	143811	1.05598e+08
tr|Q9S2M1|Q9S2M1_STRCO			8	8	0.284854	0.638724	8.42515	0.339965	LW296.1 96h	LW207.1 24h	28660	Putative esterase/lipase OS=Streptomyces coelicolor (strain ATCC BAA-471 / A3(2) / M145) OX=100226 GN=SCO2123 PE=4 SV=1	1.79798e+06	1.98716e+06	98840.7	6.95713e+06	1.25079e+07	4.88043e+06	100156	7.66371e+06	3.04374e+06	1.23011e+07	1.11273e+06	1.93093e+07	1.73601e+07	8.87253e+06	1.80785e+06	5.7651e+06	5.125e+06	2.47501e+06	1.13166e+08
tr|Q9KYF2|Q9KYF2_STRCO			8	8	0.399976	0.638724	5.89564	0.27089	LW207.1 24h	LW296.1 24h	29906	Putative tetR-family transcriptional regulator OS=Streptomyces coelicolor (strain ATCC BAA-471 / A3(2) / M145) OX=100226 GN=SCO4118 PE=4 SV=1	1.02232e+07	5.90671e+06	3.49614e+07	3.10286e+06	2.03216e+07	5.52537e+06	1.87036e+06	3.7379e+06	3.0577e+06	7.29542e+06	2.88635e+07	8.55575e+06	3.38124e+07	564006	2.83824e+06	8.94461e+06	2.7603e+06	648565	1.8299e+08
tr|Q9F2R9|Q9F2R9_STRCO			8	8	0.426463	0.638724	15.5544	0.257917	LW298.1 24h	LW207.1 96h	26041	Putative phosphoglycerate mutase OS=Streptomyces coelicolor (strain ATCC BAA-471 / A3(2) / M145) OX=100226 GN=SCO4470 PE=4 SV=1	1.39772e+06	4.42295e+06	0	1.85414e+06	1.7981e+06	206522	53498.6	6.38353e+06	3.14104e+06	8.35246e+06	3.20967e+07	1.17706e+07	6.22487e+06	708564	5.30872e+07	7.04822e+06	2.94375e+06	183946	1.41674e+08
tr|Q93RT1|Q93RT1_STRCO			8	8	0.0404246	0.638724	14.9341	0.71577	LW298.1 24h	LW296.1 96h	48494	Putative cytochrome P450 OS=Streptomyces coelicolor (strain ATCC BAA-471 / A3(2) / M145) OX=100226 GN=SCO6310 PE=3 SV=1	1.96856e+06	5.01424e+06	1.00294e+07	3.49548e+06	1.55549e+06	4.67082e+06	1.4204e+07	5.70025e+06	5.55423e+06	1.45532e+06	1.29461e+06	1.33853e+06	3.16448e+06	1.56367e+07	4.22564e+07	2.26119e+06	3.82022e+06	470626	1.2389e+08
tr|Q9L1C9|Q9L1C9_STRCO			8	8	0.491709	0.638724	8.25026	0.229173	LW298.1 24h	LW298.1 96h	42764	Uroporphyrinogen III methylase OS=Streptomyces coelicolor (strain ATCC BAA-471 / A3(2) / M145) OX=100226 GN=SCO1553 PE=3 SV=1	732918	1.52674e+06	669647	1.21842e+06	1.37334e+06	3.09996e+06	40278.8	2.28335e+06	1.71917e+06	4.71026e+06	377798	552347	1.43764e+06	2.37533e+06	1.69014e+07	1.39772e+06	903356	209677	4.15293e+07
tr|Q93JC7|Q93JC7_STRCO			8	8	0.270166	0.638724	39.6111	0.350792	LW298.1 96h	LW207.1 24h	50056	Phenylacetate-coenzyme A ligase OS=Streptomyces coelicolor (strain ATCC BAA-471 / A3(2) / M145) OX=100226 GN=SCO7469 PE=3 SV=1	486486	365428	1838.01	1.82366e+06	597632	2.15068e+06	2.56015e+06	2.82034e+06	585612	3.72302e+06	160289	253035	176883	6.10367e+06	4.75938e+06	555235	1.3873e+06	3.18755e+07	6.03861e+07
tr|Q8CK33|Q8CK33_STRCO			8	8	0.295993	0.638724	94.1674	0.332128	LW298.1 24h	LW296.1 24h	58289	Putative secreted alkaline phosphatase OS=Streptomyces coelicolor (strain ATCC BAA-471 / A3(2) / M145) OX=100226 GN=SCO1290 PE=4 SV=1	317258	3.6469e+06	70052.2	1.73007e+06	751655	3.91457e+06	92042.6	1.13956e+06	177539	1.52591e+06	2.74036e+06	3.85394e+06	346629	2.40757e+06	1.29941e+08	2.36716e+06	1.09256e+06	4.45358e+06	1.60568e+08
tr|Q9F2P9|Q9F2P9_STRCO			8	8	0.499217	0.638724	7.39999	0.226116	LW296.1 96h	LW296.1 24h	34943	Uncharacterized protein OS=Streptomyces coelicolor (strain ATCC BAA-471 / A3(2) / M145) OX=100226 GN=SCO3100 PE=3 SV=1	2.18048e+07	4.71536e+06	2.04056e+07	9.62295e+06	1.81404e+07	1.4192e+06	1.66709e+06	6.30857e+06	1.16193e+07	1.13124e+07	1.42517e+07	1.19438e+08	1.95289e+07	472751	2.44595e+06	4.22617e+07	1.07036e+07	1.18766e+06	3.17306e+08
tr|Q9L1R8|Q9L1R8_STRCO			8	8	0.37072	0.638724	5.54589	0.286289	LW296.1 96h	LW207.1 96h	81091	Putative oxidoreductase OS=Streptomyces coelicolor (strain ATCC BAA-471 / A3(2) / M145) OX=100226 GN=SCO2940 PE=4 SV=1	5.66536e+06	4.82275e+06	9.73359e+06	3.31931e+06	2.52825e+06	1.24617e+06	977072	3.63821e+06	5.73075e+06	1.30691e+07	1.21527e+06	2.50566e+07	7.01439e+06	5.67647e+06	1.49053e+07	9.81101e+06	4.13453e+06	2.17246e+06	1.20717e+08
tr|Q9L0H8|Q9L0H8_STRCO			8	8	0.117398	0.638724	9.29675	0.520174	LW298.1 24h	LW298.1 96h	58088	Non-specific serine/threonine protein kinase OS=Streptomyces coelicolor (strain ATCC BAA-471 / A3(2) / M145) OX=100226 GN=SCO4779 PE=4 SV=1	2.36265e+06	4.47284e+06	660400	2.90127e+06	486704	3.61671e+06	3.48489e+06	4.24086e+06	1.80028e+06	2.80178e+06	8.73937e+06	4.97103e+06	2.43106e+06	1.85267e+07	1.87361e+07	1.37478e+06	2.4379e+06	456976	8.45024e+07
tr|Q93RW6|Q93RW6_STRCO			8	8	0.0720957	0.638724	31.726	0.614306	LW207.1 96h	LW207.1 24h	33608	Putative secreted protein OS=Streptomyces coelicolor (strain ATCC BAA-471 / A3(2) / M145) OX=100226 GN=SCO1860 PE=4 SV=1	603588	2.00155e+06	269209	6.18236e+06	6.48708e+06	7.85221e+07	277157	5.8407e+06	2.93658e+06	8.44538e+06	1.25298e+06	713609	7.97062e+06	5.8921e+06	2.98031e+07	2.14446e+06	1.78287e+06	1.11599e+07	1.72285e+08
tr|Q9X7Z0|Q9X7Z0_STRCO			8	8	0.223787	0.638724	39.9883	0.38936	LW298.1 24h	LW298.1 96h	64561	Putative long chain fatty acid CoA ligase OS=Streptomyces coelicolor (strain ATCC BAA-471 / A3(2) / M145) OX=100226 GN=SCO2131 PE=4 SV=1	244496	1.4606e+06	528031	947836	449703	699993	881369	3.14612e+06	783673	3.09434e+06	1.20995e+06	55335.9	753783	4.39991e+07	181418	14256.7	1.10943e+06	0	5.95594e+07
tr|Q9RL03|Q9RL03_STRCO			8	8	0.395061	0.638724	343.387	0.273395	LW298.1 24h	LW296.1 96h	47516	Putative decarboxylase OS=Streptomyces coelicolor (strain ATCC BAA-471 / A3(2) / M145) OX=100226 GN=SCO0315 PE=3 SV=1	120.908	2.58052e+06	277324	2.23141e+06	4.80051e+06	199624	188311	443842	209393	20474.7	70544.6	133522	285278	458717	7.63606e+07	371830	431820	3.5477e+06	9.26116e+07
tr|Q9WX27|Q9WX27_STRCO			8	8	0.362534	0.638724	4.13129	0.290822	LW296.1 96h	LW207.1 24h	43020	Putative aminotransferase OS=Streptomyces coelicolor (strain ATCC BAA-471 / A3(2) / M145) OX=100226 GN=SCO3306 PE=4 SV=1	3.37569e+06	2.87544e+06	655948	4.80196e+06	1.38713e+06	3.34229e+06	390306	5.17373e+06	3.02299e+06	8.6937e+06	1.2087e+07	7.75439e+06	1.55065e+06	3.5647e+06	2.035e+06	6.64084e+06	7.97808e+06	559191	7.58891e+07
tr|Q9KZ58|Q9KZ58_STRCO			8	8	0.231091	0.638724	12.0963	0.382781	LW296.1 96h	LW207.1 24h	48275	Cyclopropane-fatty-acyl-phospholipid synthase OS=Streptomyces coelicolor (strain ATCC BAA-471 / A3(2) / M145) OX=100226 GN=SCO3091 PE=3 SV=1	233553	3.52732e+06	205848	5.72519e+06	569607	4.72156e+06	198388	3.11892e+06	1.87593e+06	8.52464e+06	2.64377e+06	3.68142e+07	7.30127e+06	2.42345e+06	985437	6.21126e+06	4.7197e+06	759369	9.05595e+07
tr|Q9KZ69|Q9KZ69_STRCO			8	8	0.696454	0.649253	3.11896	0.158255	LW296.1 96h	LW207.1 96h	42939	Putative thiolase OS=Streptomyces coelicolor (strain ATCC BAA-471 / A3(2) / M145) OX=100226 GN=SCO3079 PE=3 SV=1	7.8837e+06	1.81827e+07	4.96078e+06	1.32908e+07	6.82008e+06	3.33542e+06	4.82138e+06	9.06752e+06	2.341e+07	1.45062e+07	2.16479e+07	3.6974e+07	2.38561e+07	2.74682e+07	4.8834e+06	3.65655e+07	2.13903e+07	1.76892e+06	2.80833e+08
tr|Q9RDD0|Q9RDD0_STRCO			8	8	0.334652	0.638724	20.725	0.307095	LW298.1 24h	LW298.1 96h	70328	Putative long-chain fatty-acid CoA ligase OS=Streptomyces coelicolor (strain ATCC BAA-471 / A3(2) / M145) OX=100226 GN=SCO2561 PE=4 SV=1	458946	1.39112e+06	399967	1.7112e+06	1.80415e+06	1.10666e+06	198227	2.47078e+06	2.21151e+06	1.80095e+06	7.35214e+06	114522	8.56051e+06	2.72205e+07	775596	747871	1.00621e+06	9802.34	5.93406e+07
tr|Q9X935|Q9X935_STRCO			8	8	0.341738	0.638724	4.60278	0.302831	LW296.1 96h	LW207.1 96h	33649	Putative secreted protein OS=Streptomyces coelicolor (strain ATCC BAA-471 / A3(2) / M145) OX=100226 GN=SCO3582 PE=4 SV=1	5.73597e+06	1.05622e+07	8.01175e+06	8.55494e+06	8.84431e+06	3.47527e+06	9.32864e+06	7.51631e+06	7.55104e+06	1.6164e+07	2.9932e+07	4.99847e+07	3.43274e+07	902677	484261	2.40947e+07	8.65541e+06	780284	2.34906e+08
sp|O50533|CPFC_STRCO			8	8	0.0190771	0.562741	45.1278	0.824339	LW298.1 24h	LW296.1 96h	40995	Coproporphyrin III ferrochelatase OS=Streptomyces coelicolor (strain ATCC BAA-471 / A3(2) / M145) OX=100226 GN=cpfC PE=3 SV=1	4.45637e+06	1.56902e+06	2.58138e+06	2.37797e+06	6.65342e+06	9.75325e+06	1.76214e+06	4.01943e+06	4.71727e+06	1.1766e+06	1.1329e+06	243900	3.23442e+06	2.70412e+07	8.49533e+07	472652	3.96676e+06	1.06175e+06	1.61174e+08
tr|Q9F3K7|Q9F3K7_STRCO			8	8	0.459572	0.638724	17.5655	0.242813	LW298.1 24h	LW296.1 96h	27876	ATP-binding protein OS=Streptomyces coelicolor (strain ATCC BAA-471 / A3(2) / M145) OX=100226 GN=SCO5258 PE=4 SV=1	766685	1.43121e+06	635017	1.57457e+06	1.98723e+06	2.52927e+06	438291	3.80209e+06	983454	1.7961e+06	280140	71639.5	1.28857e+06	7.19686e+06	2.92432e+07	4082.8	2.03828e+06	6.41433e+06	6.2481e+07
tr|Q9ADA1|Q9ADA1_STRCO			8	8	0.0492187	0.638724	19.6801	0.682772	LW298.1 24h	LW207.1 24h	24652	Putative phosphatase OS=Streptomyces coelicolor (strain ATCC BAA-471 / A3(2) / M145) OX=100226 GN=SCO1666 PE=4 SV=1	589793	1.66356e+06	193311	2.32619e+06	7.30535e+06	4.05322e+06	1.43518e+06	1.76633e+06	321338	3.91633e+06	3.27541e+06	5.27749e+06	6.38708e+06	3.56202e+07	6.14331e+06	1.63859e+06	825271	5680.99	8.27436e+07
tr|Q9X8L5|Q9X8L5_STRCO			8	8	0.968294	0.696585	5.22306	0.0766	LW298.1 24h	LW298.1 96h	50150	DNA repair protein RadA OS=Streptomyces coelicolor (strain ATCC BAA-471 / A3(2) / M145) OX=100226 GN=radA PE=3 SV=1	333570	746166	2.43817e+06	1.22548e+06	956639	1.25999e+06	462767	2.56598e+06	1.18079e+06	3.68915e+06	7.66782e+06	39044	334625	1.16064e+07	346023	119322	1.92109e+06	312045	3.7205e+07
sp|O86504|LEU3_STRCO			8	8	0.776121	0.656624	8.43401	0.135125	LW296.1 96h	LW207.1 24h	36666	3-isopropylmalate dehydrogenase OS=Streptomyces coelicolor (strain ATCC BAA-471 / A3(2) / M145) OX=100226 GN=leuB PE=3 SV=1	3.42225e+06	451362	287153	829532	3.28719e+06	9.60297e+06	3.8577e+06	2.30318e+06	4.75175e+06	6.47643e+06	64735.2	2.85507e+07	6.66882e+06	3.29793e+06	1.94779e+06	1.24328e+07	1.47537e+06	5.5237e+06	9.52314e+07
tr|Q9X934|Q9X934_STRCO			8	8	0.62865	0.640584	19.3726	0.179404	LW298.1 24h	LW207.1 24h	16478	Uncharacterized protein OS=Streptomyces coelicolor (strain ATCC BAA-471 / A3(2) / M145) OX=100226 GN=SCO3581 PE=4 SV=1	1.41424e+06	1.14967e+06	1.05203e+06	1.90865e+06	3.14612e+06	1.22365e+06	7.74466e+06	1.38636e+06	602716	2.88732e+06	814408	4.77821e+07	1.05378e+07	528019	5.89841e+07	2.45907e+06	1.48061e+06	972660	1.46074e+08
tr|Q7AKJ0|Q7AKJ0_STRCO			8	8	0.53492	0.638724	19.9112	0.212172	LW298.1 96h	LW296.1 96h	29781	Methionine aminopeptidase OS=Streptomyces coelicolor (strain ATCC BAA-471 / A3(2) / M145) OX=100226 GN=map PE=3 SV=1	1.14339e+06	743003	2.17285e+06	528228	2.05393e+06	230682	3.11341e+06	647838	1.22225e+06	447813	754308	1.40476e+06	350475	698284	2.51212e+06	2.45908e+06	494913	4.89519e+07	6.99293e+07
tr|Q9KXT0|Q9KXT0_STRCO			8	8	0.07585	0.638724	62.0943	0.604812	LW298.1 24h	LW207.1 24h	39030	Uncharacterized protein OS=Streptomyces coelicolor (strain ATCC BAA-471 / A3(2) / M145) OX=100226 GN=SCO4311 PE=4 SV=1	718690	1.3451e+06	36233.9	2.54964e+06	2.79961e+06	4.93286e+06	1.6706e+06	4.93629e+06	1.14593e+06	1.06045e+07	5.0772e+06	1.0152e+06	1.63047e+06	4.61865e+07	8.25823e+07	633585	3.90448e+06	101062	1.7187e+08
tr|Q93JF2|Q93JF2_STRCO			8	8	0.421254	0.638724	9.51368	0.260402	LW298.1 96h	LW296.1 24h	46734	Arginine deiminase OS=Streptomyces coelicolor (strain ATCC BAA-471 / A3(2) / M145) OX=100226 GN=arcA PE=3 SV=1	2.69422e+06	1.98284e+06	686330	3.03517e+06	468741	319060	299582	404268	1.78601e+06	1.91598e+06	684423	4.24552e+06	1.49708e+07	114707	5.85933e+06	1.60936e+07	2.78909e+06	4.80505e+06	6.31546e+07
tr|Q9KXN6|Q9KXN6_STRCO			8	8	0.858317	0.676006	6.4548	0.112	LW296.1 96h	LW298.1 96h	90371	Uncharacterized protein OS=Streptomyces coelicolor (strain ATCC BAA-471 / A3(2) / M145) OX=100226 GN=SCO4321 PE=4 SV=1	223523	281963	1.16686e+06	477505	554811	35213.2	686337	274899	280501	607288	52762.3	4.56894e+06	1.80611e+06	9567.09	75817.6	433631	267671	108791	1.19122e+07
tr|Q9S2V8|Q9S2V8_STRCO			8	8	0.198722	0.638724	4.68437	0.41368	LW296.1 96h	LW298.1 24h	28075	Putative methyltransferase OS=Streptomyces coelicolor (strain ATCC BAA-471 / A3(2) / M145) OX=100226 GN=SCO2098 PE=4 SV=1	2.64151e+06	1.44413e+06	1.71217e+06	2.20454e+06	928976	307460	6.73958e+06	378021	2.75959e+06	3.44053e+06	2.31901e+06	6.34977e+06	2.30395e+06	89977.9	191120	2.33863e+06	580021	351744	3.70807e+07
tr|Q9KXU4|Q9KXU4_STRCO			8	8	0.0558289	0.638724	11.956	0.660782	LW207.1 24h	LW298.1 24h	40318	Putative oxidoreduxtase OS=Streptomyces coelicolor (strain ATCC BAA-471 / A3(2) / M145) OX=100226 GN=SCO4297 PE=4 SV=1	4.28612e+06	4.0101e+06	1.92753e+07	2.66881e+06	1.07616e+06	329631	4.51683e+06	1.77202e+06	1.01532e+07	3.35977e+06	2.67279e+06	7.51818e+06	1.58921e+06	311450	405419	7.06907e+06	2.47582e+06	504066	7.39939e+07
tr|Q8CJP8|Q8CJP8_STRCO			8	8	0.0839907	0.638724	17.7087	0.585505	LW298.1 24h	LW296.1 96h	138054	Putative secreted ATP/GTP binding protein OS=Streptomyces coelicolor (strain ATCC BAA-471 / A3(2) / M145) OX=100226 GN=SCO6004 PE=4 SV=1	1.5215e+06	999153	660783	754880	4.08759e+06	1.19845e+06	1.64927e+06	1.67537e+06	195996	159423	196643	62638.6	3.01654e+06	4.26638e+06	131775	14241.8	862388	51338.6	2.15044e+07
tr|O86585|O86585_STRCO			8	8	0.13559	0.638724	187.178	0.491359	LW298.1 24h	LW298.1 96h	234103	Uncharacterized protein OS=Streptomyces coelicolor (strain ATCC BAA-471 / A3(2) / M145) OX=100226 GN=SCO6220 PE=4 SV=1	41243.4	86839.4	63676.9	261504	52670	2.6087e+06	767492	144917	17486	1.48094e+06	248438	961275	233978	4.25996e+06	1.97674e+07	65721.1	63895.3	0	3.11261e+07
tr|Q9ZC01|Q9ZC01_STRCO			8	8	0.635305	0.640584	37.2107	0.177249	LW298.1 24h	LW207.1 24h	60076	ABC transporter ATP-binding protein OS=Streptomyces coelicolor (strain ATCC BAA-471 / A3(2) / M145) OX=100226 GN=SCO6512 PE=4 SV=1	293592	538151	60279.9	491923	92326.4	1.14486e+06	23301.7	1.16817e+06	223103	3.18264e+06	863524	402430	29973	8.95317e+06	2.42097e+07	284044	719938	510689	4.31918e+07
tr|Q8CJN7|Q8CJN7_STRCO			8	8	0.438776	0.638724	40.6689	0.252165	LW298.1 24h	LW207.1 24h	134332	Putative serine/threonine protein kinase OS=Streptomyces coelicolor (strain ATCC BAA-471 / A3(2) / M145) OX=100226 GN=SCO6219 PE=4 SV=1	113282	420457	145050	237921	10463.5	1.38029e+06	53325.1	670517	28968.1	2.96044e+06	183023	102089	100524	6.2852e+06	2.12199e+07	27721.3	47796.4	1.06662e+06	3.50536e+07
tr|Q9KZ39|Q9KZ39_STRCO			8	8	0.476434	0.638724	11.8581	0.235541	LW296.1 96h	LW207.1 24h	99768	Putative transcriptional regulator OS=Streptomyces coelicolor (strain ATCC BAA-471 / A3(2) / M145) OX=100226 GN=SCO7093 PE=4 SV=1	119432	324969	3589.44	565932	3010.68	43705.4	4329.34	504109	245050	698311	497781	4.11624e+06	257292	1.30003e+06	143408	303399	159209	0	9.2898e+06
sp|Q9L0Y6|FMT_STRCO			8	8	0.0994165	0.638724	21.3948	0.55294	LW298.1 24h	LW207.1 24h	32790	Methionyl-tRNA formyltransferase OS=Streptomyces coelicolor (strain ATCC BAA-471 / A3(2) / M145) OX=100226 GN=fmt PE=3 SV=1	319935	219179	289449	588822	1.91782e+06	3.12947e+06	1.42488e+06	1.09048e+06	2.42127e+06	3.0864e+06	410832	1.07244e+06	1.01336e+06	3.60939e+06	1.31042e+07	3.44851e+06	1.35605e+06	252603	3.87551e+07
sp|P16245|HISX_STRCO			8	8	0.793251	0.662746	41.6602	0.130295	LW298.1 24h	LW298.1 96h	46749	Histidinol dehydrogenase OS=Streptomyces coelicolor (strain ATCC BAA-471 / A3(2) / M145) OX=100226 GN=hisD PE=3 SV=3	608255	122968	424672	154501	757608	1.2314e+06	1.76005e+06	98912.5	271071	180757	100916	1.93974e+06	63908.6	1.24735e+06	2.53702e+07	235478	312227	92749.8	3.49728e+07
tr|Q9KYW3|Q9KYW3_STRCO			8	8	0.509224	0.638724	7.01625	0.222111	LW298.1 24h	LW298.1 96h	35251	Putative regulatory protein OS=Streptomyces coelicolor (strain ATCC BAA-471 / A3(2) / M145) OX=100226 GN=SCO3018 PE=4 SV=1	1.15871e+06	602267	281875	597229	325400	901751	44800	1.32101e+06	874819	1.89112e+06	322149	2.17455e+06	306739	4.40854e+06	85295.4	337852	342296	4060.09	1.59805e+07
tr|Q9ZBF9|Q9ZBF9_STRCO			8	8	0.48077	0.638724	6.41941	0.233713	LW296.1 96h	LW298.1 24h	34862	Putative ABC transporter ATP-binding protein OS=Streptomyces coelicolor (strain ATCC BAA-471 / A3(2) / M145) OX=100226 GN=SCO6454 PE=4 SV=1	1.18397e+07	348932	59168.5	5.9953e+06	2.14975e+06	753867	1.62454e+06	2.13706e+06	7.76443e+06	1.17527e+07	2.56454e+06	2.64314e+07	4.8355e+06	629667	882563	2.06351e+07	8.35927e+06	378345	1.09142e+08
tr|Q9L253|Q9L253_STRCO			8	8	0.0313492	0.638724	14.7838	0.755741	LW298.1 24h	LW296.1 24h	47186	Uncharacterized protein OS=Streptomyces coelicolor (strain ATCC BAA-471 / A3(2) / M145) OX=100226 GN=SCO2668 PE=4 SV=1	238050	1.24699e+06	60907.5	1.28283e+06	1.44868e+06	1.51808e+06	27053.3	1.0459e+06	462793	4.55773e+06	838427	3.82113e+06	2.90539e+06	1.60915e+07	3.70732e+06	1.22168e+06	1.58795e+06	3.38232e+06	4.54447e+07
tr|Q9S2E4|Q9S2E4_STRCO			8	8	0.267494	0.638724	6.28155	0.352825	LW296.1 96h	LW298.1 96h	27814	Diacetyl reductase [(S)-acetoin forming] OS=Streptomyces coelicolor (strain ATCC BAA-471 / A3(2) / M145) OX=100226 GN=SCO0256 PE=3 SV=1	1.00301e+06	675450	1.18753e+06	471676	3.79611e+06	117329	8.50117e+06	416311	1.3627e+06	4.80958e+06	6.5618e+06	2.50983e+06	2.75155e+06	123549	210795	1.0077e+06	343128	859005	3.67082e+07
tr|Q9KZU9|Q9KZU9_STRCO			8	8	0.605349	0.640584	57.1631	0.18711	LW298.1 24h	LW207.1 24h	64624	Putative secreted 5'-nucleotidase OS=Streptomyces coelicolor (strain ATCC BAA-471 / A3(2) / M145) OX=100226 GN=SCO4152 PE=3 SV=1	217140	70535.5	242118	124579	18052.6	1.00581e+06	7.56765e+06	295127	148695	93773	406240	94608.2	184860	260818	2.9839e+07	36797.3	704648	335553	4.1646e+07
tr|Q9RDN3|Q9RDN3_STRCO			8	8	0.994349	0.702325	14.3167	0.0617677	LW298.1 24h	LW296.1 96h	39657	Putative sugar-binding receptor OS=Streptomyces coelicolor (strain ATCC BAA-471 / A3(2) / M145) OX=100226 GN=SCO2404 PE=4 SV=1	699714	849641	141797	674773	253929	694350	5.87786e+06	572677	291001	366920	541820	441318	6.15829e+06	4237.21	1.31658e+07	608098	973388	504870	3.28205e+07
tr|Q9KYM1|Q9KYM1_STRCO			8	8	0.054183	0.638724	11.7575	0.666062	LW296.1 96h	LW296.1 24h	27773	Uncharacterized protein OS=Streptomyces coelicolor (strain ATCC BAA-471 / A3(2) / M145) OX=100226 GN=SCO7366 PE=4 SV=1	3.57648e+06	3.69346e+06	6.41526e+06	1.03074e+07	5.06696e+06	2.03155e+06	3.07596e+06	4.48347e+06	3.69691e+06	2.26459e+07	5.24034e+07	5.72974e+07	3.96752e+07	2.53809e+06	1.21598e+07	3.42293e+07	9.1653e+06	2.38862e+06	2.74851e+08
tr|Q9S2J9|Q9S2J9_STRCO			8	8	0.530422	0.638724	10.3619	0.213878	LW298.1 24h	LW207.1 96h	83357	Putative formate dehydrogenase OS=Streptomyces coelicolor (strain ATCC BAA-471 / A3(2) / M145) OX=100226 GN=SCO2004 PE=3 SV=1	1.27608e+06	1.41974e+06	1.34762e+06	637972	329983	608165	1.53245e+06	1.71234e+06	782705	1.7207e+06	249669	135860	2.03652e+06	1.42201e+07	74976.3	1.32301e+06	862362	0	3.02702e+07
sp|Q9Z618|DPO3A_STRCO;tr|Q9ACS8|Q9ACS8_STRCO			8	8	0.905851	0.678985	7.17931	0.0981295	LW298.1 24h	LW298.1 96h	131283	DNA polymerase III subunit alpha OS=Streptomyces coelicolor (strain ATCC BAA-471 / A3(2) / M145) OX=100226 GN=dnaE PE=3 SV=1	708394	1.19777e+06	107082	750761	13759.7	587545	12477.1	1.28467e+06	331140	1.1252e+06	283342	111478	71568.7	7.61242e+06	999275	679327	499904	30254	1.64064e+07
sp|Q9L1A3|ARGB_STRCO			8	8	0.146319	0.638724	10.2037	0.476001	LW298.1 24h	LW296.1 24h	32501	Acetylglutamate kinase OS=Streptomyces coelicolor (strain ATCC BAA-471 / A3(2) / M145) OX=100226 GN=argB PE=3 SV=1	1.41438e+06	1.71074e+06	63250.3	1.87318e+06	1.00905e+06	324431	305407	1.87575e+06	378959	2.22955e+06	2.99359e+06	1.65157e+07	4.07157e+06	1.18511e+06	2.08659e+07	2.61039e+06	1.04154e+06	2.38951e+06	6.28579e+07
tr|Q9RD22|Q9RD22_STRCO			8	8	0.216003	0.638724	13.3292	0.396611	LW207.1 24h	LW298.1 24h	19495	Putative secreted protein OS=Streptomyces coelicolor (strain ATCC BAA-471 / A3(2) / M145) OX=100226 GN=SCO0888 PE=4 SV=1	5.80467e+06	4.86928e+06	5.31218e+07	4.18847e+06	1.26222e+06	120124	742996	3.80688e+06	6.82219e+06	1.67521e+06	6.48146e+06	2.83148e+06	4.70053e+06	50134	35493.1	8.6473e+06	4.00741e+06	103416	1.09271e+08
tr|Q9L178|Q9L178_STRCO			8	8	0.396911	0.638724	5.61052	0.272448	LW298.1 96h	LW298.1 24h	34131	Possible binding-protein-dependent transport lipoprotein OS=Streptomyces coelicolor (strain ATCC BAA-471 / A3(2) / M145) OX=100226 GN=SCO7399 PE=4 SV=1	6.25336e+06	1.36201e+06	1.10144e+07	9.92096e+06	1.97675e+06	3.95533e+06	4.24459e+06	3.59897e+06	9.16504e+06	3.19037e+06	905830	6.51291e+06	3.4681e+06	1.48379e+06	751603	2.18832e+07	7.58967e+06	2.5267e+06	9.98036e+07
sp|P12690|SAPA_STRCO			8	8	0.0126674	0.534685	106.723	0.87089	LW298.1 24h	LW298.1 96h	15860	Spore-associated protein A OS=Streptomyces coelicolor (strain ATCC BAA-471 / A3(2) / M145) OX=100226 GN=sapA PE=1 SV=2	3.38365e+06	3.54083e+06	3.92586e+06	1.43437e+07	6.40314e+07	4.1672e+07	1.54543e+06	3.32799e+06	1.06413e+06	2.80242e+06	9.84111e+06	78091.6	1.3509e+08	1.86208e+08	1.2125e+07	181825	2.93687e+06	5503.16	4.86104e+08
tr|Q8CJZ0|Q8CJZ0_STRCO			8	8	0.121315	0.638724	81.5773	0.51364	LW298.1 24h	LW207.1 24h	34700	Putative membrane protein OS=Streptomyces coelicolor (strain ATCC BAA-471 / A3(2) / M145) OX=100226 GN=SCO2616 PE=4 SV=1	32718.8	126898	341192	251526	162900	3.0541e+06	3.47268e+07	830224	846169	152158	732917	173874	248805	9.65085e+06	3.09549e+07	153266	614931	578703	8.3633e+07
tr|Q9L0I2|Q9L0I2_STRCO			8	8	0.297579	0.638724	30.9752	0.331036	LW298.1 24h	LW207.1 24h	74082	Non-specific serine/threonine protein kinase OS=Streptomyces coelicolor (strain ATCC BAA-471 / A3(2) / M145) OX=100226 GN=SCO4775 PE=4 SV=1	3.33065e+06	2.83586e+06	144185	2.10746e+06	3.55278e+06	1.67349e+06	55591.4	2.53958e+06	4.84659e+06	1.06525e+07	5.57627e+06	1.60586e+07	495537	1.02449e+07	1.84735e+08	1.03146e+07	7.0267e+06	2.96623e+07	2.95852e+08
tr|Q9ZBK3|Q9ZBK3_STRCO			9	8	0.773572	0.656624	1.86216	0.135847	LW298.1 96h	LW298.1 24h	37394	Putative citratelyase OS=Streptomyces coelicolor (strain ATCC BAA-471 / A3(2) / M145) OX=100226 GN=SCO6471 PE=4 SV=1	1.27483e+07	3.42229e+06	1.02318e+06	4.72932e+06	2.74548e+06	6.19432e+06	4.51461e+06	2.85307e+06	5.39737e+06	5.56554e+06	5.128e+06	6.22424e+06	1.10105e+07	317911	414230	1.61402e+07	5.59117e+06	135318	9.4155e+07
tr|Q9RCU8|Q9RCU8_STRCO			8	8	0.363809	0.638724	20.7187	0.290109	LW298.1 24h	LW207.1 24h	50982	Putative integral membrane protein OS=Streptomyces coelicolor (strain ATCC BAA-471 / A3(2) / M145) OX=100226 GN=SCO0863 PE=4 SV=1	920101	1.13084e+06	823658	7.73207e+06	572105	3.93515e+07	1.85439e+06	6.22536e+06	1.65723e+06	2.94371e+06	2.34672e+06	2.57699e+06	667481	3.59292e+07	2.29611e+07	134137	7.53934e+06	245234	1.35611e+08
tr|Q9L0T5|Q9L0T5_STRCO			8	8	0.134002	0.638724	15.7881	0.493728	LW207.1 96h	LW207.1 24h	14088	Uncharacterized protein OS=Streptomyces coelicolor (strain ATCC BAA-471 / A3(2) / M145) OX=100226 GN=SCO4509 PE=4 SV=1	3.94548e+06	1.26643e+07	1.89599e+07	4.61991e+07	1.62208e+08	3.53171e+08	607815	2.27401e+07	3.28672e+07	3.8093e+07	5.00796e+07	1.26735e+07	1.48355e+08	2.19742e+08	1.53331e+07	3.77709e+07	3.67829e+07	2.65209e+06	1.21484e+09
tr|Q9RI33|Q9RI33_STRCO			8	8	0.37789	0.638724	9.12613	0.282402	LW296.1 24h	LW207.1 24h	37240	Nitroreductase domain-containing protein OS=Streptomyces coelicolor (strain ATCC BAA-471 / A3(2) / M145) OX=100226 GN=SCO0215 PE=4 SV=1	2.42326e+06	879274	467585	4.29993e+06	601078	4.21389e+06	2.71312e+07	3.91067e+06	3.36469e+06	8.51537e+06	2.20926e+06	1.07139e+07	1.08114e+06	1.18822e+07	464196	8.74599e+06	3.01958e+06	779903	9.4703e+07
sp|P0A477|RL19_STRCO			8	8	0.963564	0.695243	2.84067	0.0785586	LW296.1 24h	LW298.1 96h	13134	50S ribosomal protein L19 OS=Streptomyces coelicolor (strain ATCC BAA-471 / A3(2) / M145) OX=100226 GN=rplS PE=3 SV=1	1.02494e+08	2.84795e+08	3.45327e+08	2.03375e+08	8.65064e+07	3.14703e+08	5.18787e+07	8.98003e+08	2.83097e+08	7.70599e+08	6.01354e+07	4.67332e+07	5.0284e+07	7.71581e+08	9.04451e+07	4.99142e+07	2.80373e+08	1.03757e+08	4.794e+09
tr|Q9RCY2|Q9RCY2_STRCO			9	8	0.260614	0.638724	12.278	0.358158	LW296.1 24h	LW298.1 24h	78055	Uncharacterized protein OS=Streptomyces coelicolor (strain ATCC BAA-471 / A3(2) / M145) OX=100226 GN=SCO0928 PE=4 SV=1	3.52787e+06	2.21586e+06	1.431e+06	1.50776e+06	258017	738748	2.27282e+07	1.35043e+06	2.49309e+06	2.02711e+06	1.79831e+06	1.0612e+06	466262	1.46131e+06	236604	2.32868e+06	1.19066e+06	28447.8	4.68496e+07
tr|O86648|O86648_STRCO			9	8	0.160116	0.638724	16.7939	0.457739	LW298.1 24h	LW296.1 24h	81043	Uncharacterized protein OS=Streptomyces coelicolor (strain ATCC BAA-471 / A3(2) / M145) OX=100226 GN=SCO5729 PE=4 SV=1	3.50239e+06	1.13768e+06	1.12025e+06	1.80722e+06	1.46225e+06	4.94895e+06	549821	1.6753e+06	1.18652e+06	1.64849e+06	1.32912e+06	6.13059e+06	1.34771e+06	1.03313e+07	4.56159e+07	4.38441e+06	2.88969e+06	7.03042e+06	9.8098e+07
sp|Q9S2B5|HGD_STRCO			9	8	0.345809	0.638724	20.8505	0.300422	LW207.1 96h	LW298.1 96h	48502	Homogentisate 1,2-dioxygenase OS=Streptomyces coelicolor (strain ATCC BAA-471 / A3(2) / M145) OX=100226 GN=hmgA PE=3 SV=1	1.622e+06	612174	555245	898203	4.22947e+07	1.16846e+07	5.29443e+06	518226	1.17661e+06	3.38307e+06	3.66212e+06	1.19256e+06	1.4791e+07	244915	1.45153e+06	1.48068e+06	1.08605e+06	65208.7	9.20133e+07
tr|Q9FCI9|Q9FCI9_STRCO			9	8	0.634589	0.640584	6.43719	0.17748	LW296.1 24h	LW207.1 96h	51734	Uncharacterized protein OS=Streptomyces coelicolor (strain ATCC BAA-471 / A3(2) / M145) OX=100226 GN=SCO5199 PE=4 SV=1	911691	4.45874e+06	5.56554e+06	2.13053e+06	2.56133e+06	1.33126e+06	3.23746e+07	3.12375e+06	3.27366e+06	4.98209e+06	3.63268e+06	1.9028e+07	8.27334e+06	5.34266e+06	375204	7.94301e+06	2.88641e+06	558272	1.08753e+08
tr|Q9RJK2|Q9RJK2_STRCO			9	8	0.398146	0.638724	106.77	0.271819	LW298.1 24h	LW296.1 24h	71614	Putative asparagine synthetase OS=Streptomyces coelicolor (strain ATCC BAA-471 / A3(2) / M145) OX=100226 GN=SCO0386 PE=3 SV=1	61797.6	94402.7	233148	257113	291102	54502.3	906.924	103085	58935	23622.7	2.23818e+06	125368	36679.1	413958	1.69451e+07	222629	192406	605843	2.19587e+07
tr|Q9RDP8|Q9RDP8_STRCO;tr|Q9K4C9|Q9K4C9_STRCO			9	8	0.627122	0.640584	5.45321	0.179902	LW296.1 96h	LW296.1 24h	42830	Uncharacterized protein OS=Streptomyces coelicolor (strain ATCC BAA-471 / A3(2) / M145) OX=100226 GN=SCO2386 PE=3 SV=1	9.15803e+06	5.91157e+06	955862	8.71264e+06	2.59605e+06	3.06576e+06	86689.8	2.86628e+06	6.84779e+06	1.38318e+07	2.64337e+06	3.69704e+07	1.84765e+07	820075	4.10735e+06	1.54374e+07	6.50318e+06	1.32093e+06	1.40312e+08
tr|Q8CJK8|Q8CJK8_STRCO			9	8	0.898293	0.677634	8.58836	0.100403	LW298.1 24h	LW296.1 24h	98570	Putative transcriptional regulator OS=Streptomyces coelicolor (strain ATCC BAA-471 / A3(2) / M145) OX=100226 GN=SCO7173 PE=4 SV=1	4.66681e+06	2.20952e+06	163645	2.89286e+06	721067	106249	1.38001e+06	544022	879948	2.32036e+06	983807	2.93197e+06	9.39168e+06	114212	1.45757e+07	5.64767e+06	1.96529e+06	323465	5.18183e+07
tr|Q9XA19|Q9XA19_STRCO			9	8	0.830442	0.668659	3.08112	0.119862	LW296.1 24h	LW207.1 96h	54455	Uncharacterized protein OS=Streptomyces coelicolor (strain ATCC BAA-471 / A3(2) / M145) OX=100226 GN=SCO3845 PE=4 SV=1	4.98068e+06	1.38419e+07	1.46986e+07	9.17643e+06	2.13593e+06	1.19103e+07	5.25152e+07	1.20793e+07	6.95739e+06	7.80796e+06	1.47658e+07	9.17739e+06	2.21862e+07	2.58241e+07	2.18845e+06	1.26648e+07	1.27036e+07	1.73229e+06	2.37346e+08
tr|Q9X9W5|Q9X9W5_STRCO			9	8	0.961782	0.694732	2.024	0.0792715	LW296.1 96h	LW207.1 24h	49974	Uncharacterized protein OS=Streptomyces coelicolor (strain ATCC BAA-471 / A3(2) / M145) OX=100226 GN=SCO1907 PE=4 SV=1	3.14192e+06	3.02702e+06	6.86912e+06	5.84986e+06	1.09635e+06	8.79018e+06	551338	8.82857e+06	8.79414e+06	1.22777e+07	2.77223e+06	1.13392e+07	2.60581e+06	1.78107e+07	1.06292e+06	1.2701e+07	9.16811e+06	1.49784e+06	1.18184e+08
tr|Q9K3R0|Q9K3R0_STRCO			9	8	0.278376	0.638724	25.7923	0.344668	LW298.1 24h	LW298.1 96h	28565	Putative oxidoreductase OS=Streptomyces coelicolor (strain ATCC BAA-471 / A3(2) / M145) OX=100226 GN=SCO1088 PE=4 SV=1	1.08016e+06	5.39545e+06	2.17279e+07	2.99814e+06	9.58208e+06	4.54024e+06	941323	6.89353e+06	3.96327e+06	2.68316e+06	5.03194e+06	2.7689e+06	3.4507e+06	1.29141e+08	9.34815e+06	1.05527e+06	3.6839e+06	763988	2.15049e+08
tr|Q9ZBS8|Q9ZBS8_STRCO			9	8	0.0357674	0.638724	1038.92	0.735402	LW298.1 24h	LW207.1 24h	83662	Multifunctional fusion protein OS=Streptomyces coelicolor (strain ATCC BAA-471 / A3(2) / M145) OX=100226 GN=secF PE=3 SV=1	11523	28737.7	55405.1	239041	303925	281.761	77527.1	21796.9	23688	16451.3	269698	71129.6	1.4956e+06	8.34733e+06	8.95465e+07	51280.6	132366	914.599	1.00693e+08
sp|Q9RKK6|PURQ_STRCO			9	8	0.0644844	0.638724	7.42536	0.634873	LW296.1 96h	LW298.1 24h	24684	Phosphoribosylformylglycinamidine synthase subunit PurQ OS=Streptomyces coelicolor (strain ATCC BAA-471 / A3(2) / M145) OX=100226 GN=purQ PE=3 SV=1	1.61858e+07	1.42676e+07	7.73364e+06	1.02788e+07	1.57848e+07	1.31751e+07	3.83949e+06	4.35836e+06	4.83369e+06	2.14127e+07	4.62301e+07	9.71187e+06	7.17341e+06	502527	2.7417e+06	2.03571e+07	4.71966e+06	1.19442e+06	2.04501e+08
sp|Q9S220|RECN_STRCO			10	8	0.192907	0.638724	8.32023	0.419754	LW298.1 96h	LW296.1 24h	59801	DNA repair protein RecN OS=Streptomyces coelicolor (strain ATCC BAA-471 / A3(2) / M145) OX=100226 GN=recN PE=3 SV=1	3.10846e+06	857845	583631	1.17873e+06	1.03414e+06	1.36836e+06	45482.9	933467	571303	950279	1.01125e+07	727948	2.33287e+06	36940.1	102277	2.96607e+06	1.00946e+06	8.92293e+06	3.68427e+07
tr|Q9AD96|Q9AD96_STRCO			10	8	0.028941	0.638724	355.09	0.76765	LW207.1 24h	LW298.1 96h	78274	Uncharacterized protein OS=Streptomyces coelicolor (strain ATCC BAA-471 / A3(2) / M145) OX=100226 GN=SCO1671 PE=4 SV=1	1.46225e+08	2.16988e+08	1.90818e+09	8.19272e+07	2.5342e+08	1.72289e+08	198881	1.47783e+08	6.66261e+07	6.81335e+06	5.2126e+07	5.79804e+07	3.82841e+07	1.79709e+08	4.04569e+07	4.30402e+06	1.13583e+06	956807	3.3754e+09
sp|O51917|SODF_STRCO			12	8	0.114718	0.638724	11.3574	0.52476	LW298.1 24h	LW207.1 24h	23513	Superoxide dismutase [Fe-Zn] 1 OS=Streptomyces coelicolor (strain ATCC BAA-471 / A3(2) / M145) OX=100226 GN=sodF1 PE=1 SV=3	4.81435e+07	7.39365e+06	5.26083e+07	1.41665e+08	2.68333e+08	6.53982e+08	7.69509e+06	3.39218e+07	1.14883e+08	1.41408e+08	1.57022e+07	5.23335e+08	6.42266e+08	5.14221e+08	7.17639e+07	3.06141e+08	1.96386e+08	6.39634e+07	3.80381e+09
sp|Q9ZBQ7|RNC_STRCO			8	8	0.717075	0.64999	9.3397	0.152127	LW298.1 24h	LW296.1 24h	29124	Ribonuclease 3 OS=Streptomyces coelicolor (strain ATCC BAA-471 / A3(2) / M145) OX=100226 GN=rnc PE=1 SV=2	2.55385e+06	2.81016e+06	1.94528e+06	3.7613e+06	2.20568e+06	1.43518e+06	956300	2.32109e+06	2.24736e+06	2.52022e+06	3.21545e+06	1.1309e+07	9.20842e+06	285461	4.21056e+07	6.84022e+06	899915	143348	9.67639e+07
tr|Q9L1U3|Q9L1U3_STRCO			8	8	0.341381	0.638724	13.3545	0.303043	LW298.1 24h	LW298.1 96h	81014	DNA helicase OS=Streptomyces coelicolor (strain ATCC BAA-471 / A3(2) / M145) OX=100226 GN=SCO2952 PE=4 SV=1	5.72342e+06	6.52135e+06	3.0026e+06	4.37644e+06	6.17449e+06	1.24291e+07	4.10801e+06	1.35325e+07	3.02653e+06	1.06041e+07	1.67578e+06	618327	9.98546e+06	7.44877e+07	1.527e+06	641838	5.08118e+06	716789	1.64233e+08
tr|Q9FCJ3|Q9FCJ3_STRCO			8	8	0.19171	0.638724	15.2332	0.421026	LW298.1 24h	LW298.1 96h	60868	Uncharacterized protein OS=Streptomyces coelicolor (strain ATCC BAA-471 / A3(2) / M145) OX=100226 GN=SCO5195 PE=4 SV=1	5.87205e+06	1.53548e+07	3.26094e+06	9.32223e+06	1.25964e+07	1.71062e+07	4.17701e+06	2.10769e+07	9.91582e+06	1.70228e+07	5.64756e+06	785613	8.35901e+06	1.45191e+08	2.94414e+06	59506.4	9.88898e+06	324724	2.88906e+08
tr|Q8CK27|Q8CK27_STRCO			9	8	0.355371	0.638724	72.1171	0.294876	LW298.1 24h	LW298.1 96h	45263	Coenzyme A biosynthesis bifunctional protein CoaBC OS=Streptomyces coelicolor (strain ATCC BAA-471 / A3(2) / M145) OX=100226 GN=coaBC PE=3 SV=1	4.64004e+06	1.10041e+06	4.21461e+06	961491	3.53366e+07	2.11424e+07	907520	587487	3.17305e+06	1.10025e+07	1.162e+07	3.24732e+06	8.61333e+07	257351	1.49364e+08	1.73387e+06	807946	727239	3.36958e+08
tr|Q9S2X4|Q9S2X4_STRCO			8	8	0.504693	0.638724	18.8011	0.223914	LW296.1 96h	LW207.1 24h	41114	Antigen 84 OS=Streptomyces coelicolor (strain ATCC BAA-471 / A3(2) / M145) OX=100226 GN=SCO2077 PE=3 SV=1	270617	199374	2.18551e+06	855513	1.01681e+07	70184.2	11931.9	4.88141e+06	2.48333e+06	5.4218e+06	2.11765e+06	4.23868e+07	3.10406e+06	534120	3.52458e+07	3.1001e+06	328803	202229	1.13567e+08
tr|Q9L2A3|Q9L2A3_STRCO			8	8	0.166555	0.638724	13.2614	0.449722	LW298.1 24h	LW298.1 96h	33689	Putative thioredoxin OS=Streptomyces coelicolor (strain ATCC BAA-471 / A3(2) / M145) OX=100226 GN=SCO5419 PE=4 SV=1	3.52019e+06	1.68583e+06	1.00851e+07	2.05458e+06	1.29216e+07	1.33455e+07	1.45006e+06	2.33024e+06	3.45788e+06	803165	1.26759e+06	4.90998e+06	4.04025e+06	4.94849e+06	6.28814e+07	3.06408e+06	1.78992e+06	565483	1.35121e+08
tr|O86540|O86540_STRCO			8	8	0.101299	0.638724	24.2392	0.549274	LW298.1 96h	LW207.1 24h	32771	Uncharacterized protein OS=Streptomyces coelicolor (strain ATCC BAA-471 / A3(2) / M145) OX=100226 GN=SCO6606 PE=4 SV=1	342761	1.26894e+06	581110	2.88425e+06	1.42293e+06	5.79265e+06	153927	3.32595e+06	2.43055e+06	2.22596e+06	549925	2.14712e+06	4.8524e+06	1.56151e+06	2.32263e+07	8.53602e+06	2.58349e+06	4.20326e+07	1.05918e+08
tr|O86590|O86590_STRCO			8	8	0.819443	0.666038	17.371	0.122947	LW298.1 24h	LW296.1 96h	44547	Putative secreted protein OS=Streptomyces coelicolor (strain ATCC BAA-471 / A3(2) / M145) OX=100226 GN=SCO6225 PE=4 SV=1	1.07512e+07	1.227e+07	6.53756e+06	8.28815e+06	2.07692e+06	2.01789e+07	2.87759e+06	1.84828e+07	1.0716e+07	4.73033e+06	3.79778e+06	809961	1.12618e+07	1.49715e+08	1.23507e+06	659350	1.29081e+07	3.63978e+07	3.13694e+08
tr|Q9KXS7|Q9KXS7_STRCO			8	8	0.401569	0.638724	21.107	0.270085	LW298.1 96h	LW207.1 24h	24566	Uncharacterized protein OS=Streptomyces coelicolor (strain ATCC BAA-471 / A3(2) / M145) OX=100226 GN=SCO4314 PE=4 SV=1	1.06397e+06	2.24131e+06	636278	4.46713e+06	2.68657e+06	1.258e+07	216934	1.34452e+07	3.78576e+06	9.76124e+06	882213	85849.8	861301	1.41841e+07	1.4875e+07	3.80485e+06	5.9257e+06	7.34641e+07	1.64968e+08
tr|Q9S2J1|Q9S2J1_STRCO			8	8	0.635753	0.640584	3.07955	0.177105	LW207.1 96h	LW296.1 24h	25577	Putative branched chain amino acid transport ATP-binding protein OS=Streptomyces coelicolor (strain ATCC BAA-471 / A3(2) / M145) OX=100226 GN=SCO2012 PE=4 SV=1	8.62241e+06	5.76035e+06	233708	1.50195e+07	1.43211e+07	5.60756e+06	5.28926e+06	3.65336e+06	2.40586e+06	3.74581e+06	3.07108e+06	1.17568e+07	1.48147e+07	1.16848e+07	2.63284e+06	7.89605e+06	8.30936e+06	268349	1.25093e+08
tr|O69982|O69982_STRCO			8	8	0.108755	0.638724	10.7146	0.535317	LW298.1 24h	LW207.1 24h	21368	TerD domain-containing protein OS=Streptomyces coelicolor (strain ATCC BAA-471 / A3(2) / M145) OX=100226 GN=SCO5806 PE=4 SV=1	2.61127e+06	6.50228e+06	2.25082e+06	1.26681e+07	4.24557e+07	4.40964e+07	3.25787e+06	1.52302e+07	6.45127e+06	1.42202e+07	2.66712e+06	5.13925e+06	5.76279e+07	5.60136e+07	8.1231e+06	851730	1.07962e+07	2.43681e+07	3.15331e+08
sp|Q9RKL1|PUR7_STRCO			8	8	0.250717	0.638724	101.993	0.366085	LW298.1 96h	LW296.1 24h	33216	Phosphoribosylaminoimidazole-succinocarboxamide synthase OS=Streptomyces coelicolor (strain ATCC BAA-471 / A3(2) / M145) OX=100226 GN=purC PE=3 SV=1	1.1236e+06	6.98442e+06	6.97073e+06	9.81013e+06	2.17221e+07	1.6983e+07	1.5009e+06	4.16347e+06	274433	3.97228e+06	8.42468e+06	466190	9.46703e+06	509629	4.34939e+06	8.9215e+06	2.72539e+06	5.94071e+08	7.0244e+08
tr|Q9S274|Q9S274_STRCO;tr|Q9S271|Q9S271_STRCO			8	8	0.862829	0.676247	2.88745	0.110716	LW298.1 96h	LW207.1 96h	24874	3-oxoacyl-[acyl-carrier-protein] reductase OS=Streptomyces coelicolor (strain ATCC BAA-471 / A3(2) / M145) OX=100226 GN=SCO1815 PE=1 SV=1	8.9693e+06	1.4824e+07	4.80485e+06	6.25881e+06	2.55394e+06	7.32178e+06	811494	2.0667e+07	1.13254e+07	1.22332e+07	1.05362e+07	6.413e+06	4.96115e+06	3.86393e+07	682300	1.35751e+07	7.27159e+06	2.5741e+07	1.9759e+08
sp|Q9FCC3|BIOB_STRCO			8	8	0.813749	0.664749	2.52366	0.124543	LW207.1 24h	LW207.1 96h	43618	Biotin synthase OS=Streptomyces coelicolor (strain ATCC BAA-471 / A3(2) / M145) OX=100226 GN=bioB PE=3 SV=1	5.19996e+06	1.04253e+07	9.64878e+06	5.09872e+06	2.10476e+06	2.81139e+06	4.61537e+06	5.24923e+06	6.90637e+06	7.17082e+06	4.82824e+06	7.24577e+06	4.50354e+06	1.92039e+07	687141	1.16578e+07	7.48483e+06	1.10241e+06	1.15944e+08
tr|Q9K417|Q9K417_STRCO			8	8	0.535869	0.638724	3.92583	0.211814	LW296.1 96h	LW298.1 96h	27733	Putative electron transfer flavoprotein, beta subunit OS=Streptomyces coelicolor (strain ATCC BAA-471 / A3(2) / M145) OX=100226 GN=SCO1082 PE=4 SV=1	4.17562e+07	6.59349e+06	2.31798e+07	1.96911e+07	7.84172e+06	3.09348e+07	2.71973e+07	5.68293e+06	1.02176e+07	2.08298e+07	8.42002e+07	1.43747e+07	7.0904e+06	9.16418e+07	4.67835e+06	2.12988e+07	8.96754e+06	148821	4.26325e+08
sp|O86737|MQNX_STRCO			8	8	0.375933	0.638724	5.97006	0.283455	LW298.1 24h	LW296.1 24h	42518	Aminodeoxyfutalosine deaminase OS=Streptomyces coelicolor (strain ATCC BAA-471 / A3(2) / M145) OX=100226 GN=SCO5662 PE=1 SV=1	1.25018e+06	761660	1.57315e+06	1.32377e+06	1.88171e+06	5.40716e+06	210734	1.92567e+06	309980	1.787e+06	431235	7.78656e+06	384884	1.3461e+07	759174	11135	2.27211e+06	208754	4.17459e+07
tr|Q9X9W9|Q9X9W9_STRCO			8	8	0.00843342	0.460574	31.5536	0.908208	LW298.1 24h	LW207.1 24h	41497	Putative transport associated protein OS=Streptomyces coelicolor (strain ATCC BAA-471 / A3(2) / M145) OX=100226 GN=SCO1903 PE=4 SV=1	324650	812370	651297	2.03157e+06	6.6827e+06	6.16666e+06	6.20623e+06	2.44782e+06	1.51152e+06	3.13344e+06	476899	223457	1.32934e+07	1.81908e+07	2.49437e+07	2.79153e+06	1.73495e+06	106275	9.17292e+07
tr|Q9F325|Q9F325_STRCO			8	8	0.0199503	0.562741	45.2175	0.818696	LW298.1 24h	LW298.1 96h	13624	Uncharacterized protein OS=Streptomyces coelicolor (strain ATCC BAA-471 / A3(2) / M145) OX=100226 GN=SCO3793 PE=4 SV=1	3.95895e+06	8.8049e+06	2.63783e+06	1.34409e+07	9.19934e+06	8.36449e+07	6.51874e+06	1.85508e+07	1.03438e+07	2.39834e+07	1.7651e+07	3.79148e+06	1.3529e+07	3.17179e+08	1.00253e+08	423227	8.88643e+06	221179	6.43017e+08
sp|Q7AKQ6|PSA_STRCO			8	8	0.288092	0.638724	151.237	0.337655	LW298.1 24h	LW296.1 24h	27866	Proteasome subunit alpha OS=Streptomyces coelicolor (strain ATCC BAA-471 / A3(2) / M145) OX=100226 GN=prcA PE=1 SV=1	75333.3	3.07256e+06	4.30833e+06	3.8782e+06	1.81919e+07	2.29731e+06	2.57156e+06	387951	1.37426e+06	652437	3.56908e+06	3.07132e+06	3.1442e+06	4.77224e+06	6.47512e+08	9.25696e+06	1.98075e+06	3.48188e+08	1.0583e+09
tr|Q9K3Z3|Q9K3Z3_STRCO			8	8	0.0647956	0.638724	53.572	0.633995	LW298.1 96h	LW207.1 24h	19420	Uncharacterized protein OS=Streptomyces coelicolor (strain ATCC BAA-471 / A3(2) / M145) OX=100226 GN=SCO1340 PE=4 SV=1	2.34713e+06	3.42304e+06	148478	8.14897e+06	1.0303e+07	5.87164e+06	178000	9.45369e+06	1.80832e+06	1.52494e+07	1.4578e+07	3.12224e+07	1.94776e+07	1.35674e+07	9.98179e+06	1.32225e+07	4.98617e+06	2.98865e+08	4.62832e+08
tr|Q7AKJ7|Q7AKJ7_STRCO;tr|Q99QQ6|Q99QQ6_STRCO			8	8	0.526703	0.638724	5.58112	0.215299	LW298.1 24h	LW207.1 24h	25289	DmdR1 protein OS=Streptomyces coelicolor (strain ATCC BAA-471 / A3(2) / M145) OX=100226 GN=dmdR1 PE=3 SV=1	2.10811e+07	1.15957e+06	6.21205e+06	2.98161e+06	1.59768e+07	1.47213e+07	2.39354e+06	1.68939e+07	1.78564e+07	8.22072e+06	2.90849e+06	2.15732e+07	9.59652e+06	1.08964e+07	1.38305e+08	2.52893e+07	1.1504e+07	4.99403e+07	3.7751e+08
tr|Q9ADP6|Q9ADP6_STRCO			7	7	0.438791	0.638724	18.034	0.252158	LW298.1 24h	LW296.1 24h	149751	Putative bifunctional protein (Histidine kinase and regulator) OS=Streptomyces coelicolor (strain ATCC BAA-471 / A3(2) / M145) OX=100226 GN=SCO4009 PE=4 SV=1	2.06839e+06	1.94803e+06	1.0347e+07	2.53129e+06	949815	247751	381032	1.01352e+06	1.00938e+06	1.22788e+06	3.42361e+06	2.65981e+06	1.02454e+06	401446	4.19266e+07	5.48427e+06	1.55759e+06	1.23983e+07	9.06003e+07
tr|Q9X829|Q9X829_STRCO			7	7	0.493976	0.638724	4.77421	0.228245	LW296.1 96h	LW298.1 24h	40930	Putative ABC transporter ATP-binding subunit OS=Streptomyces coelicolor (strain ATCC BAA-471 / A3(2) / M145) OX=100226 GN=SCO6062 PE=4 SV=1	878060	1.27725e+06	138020	1.47853e+06	384858	1.33879e+06	883642	751439	704085	1.26165e+06	1.76206e+06	1.54851e+06	871825	63488.9	22377.5	3.42742e+06	532038	1327.02	1.73254e+07
tr|Q9EWF8|Q9EWF8_STRCO			7	7	0.747795	0.652856	2.86939	0.143198	LW298.1 24h	LW298.1 96h	40834	Putative membrane protein OS=Streptomyces coelicolor (strain ATCC BAA-471 / A3(2) / M145) OX=100226 GN=SCO4957 PE=4 SV=1	1.5385e+06	4.69594e+06	3.17832e+06	3.83282e+06	1.45351e+06	3.77677e+06	3.42486e+06	3.98599e+06	2.48298e+06	3.63251e+06	1.55696e+06	3.78585e+06	3.93844e+06	1.45146e+07	1.63668e+06	4.03894e+06	2.4408e+06	521622	6.44361e+07
tr|Q9RDC0|Q9RDC0_STRCO			7	7	0.335426	0.638724	5.63428	0.306624	LW298.1 96h	LW207.1 96h	28884	Probable amino acid ABC transporter protein, ATP-binding component OS=Streptomyces coelicolor (strain ATCC BAA-471 / A3(2) / M145) OX=100226 GN=SCO2831 PE=4 SV=1	4.26709e+06	2.76698e+06	428088	2.28679e+06	173780	536899	574845	2.39646e+06	3.65955e+06	2.28457e+06	1.62547e+06	5.46475e+06	5.40386e+06	1.25782e+06	324097	3.2151e+06	3.30504e+06	1.03684e+07	5.03396e+07
tr|Q9RJ65|Q9RJ65_STRCO			7	7	0.322341	0.638724	4.2186	0.314729	LW298.1 24h	LW298.1 96h	39124	Uncharacterized protein OS=Streptomyces coelicolor (strain ATCC BAA-471 / A3(2) / M145) OX=100226 GN=SCO1636 PE=4 SV=1	88954.2	1.14244e+06	340565	828651	533654	932808	58228.6	1.8818e+06	175109	450553	654509	11685.9	32046	2.67111e+06	139662	10431.5	663446	0	1.06157e+07
tr|Q9KYX3|Q9KYX3_STRCO			7	7	0.564054	0.638724	7.68998	0.201449	LW298.1 24h	LW207.1 24h	27444	Putative two-component system response regulator OS=Streptomyces coelicolor (strain ATCC BAA-471 / A3(2) / M145) OX=100226 GN=SCO3008 PE=4 SV=1	783716	442600	297893	1.19773e+06	4.01464e+06	4.66817e+06	3.83402e+06	2.32933e+06	551729	3.05423e+06	261636	54567.7	1.10669e+06	1.04205e+07	193987	5324.62	1.39026e+06	2.05682e+06	3.66638e+07
tr|Q9WX08|Q9WX08_STRCO			7	7	0.477213	0.638724	11.6903	0.235211	LW298.1 24h	LW296.1 24h	37720	Putative epimerase OS=Streptomyces coelicolor (strain ATCC BAA-471 / A3(2) / M145) OX=100226 GN=SCO3326 PE=4 SV=1	668215	1.84749e+06	151158	2.82189e+06	549751	2.47427e+06	611.385	733446	1.13357e+06	2.59717e+06	5.40098e+06	4.02635e+06	2.11651e+06	969045	1.87476e+07	2.5534e+06	1.2983e+06	0	4.80898e+07
tr|Q9X8T3|Q9X8T3_STRCO			7	7	0.5002	0.638724	19.6702	0.225719	LW298.1 24h	LW296.1 24h	20589	Uncharacterized protein OS=Streptomyces coelicolor (strain ATCC BAA-471 / A3(2) / M145) OX=100226 GN=SCO3897 PE=4 SV=1	1.8448e+06	6.46768e+06	253944	2.17972e+06	899695	616809	34211.8	742250	1.51705e+06	177334	2.21221e+06	3.36888e+06	430561	2.76636e+06	4.19169e+07	4.14506e+06	3.08052e+06	2.89034e+06	7.55443e+07
tr|Q9L079|Q9L079_STRCO			7	7	0.121808	0.638724	9.55358	0.512832	LW298.1 24h	LW207.1 96h	42455	Acyl-CoA dehydrogenase OS=Streptomyces coelicolor (strain ATCC BAA-471 / A3(2) / M145) OX=100226 GN=SCO2774 PE=3 SV=1	3.00425e+06	7.55194e+06	3.6651e+06	3.10006e+06	1.75824e+06	372099	2.15976e+07	3.88816e+06	1.56585e+06	4.20217e+06	1.90411e+06	1.10716e+07	6.6446e+06	1.90503e+07	2.4274e+07	5.88313e+06	2.25685e+06	582533	1.22373e+08
tr|Q9RJJ6|Q9RJJ6_STRCO			7	7	0.274623	0.638724	9.53265	0.347444	LW296.1 96h	LW296.1 24h	45719	Putative methyltransferase OS=Streptomyces coelicolor (strain ATCC BAA-471 / A3(2) / M145) OX=100226 GN=SCO0392 PE=4 SV=1	4.85217e+06	9.89388e+06	489913	7.9538e+06	5.12794e+06	2.09633e+06	1.00913e+06	1.90404e+06	1.65119e+06	1.44909e+07	1.17768e+07	1.72427e+07	2.29762e+07	1.56288e+06	1.60307e+06	1.52613e+07	9.88514e+06	1.36053e+06	1.31138e+08
tr|Q9F3I6|Q9F3I6_STRCO			7	7	0.454589	0.638724	4.26766	0.245015	LW298.1 24h	LW207.1 24h	47478	Putative sugar binding secreted protein OS=Streptomyces coelicolor (strain ATCC BAA-471 / A3(2) / M145) OX=100226 GN=SCO2795 PE=4 SV=1	2.58023e+06	3.74615e+06	644912	3.23804e+06	4.60236e+06	1.97167e+06	3.15563e+06	5.7282e+06	1.59235e+06	925959	6.07331e+06	77628.7	1.218e+07	1.60848e+07	1.48633e+06	2.58988e+06	4.26583e+06	337690	7.1281e+07
tr|Q9FBL4|Q9FBL4_STRCO			7	7	0.499948	0.638724	8.93627	0.225821	LW298.1 24h	LW298.1 96h	27930	Putative acyl CoA isomerase OS=Streptomyces coelicolor (strain ATCC BAA-471 / A3(2) / M145) OX=100226 GN=SCO5144 PE=3 SV=1	1.61641e+06	1.72369e+06	192142	1.36336e+06	5.39643e+06	8.5363e+06	125555	1.35029e+06	2.85443e+06	2.07442e+06	1.82833e+06	945866	2.63023e+06	498116	2.72656e+07	1.82227e+06	1.39201e+06	186912	6.18023e+07
tr|Q8CK29|Q8CK29_STRCO			7	7	0.305467	0.638724	9.30421	0.325695	LW298.1 24h	LW207.1 96h	167472	Uncharacterized protein OS=Streptomyces coelicolor (strain ATCC BAA-471 / A3(2) / M145) OX=100226 GN=SCO1407 PE=4 SV=1	934939	890649	565723	484968	31906.4	754621	5.72803e+06	1.36753e+06	1.94421e+06	331159	1.08806e+06	1.2799e+06	175730	9.91104e+06	1.7435e+06	1.13204e+06	1.23867e+06	511296	3.0114e+07
tr|Q9F387|Q9F387_STRCO			7	7	0.4722	0.638724	3.71459	0.237343	LW296.1 96h	LW207.1 96h	31550	Putative oxidoreductase OS=Streptomyces coelicolor (strain ATCC BAA-471 / A3(2) / M145) OX=100226 GN=SCO7588 PE=4 SV=1	5.79074e+06	5.59712e+06	2.98733e+07	5.87994e+06	5.30663e+06	2.98533e+06	2.12895e+07	1.15866e+07	1.88735e+07	7.35509e+06	3.04423e+06	4.22434e+07	1.61982e+07	473667	1.55823e+06	1.98003e+07	5.59354e+06	275221	2.03725e+08
tr|Q9Z5A6|Q9Z5A6_STRCO			7	7	0.277694	0.638724	12.5596	0.34517	LW298.1 24h	LW298.1 96h	59624	Putative long-chain-fatty-acid-CoA ligase OS=Streptomyces coelicolor (strain ATCC BAA-471 / A3(2) / M145) OX=100226 GN=SCO6196 PE=4 SV=1	347437	1.15015e+06	1.95434e+06	1.89027e+06	406118	8.6512e+06	434657	4.35996e+06	1.4607e+06	5.14124e+06	792927	221287	2.36306e+06	2.27934e+07	1.15964e+07	42197.5	1.65528e+06	1.22879e+06	6.64894e+07
tr|Q9KZL8|Q9KZL8_STRCO			7	7	0.502313	0.638724	5.53813	0.224868	LW296.1 96h	LW296.1 24h	38321	Uncharacterized protein OS=Streptomyces coelicolor (strain ATCC BAA-471 / A3(2) / M145) OX=100226 GN=SCO3026 PE=3 SV=1	1.72262e+07	3.6455e+06	1.30481e+06	5.49263e+06	3.34236e+06	1.41114e+06	2.17933e+06	1.93139e+06	6.08673e+06	1.57518e+07	1.31279e+07	2.75951e+07	2.14366e+07	627865	1.44778e+06	2.10045e+07	4.07072e+06	353589	1.48036e+08
tr|Q9K3U6|Q9K3U6_STRCO			7	7	0.31148	0.638724	22.8103	0.321718	LW298.1 96h	LW296.1 96h	49731	Uncharacterized protein OS=Streptomyces coelicolor (strain ATCC BAA-471 / A3(2) / M145) OX=100226 GN=SCO4399 PE=4 SV=1	320505	862168	148343	1.07252e+06	182102	1.12353e+06	17215.7	1.45062e+06	428408	463850	66581.5	188604	49887.2	135181	4.56276e+06	2.22385e+06	1.28642e+06	1.28911e+07	2.74737e+07
tr|Q9L141|Q9L141_STRCO			7	7	0.752669	0.653816	4.38625	0.141799	LW298.1 24h	LW207.1 96h	45075	Putative cytochrome P450-family protein OS=Streptomyces coelicolor (strain ATCC BAA-471 / A3(2) / M145) OX=100226 GN=SCO7418 PE=3 SV=1	3.43865e+06	1.96501e+06	494112	2.01715e+06	102287	306778	200633	2.21126e+06	1.15507e+06	1.4226e+06	1.47796e+06	774910	280393	1.02721e+07	89483.4	4.6417e+06	3.95598e+06	515720	3.53218e+07
tr|Q9L1H7|Q9L1H7_STRCO			7	7	0.0023109	0.344387	13.564	0.976282	LW296.1 96h	LW298.1 24h	27805	Uncharacterized protein OS=Streptomyces coelicolor (strain ATCC BAA-471 / A3(2) / M145) OX=100226 GN=SCO2600 PE=4 SV=1	1.08405e+07	4.50833e+06	3.71716e+06	4.30543e+06	1.48113e+06	1.27754e+06	2.07159e+07	6.20147e+06	9.58969e+06	1.11971e+07	4.7333e+06	2.11222e+07	1.35103e+06	1.09731e+06	283355	1.92389e+07	5.40824e+06	6.98441e+06	1.34053e+08
tr|O69857|O69857_STRCO			7	7	0.254921	0.638724	11.0607	0.36268	LW296.1 96h	LW298.1 96h	43251	Acetyl-coa acetyltransferase (Thiolase) OS=Streptomyces coelicolor (strain ATCC BAA-471 / A3(2) / M145) OX=100226 GN=SCO6027 PE=3 SV=1	1.03852e+06	5.59571e+06	2.45325e+07	3.16904e+06	5.5951e+06	2.58079e+06	3.28766e+07	4.83107e+06	1.65282e+06	1.68397e+07	1.81236e+07	3.4395e+07	8.31707e+06	5.66572e+07	1.23742e+06	4.15783e+06	1.98168e+06	131208	2.23713e+08
sp|Q7AKG9|SIGR_STRCO			7	7	0.358859	0.638724	6.62597	0.292892	LW298.1 24h	LW296.1 96h	25202	ECF RNA polymerase sigma factor SigR OS=Streptomyces coelicolor (strain ATCC BAA-471 / A3(2) / M145) OX=100226 GN=sigR PE=1 SV=1	307826	1.69118e+06	2.41809e+06	1.95064e+06	3.1142e+06	8.02111e+06	2.24194e+06	5.34441e+06	1.83305e+06	3.33726e+06	454581	68442.1	2.85861e+06	2.21386e+07	580909	567239	3.47181e+06	31928.2	6.04318e+07
tr|Q8CK25|Q8CK25_STRCO			7	7	0.258816	0.638724	17.9705	0.359576	LW298.1 24h	LW207.1 24h	30326	Putative acetyltransferase OS=Streptomyces coelicolor (strain ATCC BAA-471 / A3(2) / M145) OX=100226 GN=SCO1545 PE=4 SV=1	156364	1.76287e+06	294925	3.0572e+06	4.27815e+06	2.54683e+06	2.44235e+06	4.80999e+06	407558	5.3341e+06	2.38982e+06	156184	3.87774e+06	3.46686e+07	1.24316e+06	402766	2.72744e+06	38886	7.05949e+07
tr|Q93RV5|Q93RV5_STRCO			7	7	0.469403	0.638724	8.82721	0.238542	LW296.1 96h	LW296.1 24h	52440	Putative aldehyde dehydrogenase OS=Streptomyces coelicolor (strain ATCC BAA-471 / A3(2) / M145) OX=100226 GN=SCO1871 PE=4 SV=1	9.04311e+06	5.07693e+06	2.29306e+06	5.72781e+06	6.08917e+06	690303	141298	3.33495e+06	2.16076e+06	1.66857e+07	1.69599e+07	1.61134e+07	1.61085e+07	257993	684633	2.7064e+07	9.28222e+06	117374	1.37831e+08
tr|O86750|O86750_STRCO			7	7	0.551632	0.638724	7.55185	0.205955	LW298.1 24h	LW207.1 24h	28416	Uncharacterized protein OS=Streptomyces coelicolor (strain ATCC BAA-471 / A3(2) / M145) OX=100226 GN=SCO5649 PE=4 SV=1	215200	1.14368e+06	462337	1.03674e+06	551358	1.1177e+06	1.21411e+06	691015	704360	870844	981363	968598	2.29776e+06	1.12044e+07	251337	171338	591681	1.07528e+06	2.55491e+07
tr|Q9L2D2|Q9L2D2_STRCO			7	7	0.562286	0.638724	49.2886	0.202085	LW298.1 24h	LW207.1 24h	93582	Assimilatory sulfite reductase (ferredoxin) OS=Streptomyces coelicolor (strain ATCC BAA-471 / A3(2) / M145) OX=100226 GN=SCO2487 PE=4 SV=1	21059.3	14297.3	3104.86	293992	382520	13598.9	569261	25680.5	31633.3	73188.8	48662.8	136696	22857.6	1.86323e+06	9629.11	42100.2	481382	33304.5	4.0662e+06
tr|Q9RJ80|Q9RJ80_STRCO			7	7	0.202685	0.638724	8.91688	0.40964	LW298.1 24h	LW298.1 96h	40230	Glycine betaine transport ATP-binding protein OS=Streptomyces coelicolor (strain ATCC BAA-471 / A3(2) / M145) OX=100226 GN=SCO1621 PE=4 SV=1	990357	1.00544e+06	1.08861e+06	285599	233263	149227	452032	915218	1.72897e+06	55769.5	917133	92339.4	613486	4.11075e+06	65012.8	194607	286628	55864.4	1.32403e+07
tr|Q9EWU0|Q9EWU0_STRCO			7	7	0.147948	0.638724	28.1913	0.473762	LW298.1 24h	LW207.1 24h	41653	Putative transferase OS=Streptomyces coelicolor (strain ATCC BAA-471 / A3(2) / M145) OX=100226 GN=SCO0731 PE=4 SV=1	8374.88	139088	44397.4	308622	208861	1.04719e+06	11616.1	528066	68267.2	604816	109811	105524	946792	4.30022e+06	161777	4977.29	219114	0	8.81752e+06
tr|Q9L2G1|Q9L2G1_STRCO			7	7	0.736989	0.651568	3.13567	0.146315	LW298.1 24h	LW207.1 96h	34966	Uncharacterized protein OS=Streptomyces coelicolor (strain ATCC BAA-471 / A3(2) / M145) OX=100226 GN=SCO2522 PE=4 SV=1	1.44429e+06	713254	132351	680179	512975	472896	3.08469e+06	248671	212255	846997	455830	2.37676e+06	2.08223e+06	198073	2.94387e+06	1.09423e+06	675544	5133.37	1.81802e+07
sp|Q9K4A0|DEF4_STRCO			7	7	0.662064	0.642927	4.06592	0.168768	LW296.1 24h	LW298.1 24h	24511	Peptide deformylase 4 OS=Streptomyces coelicolor (strain ATCC BAA-471 / A3(2) / M145) OX=100226 GN=def4 PE=3 SV=1	1.35586e+06	200673	1.59308e+06	253923	1.81082e+06	1.70944e+06	38447.6	3.23421e+06	2.6732e+06	1.42062e+06	83101.1	69009.9	13586.8	1.20653e+06	242246	754070	511376	2.04963e+06	1.92198e+07
tr|Q9EWD3|Q9EWD3_STRCO			7	7	0.161729	0.638724	39.0402	0.455702	LW298.1 24h	LW298.1 96h	99685	Putative integral membrane protein OS=Streptomyces coelicolor (strain ATCC BAA-471 / A3(2) / M145) OX=100226 GN=SCO4874 PE=4 SV=1	29801.4	1.26548e+06	110053	496778	490668	4.83126e+06	241730	346042	97718.7	447143	14912.2	68925	133674	1.48501e+06	9.6917e+06	9941.38	279770	0	2.00406e+07
tr|Q9X7V9|Q9X7V9_STRCO			7	7	0.62824	0.640584	28.2011	0.179538	LW298.1 24h	LW298.1 96h	75453	Putative squalene-hopene cyclase OS=Streptomyces coelicolor (strain ATCC BAA-471 / A3(2) / M145) OX=100226 GN=SCO6764 PE=3 SV=1	771698	194807	445954	936161	68156.4	272601	499439	106401	426219	2.39081e+06	203542	5.68901e+06	2.18408e+06	47305.4	2.59289e+07	518522	392487	87541.6	4.11636e+07
tr|Q9FBN8|Q9FBN8_STRCO			7	7	0.653795	0.642739	3.7284	0.171358	LW296.1 96h	LW207.1 96h	78508	PPM-type phosphatase domain-containing protein OS=Streptomyces coelicolor (strain ATCC BAA-471 / A3(2) / M145) OX=100226 GN=SCO5040 PE=4 SV=1	550847	1.13003e+06	519517	1.07416e+06	348551	325443	645762	822384	734929	1.31856e+06	305069	4.89419e+06	1.92226e+06	153658	252983	2.41754e+06	1.34894e+06	454770	1.92196e+07
sp|O54571|RSMG_STRCO			7	7	0.279463	0.638724	8.50686	0.343871	LW298.1 96h	LW207.1 24h	25745	Ribosomal RNA small subunit methyltransferase G OS=Streptomyces coelicolor (strain ATCC BAA-471 / A3(2) / M145) OX=100226 GN=rsmG PE=1 SV=1	354465	461446	602228	657556	1.61062e+06	2.07625e+06	33208	163526	1.98288e+06	1.1153e+06	1.76532e+06	4.70941e+06	2.1836e+06	140155	1.4406e+06	3.1337e+06	353096	8.57711e+06	3.13605e+07
tr|Q93RV4|Q93RV4_STRCO			7	7	0.582468	0.638724	57.4085	0.194939	LW298.1 96h	LW298.1 24h	28494	Putative IclR-family transcriptional regulator OS=Streptomyces coelicolor (strain ATCC BAA-471 / A3(2) / M145) OX=100226 GN=SCO1872 PE=4 SV=1	542136	576678	71078	473227	386310	2.265e+06	1255.71	1.26307e+06	256886	417033	7.77908e+06	97863	334899	456168	25037.4	579085	215313	4.6057e+07	6.17971e+07
tr|Q9K4L7|Q9K4L7_STRCO			7	7	0.539904	0.638724	187.375	0.210299	LW298.1 24h	LW296.1 24h	54701	Putative two-component sensor histidine kinase OS=Streptomyces coelicolor (strain ATCC BAA-471 / A3(2) / M145) OX=100226 GN=SCO7297 PE=4 SV=1	88951.3	12685.2	43212.1	137021	71931.2	26784.3	22176.9	46930.6	124.927	14805.9	91494.8	33857.1	7833.17	88643.2	1.28759e+07	25233.6	23827.9	5.4479e+06	1.90593e+07
tr|Q9RJ62|Q9RJ62_STRCO			7	7	0.499045	0.638724	5.33149	0.226185	LW298.1 24h	LW296.1 24h	34972	Peptidylprolyl isomerase OS=Streptomyces coelicolor (strain ATCC BAA-471 / A3(2) / M145) OX=100226 GN=SCO1639 PE=4 SV=1	1.73024e+06	2.85316e+06	304322	2.59248e+06	350836	1.64071e+06	440782	1.48531e+06	1.85898e+06	2.33413e+06	5.57332e+06	2.9238e+06	1.29073e+07	6.06277e+06	1.21003e+06	3.09293e+06	1.96027e+06	0	4.93213e+07
tr|Q9F2W5|Q9F2W5_STRCO			7	7	0.366786	0.638724	5.54399	0.288455	LW296.1 96h	LW207.1 24h	24089	Putative two-component system response regulator OS=Streptomyces coelicolor (strain ATCC BAA-471 / A3(2) / M145) OX=100226 GN=SCO4596 PE=4 SV=1	2.54937e+06	3.38196e+06	349388	5.55257e+06	3.78901e+06	4.23697e+06	7.28797e+06	5.67828e+06	3.64519e+06	9.65295e+06	1.01147e+07	1.50525e+07	1.10981e+07	7.58543e+06	660947	8.0094e+06	5.57189e+06	259994	1.04477e+08
tr|Q9KYS2|Q9KYS2_STRCO			7	7	0.0930081	0.638724	375.869	0.565897	LW298.1 24h	LW296.1 24h	71920	Putative acyl CoA dehydrogenase OS=Streptomyces coelicolor (strain ATCC BAA-471 / A3(2) / M145) OX=100226 GN=SCO5693 PE=3 SV=1	3294.31	28298.2	0	290324	436961	66604	0	6414.48	7394.45	131766	51297	61631.3	4.66577e+06	500630	23960.1	84771.1	24148.6	15325.1	6.39859e+06
tr|Q9AD98|Q9AD98_STRCO			7	7	0.628103	0.640584	9.51604	0.179582	LW298.1 24h	LW207.1 24h	38019	Putative ATP/GTP-binding protein OS=Streptomyces coelicolor (strain ATCC BAA-471 / A3(2) / M145) OX=100226 GN=SCO1669 PE=4 SV=1	843166	1.38989e+06	953365	1.75372e+06	2.59168e+07	679520	3.96629e+06	1.02391e+06	273701	1.79563e+06	6.56973e+06	1.15376e+07	5.62277e+06	197854	2.45015e+07	2.94757e+06	859105	324339	9.11564e+07
tr|Q9WX12|Q9WX12_STRCO			7	7	0.60843	0.640584	5.19341	0.186076	LW298.1 24h	LW207.1 24h	32072	Putative membrane protein OS=Streptomyces coelicolor (strain ATCC BAA-471 / A3(2) / M145) OX=100226 GN=SCO3322 PE=3 SV=1	2.64389e+06	1.66252e+06	632884	3.44786e+06	2.13868e+06	1.84904e+06	5.60341e+06	2.17471e+06	2.18347e+06	3.63292e+06	814377	1.17209e+07	1.39961e+07	1.00449e+07	1.61073e+06	7.49166e+06	2.44399e+06	518695	7.46108e+07
tr|Q9L0M9|Q9L0M9_STRCO			7	7	0.778759	0.657349	4.15179	0.13438	LW296.1 96h	LW296.1 24h	62437	HNHc domain-containing protein OS=Streptomyces coelicolor (strain ATCC BAA-471 / A3(2) / M145) OX=100226 GN=SCO4631 PE=1 SV=1	478926	1.37558e+06	0	510213	174218	502894	22929.2	503248	465307	1.61791e+06	2.43532e+06	63209.6	111432	1.43656e+06	75664.2	1.58029e+06	701756	1889.26	1.20573e+07
tr|Q9X7W7|Q9X7W7_STRCO			7	7	0.357613	0.638724	6.79828	0.293598	LW296.1 96h	LW207.1 24h	31421	TYR_PHOSPHATASE_2 domain-containing protein OS=Streptomyces coelicolor (strain ATCC BAA-471 / A3(2) / M145) OX=100226 GN=SCO6772 PE=4 SV=1	653331	961588	1.76418e+06	1.21256e+06	691526	1.663e+06	9.76646e+06	2.40277e+06	3.37004e+06	6.12072e+06	1.8126e+06	1.50387e+07	5.75206e+06	4.89869e+06	541319	9.01425e+06	1.8177e+06	232543	6.7714e+07
tr|Q9RDQ7|Q9RDQ7_STRCO			7	7	0.335299	0.638724	9.34756	0.306702	LW298.1 96h	LW207.1 24h	36571	Putative aldo/keto reductase OS=Streptomyces coelicolor (strain ATCC BAA-471 / A3(2) / M145) OX=100226 GN=SCO2377 PE=4 SV=1	649136	278893	0	1.22851e+06	166945	659889	686166	985386	878619	1.42192e+06	1.76752e+06	2.76237e+06	585859	52985.4	406161	6.88397e+06	1.63218e+06	158663	2.12052e+07
sp|Q9S2U8|LGT1_STRCO			7	7	0.286283	0.638724	9.09996	0.338942	LW296.1 96h	LW207.1 24h	36951	Phosphatidylglycerol--prolipoprotein diacylglyceryl transferase 1 OS=Streptomyces coelicolor (strain ATCC BAA-471 / A3(2) / M145) OX=100226 GN=lgt1 PE=3 SV=1	189622	4.09572e+06	773638	3.23832e+06	392687	5.25558e+06	2.60205e+07	1.14832e+06	1.4556e+06	9.35602e+06	1.64974e+07	2.01831e+07	6.86389e+06	393597	1.34512e+06	6.42797e+06	1.63528e+06	113664	1.05386e+08
tr|Q8CJZ2|Q8CJZ2_STRCO			7	7	0.387632	0.638724	9.36517	0.277241	LW296.1 96h	LW298.1 96h	46793	Putative membrane protein OS=Streptomyces coelicolor (strain ATCC BAA-471 / A3(2) / M145) OX=100226 GN=SCO2534 PE=3 SV=1	1.00876e+06	1.03202e+06	37144.5	1.10405e+06	100728	1.11459e+06	2.81339e+06	975494	637334	1.32536e+06	3.09327e+06	1.17582e+07	656790	6.65758e+06	233043	908584	810745	8007.1	3.42751e+07
tr|Q9XA23|Q9XA23_STRCO			7	7	0.287743	0.638724	13.3581	0.337903	LW298.1 96h	LW296.1 24h	53222	Uncharacterized protein OS=Streptomyces coelicolor (strain ATCC BAA-471 / A3(2) / M145) OX=100226 GN=SCO3841 PE=4 SV=1	2.61357e+06	1.99052e+06	387823	2.38105e+06	1.08381e+06	24018.8	379438	307547	1.1979e+06	930865	731712	3.18392e+06	5.59087e+06	52639.8	121784	6.79312e+06	2.34933e+06	1.6036e+07	4.6156e+07
tr|Q9RKV8|Q9RKV8_STRCO			7	7	0.278255	0.638724	47.7404	0.344757	LW298.1 96h	LW296.1 96h	22008	Putative phosphatase OS=Streptomyces coelicolor (strain ATCC BAA-471 / A3(2) / M145) OX=100226 GN=SCO6218 PE=4 SV=1	64067.5	409247	46678.3	524795	314540	1.17297e+06	7858.33	3.17816e+06	447793	294208	7599.61	99064.4	27690.1	288468	4.75135e+06	1.96556e+06	857020	1.63152e+07	3.07723e+07
tr|Q9ZBG4|Q9ZBG4_STRCO			7	7	0.208625	0.638724	102.829	0.403727	LW298.1 24h	LW207.1 24h	50123	Putative dehydrogenase OS=Streptomyces coelicolor (strain ATCC BAA-471 / A3(2) / M145) OX=100226 GN=SCO6449 PE=4 SV=1	484641	167119	23550.6	1.02005e+06	2.08443e+06	699375	7.92501e+06	184780	163371	817042	1.38208e+06	2.1195e+06	1.46688e+07	128542	5.46439e+07	433264	196825	119635	8.72619e+07
sp|P16250|HIS4_STRCO			7	7	0.487138	0.638724	4.96998	0.231058	LW296.1 96h	LW207.1 24h	25236	Phosphoribosyl isomerase A OS=Streptomyces coelicolor (strain ATCC BAA-471 / A3(2) / M145) OX=100226 GN=priA PE=1 SV=1	356228	1.11622e+06	1.43574e+06	2.69949e+06	4.90096e+06	6.23458e+06	2.76412e+06	2.09636e+06	3.76083e+06	6.50624e+06	5.94377e+06	2.00363e+06	1.19701e+07	268439	1.91721e+06	5.81089e+06	2.41465e+06	148038	6.23475e+07
tr|Q9EWV0|Q9EWV0_STRCO			7	7	0.604755	0.640584	5.81404	0.18731	LW296.1 24h	LW296.1 96h	30617	Putative aldehyde dehydrogenase OS=Streptomyces coelicolor (strain ATCC BAA-471 / A3(2) / M145) OX=100226 GN=SCO4912 PE=4 SV=1	1.1289e+07	2.36044e+06	6.38556e+06	2.68003e+06	3.63128e+06	4.4493e+06	3.28931e+07	6.38657e+06	5.91511e+06	1.49879e+06	968886	5.30572e+06	3.06493e+06	2.36572e+07	362865	7.41432e+06	4.50321e+06	166349	1.22933e+08
tr|Q9EWV2|Q9EWV2_STRCO			7	7	0.509052	0.638724	4.35684	0.222179	LW207.1 24h	LW296.1 24h	28548	Purine nucleoside phosphorylase OS=Streptomyces coelicolor (strain ATCC BAA-471 / A3(2) / M145) OX=100226 GN=SCO4917 PE=3 SV=1	1.37233e+07	2.65405e+06	1.52129e+07	2.57025e+06	5.73327e+06	417500	174399	1.63859e+06	5.43775e+06	3.84448e+06	1.87759e+06	9.39505e+06	5.09208e+06	375694	2.15938e+06	7.48663e+06	1.43464e+06	121310	7.93489e+07
tr|O86807|O86807_STRCO			7	7	0.545301	0.638724	2.91201	0.208288	LW296.1 24h	LW207.1 24h	97597	Putative regulatory protein OS=Streptomyces coelicolor (strain ATCC BAA-471 / A3(2) / M145) OX=100226 GN=SCO5747 PE=4 SV=1	35902.5	1.55626e+06	24834.8	948310	369282	914473	1.28513e+06	3.15481e+06	268782	1.93823e+06	584447	165790	275677	3.87825e+06	373341	881515	739039	26174.7	1.74203e+07
tr|O69994|O69994_STRCO			7	7	0.8595	0.676006	6.99541	0.111664	LW298.1 24h	LW207.1 24h	31814	Putative DNA hydrolase with mutT domain OS=Streptomyces coelicolor (strain ATCC BAA-471 / A3(2) / M145) OX=100226 GN=SCO5817 PE=3 SV=1	1.37901e+06	3.93229e+06	1.8607e+06	5.71031e+06	5.85806e+06	1.15123e+07	6.8909e+06	4.22111e+06	2.25715e+06	4.03713e+06	4.56947e+06	1.48346e+07	2.30477e+07	205176	2.69183e+07	1.13862e+07	4.95509e+06	162849	1.33738e+08
tr|Q9S275|Q9S275_STRCO			7	7	0.885055	0.676942	4.44194	0.10431	LW298.1 24h	LW296.1 24h	27250	Enoyl-[acyl-carrier-protein] reductase [NADH] OS=Streptomyces coelicolor (strain ATCC BAA-471 / A3(2) / M145) OX=100226 GN=SCO1814 PE=3 SV=1	7.37293e+07	4.1832e+07	3.2236e+07	3.53489e+07	2.53325e+07	4.31011e+07	1.75175e+07	2.34398e+07	5.21235e+07	4.04177e+07	3.50793e+07	1.04135e+08	7.3828e+07	3.30854e+08	8.77748e+06	1.05734e+08	5.95404e+07	2.30263e+07	1.12605e+09
tr|Q9RKJ0|Q9RKJ0_STRCO			7	7	0.983146	0.699592	2.31597	0.0694911	LW298.1 24h	LW296.1 24h	81509	ATP-dependent RNA helicase OS=Streptomyces coelicolor (strain ATCC BAA-471 / A3(2) / M145) OX=100226 GN=SCO4096 PE=4 SV=1	527632	7.774e+06	3.05819e+07	6.19706e+06	1.05087e+07	1.15206e+07	2.07238e+06	1.8608e+07	6.23036e+06	1.33475e+07	1.57411e+07	3.72575e+06	1.65686e+06	5.97395e+07	928119	2.03213e+06	4.03236e+06	2.20441e+07	2.17268e+08
tr|Q9RJ44|Q9RJ44_STRCO			7	7	0.0445326	0.638724	16.1331	0.699759	LW298.1 24h	LW207.1 24h	52625	Secreted subtilisin-like protease OS=Streptomyces coelicolor (strain ATCC BAA-471 / A3(2) / M145) OX=100226 GN=SCO1824 PE=3 SV=1	3.10192e+06	2.49919e+06	296220	6.54664e+06	3.47524e+06	7.47862e+06	3.58065e+06	3.65986e+06	2.50235e+06	4.13791e+06	3.70288e+06	2.4359e+07	1.11336e+07	1.02704e+07	7.3738e+07	1.04503e+07	6.38406e+06	7.04109e+07	2.47728e+08
tr|Q93J09|Q93J09_STRCO			7	7	0.861343	0.676006	1.68494	0.11114	LW298.1 96h	LW207.1 24h	17878	Peptidyl-prolyl cis-trans isomerase OS=Streptomyces coelicolor (strain ATCC BAA-471 / A3(2) / M145) OX=100226 GN=SCO7510 PE=3 SV=1	2.75059e+06	3.37374e+07	6.65118e+07	3.74441e+07	2.13758e+07	8.20251e+07	1.64916e+07	7.30966e+07	4.29119e+07	4.3562e+07	6.86939e+07	3.97957e+07	4.20183e+07	7.72008e+07	2.75486e+07	1.2427e+08	4.08121e+07	8.46583e+06	8.48712e+08
tr|Q9RJ37|Q9RJ37_STRCO			7	7	0.604207	0.640584	210.368	0.187494	LW298.1 96h	LW296.1 96h	25679	Putative oxidoreductase OS=Streptomyces coelicolor (strain ATCC BAA-471 / A3(2) / M145) OX=100226 GN=SCO1831 PE=4 SV=1	2.85262e+06	4.22412e+06	3.42031e+06	3.47016e+06	5.34789e+06	3.62691e+06	176341	1.305e+07	2.09255e+06	2.40824e+06	986241	1.92648e+06	763014	1.6546e+07	1.94971e+07	2.57524e+06	2.62026e+06	1.11416e+09	1.19975e+09
tr|Q9K4C2|Q9K4C2_STRCO			7	7	0.191629	0.638724	15.2546	0.421113	LW298.1 96h	LW207.1 24h	14465	Uncharacterized protein OS=Streptomyces coelicolor (strain ATCC BAA-471 / A3(2) / M145) OX=100226 GN=SCO5389 PE=4 SV=1	2.99818e+07	1.574e+07	97187	6.38049e+07	1.23058e+07	9.09019e+07	1.12589e+06	4.99289e+07	4.61888e+07	1.20183e+08	3.08502e+07	1.62003e+07	2.05986e+07	2.40995e+07	3.67904e+06	1.78498e+08	8.43355e+07	4.36117e+08	1.22464e+09
sp|Q9K4E5|RL31_STRCO			7	7	0.421594	0.638724	42.5723	0.260239	LW298.1 24h	LW296.1 96h	8342	50S ribosomal protein L31 OS=Streptomyces coelicolor (strain ATCC BAA-471 / A3(2) / M145) OX=100226 GN=rpmE PE=2 SV=1	1.57111e+06	4.31338e+07	3.84407e+07	5.33026e+07	1.20863e+07	2.08243e+07	165159	6.88011e+07	1.73538e+07	5.89243e+06	3.06e+07	3.08137e+07	4.9736e+06	6.01363e+07	2.80027e+09	8.9415e+07	6.26351e+07	1.1573e+09	4.49772e+09
tr|Q9XAH1|Q9XAH1_STRCO			15	7	0.503829	0.638724	7.80377	0.22426	LW298.1 24h	LW298.1 96h	136075	Putative DNA methylase OS=Streptomyces coelicolor (strain ATCC BAA-471 / A3(2) / M145) OX=100226 GN=SCO5331 PE=4 SV=1	284877	1.71817e+06	131791	1.13348e+06	1.03445e+06	2.61083e+06	557830	1.61227e+06	1.33636e+06	2.85287e+06	2.53206e+06	1.51115e+06	2.76655e+06	1.35773e+07	129977	783422	1.21179e+06	115801	3.5901e+07
sp|Q9Z565|ILVC1_STRCO			26	7	0.230228	0.638724	7.76219	0.383547	LW296.1 96h	LW296.1 24h	36459	Ketol-acid reductoisomerase (NADP(+)) 1 OS=Streptomyces coelicolor (strain ATCC BAA-471 / A3(2) / M145) OX=100226 GN=ilvC1 PE=3 SV=1	3.26153e+07	2.90627e+07	6.25751e+07	3.6348e+07	5.3787e+07	4.22122e+07	3.61795e+07	1.75411e+07	4.47132e+07	1.47151e+08	8.60613e+07	5.30849e+08	1.87047e+08	7.59433e+06	5.16762e+07	1.15343e+08	4.42071e+07	1.90279e+07	1.54399e+09
tr|Q7AKR0|Q7AKR0_STRCO			10	7	0.0918089	0.638724	9.05208	0.568407	LW298.1 24h	LW207.1 24h	23585	Superoxide dismutase OS=Streptomyces coelicolor (strain ATCC BAA-471 / A3(2) / M145) OX=100226 GN=SCO0999 PE=3 SV=1	1.86873e+07	7.81286e+06	3.07268e+07	6.15824e+07	1.04895e+08	2.68242e+08	2.10204e+07	1.48886e+07	4.36728e+07	5.86239e+07	1.72192e+07	1.43641e+08	2.81831e+08	2.11481e+08	2.47101e+07	1.25783e+08	7.16836e+07	2.98111e+07	1.53631e+09
tr|O86713|O86713_STRCO			7	7	0.585496	0.638724	26.6868	0.193887	LW298.1 24h	LW296.1 24h	14439	Putative ATP/GTP binding protein OS=Streptomyces coelicolor (strain ATCC BAA-471 / A3(2) / M145) OX=100226 GN=SCO6531 PE=4 SV=1	3.63875e+07	1.56045e+07	5.74981e+06	3.36773e+07	6.75092e+07	2.27235e+08	4.2861e+06	1.12897e+07	1.96306e+07	4.30215e+07	3.28204e+07	3.53585e+07	1.17965e+08	1.75611e+06	8.19826e+08	7.75714e+07	3.25563e+07	2.70045e+06	1.58495e+09
tr|Q9EWF4|Q9EWF4_STRCO			9	7	0.121908	0.638724	58.0671	0.512668	LW298.1 96h	LW207.1 24h	60836	Nitrate reductase beta chain NarH3 OS=Streptomyces coelicolor (strain ATCC BAA-471 / A3(2) / M145) OX=100226 GN=SCO4948 PE=4 SV=1	219442	723306	246584	3.85436e+06	3.02083e+06	4.81748e+07	1.19937e+06	275224	299576	2.81813e+06	174437	5.81639e+07	8.51281e+06	5.11294e+06	580150	2.84962e+06	5.54281e+06	6.06686e+07	2.02437e+08
tr|Q9S2S5|Q9S2S5_STRCO			8	7	0.407862	0.638724	9.24382	0.266938	LW296.1 96h	LW207.1 24h	49003	Uncharacterized protein OS=Streptomyces coelicolor (strain ATCC BAA-471 / A3(2) / M145) OX=100226 GN=SCO2065 PE=4 SV=1	59903.8	155886	301965	379654	940163	1.50407e+06	186304	193965	322970	944303	3.70365e+06	138071	3.93857e+06	19230.3	203940	598987	96056.7	0	1.36877e+07
sp|Q9X827|MURC_STRCO			8	7	0.788753	0.662459	3.98793	0.131561	LW298.1 24h	LW298.1 96h	47661	UDP-N-acetylmuramate--L-alanine ligase OS=Streptomyces coelicolor (strain ATCC BAA-471 / A3(2) / M145) OX=100226 GN=murC PE=3 SV=1	4.11321e+06	6.01548e+06	3.9833e+06	5.29087e+06	1.80093e+06	7.61455e+06	462448	5.64227e+06	8.40615e+06	6.3891e+06	1.20025e+07	1.35555e+06	3.52813e+06	3.49999e+07	1.74554e+06	5.83818e+06	4.1926e+06	68093.9	1.13449e+08
sp|Q9KXR5|CARA_STRCO			8	7	0.427757	0.638724	3.68407	0.257305	LW296.1 96h	LW207.1 96h	41002	Carbamoyl-phosphate synthase small chain OS=Streptomyces coelicolor (strain ATCC BAA-471 / A3(2) / M145) OX=100226 GN=carA PE=3 SV=1	1.27706e+07	1.20304e+07	8.54029e+06	8.91731e+06	1.10194e+07	1.75312e+06	1.058e+07	5.26242e+06	7.87868e+06	1.163e+07	3.42681e+07	3.40088e+07	2.82537e+07	1.08053e+06	1.88622e+06	3.27112e+07	8.08404e+06	1.96571e+06	2.32641e+08
sp|Q04943|AFSQ2_STRCO			8	7	0.970505	0.697659	7.27194	0.0756457	LW298.1 24h	LW207.1 24h	57447	Signal transduction histidine-protein kinase AfsQ2 OS=Streptomyces coelicolor (strain ATCC BAA-471 / A3(2) / M145) OX=100226 GN=afsQ2 PE=3 SV=1	306736	1.46854e+06	281304	1.05969e+06	54736.2	5.19605e+06	1.03162e+06	3.08321e+06	919349	2.95031e+06	356256	102977	32164.4	1.21299e+07	2.79333e+06	223346	1.13635e+06	1.03456e+06	3.41604e+07
tr|Q9FCJ2|Q9FCJ2_STRCO			8	7	0.554613	0.638724	6.77623	0.204865	LW298.1 24h	LW298.1 96h	24108	Uncharacterized protein OS=Streptomyces coelicolor (strain ATCC BAA-471 / A3(2) / M145) OX=100226 GN=SCO5196 PE=4 SV=1	1.77744e+07	1.68845e+07	5.66824e+06	1.05188e+07	1.57098e+07	2.07391e+07	1.80207e+07	2.18199e+07	9.04056e+06	1.51853e+07	1.63044e+07	628505	1.23339e+07	1.12945e+08	3.54062e+06	4.28647e+06	1.41097e+07	614422	3.16125e+08
tr|Q9K4L6|Q9K4L6_STRCO			8	7	0.743418	0.651568	8.67618	0.144457	LW207.1 24h	LW298.1 24h	59815	Putative thioredoxin reductase OS=Streptomyces coelicolor (strain ATCC BAA-471 / A3(2) / M145) OX=100226 GN=SCO7298 PE=4 SV=1	1.93062e+08	2.10221e+07	1.91661e+07	1.76774e+07	8.13727e+06	1.35471e+07	8.60581e+06	2.29587e+07	5.9565e+07	1.13624e+07	3.21487e+07	1.53781e+06	1.90563e+07	5.03936e+06	2.7883e+06	1.21931e+08	3.87147e+07	318856	5.96639e+08
tr|Q9F335|Q9F335_STRCO			8	7	0.499027	0.638724	10.4288	0.226193	LW298.1 24h	LW296.1 24h	12328	Ferredoxin OS=Streptomyces coelicolor (strain ATCC BAA-471 / A3(2) / M145) OX=100226 GN=SCO5135 PE=4 SV=1	3.78181e+07	9.51909e+06	1.82363e+07	2.29181e+07	2.19589e+08	1.1219e+08	1.17666e+07	1.79798e+07	1.57785e+07	6.3595e+07	4.73483e+07	1.92781e+08	1.8056e+08	1.99292e+06	2.92219e+08	6.01385e+07	2.88852e+07	3.59596e+06	1.33691e+09
tr|Q9L106|Q9L106_STRCO			8	7	0.762461	0.655057	3.84492	0.139002	LW296.1 96h	LW296.1 24h	33384	Bac_luciferase domain-containing protein OS=Streptomyces coelicolor (strain ATCC BAA-471 / A3(2) / M145) OX=100226 GN=SCO1453 PE=4 SV=1	7.16762e+06	4.36854e+06	388564	4.26697e+06	2.2346e+06	1.3585e+07	225102	4.85308e+06	4.05328e+06	1.66499e+07	1.19766e+06	1.72623e+07	9.91762e+06	6.10145e+06	2.96615e+06	1.16741e+07	6.57802e+06	755344	1.14245e+08
tr|Q9RKR1|Q9RKR1_STRCO			8	7	0.985858	0.699592	3.03236	0.0679311	LW298.1 24h	LW207.1 24h	24092	Probable heme oxygenase OS=Streptomyces coelicolor (strain ATCC BAA-471 / A3(2) / M145) OX=100226 GN=SCO2267 PE=4 SV=1	3.31995e+06	3.40997e+06	875853	2.11274e+06	35459.1	2.02614e+07	368396	1.09212e+07	7.83527e+06	3.27596e+06	4.72986e+06	605991	2.08516e+06	2.09243e+07	53921.4	4.17295e+06	3.71627e+06	60701.7	8.87654e+07
tr|Q9ADP3|Q9ADP3_STRCO			7	7	0.543567	0.638724	7.10051	0.208932	LW296.1 24h	LW298.1 96h	52928	Putative secreted penicillin-binding protein OS=Streptomyces coelicolor (strain ATCC BAA-471 / A3(2) / M145) OX=100226 GN=SCO4013 PE=4 SV=1	723338	923735	626264	1.07231e+06	266338	1.11373e+06	9.61939e+06	1.80804e+06	338707	850799	3.67786e+06	1.80676e+06	667091	4.19526e+06	308082	540685	940254	176146	2.96548e+07
sp|Q93IZ8|DNLJ2_STRCO			9	7	0.533229	0.638724	4.90133	0.212812	LW298.1 24h	LW207.1 96h	74016	DNA ligase 2 OS=Streptomyces coelicolor (strain ATCC BAA-471 / A3(2) / M145) OX=100226 GN=ligA2 PE=3 SV=2	1.21219e+06	3.16562e+06	272770	1.42229e+06	77027.1	81373	654526	2.2168e+06	330777	955392	4.5531e+06	937026	507217	7.07499e+06	165262	1.11458e+06	596796	1.30303e+06	2.66408e+07
tr|Q9L0P0|Q9L0P0_STRCO			7	7	0.297905	0.638724	17.5562	0.330813	LW298.1 24h	LW296.1 96h	18950	Putative secreted protein OS=Streptomyces coelicolor (strain ATCC BAA-471 / A3(2) / M145) OX=100226 GN=SCO4251 PE=4 SV=1	5.56582e+06	1.61821e+07	1.89914e+06	1.25837e+07	1.40479e+06	1.14834e+07	3.82027e+06	2.28141e+07	1.30796e+07	2.58271e+06	2.88822e+06	2.82476e+06	3.25945e+06	9.16271e+07	5.07538e+07	4.70865e+06	2.50165e+07	1.32582e+07	2.85752e+08
tr|Q9XA66|Q9XA66_STRCO			7	7	0.20497	0.638724	11.2287	0.407345	LW296.1 24h	LW296.1 96h	32857	Putative D-alanyl-D-alanine carboxypeptidase OS=Streptomyces coelicolor (strain ATCC BAA-471 / A3(2) / M145) OX=100226 GN=SCO3811 PE=3 SV=1	1.32629e+06	4.86325e+06	335306	7.90567e+06	790090	5.36253e+06	5.51344e+06	1.86767e+07	3.00326e+06	1.37252e+06	919776	129486	1.54096e+06	7.15045e+06	1.5272e+06	93707.3	6.13564e+06	153853	6.68001e+07
sp|P54739|PKAA_STRCO			7	7	0.190097	0.638724	8.67392	0.422754	LW298.1 24h	LW296.1 24h	58317	Serine/threonine-protein kinase PkaA OS=Streptomyces coelicolor (strain ATCC BAA-471 / A3(2) / M145) OX=100226 GN=pkaA PE=3 SV=1	523224	4.19728e+06	2.12572e+06	3.69311e+06	1.1184e+06	979224	234112	1.92324e+06	3.31393e+06	3.80374e+06	1.23534e+06	6.58711e+06	5.90477e+06	1.71062e+07	2.44465e+07	5.79451e+06	2.1147e+06	116774	8.52179e+07
tr|Q9K3V6|Q9K3V6_STRCO			7	7	0.981799	0.699592	12.6909	0.0702241	LW298.1 24h	LW298.1 96h	42047	Citrate synthase (unknown stereospecificity) OS=Streptomyces coelicolor (strain ATCC BAA-471 / A3(2) / M145) OX=100226 GN=SCO4388 PE=3 SV=1	85943.2	155660	314025	208546	2.70813e+06	38287.6	892946	2520.81	95473.6	130646	20249	730312	3.12224e+06	635291	193.544	126535	33710.8	135849	9.43655e+06
tr|Q9KXK3|Q9KXK3_STRCO			7	7	0.529613	0.638724	8.9265	0.214186	LW298.1 24h	LW298.1 96h	27143	Putative methyltransferase OS=Streptomyces coelicolor (strain ATCC BAA-471 / A3(2) / M145) OX=100226 GN=SCO2317 PE=4 SV=1	1.30646e+06	2.4386e+06	26626.7	1.66437e+06	17596.6	1.15734e+06	352885	6.98714e+06	1.95411e+06	3.37948e+06	1.13814e+06	31585.5	180089	1.88838e+07	65312.6	58519.8	2.08444e+06	0	4.17265e+07
sp|Q9FBM1|ISPH_STRCO			7	7	0.331886	0.638724	19.3359	0.308785	LW298.1 24h	LW298.1 96h	36758	4-hydroxy-3-methylbut-2-enyl diphosphate reductase OS=Streptomyces coelicolor (strain ATCC BAA-471 / A3(2) / M145) OX=100226 GN=ispH PE=3 SV=2	8.08239e+06	1.02549e+07	1.34217e+07	6.73233e+06	1.12879e+07	2.55027e+07	520133	3.5101e+07	1.54685e+07	2.18256e+07	3.92014e+06	1.4681e+06	5.05371e+06	1.80939e+08	1.49208e+06	97961.1	9.44108e+06	157133	3.50766e+08
tr|Q9L2F3|Q9L2F3_STRCO			7	7	0.707852	0.649526	13.8338	0.154853	LW298.1 24h	LW207.1 24h	63043	Putative ABC transporter OS=Streptomyces coelicolor (strain ATCC BAA-471 / A3(2) / M145) OX=100226 GN=SCO2463 PE=4 SV=1	801563	2.43765e+06	97297.6	3.08914e+06	1.60243e+06	1.10351e+07	358265	6.49122e+06	1.36052e+06	1.23969e+07	7.11795e+06	522215	1.91242e+06	4.33208e+07	923278	5.47562e+06	4.63624e+06	19517.5	1.03598e+08
tr|Q9RJY9|Q9RJY9_STRCO			7	7	0.418424	0.638724	14.4113	0.261765	LW298.1 24h	LW298.1 96h	31611	DUF4132 domain-containing protein OS=Streptomyces coelicolor (strain ATCC BAA-471 / A3(2) / M145) OX=100226 GN=SCO1181 PE=4 SV=1	1.80039e+06	7.62403e+06	1.38897e+06	4.33622e+06	3.62894e+06	3.81012e+06	1.54832e+06	9.01106e+06	3.14475e+06	8.16593e+06	7.73586e+06	4.25609e+06	5.12478e+06	7.20066e+07	1.27518e+06	1.59315e+06	3.56811e+06	279363	1.40298e+08
sp|Q53955|SECD_STRCO			7	7	0.703581	0.649268	33.0665	0.156123	LW298.1 24h	LW207.1 24h	59703	Protein translocase subunit SecD OS=Streptomyces coelicolor (strain ATCC BAA-471 / A3(2) / M145) OX=100226 GN=secD PE=3 SV=2	222946	2.43431e+06	2.55589e+06	3.20037e+06	355860	6.15979e+06	1.76615e+06	5.73412e+06	5.57118e+06	1.99609e+06	2.89997e+06	2.14449e+07	229065	7.62622e+06	1.64525e+08	5.24052e+06	6.38271e+06	1.52397e+07	2.53585e+08
tr|Q9K3R1|Q9K3R1_STRCO			7	7	0.182063	0.638724	7.24925	0.431574	LW298.1 24h	LW298.1 96h	39255	Putative aldolase OS=Streptomyces coelicolor (strain ATCC BAA-471 / A3(2) / M145) OX=100226 GN=SCO1087 PE=4 SV=1	1.00275e+06	1.2887e+06	920851	2.69294e+06	1.0185e+07	4.10059e+06	50059.2	2.81342e+06	1.26061e+06	3.89702e+06	1.73453e+06	2.35146e+06	7.56021e+06	1.23453e+07	1.22933e+06	1.23397e+06	1.64811e+06	33376.4	5.63483e+07
tr|Q9L1Z4|Q9L1Z4_STRCO			7	7	0.198187	0.638724	9.32078	0.414232	LW298.1 24h	LW298.1 96h	42001	Putative resistance protein OS=Streptomyces coelicolor (strain ATCC BAA-471 / A3(2) / M145) OX=100226 GN=SCO2641 PE=4 SV=1	696225	3.03195e+06	1.07942e+06	3.51522e+06	3.68744e+06	2.31274e+06	1.79034e+06	4.7048e+06	1.21219e+06	3.33182e+06	3.66607e+06	2.11558e+06	5.48427e+06	2.86242e+07	1.51007e+06	1.23021e+06	2.41975e+06	171442	7.05837e+07
tr|Q9RJH2|Q9RJH2_STRCO			7	7	0.176151	0.638724	7.10924	0.43831	LW298.1 24h	LW296.1 24h	32711	2-dehydropantoate 2-reductase OS=Streptomyces coelicolor (strain ATCC BAA-471 / A3(2) / M145) OX=100226 GN=SCO0462 PE=3 SV=1	7.29886e+06	5.82443e+06	930119	8.80245e+06	9.04563e+06	4.93501e+06	673805	6.3933e+06	5.46426e+06	1.72668e+07	1.49918e+07	2.76429e+07	2.17914e+07	6.26345e+07	4.66262e+06	1.11041e+07	6.29047e+06	519861	2.16272e+08
tr|Q9S215|Q9S215_STRCO			7	7	0.827913	0.668131	1.60517	0.120572	LW298.1 96h	LW207.1 96h	32893	Putative iron-siderophore uptake system ATP-binding component OS=Streptomyces coelicolor (strain ATCC BAA-471 / A3(2) / M145) OX=100226 GN=SCO1785 PE=4 SV=1	9.33963e+06	3.66368e+06	6.25613e+06	3.51598e+06	157687	9.44213e+06	387758	4.81842e+06	9.84852e+06	9.21807e+06	2.01611e+06	4.2527e+06	654608	1.40637e+07	369656	1.52417e+07	4.42449e+06	1.3869e+06	9.90579e+07
tr|Q9FCJ1|Q9FCJ1_STRCO			7	7	0.493816	0.638724	6.09454	0.228311	LW298.1 96h	LW296.1 24h	27470	Uncharacterized protein OS=Streptomyces coelicolor (strain ATCC BAA-471 / A3(2) / M145) OX=100226 GN=SCO5197 PE=4 SV=1	3.52968e+06	1.21861e+07	1.79128e+06	7.86013e+06	4.96976e+06	1.85542e+06	2.56454e+06	4.2451e+06	4.35671e+06	7.76212e+06	2.63302e+06	1.02717e+07	4.36956e+07	4.10611e+06	4.88222e+06	6.75774e+06	6.58476e+06	5.47112e+07	1.84763e+08
tr|Q9RJN6|Q9RJN6_STRCO			7	7	0.938359	0.689092	3.65588	0.0877826	LW298.1 24h	LW207.1 24h	30214	Putative regulatory protein OS=Streptomyces coelicolor (strain ATCC BAA-471 / A3(2) / M145) OX=100226 GN=SCO0608 PE=4 SV=1	1.03083e+07	1.7556e+06	2.75292e+06	1.76867e+06	4.86826e+07	1.22932e+06	3.24908e+07	459640	3.13782e+06	8.66721e+06	5.76087e+06	2.22063e+07	4.535e+07	1.56409e+06	7.25449e+06	1.94672e+07	828558	3.60041e+06	2.17285e+08
sp|Q9K4F9|Y4179_STRCO			7	7	0.745761	0.652842	3.21414	0.143783	LW207.1 24h	LW298.1 96h	21738	UPF0678 fatty acid-binding protein-like protein SCO4179 OS=Streptomyces coelicolor (strain ATCC BAA-471 / A3(2) / M145) OX=100226 GN=SCO4179 PE=3 SV=1	1.19399e+06	2.72348e+06	1.45825e+07	3.02275e+06	2.62713e+06	3.57998e+06	1.61792e+06	1.60645e+06	3.13563e+06	1.92119e+06	1.37827e+06	3.59111e+06	6.02671e+06	1.29868e+06	276692	2.91378e+06	1.78786e+06	1.05417e+06	5.43383e+07
sp|Q9Z527|RBFA_STRCO			7	7	0.0292311	0.638724	4.35042	0.766181	LW298.1 24h	LW207.1 96h	17380	Ribosome-binding factor A OS=Streptomyces coelicolor (strain ATCC BAA-471 / A3(2) / M145) OX=100226 GN=rbfA PE=3 SV=1	2.30491e+07	1.78649e+07	1.20806e+07	1.4822e+07	1.41636e+07	8.91038e+06	2.47793e+07	1.34022e+07	2.77932e+07	1.7286e+07	4.60429e+07	9.48565e+07	4.18015e+07	6.16926e+07	6.13694e+07	5.74727e+07	2.39542e+07	1.69053e+07	5.78246e+08
sp|Q9RJM5|NADE_STRCO			7	7	0.204326	0.638724	5.03334	0.40799	LW296.1 96h	LW207.1 24h	29793	NH(3)-dependent NAD(+) synthetase OS=Streptomyces coelicolor (strain ATCC BAA-471 / A3(2) / M145) OX=100226 GN=nadE PE=3 SV=1	2.53092e+06	5.23655e+06	1.94044e+06	4.59782e+06	1.55798e+07	5.48028e+06	1.51673e+06	7.62596e+06	3.96689e+06	1.16844e+07	1.55486e+07	2.16301e+07	7.67508e+06	6.02524e+06	1.58622e+06	9.46341e+06	4.11781e+06	368086	1.26574e+08
tr|Q9X8U8|Q9X8U8_STRCO			7	7	0.320765	0.638724	17.9047	0.315728	LW298.1 24h	LW207.1 24h	49051	Putative beta-lactamase OS=Streptomyces coelicolor (strain ATCC BAA-471 / A3(2) / M145) OX=100226 GN=SCO3912 PE=4 SV=1	1.2464e+06	2.64721e+06	2.53676e+06	5.57843e+06	3.26132e+06	1.29706e+07	3.53807e+06	3.28824e+06	1.04558e+06	1.30795e+07	3.89335e+07	8.35733e+06	9.60764e+06	6.15727e+06	9.93691e+07	2.09491e+07	8.83146e+06	58329	2.41456e+08
tr|Q9KZR8|Q9KZR8_STRCO			7	7	0.842951	0.671609	3.88263	0.116346	LW298.1 24h	LW207.1 24h	44454	Putative cytochrome P450 OS=Streptomyces coelicolor (strain ATCC BAA-471 / A3(2) / M145) OX=100226 GN=SCO2883 PE=3 SV=1	3.16678e+06	4.54019e+06	782480	6.22805e+06	1.48027e+06	9.26235e+06	3.29172e+06	2.98114e+06	3.39003e+06	2.99076e+06	1.05003e+07	3.67988e+06	8.42267e+06	1.58817e+06	2.29505e+07	1.13267e+07	7.06137e+06	630432	1.04274e+08
tr|Q9FBI9|Q9FBI9_STRCO			7	7	0.407805	0.638724	3.20316	0.266966	LW207.1 96h	LW296.1 96h	10335	Putative ATP-binding protein OS=Streptomyces coelicolor (strain ATCC BAA-471 / A3(2) / M145) OX=100226 GN=SCO5169 PE=4 SV=1	4.52599e+06	477976	5.27479e+06	3.41222e+06	1.29955e+07	5.53823e+06	2.63125e+06	3.18224e+06	1.19933e+06	1.20672e+06	836606	4.80803e+06	8.36071e+06	2.3424e+06	6.10125e+06	5.15734e+06	1.52776e+06	4.71438e+06	7.42928e+07
sp|Q9ZBR5|RL28A_STRCO			6	6	0.254457	0.638724	46.4708	0.363053	LW298.1 96h	LW296.1 96h	6862	50S ribosomal protein L28-1 OS=Streptomyces coelicolor (strain ATCC BAA-471 / A3(2) / M145) OX=100226 GN=rpmB1 PE=3 SV=1	47163.3	196900	13272.8	119694	923422	63591.5	5.67282e+06	317961	121785	17666.5	42472	149924	30644.2	184574	3.78719e+06	603092	194641	8.96404e+06	2.14508e+07
tr|Q9AK44|Q9AK44_STRCO			6	6	0.448621	0.638724	6.76544	0.247683	LW298.1 96h	LW298.1 24h	38543	Uncharacterized protein OS=Streptomyces coelicolor (strain ATCC BAA-471 / A3(2) / M145) OX=100226 GN=SCO4882 PE=4 SV=1	214945	4.97557e+06	347277	4.0035e+06	313441	309939	1.61234e+06	1.58684e+06	449086	1.96388e+06	1.69335e+06	8.15871e+06	2.04666e+06	87497.1	161777	1.35898e+07	1.44734e+06	495820	4.34578e+07
tr|Q9X7U9|Q9X7U9_STRCO			6	6	0.4319	0.638724	3.89446	0.255357	LW296.1 96h	LW207.1 96h	35667	Putative glycerol dehydrogenase OS=Streptomyces coelicolor (strain ATCC BAA-471 / A3(2) / M145) OX=100226 GN=SCO6754 PE=4 SV=1	9.54215e+06	1.10862e+07	9.82673e+06	7.97752e+06	4.77313e+06	2.51175e+06	1.6895e+07	4.72886e+06	1.29812e+07	1.63055e+07	7.21946e+06	3.59138e+07	1.64081e+07	1.12845e+06	3.06544e+06	2.66446e+07	8.98265e+06	1.98038e+06	1.97971e+08
tr|O86768|O86768_STRCO			6	6	0.228067	0.638724	37.8859	0.385479	LW298.1 24h	LW298.1 96h	97656	Putative ATP /GTP-binding protein OS=Streptomyces coelicolor (strain ATCC BAA-471 / A3(2) / M145) OX=100226 GN=SCO5629 PE=4 SV=1	191400	968551	474036	1.73798e+06	822939	477847	1.69456e+06	225392	233048	1.08468e+06	637936	2.3724e+06	6.21529e+06	284552	4.02702e+07	888310	271896	74291.2	5.89253e+07
sp|Q9WX15|HEM1_STRCO			6	6	0.461758	0.638724	4.22712	0.241856	LW298.1 24h	LW207.1 96h	60753	Glutamyl-tRNA reductase OS=Streptomyces coelicolor (strain ATCC BAA-471 / A3(2) / M145) OX=100226 GN=hemA PE=3 SV=1	2.0246e+06	3.15126e+06	3.92291e+06	2.61913e+06	301099	960946	2.91646e+06	5.9249e+06	5.35714e+06	5.95775e+06	6.30058e+06	2.04509e+06	1.78833e+06	1.43361e+07	281747	2.61018e+06	2.96433e+06	114802	6.35774e+07
tr|Q9RI43|Q9RI43_STRCO			6	6	0.56041	0.638724	19.3531	0.202761	LW298.1 24h	LW298.1 96h	62886	Putative two-component sensor OS=Streptomyces coelicolor (strain ATCC BAA-471 / A3(2) / M145) OX=100226 GN=SCO0203 PE=4 SV=1	1.71865e+06	784291	0	870007	347855	1.23885e+06	46667.7	2.43686e+06	126558	3.02963e+06	177363	3.49609e+06	200102	1.53487e+06	3.80356e+07	417747	1.13686e+06	500386	5.60984e+07
sp|Q05954|Y4158_STRCO			6	6	0.560572	0.638724	6.0355	0.202702	LW298.1 24h	LW207.1 24h	36972	Uncharacterized HTH-type transcriptional regulator SCO4158 OS=Streptomyces coelicolor (strain ATCC BAA-471 / A3(2) / M145) OX=100226 GN=SCO4158 PE=4 SV=2	1.41864e+06	1.41159e+06	1.39233e+06	3.65476e+06	2.65569e+06	4.44632e+06	567771	1.61797e+06	2.34784e+06	4.41716e+06	7.64401e+06	1.03778e+07	2.28267e+07	166783	2.49168e+06	9.28688e+06	3.50407e+06	609692	8.08377e+07
tr|Q9XAQ8|Q9XAQ8_STRCO			6	6	0.352416	0.638724	20.9723	0.296573	LW207.1 96h	LW207.1 24h	30958	NuoE, NADH dehydrogenase subunit OS=Streptomyces coelicolor (strain ATCC BAA-471 / A3(2) / M145) OX=100226 GN=SCO4566 PE=3 SV=1	621295	340040	255854	1.75745e+06	1.97099e+07	4.05988e+06	114575	1.33889e+06	1.22209e+06	1.80793e+06	5.22915e+06	338611	1.566e+07	95697.1	7.98199e+06	1.01427e+06	1.25134e+06	75030.2	6.2874e+07
tr|Q9X824|Q9X824_STRCO			6	6	0.692963	0.649253	3.46704	0.159304	LW298.1 24h	LW207.1 96h	37675	Putative ATP/GTP-binding integral membrane protein OS=Streptomyces coelicolor (strain ATCC BAA-471 / A3(2) / M145) OX=100226 GN=SCO6057 PE=4 SV=1	1.11339e+06	5.03497e+06	1.47159e+06	2.28617e+06	809777	734062	1.15526e+06	2.81109e+06	2.21395e+06	2.57535e+06	5.31432e+06	1.59542e+06	3.57411e+06	8.82096e+06	883699	3.16099e+06	2.55839e+06	126647	4.62402e+07
tr|Q9KYE2|Q9KYE2_STRCO			6	6	0.694417	0.649253	5.71867	0.158867	LW296.1 96h	LW207.1 96h	57337	Putative membrane protein OS=Streptomyces coelicolor (strain ATCC BAA-471 / A3(2) / M145) OX=100226 GN=SCO4128 PE=4 SV=1	654700	561542	56186.1	350257	44053.1	841.866	403.533	629190	251061	318517	1.82008e+06	121145	67695.7	2.03051e+06	19087.3	1.01248e+06	398826	29427.5	8.36601e+06
tr|Q9F2X8|Q9F2X8_STRCO			6	6	0.461936	0.638724	4.3353	0.241778	LW207.1 24h	LW298.1 96h	36099	Putative polyprenyl diphosphate synthase OS=Streptomyces coelicolor (strain ATCC BAA-471 / A3(2) / M145) OX=100226 GN=SCO4583 PE=3 SV=1	8.13898e+06	3.82424e+06	4.97506e+06	1.65439e+06	2.62792e+06	118344	7.77173e+06	297570	1.98392e+06	1.59491e+06	160463	2.18969e+06	3.76655e+06	45066.9	606395	1.97401e+06	777822	1.15522e+06	4.36623e+07
tr|Q9L177|Q9L177_STRCO			6	6	0.470381	0.638724	8.31522	0.238121	LW296.1 24h	LW296.1 96h	31387	Putative ABC-transport protein, ATP-binding component OS=Streptomyces coelicolor (strain ATCC BAA-471 / A3(2) / M145) OX=100226 GN=SCO7400 PE=4 SV=1	857441	2.38812e+06	3.97676e+06	2.57067e+06	194468	1.10684e+07	1.26642e+07	4.95127e+06	3.63141e+06	1.72862e+06	794392	32166.4	745782	1.31969e+07	110189	281147	5.2029e+06	49031.9	6.44439e+07
tr|Q9F2W7|Q9F2W7_STRCO			6	6	0.924954	0.684669	6.14876	0.0921878	LW298.1 24h	LW296.1 24h	38073	Putative oxidoreductase OS=Streptomyces coelicolor (strain ATCC BAA-471 / A3(2) / M145) OX=100226 GN=SCO4594 PE=4 SV=1	3.31537e+06	504984	246868	1.14197e+06	1.06909e+06	5.20528e+06	174219	1.9931e+06	607171	2.36537e+06	199558	559446	55402.4	3.70662e+06	1.32977e+07	460308	1.44161e+06	924349	3.72684e+07
tr|O69978|O69978_STRCO			6	6	0.75685	0.653816	13.3076	0.140603	LW298.1 24h	LW207.1 96h	71819	Putative ATP-dependent helicase OS=Streptomyces coelicolor (strain ATCC BAA-471 / A3(2) / M145) OX=100226 GN=SCO5802 PE=4 SV=1	1.25454e+06	1.23339e+06	405483	528798	89243.5	186693	215683	2.06336e+06	568647	381824	591331	5563.29	457316	1.01113e+07	140413	10029.5	718690	5.96901e+06	2.49313e+07
tr|Q9KZI2|Q9KZI2_STRCO			6	6	0.322061	0.638724	26.9402	0.314907	LW298.1 24h	LW207.1 24h	34562	DUF2236 domain-containing protein OS=Streptomyces coelicolor (strain ATCC BAA-471 / A3(2) / M145) OX=100226 GN=SCO1163 PE=4 SV=1	64401.9	481007	2264.25	1.57994e+06	93228.4	1.12695e+06	130119	787831	229780	1.48276e+06	1.40018e+06	1.33763e+06	6.37318e+06	8.33494e+06	46329.9	310648	825780	2538.85	2.46095e+07
tr|Q9RJ81|Q9RJ81_STRCO			6	6	0.48964	0.638724	8.87943	0.230024	LW296.1 96h	LW207.1 96h	94968	Glycine betaine transport system permease protein OS=Streptomyces coelicolor (strain ATCC BAA-471 / A3(2) / M145) OX=100226 GN=SCO1620 PE=3 SV=1	1.48909e+06	2.19126e+06	1.4377e+06	1.11043e+06	177716	792297	5.76689e+06	2.47939e+06	2.02706e+06	444987	1.79103e+07	117949	1.45084e+06	1.32216e+07	477694	1.16198e+06	1.00325e+06	5480.87	5.32658e+07
tr|Q9X881|Q9X881_STRCO			6	6	0.0461856	0.638724	41.2372	0.693621	LW207.1 96h	LW207.1 24h	59146	Putative large membrane protein OS=Streptomyces coelicolor (strain ATCC BAA-471 / A3(2) / M145) OX=100226 GN=SCO3289 PE=4 SV=1	247623	188738	118732	2.17283e+06	2.16939e+06	1.85483e+07	428063	423627	179735	3.43445e+06	253491	124281	1.86464e+06	5.69406e+06	2.71887e+06	7342.09	399337	967514	3.9941e+07
tr|Q9RKS8|Q9RKS8_STRCO			6	6	0.161163	0.638724	21.7768	0.456414	LW298.1 24h	LW298.1 96h	27367	Reductase OS=Streptomyces coelicolor (strain ATCC BAA-471 / A3(2) / M145) OX=100226 GN=SCO6264 PE=4 SV=1	1.1009e+06	1.43186e+06	766481	1.15257e+06	816599	247442	359564	2.25843e+06	932973	1.53084e+06	490385	74063.7	443011	1.91781e+07	4.75533e+06	14390.1	1.10499e+06	0	3.66579e+07
tr|Q9KZN9|Q9KZN9_STRCO			6	6	0.633797	0.640584	6.64524	0.177735	LW298.1 24h	LW296.1 24h	72492	Acetoacetyl-CoA synthetase OS=Streptomyces coelicolor (strain ATCC BAA-471 / A3(2) / M145) OX=100226 GN=SCO1393 PE=3 SV=1	1.45095e+06	2.03329e+06	497032	2.08865e+06	1.29173e+06	1.60355e+06	50579.8	2.41266e+06	1.0171e+06	2.94645e+06	491050	2.99389e+06	1.11072e+07	1.16771e+07	343388	1.70654e+06	2.07232e+06	513309	4.62968e+07
tr|Q9X8R8|Q9X8R8_STRCO			6	6	0.195193	0.638724	13.1185	0.417345	LW298.1 96h	LW207.1 24h	29075	Uncharacterized protein OS=Streptomyces coelicolor (strain ATCC BAA-471 / A3(2) / M145) OX=100226 GN=SCO3651 PE=4 SV=1	3.55961e+06	700548	728624	3.8763e+06	2.6011e+06	3.29408e+06	1.05437e+06	1.8608e+06	2.83366e+06	3.72456e+06	3.03686e+06	3.23484e+07	9.65821e+06	39169.8	701848	1.03426e+07	3.21861e+06	5.1884e+07	1.35463e+08
tr|Q9RKZ2|Q9RKZ2_STRCO			6	6	0.948959	0.690867	8.20409	0.0840945	LW298.1 24h	LW296.1 96h	67428	Putative CbxX/CfqX family protein OS=Streptomyces coelicolor (strain ATCC BAA-471 / A3(2) / M145) OX=100226 GN=SCO1434 PE=3 SV=1	29322	637035	8300.39	579562	0	1.16078e+06	22763.5	1.48049e+06	372943	450713	164899	1854.77	38319.5	5.02649e+06	948.468	381328	858253	0	1.1214e+07
tr|Q9X9T9|Q9X9T9_STRCO			6	6	0.348667	0.638724	3.69487	0.298748	LW298.1 24h	LW298.1 96h	50081	Uncharacterized protein OS=Streptomyces coelicolor (strain ATCC BAA-471 / A3(2) / M145) OX=100226 GN=SCO3929 PE=4 SV=1	1.29623e+06	1.20399e+06	2.35803e+06	1.51001e+06	477526	6.00268e+06	154088	3.90513e+06	1.59346e+06	4.82788e+06	630865	63779.1	609937	1.04801e+07	257947	43531.9	3.02776e+06	0	3.8443e+07
sp|Q9KZV0|MSHD_STRCO			6	6	0.457048	0.638724	4.27896	0.243925	LW296.1 96h	LW207.1 96h	33498	Mycothiol acetyltransferase OS=Streptomyces coelicolor (strain ATCC BAA-471 / A3(2) / M145) OX=100226 GN=mshD PE=2 SV=1	1.91794e+06	3.5492e+06	1.1921e+06	2.49791e+06	289575	1.16696e+06	8.06967e+06	1.06102e+06	1.58966e+06	5.31223e+06	6.47273e+06	5.13595e+06	2.91559e+06	686641	4.28905e+06	6.71637e+06	1.69847e+06	238427	5.47995e+07
sp|Q9KXN1|MQND_STRCO			6	6	0.358235	0.638724	3.99178	0.293245	LW296.1 24h	LW298.1 24h	30206	1,4-dihydroxy-6-naphtoate synthase OS=Streptomyces coelicolor (strain ATCC BAA-471 / A3(2) / M145) OX=100226 GN=mqnD PE=3 SV=1	6.90531e+06	6.90899e+06	1.01331e+07	7.76473e+06	7.65507e+06	1.93195e+06	4.18824e+07	7.23024e+06	7.34521e+06	9.02445e+06	4.63724e+06	2.77408e+07	1.04488e+07	1.01338e+06	2.68134e+06	2.30094e+07	7.05675e+06	6.10347e+06	1.89473e+08
tr|Q9RD38|Q9RD38_STRCO			6	6	0.632564	0.640584	3.34241	0.178134	LW298.1 96h	LW298.1 24h	58207	Histidine kinase OS=Streptomyces coelicolor (strain ATCC BAA-471 / A3(2) / M145) OX=100226 GN=SCO0871 PE=4 SV=1	2.83031e+06	1.78077e+06	336966	1.99189e+06	421866	2.65713e+06	6.05101e+06	3.04164e+06	617418	3.37963e+06	312058	753548	1.48916e+06	2.74763e+06	144228	1.96188e+06	2.50978e+06	1.01715e+07	4.31984e+07
tr|Q9FCH9|Q9FCH9_STRCO			6	6	0.00243066	0.344387	18.4274	0.974783	LW207.1 96h	LW296.1 96h	33035	Putative GntR-family transcriptional regulator OS=Streptomyces coelicolor (strain ATCC BAA-471 / A3(2) / M145) OX=100226 GN=SCO4190 PE=4 SV=1	434133	814240	139465	793442	3.2668e+06	2.07603e+06	2.65359e+06	1.58132e+06	1.11331e+06	194616	93068.3	45313.1	1.61736e+06	2.37868e+06	332819	192375	401599	394504	1.85227e+07
tr|Q93IY1|Q93IY1_STRCO			6	6	0.308107	0.638724	3.74326	0.323939	LW296.1 96h	LW298.1 24h	95291	Uncharacterized protein OS=Streptomyces coelicolor (strain ATCC BAA-471 / A3(2) / M145) OX=100226 GN=SCO5104 PE=4 SV=1	1.90007e+06	773197	428330	983781	1.75788e+06	1.86756e+06	3.21975e+06	1.38176e+06	1.36025e+06	1.98491e+06	1.18752e+06	6.23928e+06	1.22794e+06	1.089e+06	197366	1.28992e+06	1.40377e+06	162787	2.84551e+07
tr|Q9EWS4|Q9EWS4_STRCO			6	6	0.307165	0.638724	8.00371	0.324564	LW296.1 24h	LW207.1 24h	45415	Putative cytochrome P450 OS=Streptomyces coelicolor (strain ATCC BAA-471 / A3(2) / M145) OX=100226 GN=SCO0774 PE=3 SV=1	415329	512053	64849	1.48194e+06	490802	2.49886e+06	7.02094e+06	681497	239102	1.33477e+06	2.21463e+06	2.07789e+06	1.61705e+06	5.86339e+06	389873	738120	1.08784e+06	141399	2.88703e+07
tr|Q9RJS8|Q9RJS8_STRCO			6	6	0.0717878	0.638724	15.3618	0.615103	LW298.1 24h	LW296.1 24h	28968	Probable methyltransferase OS=Streptomyces coelicolor (strain ATCC BAA-471 / A3(2) / M145) OX=100226 GN=SCO0408 PE=4 SV=1	1.11074e+06	2.49494e+06	212030	4.63325e+06	2.52915e+06	2.26473e+06	2.04812e+06	734783	475448	5.28335e+06	1.46443e+07	1.30009e+07	4.04733e+07	1.11567e+06	8.46516e+06	5.86401e+06	2.05826e+06	607709	1.08016e+08
tr|O69886|O69886_STRCO			6	6	0.605685	0.640584	9.51667	0.186997	LW296.1 24h	LW298.1 96h	35957	Signal peptidase I OS=Streptomyces coelicolor (strain ATCC BAA-471 / A3(2) / M145) OX=100226 GN=SCO5598 PE=3 SV=1	876359	2.85882e+06	2.13371e+06	1.38479e+06	1.34476e+06	3.50985e+06	2.47428e+07	2.80648e+06	633472	1.64288e+06	7.61223e+06	172494	2.6997e+06	1.1202e+07	527289	992791	1.94984e+06	18774.3	6.71091e+07
tr|Q8CJR7|Q8CJR7_STRCO			6	6	0.882668	0.676942	2.69225	0.105006	LW298.1 24h	LW207.1 24h	56820	Uncharacterized protein OS=Streptomyces coelicolor (strain ATCC BAA-471 / A3(2) / M145) OX=100226 GN=SCO5332 PE=4 SV=1	698338	2.25631e+06	16144.2	1.26143e+06	681062	1.95755e+06	298727	6.06631e+06	1.55612e+06	2.48018e+06	1.12477e+06	105523	2.00796e+06	5.8487e+06	141439	2.02048e+06	2.103e+06	145115	3.07692e+07
[truncated: 1,082 more rows]
