# Supplementary material for: Engineering Streptomyces coelicolor for heterologous expression of the thiopeptide GE2270A—A cautionary tale
Source: J Ind Microbiol Biotechnol. 2025 Jul 18;52:kuaf019. doi: 10.1093/jimb/kuaf019 (PMC12309360; doi:10.1093/jimb/kuaf019)
Supplement: kuaf019_Supplemental_Files [file kuaf019_supplemental_files.zip › Transcriptomics_LW207.xlsx]

## Sheet: Sheet1
TOPCAPI Experiment ScLW207_1
ARG, 2019-07-05									Table to consult genes (graphs on the right)
											21	24	28	45	48	52	68	72	76	92	Time (h)
										Locus	TPM.ScLW207_21h.1	TPM.ScLW207_24h.1	TPM.ScLW207_28h.1	TPM.ScLW207_45h.1	TPM.ScLW207_48h.1	TPM.ScLW207_52h.1	TPM.ScLW207_68h.1	TPM.ScLW207_72h.1	TPM.ScLW207_76h.1	TPM.ScLW207_92h.1	Row
										pbtR	5575.7	5553.23	7274.36	3743.5	3422.38	4766.21	4155.78	3365.84	2325.08	4129.95	1720
										pbtA	2136	2897	5902.02	16449.8	14863.4	17516.4	11508.9	13369.1	11554.4	59421.9	1727
										tuf	1428.36	1084.32	674.034	199.009	345.438	397.122	310.955	264.098	165.659	470.932	1737
										pbtX	276.238	196.179	618.4	194.349	166.597	138.151	466.539	507.109	427.837	911.214	1724
										pbtM1	76.2493	87.9031	152.173	75.0658	58.7128	58.8149	208.915	251.128	140.799	530.653	1725
										pbtM2	43.0851	34.8542	150.397	63.8065	59.9782	55.6992	161.008	176.016	118.78	492.84	1726
										pbtG1	3.6565	5.18394	27.5118	17.212	13.0056	22.6683	26.8033	19.5439	12.4885	18.5708	1721
										pbtB	4.1255	7.88486	22.7272	19.3937	11.7599	11.8827	31.037	28.7091	24.5857	30.1008	1728
										pbtH	17.8666	15.1257	11.6453	3.89681	6.78038	8.48097	15.8466	17.2146	13.3752	32.0561	1734
										pbtM4	2.88997	4.4948	8.30924	7.8458	9.2849	8.56129	13.0373	9.68778	5.17874	8.85445	1736
										pbtM3	9.19662	12.7163	6.61545	5.9554	8.01986	7.23231	17.6664	16.9794	13.9888	23.6813	1735
										pbtF	2.17567	4.01945	5.99843	9.53547	5.72389	8.76028	14.9952	10.2881	7.34157	9.27529	1732
										pbtC	1.26502	1.15579	5.36828	3.29557	3.1602	2.29518	12.534	7.82249	4.80304	5.79664	1729
										pbtG	3.3983	5.40578	3.73177	7.03646	4.69461	4.96821	14.3679	10.1522	7.10339	15.2293	1733
										pbtD	2.83077	3.08001	3.48897	5.50103	4.25409	4.25895	8.90401	8.89422	8.90394	9.87334	1730
										pbtE	2.5162	4.54997	2.76242	5.76847	6.21823	5.46447	9.49747	9.95801	7.33822	13.8045	1731
										pbtB1	1.06126	1.31006	2.55032	2.2931	1.84878	2.70289	5.86626	4.40072	2.78244	3.67786	1722
										pbtO	0.592544	0.570985	2.25182	1.73662	1.52204	2.10739	3.66937	3.02288	1.37554	2.49353	1723
							Product (RefSeq)			Locus	TPM.ScLW207_21h.1	TPM.ScLW207_24h.1	TPM.ScLW207_28h.1	TPM.ScLW207_45h.1	TPM.ScLW207_48h.1	TPM.ScLW207_52h.1	TPM.ScLW207_68h.1	TPM.ScLW207_72h.1	TPM.ScLW207_76h.1	TPM.ScLW207_92h.1	Row
							phosphate-binding protein			SCO4142	4.33927	3.4218	1.50507	116.166	120.057	112.896	546.28	362.198	207.477	17.1976	6213
							ammonium transporter			SCO5583	4.26839	2.92487	2.00059	41.2767	67.0739	114.194	77.6916	94.9493	42.4181	3.11344	2781
							N-acetyl-gamma-glutamyl-phosphate reductase			SCO1580	1.192	91.5712	34.8944	35.4007	30.258	39.3523	45.4023	23.2184	14.0201	8.77825	4792
							glutamine synthetase			SCO2210	102.585	71.5806	7.62199	256.025	351.535	591.326	361.345	403.579	191.296	7.08555	1009
							regulatory protein			SCO4426	6.04131	9.07218	16.5106	17.6003	18.707	24.8689	29.838	21.874	12.3812	33.5727	6340
							50S ribosomal protein L32			SCO0436	2.68984	2.30397	4.2592	0.700742	4.33521	4.9912	5.64047	4.98992	1.66513	2.51541	238
							catalase/peroxidase			SCO0560	14.4493	25.6982	3.17802	2.53345	3.12635	7.67876	9.13865	8.87098	3.8426	5.51454	4211
							NAD synthetase			SCO0506	36.2545	47.0152	23.401	13.6986	15.4999	18.1449	17.265	13.1203	10.8504	12.1638	273
							#VALUE!
Table of the TPM values and annotation
					Locus type	Count
					ProtCodGene	7694
					rRNA	18
					tRNA	65
					sRNA	3
					Pseudogene	1
					Total…………………..	7781					0.954397	0.870114	0.635448	0.981516	0.93885	0.819688	0.976179	0.868123	0.351435
ID_Locus	start	end	strand	Length	Type	Product_GenBank	Product_RefSeq	product_accession	non-redundant_refseq	KEGG ortholog code	TPM.ScLW207_21h.1	TPM.ScLW207_24h.1	TPM.ScLW207_28h.1	TPM.ScLW207_45h.1	TPM.ScLW207_48h.1	TPM.ScLW207_52h.1	TPM.ScLW207_68h.1	TPM.ScLW207_72h.1	TPM.ScLW207_76h.1	TPM.ScLW207_92h.1
SCO0001	446	1123	+	678	ProtCodGene	hypothetical protein	hypothetical protein	NP_624362.1	WP_011026764.1	.	2.1483	0.774787	2.14845	1.76736	2.32346	1.81833	3.37867	2.23737	1.2599	3.48929
SCO0002	1252	3813	+	2562	ProtCodGene	hypothetical protein	hypothetical protein	NP_624363.1	WP_011026765.1	.	1.46618	1.97349	0.596986	0.701562	0.614874	1.40657	1.95295	1.25819	0.777969	1.80482
SCO0003	3869	6220	+	2352	ProtCodGene	putative DNA-binding protein.	DNA-binding protein	NP_624364.1	WP_011026766.1	.	1.36894	1.31215	3.77787	1.83408	1.53654	2.98368	3.25505	2.4589	1.41238	2.5146
SCO0004	6226	7173	+	948	ProtCodGene	hypothetical protein (fragment)	hypothetical protein	NP_631871.1	WP_011026767.1	.	0.323461	0.27706	0.307309	0.252799	0.390992	1.00034	6.10456	4.00036	2.2026	1.70148
SCO0005	7187	9307	+	2121	ProtCodGene	putative transposase	transposase	NP_733487.1	WP_011026768.1	.	0.180718	0.123834	0.480741	0.338973	0.349515	0.402402	2.07479	1.6986	1.02922	1.06469
SCO0006	9304	10410	+	1107	ProtCodGene	putative ATP/GTP-binding protein	ATP/GTP-binding protein	NP_631869.1	WP_011026769.1	K07132	0.207752	0.118633	0.0657925	0	0.0837083	0	0.707925	0.513868	0.171476	0.194279
SCO0010	12366	13457	+	1092	ProtCodGene	hypothetical protein (putative secreted protein)	hypothetical protein	NP_624371.1	WP_011026773.1	.	0.631816	3.30721	3.06803	1.64597	2.29117	3.38688	3.36743	3.7333	2.86823	6.59776
SCO0016	17715	17918	+	204	ProtCodGene	hypothetical protein	hypothetical protein	NP_624377.1	WP_011026779.1	.	0	0	0.714042	0.587386	0.454241	0	0.886508	0.464748	0	0
SCO0017	17919	18263	+	345	ProtCodGene	hypothetical protein	hypothetical protein	NP_624378.1	WP_011026780.1	.	0	0	1.05554	0.694648	0	0	1.92205	1.64884	0.550216	0.311692
SCO0020	19974	21620	+	1647	ProtCodGene	putative transposase	transposase	NP_733488.1	WP_011026783.1	.	1.30327	0.677763	5.48343	2.69192	2.47557	2.30316	3.11112	2.12988	1.2678	1.76285
SCO0021	21617	22210	+	594	ProtCodGene	hypothetical protein	hypothetical protein	NP_624381.1	WP_011026784.1	.	6.32383	3.64796	39.6041	5.44667	10.2961	5.90709	7.61143	5.42675	6.07183	7.78442
SCO0025	22843	23061	+	219	ProtCodGene	putative IS element ATP-binding protein	IS element ATP-binding protein	NP_624383.1	WP_011026786.1	.	0.350047	0	1.99541	0.547154	1.26939	0.866052	4.95473	3.46333	1.30017	1.47306
SCO0026	23316	23831	+	516	ProtCodGene	putative secreted protein	hypothetical protein	NP_624384.1	WP_003978788.1	.	35.8046	45.4298	69.7271	17.8811	15.2646	16.173	10.2807	10.473	8.46117	4.16797
SCO0029	24644	24943	+	300	ProtCodGene	hypothetical protein	hypothetical protein	NP_624387.1	WP_011026789.1	.	3.06641	4.15867	5.34104	4.79307	4.32437	6.00607	8.23862	3.47631	2.84737	5.73512
SCO0030	25251	25871	+	621	ProtCodGene	hypothetical protein SCJ4.11	hypothetical protein	NP_624388.1	WP_011026790.1	.	0.123447	0.105738	0	0	0.298438	0.458129	0.679514	0.305342	0.305675	0.346324
SCO0034	29040	29519	+	480	ProtCodGene	hypothetical protein	hypothetical protein	NP_624392.1	WP_011026794.1	.	0.319418	0.273597	0.910404	0.748918	0.193052	2.17325	2.76295	2.37021	1.1864	1.12014
SCO0039	31520	32137	+	618	ProtCodGene	hypothetical protein SCJ4.20	hypothetical protein	NP_624397.1	WP_011026799.1	.	0.124046	0.531256	0.942813	0.969473	0	1.68796	3.80424	1.99436	0.460739	1.56602
SCO0040	32134	33357	+	1224	ProtCodGene	putative glycosyl transferase	glycosyl transferase	NP_624398.1	WP_011026800.1	.	0.062631	0.0536464	0.238014	0.195795	0.22712	0.0774777	0.689506	0.77458	0.232628	0.966397
SCO0041	33360	33845	+	486	ProtCodGene	putative integral membrane protein	hypothetical protein	NP_624399.1	WP_011026801.1	.	0	0	0	0	0.572007	0	0.620191	0.390159	0.195293	1.10631
SCO0042	33842	34777	+	936	ProtCodGene	hypothetical protein	hypothetical protein	NP_624400.1	WP_011026802.1	.	0.0819021	0.140306	0.855935	0.25604	0.396005	0.303951	1.22368	0.101291	1.31823	0.689318
SCO0046	36816	37478	+	663	ProtCodGene	putative hydrolase	hydrolase	NP_624404.1	WP_011026806.1	K01118	1.27189	0.198079	1.42808	3.25322	2.79533	5.00625	4.45527	1.71599	0.858934	2.27069
SCO0049	39489	39812	+	324	ProtCodGene	hypothetical protein	hypothetical protein	NP_624407.1	WP_011026809.1	.	1.89285	0.810657	3.14708	3.69836	1.43002	2.92694	2.04663	4.09667	2.92939	2.32326
SCO0050	39877	40212	+	336	ProtCodGene	hypothetical protein	hypothetical protein	NP_624408.1	WP_011026810.1	.	5.47574	1.36798	14.3063	3.56627	5.79157	5.92704	7.35591	4.79686	6.49697	4.16053
SCO0056	43768	43857	+	90	ProtCodGene	hypothetical protein	hypothetical protein	NP_624410.1	WP_011026812.1	.	0	0	3.23699	1.33141	3.08884	2.10739	1.33961	1.05343	2.10916	1.19482
SCO0057	43950	44090	+	141	ProtCodGene	hypothetical protein	hypothetical protein	NP_624411.1	WP_011026813.1	.	0	0.465697	9.81428	3.39934	0	3.36286	2.56522	4.70681	0.673136	3.81325
SCO0058	44253	44975	+	723	ProtCodGene	hypothetical protein	hypothetical protein	NP_624412.1	WP_011026814.1	.	35.9445	24.5215	60.744	26.5177	39.4756	36.2017	20.0942	14.4245	16.5407	10.8575
SCO0059	45267	46073	+	807	ProtCodGene	putative zinc-binding oxidoreductase	zinc-binding oxidoreductase	NP_624413.1	WP_011026815.1	.	1.99488	2.68511	4.06128	3.11817	2.87067	2.93782	3.73498	1.29231	1.52895	2.39852
SCO0060	46064	46201	+	138	ProtCodGene	hypothetical protein	hypothetical protein	NP_624414.1	WP_011026816.1	.	0	0	0.52777	0	0.671486	0.687194	2.18415	0.687019	0	0.779229
SCO0065	51831	53144	+	1314	ProtCodGene	putative extracellular binding protein	extracellular binding protein	NP_624419.1	WP_011026821.1	K02027	0.350047	0.799552	1.16399	0.455962	0.211564	0.793881	1.6057	1.51521	0.577852	0.900205
SCO0066	53141	54100	+	960	ProtCodGene	putative integral membrane permease	integral membrane permease	NP_624420.1	WP_011026822.1	K02025	0.319418	0.341996	0.531069	0.249639	0.193052	0.49392	0.879121	1.18511	0.692068	1.34417
SCO0067	54097	54918	+	822	ProtCodGene	putative integral membrane permease	integral membrane permease	NP_624421.1	WP_011026823.1	K02026	0.466304	0.319529	1.50626	0.874648	0.90185	0.69221	1.02671	0.807372	0.92372	1.17737
SCO0068	54968	56173	+	1206	ProtCodGene	putative hydrolase (putative secreted protein)	hydrolase	NP_624422.1	WP_011026824.1	.	0.508526	0.38113	0.785091	0.298077	0.537857	0.629073	1.24964	0.786141	0.3148	0.802489
SCO0069	56225	59383	+	3159	ProtCodGene	hypothetical protein	hypothetical protein	NP_624423.1	WP_011026825.1	.	0.582415	0.374149	0.829998	0.227591	0.322671	0.480318	1.2213	0.840342	0.390585	0.816969
SCO0070	59558	60241	+	684	ProtCodGene	hypothetical protein	hypothetical protein	NP_624424.1	WP_011026826.1	.	0.112077	0.287997	2.87496	0.525556	0.677377	0.415933	2.7321	1.10887	1.11008	1.72934
SCO0073	64605	64925	+	321	ProtCodGene	hypothetical protein	hypothetical protein	NP_624426.1	WP_011026829.1	.	0.716452	2.86382	3.63027	0.373292	0.866029	2.36343	2.44135	1.18142	0.591354	0.334996
SCO0074	64994	65092	+	99	ProtCodGene	hypothetical protein	hypothetical protein	NP_624427.1	WP_011026830.1	.	6.96912	3.31632	50.7619	4.84149	9.36011	5.74744	3.04457	1.91532	1.91742	8.68958
SCO0075	65092	65679	+	588	ProtCodGene	hypothetical protein	hypothetical protein	NP_624428.1	WP_011026831.1	.	2.34675	3.23849	14.616	7.74391	4.57022	5.48352	6.45885	4.83717	4.03538	3.84048
SCO0080	68372	68887	+	516	ProtCodGene	hypothetical protein	hypothetical protein	NP_624430.1	WP_011026833.1	.	10.2511	5.21743	48.8372	26.2411	18.6767	15.9892	7.47691	8.8194	5.51815	7.08555
SCO0083	69799	70647	+	849	ProtCodGene	putative transposase	transposase	NP_624431.1	WP_011026834.1	.	0.541769	0.773418	5.23295	2.82278	1.85549	2.34569	5.25431	4.02015	2.23586	2.91316
SCO0084	70777	71235	+	459	ProtCodGene	conserved hypothetical protein	hypothetical protein	NP_624432.1	WP_011026835.1	.	7.34871	4.43477	29.6724	17.4911	20.1885	16.7352	13.0021	10.3277	7.65088	12.8853
SCO0089	75856	76893	+	1038	ProtCodGene	putative transcriptional regulator	transcriptional regulator	NP_624437.1	WP_011026840.1	.	8.41935	6.32594	30.9432	16.6234	20.0864	19.0944	19.6296	12.6046	8.04651	9.42732
SCO0091	77315	78271	+	957	ProtCodGene	putative insertion element IS1652 transposase	IS1652 transposase	NP_624439.1	WP_011026842.1	.	1.28168	2.33286	14.9926	6.63618	6.87484	7.82841	6.11014	4.06181	3.66954	5.05644
SCO0102	84893	85339	+	447	ProtCodGene	hypothetical protein	hypothetical protein	NP_624445.1	WP_011026848.1	.	10.633	24.8257	22.1593	11.2589	6.84105	11.4563	7.28246	3.3936	2.12332	6.01418
SCO0103	85336	86643	+	1308	ProtCodGene	putative flavohemoprotein	flavohemoprotein	NP_624446.1	WP_011026849.1	.	10.1979	17.2692	5.45686	3.75604	3.61309	4.06012	4.24006	2.39196	1.30613	1.23318
SCO0104	86640	87311	+	672	ProtCodGene	putative hydrolase	hydrolase	NP_624447.1	WP_003978773.1	K07006	13.6894	18.2724	14.3063	9.80726	10.7558	10.0195	4.57502	3.66819	2.11858	3.04038
SCO0106	89073	89465	+	393	ProtCodGene	putative insertion element transposase	insertion element transposase	NP_624449.1	WP_011026850.1	.	1.36545	2.17207	22.6095	9.75689	12.7326	21.4761	28.3773	20.5057	6.52069	41.5906
SCO0108	90242	90391	+	150	ProtCodGene	hypothetical protein	hypothetical protein	NP_624451.1	WP_011026852.1	.	1.02214	1.75102	16.0231	3.19538	4.32437	1.89665	3.61695	1.26411	1.89824	2.15067
SCO0111	91977	92729	+	753	ProtCodGene	putative oxidoreductase	oxidoreductase	NP_624454.1	WP_011026855.1	.	0.203613	0.261606	2.32135	1.11393	0.861429	1.13346	3.44243	1.13317	0.504182	1.14246
SCO0117	94989	95681	+	693	ProtCodGene	putative oxidoreductase	short chain dehydrogenase	NP_624457.1	WP_011026858.1	.	2.21242	1.32653	0.840777	0.17291	1.06973	0.821062	6.87204	3.42022	2.87613	2.48274
SCO0118	95989	97518	+	1530	ProtCodGene	putative xylosidase/arabinosidase	xylosidase/arabinosidase	NP_624458.1	WP_011026859.1	.	12.6765	15.9652	13.7572	3.83759	5.45089	7.12795	8.03767	7.49793	4.40442	4.56842
SCO0122	100190	101566	+	1377	ProtCodGene	putative flavin-containing monooxygenase (putative secreted protein)	flavin-containing monooxygenase	NP_624461.1	WP_011026863.1	.	0	0.143057	0.79338	0.17404	0.201885	0.826429	2.93314	1.72129	0.482488	1.56185
SCO0124	103628	104989	+	1362	ProtCodGene	hypothetical protein	hypothetical protein	NP_624463.1	WP_011026865.1	.	0	0.144633	1.12297	0.263936	0.34018	0.696275	1.81467	1.11376	0.627173	0.789527
SCO0125	105057	106640	+	1584	ProtCodGene	possible oxidoreductase	oxidoreductase	NP_624464.1	WP_011026866.1	.	0.0483967	0.124362	1.10352	0.45389	0.409505	0.957906	1.5984	1.43649	0.719032	0.543099
SCO0126	106637	112885	+	6249	ProtCodGene	putative multi-domain beta keto-acyl synthase	beta keto-acyl synthase	NP_624465.1	WP_011026867.1	.	0.134944	0.0630468	0.489511	0.441033	0.237261	0.591851	1.52419	0.834449	0.410086	0.757158
SCO0127	112932	119654	+	6723	ProtCodGene	putative multi-domain beta keto-acyl synthase	beta keto-acyl synthase	NP_624466.1	WP_011026868.1	.	0.159638	0.136737	0.920831	0.891171	0.716732	1.11435	2.26855	1.17048	0.86117	0.959693
SCO0128	119651	119833	+	183	ProtCodGene	hypothetical protein SCJ21.09	hypothetical protein	NP_624467.1	WP_011026869.1	.	0	0	0.795982	0	0.506367	0.518212	0.988239	0.51808	0.518646	0.587615
SCO0129	119841	120215	+	375	ProtCodGene	hypothetical protein SCJ21.10	hypothetical protein	NP_624468.1	WP_011026870.1	.	0.204428	0.350204	0.971098	2.87584	1.48264	1.26444	4.01884	3.2867	1.2655	2.58081
SCO0130	120457	121371	+	915	ProtCodGene	putative beta-lactamase	beta-lactamase	NP_624469.1	WP_003978746.1	.	7.12145	2.51171	17.3524	5.50025	7.29168	6.52946	5.73178	4.24825	1.65967	2.23294
SCO0132	122743	125502	+	2760	ProtCodGene	probable LAL-family transcriptional regulator	transcriptional regulator	NP_624471.1	WP_011026872.1	.	3.74969	2.68839	106.082	78.4518	79.3026	105.553	86.2958	76.1904	43.2263	109.599
SCO0135	127571	128290	+	720	ProtCodGene	conserved hypothetical protein SCJ21.22	hypothetical protein	NP_624474.1	WP_011026874.1	.	1.1712	0.911989	2.42774	0.665705	1.93052	3.16109	4.43747	3.29196	1.71369	5.52603
SCO0138	131523	132296	+	774	ProtCodGene	putative oxidoreductase	short chain dehydrogenase	NP_624476.1	WP_011026877.1	.	0.396178	0.848362	3.19935	3.71556	3.83112	3.79821	5.5298	2.57233	1.47151	2.63971
SCO0139	132327	132647	+	321	ProtCodGene	hypothetical protein SCJ33.03	hypothetical protein	NP_624477.1	WP_003978737.1	.	0.477635	0.409117	0	0.746585	0.288676	0	1.12678	1.18142	0.295677	0
SCO0140	132693	133520	+	828	ProtCodGene	putative merR-family transcriptional regulator	MerR family transcriptional regulator	NP_624478.1	WP_011026878.1	.	0.462925	1.42746	1.1435	1.30247	0.671486	1.94705	2.32976	2.06106	1.71942	1.29871
SCO0143	136647	137183	+	537	ProtCodGene	putative membrane protein	hypothetical protein	NP_624481.1	WP_011026881.1	.	3.2834	3.05695	13.1559	9.59507	9.6634	9.18306	7.97032	6.53243	5.65585	5.00622
SCO0144	137197	137556	+	360	ProtCodGene	hypothetical protein SCJ33.08	hypothetical protein	NP_624482.1	WP_003978731.1	.	21.9334	18.6046	7.28323	2.66282	5.14806	7.90273	3.68393	3.95036	2.9001	7.16891
SCO0145	137561	138589	+	1029	ProtCodGene	putative secreted protein	hypothetical protein	NP_624483.1	WP_011026882.1	K06889	16.241	14.996	15.7131	8.85018	9.54568	10.5984	12.0682	7.00238	3.59726	6.37468
SCO0147	138976	139467	+	492	ProtCodGene	putative transmembrane transport protein	transmembrane transport protein	NP_624484.1	WP_011026883.1	.	25.7093	33.4989	18.8002	13.3953	17.1393	20.4314	20.2167	13.2963	12.925	9.61682
SCO0148	139467	139712	+	246	ProtCodGene	putative transcriptional regulatory protein	transcriptional regulator	NP_624485.1	WP_003978728.1	K07727	3.4279	8.27463	4.44099	6.81941	3.0135	5.39698	4.41092	2.6978	1.54329	2.18564
SCO0150	140368	140862	+	495	ProtCodGene	hypothetical protein SCJ33.14	hypothetical protein	NP_624487.1	WP_011026885.1	.	6.19478	7.29591	3.6784	1.9366	2.99524	4.02321	3.04457	4.02218	1.15045	2.82411
SCO0151	141370	141708	+	339	ProtCodGene	putative integral membrane protein	hypothetical protein	NP_624488.1	WP_011026886.1	.	0.67841	1.35588	0.859378	0.706943	0.546697	1.39871	1.77825	1.9577	0.559954	0.951625
SCO0152	141705	143315	+	1611	ProtCodGene	putative transmembrane transport protein	transmembrane transport protein	NP_733492.1	WP_011026887.1	.	0.42827	1.1005	2.62214	2.75207	1.66809	2.53123	2.99355	1.88322	1.76745	1.60199
SCO0155	145499	146122	+	624	ProtCodGene	putative transcriptional regulatory protein	transcriptional regulator	NP_624491.1	WP_003978722.1	.	9.82825	6.31377	20.4257	17.0907	14.5532	15.1975	33.9089	23.8541	8.82197	6.89318
SCO0157	146603	146980	+	378	ProtCodGene	hypothetical protein SCJ1.06	hypothetical protein	NP_624493.1	WP_011026890.1	.	0.40561	0.521137	1.34875	0.951007	0.980583	1.50528	0.956866	1.00327	1.00436	0.568961
SCO0158	146977	148206	+	1230	ProtCodGene	putative oxidoreductase	oxidoreductase	NP_624494.1	WP_011026891.1	.	0	0.106769	0.35528	0.0974202	0.30135	0.385499	1.76437	1.00204	0.385822	0.961682
SCO0159	148216	149184	+	969	ProtCodGene	putative ECF sigma factor	ECF sigma factor	NP_624495.1	WP_011026892.1	K03088	0.0791129	0	0.225487	0.247321	0.286889	0.2936	0.622111	0.391367	0.293846	0.332921
SCO0162	150579	151571	+	993	ProtCodGene	conserved hypothetical protein SCJ1.11	hypothetical protein	NP_624498.1	WP_011026893.1	.	22.3882	76.7724	12.102	41.9937	16.5174	18.8137	33.8141	12.412	8.31557	3.68192
SCO0163	151749	153275	+	1527	ProtCodGene	conserved hypothetical protein SCJ1.12	hypothetical protein	NP_624499.1	WP_011026894.1	K07028	3.71504	6.19221	5.53278	6.35624	2.97354	4.47148	5.88219	3.97364	2.42408	1.76054
SCO0164	153398	155728	+	2331	ProtCodGene	putative cation-transporting ATPase	cation-transporting ATPase	NP_624500.1	WP_011026895.1	.	1.41416	2.3099	0.749882	0.976709	1.07334	1.30186	3.41368	1.62692	1.01793	1.47622
SCO0166	156338	157141	+	804	ProtCodGene	putative regulator	regulator	NP_624502.1	WP_003978711.1	K22468	3.81395	2.61346	19.3857	5.96153	8.52888	7.07707	5.62337	5.18853	2.71515	8.02489
SCO0168	158732	159304	+	573	ProtCodGene	CRP-like regulatory protein	regulator protein	NP_624504.1	WP_003978709.1	.	169.375	598.418	40.8013	136.975	64.3643	79.9375	139.186	69.6587	36.2754	14.8257
SCO0169	159372	160025	+	654	ProtCodGene	conserved hypothetical protein SCJ1.18	hypothetical protein	NP_624505.1	WP_011026897.1	.	128.119	414.763	29.8457	41.0416	23.9456	37.4111	24.6108	13.0471	7.40141	11.0164
SCO0171	161237	162553	+	1317	ProtCodGene	conserved hypothetical protein SCJ1.20	nicotinate phosphoribosyltransferase	NP_624507.1	WP_011026898.1	K00763	24.5057	51.9522	8.46116	24.4749	12.8057	10.2969	15.7916	7.3428	3.60335	2.93941
SCO0172	162661	163119	+	459	ProtCodGene	hypothetical protein	hypothetical protein	NP_624508.1	WP_011026899.1	.	23.8833	50.3561	7.14042	12.0088	6.86408	8.4709	8.53675	5.16387	2.68815	4.217
SCO0176	165460	165855	+	396	ProtCodGene	hypothetical protein SCJ1.25	hypothetical protein	NP_624512.1	WP_011026903.1	.	8.13064	4.64285	3.49448	3.93371	0.936011	2.87372	5.78469	3.1124	2.39677	2.1724
SCO0177	166033	166614	+	582	ProtCodGene	putative membrane protein SCJ1.26	hypothetical protein	NP_624513.1	WP_011026904.1	.	14.8842	75.9302	23.7769	68.7666	24.9973	36.0104	44.0208	14.6611	7.01242	4.61914
SCO0178	166891	167337	+	447	ProtCodGene	hypothetical protein SCJ1.27	hypothetical protein	NP_624514.1	WP_003978699.1	.	38.7589	80.4999	69.4107	86.8543	64.679	90.3775	62.9798	51.7523	34.8224	24.0567
SCO0183	170911	172158	+	1248	ProtCodGene	deoxiribopirymidine photolyase	deoxiribopirymidine photolyase	NP_624519.1	WP_011026907.1	.	2.27278	1.63106	1.51734	1.63226	0.81676	0.987841	2.27026	1.6713	0.608412	1.29247
SCO0184	172170	173984	+	1815	ProtCodGene	conserved hypothetical protein SCJ1.33	hypothetical protein	NP_624520.1	WP_011026908.1	K06876	0.844742	0.976808	0.642048	0.330101	0.459497	0.470245	1.56104	1.04472	0.627519	0.710966
SCO0185	173768	174946	+	1179	ProtCodGene	putative geranylgeranyl pyrophosphate synthase	geranylgeranyl pyrophosphate synthase	NP_624521.1	WP_011026909.1	K13787	3.12103	7.12883	3.52116	0.203269	2.1221	2.01087	2.35199	5.22694	2.09306	1.73294
SCO0186	174943	176514	+	1572	ProtCodGene	putative phytoene dehydrogenase (phytoene desaturase) (putative secreted protein)	phytoene dehydrogenase	NP_624522.1	WP_011026910.1	K10027	7.90011	18.379	3.47482	0.914709	2.77052	3.37826	4.52503	7.35792	2.89808	3.00985
SCO0187	176501	177496	+	996	ProtCodGene	putative phytoene synthase	phytoene synthase	NP_624523.1	WP_011026911.1	K02291	5.84959	12.1965	2.04749	1.32339	3.81453	2.0947	2.60256	5.14022	2.76351	2.37524
SCO0188	177493	178503	+	1011	ProtCodGene	putative methylesterase	methylesterase	NP_624524.1	WP_011026912.1	.	4.77706	13.3795	3.45791	1.18523	3.94125	4.59624	4.94901	6.37684	3.94294	3.61636
SCO0194	184958	185566	+	609	ProtCodGene	putative sigma factor	sigma factor	NP_624529.1	WP_011026917.1	K03088	30.7145	18.4375	25.4734	26.7594	22.2153	19.4648	17.8175	17.4361	4.51963	13.2431
SCO0195	185675	186361	+	687	ProtCodGene	putative lipoprotein	lipoprotein	NP_624530.1	WP_011026918.1	.	20.9784	12.5209	12.1917	10.1164	9.03721	8.14429	7.98503	8.97024	3.31571	6.41758
SCO0196	186483	186887	+	405	ProtCodGene	putative anti-sigma factor	hypothetical protein	NP_624531.1	WP_011026919.1	.	14.9535	10.7007	10.9698	5.02977	7.32169	10.537	10.5681	13.1093	6.32748	4.77927
SCO0202	191919	192848	+	930	ProtCodGene	conserved hypothetical protein SCJ12.14	hypothetical protein	NP_624537.1	WP_011026922.1	.	0.329722	0.635451	2.03617	1.93269	1.39496	2.65124	4.01884	3.56806	1.73495	0.578138
SCO0208	197221	199917	+	2697	ProtCodGene	pyruvate phosphate dikinase	pyruvate phosphate dikinase	NP_624541.1	WP_011026926.1	K01006	8.4136	41.4625	8.10148	14.3064	7.69633	10.7597	12.6734	6.50337	3.80071	4.22638
SCO0209	200024	200428	+	405	ProtCodGene	hypothetical protein SCJ12.21	hypothetical protein	NP_624542.1	WP_011026927.1	.	16.8464	116.248	12.5883	27.8117	10.9825	20.1373	19.4988	7.72514	5.15573	3.18618
SCO0210	200728	201369	+	642	ProtCodGene	hypothetical protein	hypothetical protein	NP_624543.1	WP_011026928.1	.	6.56748	37.741	3.28993	7.2792	3.46412	5.02229	4.13152	2.65818	1.47838	2.34497
SCO0211	201374	202090	+	717	ProtCodGene	conserved hypothetical protein SCJ12.23	hypothetical protein	NP_624544.1	WP_011026929.1	.	3.84906	22.8951	1.62527	3.67669	1.2924	1.85168	1.42929	1.58675	0.661871	1.19982
SCO0214	204387	204800	+	414	ProtCodGene	conserved hypothetical protein	hypothetical protein	NP_624547.1	WP_003978653.1	.	9.44367	20.7775	20.9349	15.6296	14.9965	16.0345	19.3661	8.01522	7.33621	8.83126
SCO0216	206480	210181	+	3702	ProtCodGene	nitrate reductase alpha chain NarG2	nitrate reductase subunit alpha NarG2	NP_624549.1	WP_011026932.1	K00370	26.6924	164.566	8.57777	14.1449	5.93237	7.63375	3.94068	2.17686	1.99977	1.59761
SCO0217	210183	211751	+	1569	ProtCodGene	nitrate reductase beta chain NarH2	nitrate reductase subunit beta NarH2	NP_624550.1	WP_011026933.1	K00371	17.0031	126.514	4.08492	8.40086	3.66172	6.22547	4.30315	1.81278	1.27034	1.09658
SCO0218	211748	212551	+	804	ProtCodGene	putative nitrate reductase delta chain NarJ2	nitrate reductase subunit delta NarJ2	NP_624551.1	WP_011026934.1	K00373	2.66976	18.6209	0.815287	2.08654	0.576276	1.29746	0.524848	0.707527	0.4722	0.133748
SCO0219	212551	213321	+	771	ProtCodGene	putative nitrate reductase delta chain NarI2	nitrate reductase subunit delta NarI2	NP_624552.1	WP_011026935.1	K00374	13.1247	67.4517	2.55055	3.10835	2.28358	1.96799	2.18925	0.860778	0.984822	0.278946
SCO0220	213427	213870	+	444	ProtCodGene	hypothetical protein SCJ12.32	hypothetical protein	NP_624553.1	WP_011026936.1	K06893	13.9853	100.861	20.5046	12.9543	8.55692	13.6696	7.06012	6.40598	3.63403	4.35947
SCO0222	214913	215446	+	534	ProtCodGene	putative acetyltransferase	acetyltransferase	NP_624554.1	WP_011026937.1	.	229.838	164.281	46.0999	26.2542	35.0531	46.1732	27.0933	28.5846	15.9964	23.7621
SCO0223	215443	215559	+	117	ProtCodGene	hypothetical protein	hypothetical protein	NP_624555.1	WP_011026938.1	.	133.664	140.306	46.6874	23.5557	33.2644	51.8743	31.4294	27.5512	13.7907	21.1391
SCO0228	218973	219059	+	87	ProtCodGene	hypothetical protein	hypothetical protein	NP_624560.1	WP_011026942.1	.	0	0	0	0	0	1.09003	2.77161	3.26926	0	3.70805
SCO0229	219302	220150	+	849	ProtCodGene	putative oxidoreductase (putative secreted protein)	short chain dehydrogenase	NP_624561.1	WP_011026943.1	.	19.2328	24.7494	14.2405	10.7265	10.2597	29.0418	9.01753	7.25861	4.24813	10.766
SCO0230	220150	220764	+	615	ProtCodGene	putative tetR-family transcriptional regulator	TetR family transcriptional regulator	NP_624562.1	WP_003978637.1	.	12.4651	16.1222	20.1325	10.5214	14.7662	27.7559	4.41092	4.62481	2.31493	8.21801
SCO0234	222827	223288	+	462	ProtCodGene	putative oxidoreductase	oxidoreductase	NP_624566.1	WP_011026946.1	.	0.165932	0.284256	0	1.03746	0.200574	0.410531	1.95723	1.43649	0.821751	1.39654
SCO0235	223294	224232	+	939	ProtCodGene	putative oxidoreductase	short chain dehydrogenase	NP_624567.1	WP_011026947.1	.	11.7562	9.9299	68.1009	29.6058	30.4936	31.8129	23.5609	19.6887	14.3531	17.7505
SCO0237	225476	226237	+	762	ProtCodGene	putative oxidoreductase	oxidoreductase	NP_624569.1	WP_003978630.1	.	0.201208	0.258517	0.0955805	0.314506	0.121608	0.871167	1.10755	0.995366	0.498227	1.4112
SCO0238	226481	227008	+	528	ProtCodGene	conserved hypothetical protein	hypothetical protein	NP_624570.1	WP_011026948.1	.	3.19418	4.22831	12.6905	4.31195	4.38755	6.28626	6.73612	3.41167	3.4154	4.88789
SCO0241	229995	230669	+	675	ProtCodGene	putative transcriptional regulator	transcriptional regulator	NP_624573.1	WP_011026950.1	.	4.42927	3.89115	6.90558	5.8582	4.39301	6.32218	8.12698	4.21371	2.95283	4.93858
SCO0242	231022	231465	+	444	ProtCodGene	conserved hypothetical protein	hypothetical protein	NP_624574.1	WP_011026951.1	.	17.0932	18.6342	54.2962	25.0989	26.0882	36.737	30.6844	26.051	16.0325	35.3601
SCO0243	231475	231654	+	180	ProtCodGene	hypothetical protein	hypothetical protein	NP_624575.1	WP_011026952.1	.	28.9606	27.3597	35.2023	21.9683	18.0182	27.3961	34.1601	20.5419	22.6735	38.8316
SCO0244	232508	233518	+	1011	ProtCodGene	putative secreted protein	hypothetical protein	NP_624576.1	WP_011026953.1	.	57.8554	37.1507	20.6034	25.838	27.772	39.115	36.3126	25.0385	14.0819	11.7
SCO0247	236782	237807	+	1026	ProtCodGene	conserved hypothetical protein	hypothetical protein	NP_624579.1	WP_011026956.1	K06377	210.031	382.14	63.1781	16.0003	12.6444	14.5114	11.4572	9.51782	5.73544	5.45004
SCO0250	239858	240523	+	666	ProtCodGene	putative transcriptional regulator	transcriptional regulator	NP_624582.1	WP_011026959.1	.	2.30211	2.85921	6.88954	5.57753	4.86979	7.54675	7.42218	4.1283	1.56762	5.97409
SCO0253	242194	242766	+	573	ProtCodGene	putative tetR-family transcriptional regulator	TetR family transcriptional regulator	NP_624585.1	WP_011026962.1	K18476	6.28802	5.61518	7.62642	6.6919	8.73284	5.95808	5.36546	5.7911	4.63795	4.50402
SCO0256	245986	246783	+	798	ProtCodGene	putative short chain oxidoreductase	short chain oxidoreductase	NP_624587.1	WP_011026965.1	K03366	6.72459	6.17136	0.456343	0.150159	0.464487	1.18838	1.96409	1.30689	0.832564	16.979
SCO0257	246868	247869	+	1002	ProtCodGene	conserved hypothetical protein	hypothetical protein	NP_624588.1	WP_011026966.1	K07045	7.2682	4.78385	5.45152	0.837114	2.58944	2.65002	2.94795	1.98701	1.2314	21.1418
SCO0258	247871	248680	+	810	ProtCodGene	hypothetical protein	hypothetical protein	NP_624589.1	WP_011026967.1	.	1.60892	1.70238	0.989081	0.739672	0.343204	0.117077	1.48846	0.936381	0.351527	3.84997
SCO0259	248677	249702	+	1026	ProtCodGene	putative alcohol dehydrogenase (zinc-binding)	alcohol dehydrogenase	NP_733495.1	WP_003978606.1	K18382	6.12685	6.97592	3.69131	1.1679	1.17412	1.47887	4.11285	3.1418	1.57262	11.9482
SCO0260	249755	250084	+	330	ProtCodGene	conserved hypothetical protein	hypothetical protein	NP_624590.1	WP_003978605.1	.	21.372	29.8469	22.7325	4.72045	6.45848	10.058	14.0659	9.48086	4.88942	10.7534
SCO0262	250805	251740	+	936	ProtCodGene	putative LysR-family transcriptional regulator	LysR family transcriptional regulator	NP_624592.1	WP_011026969.1	.	12.0396	5.47194	25.3668	20.6112	20.8893	26.4437	29.0464	18.435	14.1963	7.5825
SCO0264	252946	253398	+	453	ProtCodGene	putative transcriptional regulator	transcriptional regulator	NP_624594.1	WP_011026971.1	.	14.2152	15.22	30.7085	10.5807	13.91	17.1662	13.8397	8.16233	5.65702	10.2074
SCO0265	253499	254290	+	792	ProtCodGene	putative hydroxylase	hydroxylase	NP_624595.1	WP_003978600.1	K06996	7.16271	9.45153	16.5528	10.2882	9.82812	10.2975	7.61143	5.86568	4.19435	7.60338
SCO0267	255311	256087	+	777	ProtCodGene	putative hydrolase	hydrolase	NP_624597.1	WP_011026973.1	.	0.098662	0.338035	1.31229	1.07952	0.477041	0.732299	1.39651	1.46422	0.732913	1.10717
SCO0268	256281	256442	+	162	ProtCodGene	hypothetical protein	hypothetical protein	NP_624598.1	WP_003978597.1	.	81.3925	296.701	149.711	26.6282	69.2128	215.422	403.744	174.986	172.248	963.819
SCO0269	256526	259687	+	3162	ProtCodGene	hypothetical protein	hypothetical protein	NP_624599.1	WP_011026974.1	K20483	0.412152	1.51594	4.67583	1.70532	1.40668	3.77891	5.16653	2.93841	2.58142	11.4607
SCO0270	259684	261084	+	1401	ProtCodGene	conserved hypothetical protein	hypothetical protein	NP_624600.1	WP_011026975.1	K20484	0.218873	0.79677	0.779789	1.454	0.529137	1.42148	2.62472	1.62413	1.08394	1.5351
SCO0271	261366	262319	+	954	ProtCodGene	putative binding-protein-dependent transport protein	binding-protein-dependent transport protein	NP_624601.1	WP_011026976.1	K02025	0.883925	0.894782	2.44301	1.13044	1.1656	2.48513	2.21162	1.39132	0.994887	3.15612
SCO0272	262330	263220	+	891	ProtCodGene	putative binding-protein-dependent transport protein	binding-protein-dependent transport protein	NP_624602.1	WP_011026977.1	K02026	0.516231	0.515873	2.94272	1.8828	1.56002	2.12868	2.30034	2.76658	1.59785	3.98273
SCO0273	263285	264634	+	1350	ProtCodGene	putative substrate binding protein	substrate binding protein	NP_733496.1	WP_011026978.1	K02027	0.681425	0.924149	1.13295	0.266282	0.205923	0.772711	1.92011	0.912971	0.843664	0.716891
SCO0274	264764	266263	+	1500	ProtCodGene	putative alpha-galactosidase SCF85.02	alpha-galactosidase	NP_624603.1	WP_011026979.1	K07407	0.562176	0.393979	0.825433	0.559192	0.247107	0.442553	1.76829	0.758469	0.949122	1.07534
SCO0275	266356	267513	+	1158	ProtCodGene	putative transcriptional repressor protein	transcriptional repressor protein	NP_624604.1	WP_011026980.1	.	1.85362	2.8352	7.54739	6.82951	6.48176	6.87906	7.07982	4.83049	3.27849	9.75045
SCO0276	267585	268838	+	1254	ProtCodGene	putative oxidoreductase	oxidoreductase	NP_624605.1	WP_011026981.1	.	1.10039	1.78034	1.33584	1.05111	1.25623	1.51248	1.92289	1.43649	1.51375	3.00134
SCO0278	269783	270397	+	615	ProtCodGene	MutT domain containing protein	MutT domain-containing protein	NP_624607.1	WP_011026983.1	.	3.24093	2.34893	4.50021	1.9484	2.4108	3.08399	3.8228	2.62072	2.31493	3.67188
SCO0279	270477	271748	+	1272	ProtCodGene	putative glycosyl hydrolase	glycosyl hydrolase	NP_624608.1	WP_011026984.1	K01206	4.03793	3.20057	8.13065	2.8261	3.71535	4.84601	6.35052	4.62117	2.38773	4.14241
SCO0282	272892	273656	+	765	ProtCodGene	putative deoR family transcriptional regulator	deoR family transcriptional regulator	NP_624611.1	WP_003978584.1	.	4.40922	3.60504	3.14179	2.81945	3.02827	3.59497	3.46723	4.21371	2.7295	1.40567
SCO0284	274763	276805	+	2043	ProtCodGene	probable secreted alpha-galactosidase	alpha-galactosidase	NP_624613.1	WP_011026988.1	K07407	0.375234	0.257125	3.31542	1.58361	1.58751	2.04241	2.65562	2.18111	1.16143	1.00007
SCO0285	276938	278827	+	1890	ProtCodGene	putative sodium/proton antiporter	sodium/proton antiporter	NP_624614.1	WP_011026989.1	.	3.36657	2.84888	7.82273	4.62823	4.21651	7.57658	8.61179	6.4209	4.46941	2.38964
SCO0287	279691	280695	+	1005	ProtCodGene	putative regulatory protein	regulatory protein	NP_624616.1	WP_011026990.1	.	9.38231	7.57904	11.0154	10.7308	9.58923	9.53045	8.51754	7.9243	5.94972	5.13593
SCO0290	282491	283801	+	1311	ProtCodGene	probable solute-binding protein	solute-binding protein	NP_624619.1	WP_011026992.1	K10117	0.701697	0.601036	4.72216	0.82261	1.90844	1.22971	1.70134	1.37404	0.434381	1.23036
SCO0291	283798	284700	+	903	ProtCodGene	putative binding protein dependent transport protein	binding protein dependent transport protein	NP_624620.1	WP_011026993.1	K10118	0.0848952	0.21815	5.40395	2.52127	3.48905	2.41545	2.80384	1.57489	1.26129	3.21529
SCO0292	284702	285598	+	897	ProtCodGene	putative sugar ABC-transporter integral membrane protein	sugar ABC-transporter integral membrane protein	NP_733497.1	WP_011026994.1	K10119	0.0854631	0.292813	1.13674	0.267172	0.206611	0.845777	1.68012	1.69112	0.740675	0.599407
SCO0293	285714	288104	+	2391	ProtCodGene	putative beta-xylosidase	beta-xylosidase	NP_624621.1	WP_011026995.1	K17641	0.0961862	0.082388	0.517837	0.400926	0.426314	0.713922	1.46231	1.46713	0.516043	0.899486
SCO0296	290584	291165	+	582	ProtCodGene	putative transcriptional regulator	transcriptional regulator	NP_624624.1	WP_003978570.1	.	6.58594	9.36434	7.38334	3.91187	4.45812	5.21417	6.42185	3.90963	2.93543	3.69531
SCO0297	291315	292592	+	1278	ProtCodGene	putative secreted protein	hypothetical protein	NP_624625.1	WP_011026998.1	.	15.8359	64.3787	20.4592	5.53191	5.94565	12.021	16.9338	17.7302	11.437	22.7184
SCO0299	293613	294497	+	885	ProtCodGene	putative oxidoreductase	oxidoreductase	NP_624627.1	WP_003978567.1	K05275	1.03946	1.40972	1.23445	0.54159	0.523532	0.642934	1.63478	1.17841	0.321736	1.09356
SCO0301	296471	297499	+	1029	ProtCodGene	putative lipoprotein	lipoprotein	NP_624629.1	WP_011027000.1	K02352	0.893998	0.638127	1.98183	0.465799	1.08064	1.01376	2.10901	2.21128	1.19909	1.25404
SCO0305	299213	302092	+	2880	ProtCodGene	conserved hypothetical protein	hypothetical protein	NP_624633.1	WP_011027003.1	.	2.68844	7.20472	8.47181	3.24531	3.63582	5.20263	7.11669	6.28765	4.31719	5.18999
SCO0307	303084	303971	+	888	ProtCodGene	putative DNA-binding protein	DNA-binding protein	NP_624634.1	WP_011027004.1	.	0.863292	1.62679	2.46055	1.48434	0.939174	1.6019	3.3264	1.81503	1.38948	1.81645
SCO0308	304026	305429	+	1404	ProtCodGene	putative membrane protein	hypothetical protein	NP_624635.1	WP_011027005.1	.	0.491413	0.795068	2.48999	1.10951	1.05601	1.41844	1.8892	1.41808	1.21682	1.22545
SCO0311	307575	309131	+	1557	ProtCodGene	putative ligase	ligase	NP_624638.1	WP_003978555.1	.	0.196944	0.506075	0.514551	0.53872	0.476121	0.730888	1.74227	0.730702	0.426709	0.414388
SCO0312	309147	310316	+	1170	ProtCodGene	putative acyl-CoA dehydrogenase	acyl-CoA dehydrogenase	NP_624639.1	WP_011027007.1	.	0.39313	0.505102	0.933748	0.819329	0.633608	1.45896	2.42161	1.78273	0.892337	1.28673
SCO0313	310378	311727	+	1350	ProtCodGene	putative transmembrane transport protein	transmembrane transport protein	NP_624640.1	WP_011027008.1	.	0	0.0486394	0.431599	0.266282	0.343204	0.491725	0.937729	0.4916	0.562443	0.557582
SCO0314	311724	313670	+	1947	ProtCodGene	putative secreted protein	hypothetical protein	NP_624641.1	WP_011027009.1	.	0.196868	0.404704	0.336667	0.0615443	0.190375	0.681899	1.7029	0.82781	0.584975	0.662765
SCO0320	320110	320583	+	474	ProtCodGene	hypothetical protein	hypothetical protein	NP_624647.1	WP_011027015.1	.	0	0.69265	0.768273	0.505598	0.781984	0.600207	1.14461	1.00009	0.400474	1.13432
SCO0321	320699	322255	+	1557	ProtCodGene	putative carboxylesterase	carboxylesterase	NP_624648.1	WP_011027016.1	K03929	0.787775	1.18084	30.7327	15.392	10.0581	13.0951	13.009	9.07288	4.26709	1.72661
SCO0325	327899	328264	+	366	ProtCodGene	hypothetical protein	hypothetical protein	NP_624651.1	WP_011027020.1	.	0	0.179408	0.397991	0.327396	1.01273	1.29553	2.96472	3.62656	1.29662	3.52569
SCO0326	328333	329301	+	969	ProtCodGene	hypothetical protein	hypothetical protein	NP_624652.1	WP_011027021.1	.	3.48097	2.71056	10.6731	11.3767	9.27608	13.212	17.4813	9.68632	6.85641	7.32427
SCO0329	330235	331365	+	1131	ProtCodGene	putative esterase	esterase	NP_624653.1	WP_011027022.1	.	3.99908	2.96094	18.031	9.42934	8.6848	11.068	8.10164	7.46062	5.11905	5.79978
SCO0330	331504	332253	+	750	ProtCodGene	putative short chain oxidoreductase	3-ketoacyl-ACP reductase	NP_624654.1	WP_011027023.1	K00059	1.73763	1.31326	2.23352	2.39654	3.95371	6.82795	9.0022	7.83751	2.27789	3.72783
SCO0331	332311	333210	+	900	ProtCodGene	putative short chain oxidoreductase (putative secreted protein)	short chain oxidoreductase	NP_624655.1	WP_011027024.1	.	1.27767	0.729591	0.485549	1.33141	0.926651	2.73961	3.01413	2.63357	0.843664	1.3143
SCO0332	333529	334149	+	621	ProtCodGene	putative transcriptional regulator	transcriptional regulator	NP_624656.1	WP_011027025.1	.	4.19719	5.81558	2.46293	4.43803	3.43204	4.42858	5.04782	3.6641	2.29257	5.0217
SCO0334	335948	336292	+	345	ProtCodGene	putative secreted protein	hypothetical protein	NP_624658.1	WP_011027027.1	.	0	0	0.211108	0.694648	0.268595	0.274877	1.57259	0.824422	0.550216	0
SCO0335	336333	339467	+	3135	ProtCodGene	putative secreted protein	hypothetical protein	NP_624659.1	WP_011027028.1	.	0.611327	0.188507	2.48582	2.98134	2.63068	3.02497	4.51879	3.08468	1.48348	3.18999
SCO0337	340752	341318	+	567	ProtCodGene	putative transcriptional regulator	transcriptional regulator	NP_624661.1	WP_011027030.1	.	11.2219	9.72789	64.0976	39.3083	42.4919	41.9806	36.7862	22.7407	14.0611	13.2758
SCO0339	341992	342561	+	570	ProtCodGene	putative dehydrogenase	dehydrogenase	NP_624663.1	WP_011027032.1	.	0.403476	0.575993	0.766656	2.52267	0.650282	0.998239	2.85549	2.66129	0.999076	2.26386
SCO0343	347814	348083	+	270	ProtCodGene	hypothetical protein SCF41.02	hypothetical protein	NP_624666.1	WP_011027035.1	.	0	0.486394	2.15799	2.21902	1.71602	1.0537	3.5723	3.86257	1.05458	1.59309
SCO0344	348137	349381	+	1245	ProtCodGene	putative GntR family DNA-binding regulator	GntR family transcriptional regulator	NP_624667.1	WP_011027036.1	.	1.53936	1.5295	5.84999	5.3898	3.87035	4.87493	4.89039	3.35066	2.74445	3.62764
SCO0346	350474	351352	+	879	ProtCodGene	putative 2-hydroxyhepta-2,4-diene-1,7-dioate isomerase	2-hydroxyhepta-2,4-diene-1,7-dioate isomerase	NP_624669.1	WP_011027038.1	.	4.79672	3.73511	2.23717	1.2269	0.94879	1.61831	3.5662	2.69649	1.40371	1.59037
SCO0347	351529	352779	+	1251	ProtCodGene	possible racemase	racemase	NP_624670.1	WP_011027039.1	K20023	0.551513	1.04977	5.64727	9.00377	5.48139	8.187	7.90275	3.56195	3.03476	4.12599
SCO0348	352776	353795	+	1020	ProtCodGene	possible 2-hydroxyacid-family dehydrogenase	2-hydroxyacid dehydrogenase	NP_624671.1	WP_011027040.1	.	0.225472	0.45063	1.57089	1.40973	1.18103	1.30163	2.12762	0.557697	0.651359	0.316275
SCO0349	353801	354805	+	1005	ProtCodGene	possible oxidoreductase (putative secreted protein)	oxidoreductase	NP_624672.1	WP_011027041.1	K00064	0.610232	0.718702	1.66681	2.98077	1.65967	2.83083	2.99913	1.7924	1.13328	1.49798
SCO0350	354802	355686	+	885	ProtCodGene	conserved hypothetical protein	hypothetical protein	NP_624673.1	WP_011027042.1	.	0.259866	0.222587	0.90526	0.812385	1.04706	0.857245	1.77101	1.4998	0.643473	0.486027
SCO0351	355683	357158	+	1476	ProtCodGene	hypothetical protein SCF41.10	hypothetical protein	NP_624674.1	WP_011027043.1	.	0.675193	1.06769	1.72705	2.02959	1.13006	1.99174	2.20546	1.86277	1.09316	2.03993
SCO0352	357209	358477	+	1269	ProtCodGene	putative solute-binding protein	solute-binding protein	NP_624675.1	WP_011027044.1	.	3.86624	3.15639	2.86967	2.07738	2.77484	4.40909	3.70531	2.31605	1.86982	4.49116
SCO0353	358481	359392	+	912	ProtCodGene	putative binding protein dependent transport protein	binding protein dependent transport protein	NP_624676.1	WP_011027045.1	K02025	1.59709	2.01598	2.63538	3.5475	2.13374	2.91153	4.42865	3.74244	1.7692	2.82983
SCO0354	359389	360231	+	843	ProtCodGene	putative binding-protein-dependent transport protein.	binding-protein-dependent transport protein	NP_624677.1	WP_011027046.1	K10119	2.1825	1.40206	1.81433	1.70572	1.429	2.69986	3.0034	2.58671	1.80142	2.42365
SCO0355	360305	360646	+	342	ProtCodGene	conserved hypothetical protein SCF41.14	hypothetical protein	NP_624678.1	WP_011027047.1	K03534	0.672459	0.575993	0.21296	1.40148	0.270951	1.10915	2.46771	1.38609	0.555042	1.57213
SCO0356	360674	361465	+	792	ProtCodGene	probable oxidoreductase	oxidoreductase	NP_624679.1	WP_011027048.1	.	0.0967934	0.0829081	0	0.302593	0.468006	0.119738	0.837258	0.718247	0.359516	0.678874
SCO0358	362635	363777	+	1143	ProtCodGene	possible racemase	racemase	NP_624681.1	WP_011027050.1	.	2.07915	1.83834	11.4059	21.8058	17.1872	26.5498	24.1025	12.3591	7.14125	7.80865
SCO0359	363774	364496	+	723	ProtCodGene	conserved hypothetical protein	hypothetical protein	NP_624682.1	WP_011027051.1	K09992	1.80253	2.72462	5.8427	11.933	7.94639	10.8867	7.67081	4.72076	3.54444	5.0569
SCO0362	366935	368146	+	1212	ProtCodGene	putative racemase	racemase	NP_624685.1	WP_011027053.1	.	0.316256	0.433421	1.38213	1.68074	1.68204	2.89506	4.178	2.34675	1.25297	3.10534
SCO0363	368143	369252	+	1110	ProtCodGene	putative integral membrane protein	hypothetical protein	NP_624686.1	WP_011027054.1	K02027	0.138127	0.0591561	0.262459	0.107952	0	0.256305	0.760321	0.256239	0.427533	0.871894
SCO0364	369249	370055	+	807	ProtCodGene	putative enoyl-CoA hydratase	enoyl-CoA hydratase	NP_624687.1	WP_011027055.1	.	0.284983	0.162734	0.812256	0.445453	0.34448	0.822589	1.12049	0.939862	0.470445	0.533004
SCO0365	370066	370812	+	747	ProtCodGene	probable oxidoreductase (putative secreted protein)	oxidoreductase	NP_624688.1	WP_003978501.1	.	0.307873	0.615318	0.195	0.320821	0.248099	0.507806	1.21049	1.52303	0.381174	0.863724
SCO0366	370809	371876	+	1068	ProtCodGene	conserved hypothetical protein	hypothetical protein	NP_624689.1	WP_011027056.1	.	0.789573	0.676307	0.954731	0.673184	0.780886	0.443973	1.80622	2.13053	1.42191	2.11442
SCO0368	373045	374001	+	957	ProtCodGene	transposase	transposase	NP_624691.1	WP_011027058.1	.	1.92252	1.64673	12.2529	5.63449	6.3907	5.54925	6.04715	4.25995	1.78518	5.39353
SCO0374	387750	389519	+	1770	ProtCodGene	putative ABC transport protein	ABC transporter	NP_624697.1	WP_011027064.1	K06148	0.692975	0.890349	0.288037	0.135398	0.209413	0.535778	1.73696	1.71405	1.34057	3.34144
SCO0376	391232	391834	+	603	ProtCodGene	putative transcriptional regulator	transcriptional regulator	NP_624698.1	WP_011027066.1	.	5.59379	4.68245	6.03916	1.39102	4.30286	5.18985	8.89743	4.24516	2.9906	5.34993
SCO0379	393498	394961	+	1464	ProtCodGene	catalase (EC 1.11.1.6)	catalase	NP_624701.1	WP_011027069.1	K03781	71.6858	70.5072	48.4554	32.4122	37.7876	38.4772	54.4767	53.945	24.2467	746.418
SCO0380	395065	395460	+	396	ProtCodGene	conserved hypothetical protein SCF62.06	hypothetical protein	NP_624702.1	WP_011027070.1	K06867	3.67815	4.97449	18.9438	7.26223	7.72209	6.94482	15.0706	11.4919	8.86806	78.2062
SCO0381	395939	397414	+	1476	ProtCodGene	putative glycosyl transferase	glycosyl transferase	NP_624703.1	WP_003978484.1	.	1.03876	12.3675	65.5787	21.5136	18.081	29.1052	99.5316	73.2904	54.208	182.137
SCO0382	397485	398810	+	1326	ProtCodGene	UDP-glucose/GDP-mannose family dehydrogenase (putative secreted protein)	UDP-glucose/GDP-mannose dehydrogenase	NP_624704.1	WP_011027071.1	K00066	1.04064	15.0045	39.1075	12.1092	11.6006	25.4604	88.2871	78.8641	56.9044	174.032
SCO0383	398881	400104	+	1224	ProtCodGene	hypothetical protein SCF62.09	hypothetical protein	NP_624705.1	WP_011027072.1	.	2.25472	12.1777	19.3981	5.67807	7.7978	14.4883	62.8928	45.5453	32.6455	75.4668
SCO0384	400179	401468	+	1290	ProtCodGene	putative membrane protein	hypothetical protein	NP_624706.1	WP_011027073.1	.	0.35656	4.27575	5.87175	3.25112	3.51984	5.44002	22.2905	16.6099	12.3607	26.5083
SCO0385	401465	403030	+	1566	ProtCodGene	putative membrane protein	hypothetical protein	NP_624707.1	WP_011027074.1	.	0.538483	3.019	3.76719	1.83643	2.4261	5.3896	17.3611	13.0165	9.33364	16.8922
SCO0386	403034	404968	+	1935	ProtCodGene	putative asparagine synthetase	asparagine synthetase	NP_624708.1	WP_011027075.1	K01953	0.673502	4.30968	2.8606	2.91052	2.586	6.9593	18.9727	14.944	11.7721	17.95
SCO0387	405070	407250	+	2181	ProtCodGene	putative bi-domain oxidoreductase	bi-domain-containing oxidoreductase	NP_624709.1	WP_011027076.1	.	0.210895	4.39561	2.73831	1.92294	1.99691	5.86997	18.0212	16.4317	10.0961	18.8837
SCO0388	407253	409214	+	1962	ProtCodGene	hypothetical protein SCF62.14	hypothetical protein	NP_624710.1	WP_011027077.1	.	0.117218	2.04152	1.11364	1.89329	1.98366	3.28676	12.4436	8.55307	7.20791	10.578
SCO0389	409237	410772	+	1536	ProtCodGene	putative lipoprotein	lipoprotein	NP_624711.1	WP_011027078.1	.	0.748636	2.26572	2.56051	1.87229	2.83546	5.61834	14.2857	10.8018	8.71265	10.8514
SCO0390	410774	412006	+	1233	ProtCodGene	putative membrane protein	hypothetical protein	NP_624712.1	WP_011027079.1	.	0.0621739	0.905332	1.83114	0.680282	0.977005	3.84561	9.82708	6.15141	5.6193	7.58753
SCO0391	412009	413250	+	1242	ProtCodGene	putative transferase	transferase	NP_624713.1	WP_011027080.1	.	0.18517	0.898772	1.05554	1.25423	1.11914	2.29065	9.51319	6.71752	4.73797	5.62776
SCO0392	413247	414497	+	1251	ProtCodGene	putative methyltransferase	methyltransferase	NP_624714.1	WP_011027081.1	.	0.612793	7.03347	3.37672	2.68198	3.77772	7.88377	26.5513	25.3126	14.491	29.6555
SCO0393	414494	415303	+	810	ProtCodGene	putative transferase	transferase	NP_624715.1	WP_003978472.1	K00978	1.04107	12.8894	4.58574	2.66282	4.57606	13.8151	30.2157	28.9108	20.1542	39.429
SCO0394	415300	415947	+	648	ProtCodGene	hypothetical protein SCF62.20	hypothetical protein	NP_624716.1	WP_003978471.1	.	0.591515	4.86394	1.46114	2.21902	2.28803	8.04907	21.0245	17.7035	9.95993	23.8964
SCO0395	415951	416976	+	1026	ProtCodGene	putative epimerase/dehydratase	epimerase/dehydratase	NP_624717.1	WP_003978470.1	.	0.149435	8.2559	1.98763	2.56939	2.43856	5.45334	20.388	22.6395	11.4709	18.4463
SCO0396	416973	418247	+	1275	ProtCodGene	hypothetical protein SCF62.22	hypothetical protein	NP_624718.1	WP_011027082.1	.	0.781635	7.26158	2.79905	2.16158	2.76178	8.77667	26.9971	25.1336	14.8882	30.1937
SCO0397	418253	419542	+	1290	ProtCodGene	putative integral membrane protein	hypothetical protein	NP_624719.1	WP_003978468.1	.	0.297133	2.29058	1.29856	1.48622	1.5085	3.67569	14.6267	10.8038	7.43111	6.83547
SCO0398	419539	420486	+	948	ProtCodGene	putative glycosyl transferase	glycosyl transferase	NP_624720.1	WP_011027083.1	.	0.404327	3.32472	0.768273	1.1376	1.07523	2.80097	11.0645	8.00072	5.60663	5.6716
SCO0399	420492	421715	+	1224	ProtCodGene	putative membrane protein	hypothetical protein	NP_624721.1	WP_011027084.1	.	0.939465	3.7016	1.84461	1.37057	1.43843	3.71893	11.5739	10.7667	5.58307	9.13684
SCO0400	421712	422263	+	552	ProtCodGene	putative epimerase	epimerase	NP_624722.1	WP_011027085.1	K01790	0.833265	4.04447	3.82634	2.82201	2.68595	4.98215	14.4154	10.477	6.36187	9.93517
SCO0401	422271	423596	+	1326	ProtCodGene	putative aminotransferase	glutamate-1-semialdehyde 2,1-aminomutase	NP_624723.1	WP_011027086.1	K01845	0.346879	3.11975	0.714042	1.35551	1.60731	2.36009	9.77432	5.71997	4.58098	3.81152
SCO0404	425243	425983	+	741	ProtCodGene	putative 2-haloalkanoic acid dehalogenase	2-haloalkanoic acid dehalogenase	NP_624725.1	WP_011027089.1	K01560	1.24146	1.59506	3.83328	3.3959	2.87625	3.58342	6.7523	6.65323	3.45834	3.77311
SCO0406	426893	427606	+	714	ProtCodGene	hypothetical protein SCF51.05	hypothetical protein	NP_624727.1	WP_011027091.1	.	0.107367	0.367861	2.34614	1.3426	0.389349	1.85946	3.20832	1.32785	0.930512	2.1085
SCO0407	427610	428614	+	1005	ProtCodGene	putative transcriptional regulator	transcriptional regulator	NP_624728.1	WP_011027092.1	.	2.13581	1.30673	12.175	8.70384	11.1567	11.4177	13.1962	12.4525	6.04416	7.2759
SCO0408	428615	429403	+	789	ProtCodGene	probable methyltransferase	methyltransferase	NP_624729.1	WP_011027093.1	.	10.8821	36.9512	389.731	114.663	104.175	103.006	155.634	116.678	92.8672	112.031
SCO0411	431327	431551	+	225	ProtCodGene	hypothetical protein SCF51.10	hypothetical protein	NP_624732.1	WP_011027095.1	.	11.9249	20.1367	44.0231	30.8887	34.595	38.776	78.5013	39.1875	16.0296	17.2054
SCO0412	431551	431934	+	384	ProtCodGene	hypothetical protein SCF51.11	hypothetical protein	NP_624733.1	WP_003978453.1	.	7.78582	10.7729	24.2774	9.98557	10.1352	12.8419	11.617	6.66623	7.41502	9.80124
SCO0415	433615	433977	+	363	ProtCodGene	putative membrane protei	hypothetical protein	NP_624736.1	WP_011027097.1	.	0.633557	1.08534	1.0032	0	1.0211	1.30624	2.49101	1.82826	2.87613	3.25859
SCO0418	435456	436103	+	648	ProtCodGene	DNA-binding protein	DNA-binding protein	NP_624739.1	WP_011027100.1	.	0	0.202664	0.337187	0.184918	0	0.585387	1.67452	0.877857	1.02529	0.663788
SCO0419	436235	437224	+	990	ProtCodGene	putative zinc-binding oxidoreductase	zinc-binding oxidoreductase	NP_624740.1	WP_003978446.1	.	0.154869	0.596938	1.32422	0.84726	1.02961	1.14949	2.74012	1.53226	1.62981	1.84654
SCO0424	442700	443191	+	492	ProtCodGene	hypothetical protein SCF51A.02.	hypothetical protein	NP_624745.1	WP_011027105.1	.	0	0	0.444099	0.487101	0.565031	0.385499	1.34778	0.770801	0.578733	0.874257
SCO0426	444441	444671	+	231	ProtCodGene	hypothetical protein SCF51A.04.	hypothetical protein	NP_624747.1	WP_003978440.1	.	4.64608	17.3396	5.04466	0	3.20918	3.69478	2.34867	0	0.821751	0.931027
SCO0427	444752	445588	+	837	ProtCodGene	putative hydrolase	hydrolase	NP_624748.1	WP_011027106.1	.	3.38881	6.0407	2.69749	3.72222	1.54995	3.51232	5.11357	3.28488	1.92773	1.15628
SCO0428	445611	446144	+	534	ProtCodGene	putative tetR family transcriptional regulator	tetR family transcriptional regulator	NP_624749.1	WP_011027107.1	.	1.43559	4.91859	1.3639	2.24395	1.21471	0.887947	1.80622	0.532632	0.355477	0.805495
SCO0430	447185	447868	+	684	ProtCodGene	putative tetR family transcriptional regulator	tetR family transcriptional regulator	NP_624751.1	WP_011027109.1	.	1.457	2.11198	1.27776	2.62778	2.84498	3.88204	4.40662	3.74244	1.94265	2.04377
SCO0432	449515	453252	+	3738	ProtCodGene	probable secreted peptidase	peptidase	NP_624753.1	WP_011027111.1	.	0.492201	0.333762	0.720919	0.544959	0.669331	0.913317	1.8546	1.26817	0.812518	0.978101
SCO0433	453370	454374	+	1005	ProtCodGene	putative transcriptional regulator	transcriptional regulator	NP_624754.1	WP_011027112.1	.	4.80558	3.13615	12.7547	15.2615	10.6957	10.4741	9.41728	6.79226	4.53312	6.63391
SCO0434	454546	456195	+	1650	ProtCodGene	sugar phosphotransferase	bifunctional PTS system maltose and glucose-specific transporter subunits IICB	NP_624755.1	WP_011027113.1	K02790	3.53102	1.35306	10.4172	3.77636	5.11062	5.57501	4.67647	2.98791	2.07081	3.77997
SCO0435	456192	457397	+	1206	ProtCodGene	aminotransferase	aminotransferase	NP_624756.1	WP_011027114.1	K14155	0.889921	0.435577	2.83841	2.88141	2.61245	3.38127	2.89916	1.80812	0.8657	1.51581
SCO0436	457484	457654	+	171	ProtCodGene	probable 50S ribosomal protein	50S ribosomal protein L32	NP_624757.1	WP_003978430.1	K02911	2.68984	2.30397	4.2592	0.700742	4.33521	4.9912	5.64047	4.98992	1.66513	2.51541
SCO0441	461350	462102	+	753	ProtCodGene	LamB/YcsF family protein	LamB/YcsF family protein	NP_624762.1	WP_011027118.1	K07160	15.4746	11.7723	14.4117	7.95663	8.86041	12.0902	14.17	10.0726	4.53764	3.99859
SCO0442	462099	462857	+	759	ProtCodGene	possible allophanate hydrolase subunit 1	hypothetical protein	NP_624763.1	WP_011027119.1	.	9.59517	8.30523	11.1312	4.57836	3.1743	4.87283	8.26006	5.62106	2.62603	1.2751
SCO0443	462854	463711	+	858	ProtCodGene	possible allophanate hydrolase subunit 2	hypothetical protein	NP_624764.1	WP_011027120.1	.	3.48456	3.59694	2.37681	0.418975	0.432005	1.32633	2.31856	1.98899	0.995583	0.501322
SCO0447	465990	466436	+	447	ProtCodGene	putative MarR-family regulatory protein	MarR family regulatory protein	NP_624768.1	WP_011027124.1	.	5.14499	4.70072	26.7215	14.7438	14.7186	31.3987	32.2316	25.0278	13.8016	9.14156
SCO0449	468153	469232	+	1080	ProtCodGene	possible secreted solute-binding lipoprotein	solute-binding lipoprotein	NP_624769.1	WP_011027125.1	K02058	0.7808	2.73597	1.01156	0.776655	0.858011	0.965889	2.17687	2.01907	1.05458	1.19482
SCO0452	471415	472314	+	900	ProtCodGene	putative SIR2-like regulatory protein	SIR2-like regulatory protein	NP_624772.1	WP_011027127.1	.	3.32195	4.30459	4.69364	3.46166	4.73622	6.00607	6.09524	5.05646	4.74561	2.98704
SCO0453	472458	473747	+	1290	ProtCodGene	probable secreted solute-binding lipoprotein.	solute-binding lipoprotein	NP_624773.1	WP_003978413.1	K02027	0.297133	0.458116	0.733969	0.278667	0.933835	0.58811	2.14961	1.17592	0.441452	0.916953
SCO0454	473848	474789	+	942	ProtCodGene	binding-protein dependent transport protein	binding-protein dependent transport protein	NP_624774.1	WP_003978412.1	K02025	0.406902	0.418237	1.23707	0.636024	1.08208	1.51007	3.00773	1.50969	1.41059	2.05478
SCO0455	474804	475631	+	828	ProtCodGene	putative binding-protein dependent transport protein	binding-protein dependent transport protein	NP_624775.1	WP_003978411.1	K02026	0.74068	0.555124	0.703694	0.144718	0.671486	0.801726	1.4561	0.916025	0.68777	0.649357
SCO0456	475628	476671	+	1044	ProtCodGene	putative LacI family transcriptional regulator	LacI family transcriptional regulator	NP_624776.1	WP_011027128.1	.	0.220288	0.251583	0.76739	0.459107	0.177519	0.726687	1.79	1.08975	0.181824	0.412006
SCO0457	476738	478672	+	1935	ProtCodGene	conserved hypothetical protein SCF51A.35	hypothetical protein	NP_624777.1	WP_011027129.1	.	0.831973	0.9841	0.903347	0.495408	0.814112	0.686128	1.49538	1.4699	0.981005	0.944739
SCO0458	478669	480957	+	2289	ProtCodGene	Beta-glucosidase (EC 3.2.1.21)	Beta-glucosidase	NP_624778.1	WP_011027130.1	K05349	0.636325	0.573729	0.859097	0.471141	0.404828	0.911455	1.8435	1.44967	0.580503	0.704676
SCO0459	481012	481791	+	780	ProtCodGene	hypothetical protein SCF51A.37	hypothetical protein	NP_624779.1	WP_011027131.1	.	13.3664	88.6454	7.84348	109.841	82.2106	138.48	258.906	107.571	75.3214	40.9455
SCO0461	482456	483325	+	870	ProtCodGene	putative hydrolase	hydrolase	NP_733502.1	WP_011027133.1	.	0.793038	2.4152	2.26031	0.826392	0.958605	1.74405	3.39522	5.23082	3.27284	4.07886
SCO0463	484318	484932	+	615	ProtCodGene	conserved hypothetical protein SCF76.03	hypothetical protein	NP_624782.1	WP_011027135.1	.	5.73395	5.44524	41.5677	99.3686	62.0781	117.654	339.837	208.733	89.8194	102.463
SCO0466	487618	488601	+	984	ProtCodGene	araC family transcriptional regulator	AraC family transcription regulator	NP_624785.1	WP_011027138.1	.	0.701162	0.533847	5.62526	4.14036	4.04939	5.49336	6.92269	4.62481	2.50784	3.71559
SCO0467	488614	489357	+	744	ProtCodGene	conserved hypothetical protein SCF76.07	hypothetical protein	NP_624786.1	WP_011027139.1	.	1.85469	1.94165	2.741	2.41586	2.7401	2.80419	4.37535	3.6955	1.53084	4.1915
SCO0469	490451	490972	+	522	ProtCodGene	hypothetical protein SCF76.09	hypothetical protein	NP_624788.1	WP_011027141.1	.	2.64346	3.39637	0.697628	1.14777	2.48527	1.99839	1.50129	2.17951	1.09095	2.88404
SCO0470	490983	491891	+	909	ProtCodGene	putative hydrolase	hydrolase	NP_624789.1	WP_011027142.1	.	1.09635	1.30026	0.721112	0.395468	0.917477	1.5649	1.59162	1.4602	1.04414	0.94639
SCO0471	491901	492881	+	981	ProtCodGene	putative araC family transcriptional regulator	AraC family transcription regulator	NP_624790.1	WP_011027143.1	.	0.781451	0.93709	8.53794	3.78658	7.17895	5.12348	5.16181	3.76915	2.41876	5.59043
SCO0476	497375	498133	+	759	ProtCodGene	ABC transport protein, ATP-binding subunit	ABC transporter ATP-binding protein	NP_624795.1	WP_011027147.1	K02074	0.404007	0.259538	0.0959583	0.315749	0	0	0.714813	0.874387	0.625245	0.566712
SCO0477	498238	498630	+	393	ProtCodGene	conserved hypothetical protein	hypothetical protein	NP_624796.1	WP_003978389.1	.	1.17039	1.50374	2.40921	2.74413	1.41473	2.41305	3.3746	3.13616	1.20753	3.28347
SCO0480	500780	501412	+	633	ProtCodGene	hypothetical protein	hypothetical protein	NP_733503.1	WP_011027150.1	.	0.121106	0	0	0	0.585562	0.449444	2.28559	1.34799	0.599761	0.339759
SCO0481	501699	502217	+	519	ProtCodGene	putative secreted chitin binding protein	chitin binding protein	NP_624799.1	WP_003978384.1	K03933	0.147708	0.253037	8.13926	5.54113	3.39237	4.01988	4.64605	3.10548	2.1945	3.3151
SCO0482	502342	503076	+	735	ProtCodGene	secreted chitinase	chitinase	NP_733504.1	WP_011027151.1	.	0.312899	0.268013	3.96366	0.978178	2.0172	1.93536	3.03463	2.32184	0.387397	2.77978
SCO0485	504854	505465	+	612	ProtCodGene	putative tetR-family transcriptional regulator	TetR family transcriptional regulator	NP_624802.1	WP_003978380.1	.	7.2652	13.8408	32.8459	24.0828	17.8668	25.7226	22.5567	16.8858	6.66867	11.0696
SCO0487	506842	507348	+	507	ProtCodGene	putative MarR-family transcriptional regulator	MarR family transcriptional regulator	NP_624804.1	WP_011027152.1	.	2.57047	5.31004	3.30403	2.36345	3.47266	2.61865	2.61581	2.80499	1.49763	2.12098
SCO0488	507394	510810	+	3417	ProtCodGene	putative hydrolase	hydrolase	NP_624805.1	WP_011027153.1	K05989	1.66019	3.11309	22.5083	17.0079	13.3967	23.618	12.0142	9.51693	5.0831	7.08079
SCO0490	511124	512215	+	1092	ProtCodGene	putative esterase	esterase	NP_624807.1	WP_011027154.1	K07214	4.0015	30.7872	2.26767	16.8987	15.6139	27.7898	26.2218	24.9176	16.8617	6.7947
SCO0499	532501	533448	+	948	ProtCodGene	putative formyltransferase	formyltransferase	NP_624816.1	WP_011027162.1	K00604	34.5295	247.068	6.22301	38.5519	56.8894	93.8324	119.293	118.011	87.5035	14.6327
SCO0502	535974	536408	+	435	ProtCodGene	putative membrane protein	hypothetical protein	NP_624819.1	WP_011027165.1	.	3.17215	2.26425	10.3807	6.61114	4.47349	8.93825	6.79045	5.23082	3.05465	3.95526
SCO0503	536532	537512	+	981	ProtCodGene	hypothetical protein	hypothetical protein	NP_624820.1	WP_011027166.1	.	0.547016	0.468545	0.296972	0.610738	0.472299	1.2567	1.5977	1.06309	0.387002	1.09616
SCO0504	537623	538942	+	1320	ProtCodGene	putative DEAD-box RNA-helicase	DEAD/DEAH box helicase	NP_624821.1	WP_011027167.1	.	4.99454	4.67602	16.3873	24.6916	17.6204	26.6537	23.0626	16.6633	10.8574	14.2563
SCO0505	539123	542131	+	3009	ProtCodGene	putative large, multifunctional secreted protein	large, multifunctional hypothetical protein	NP_733505.1	WP_011027168.1	.	1.57958	2.18223	3.92118	3.26547	3.97268	4.44381	4.86828	3.71798	2.49188	2.14424
SCO0506	542269	543099	+	831	ProtCodGene	NH(3)-dependent NAD(+)synthetase	NAD synthetase	NP_624822.1	WP_011027169.1	K01916	36.2545	47.0152	23.401	13.6986	15.4999	18.1449	17.265	13.1203	10.8504	12.1638
SCO0508	543545	544087	+	543	ProtCodGene	putative tetR family transcriptional regulator	tetR family transcriptional regulator	NP_624824.1	WP_011027171.1	.	10.4473	18.6227	5.76757	4.19284	3.07177	6.11261	9.10344	6.98406	4.89419	3.96072
SCO0509	544194	545717	+	1524	ProtCodGene	glycerol kinase 2 (ATP:glycerol 3-phosphotransferase) (EC 2.7.1.30)	glycerol kinase	NP_624825.1	WP_011027172.1	K00864	3.37024	2.36974	14.2415	6.05424	7.96531	9.20948	8.66265	5.84777	3.48759	6.35041
SCO0511	546358	547116	+	759	ProtCodGene	putative dehydrogenase (putative secreted protein)	dehydrogenase	NP_624826.1	WP_011027173.1	.	0.808014	1.29769	1.34342	1.10512	0.244177	1.24944	1.42963	1.12421	1.25049	0.70839
SCO0513	547809	548900	+	1092	ProtCodGene	integral membrane protein	hypothetical protein	NP_624828.1	WP_003978350.1	.	36.2241	45.2186	25.2112	23.5923	17.5656	31.003	24.2897	19.1006	11.8206	9.74892
SCO0514	548968	549621	+	654	ProtCodGene	hypothetical protein SCF6.10	hypothetical protein	NP_624829.1	WP_011027175.1	.	7.9708	15.7632	44.9912	28.949	17.9946	21.3156	51.5259	23.4847	17.8505	9.37219
SCO0516	550455	551633	+	1179	ProtCodGene	putative lipoprotein	lipoprotein	NP_624830.1	WP_011027176.1	.	0.195065	0.55694	0.123549	0.609806	0.550175	0.482609	1.84069	0.884558	0.805023	1.1857
SCO0517	551918	552115	+	198	ProtCodGene	hypothetical protein	hypothetical protein	NP_624831.1	WP_011027177.1	.	0	0.663265	0.36784	0	0.468006	0	2.1312	0	1.43806	0
SCO0518	552094	552351	+	258	ProtCodGene	hypothetical protein	hypothetical protein	NP_624832.1	WP_011027178.1	.	0	0.254509	2.25837	0.92889	0.359167	1.47027	2.10288	0.73495	1.10363	0.416797
SCO0520	553277	553861	+	585	ProtCodGene	putative tetR family transcriptional regulator	tetR family transcriptional regulator	NP_624834.1	WP_003978343.1	.	1.96565	3.03061	1.99199	1.43383	1.26722	2.2695	3.40055	2.59305	1.62243	2.022
SCO0521	553892	554473	+	582	ProtCodGene	putative TetR family transcriptional regulator	TetR family transcriptional regulator	NP_624835.1	WP_011027179.1	.	8.69344	13.8773	47.5537	26.5596	17.514	24.2785	22.4765	13.0321	11.7417	9.23828
SCO0522	554649	555440	+	792	ProtCodGene	putative oxidoreductase	oxidoreductase	NP_624836.1	WP_011027180.1	.	0.871141	1.32653	1.28744	1.21037	1.17001	1.79607	1.97897	1.67591	1.67774	0.950423
SCO0524	555990	556898	+	909	ProtCodGene	possible gluconolactonase precursor	gluconolactonase	NP_624838.1	WP_011027182.1	K01053	8.60215	9.60749	6.65026	3.95468	3.87379	6.36391	7.36124	5.11069	2.50593	4.49535
SCO0525	557029	557844	+	816	ProtCodGene	conserved hypothetical protein SCF11.05	hypothetical protein	NP_624839.1	WP_003978338.1	.	45.658	60.1913	30.8823	8.07656	13.2865	15.4568	39.1541	30.5572	24.6586	23.1935
SCO0526	557882	558715	+	834	ProtCodGene	possible oxidoreductase	oxidoreductase	NP_624840.1	WP_003978337.1	.	25.5535	69.1275	27.5086	11.2068	7.55543	11.1434	27.0332	33.0807	22.7607	15.2146
SCO0528	559346	560098	+	753	ProtCodGene	putative lipoprotein	lipoprotein	NP_624842.1	WP_003978335.1	.	1.01807	1.13363	2.70824	1.75046	1.84592	1.51128	2.80198	1.6368	1.76464	1.71368
SCO0531	562803	564071	+	1269	ProtCodGene	putative sugar transporter sugar binding protein	sugar transporter sugar binding protein	NP_624845.1	WP_011027184.1	K17329	0.18123	0.206976	1.83659	0.755409	0.949288	0.747303	2.09018	1.71836	0.822722	1.27108
SCO0532	564141	565049	+	909	ProtCodGene	putative sugar transporter membrane protein	sugar transporter membrane protein	NP_624846.1	WP_011027185.1	K17330	0.421674	0.722368	7.37137	3.42739	2.95631	4.17306	4.44327	4.48489	2.08828	3.54896
SCO0533	565046	565903	+	858	ProtCodGene	putative sugar transporter membrane protein	sugar transporter membrane protein	NP_624847.1	WP_011027186.1	K17331	0.0893477	0.0765306	1.78261	0.279317	0.540007	0.994749	1.40519	0.883996	0.331861	0.626653
SCO0534	566007	567626	+	1620	ProtCodGene	putative beta-hexosaminidase (putative secreted protein)	beta-hexosaminidase	NP_624848.1	WP_011027187.1	K12373	0	0.0810657	0.179833	0.295869	0.0572007	0.409771	0.967498	0.585238	0.585878	0.53103
SCO0535	567623	569044	+	1422	ProtCodGene	putative hydrolase (putative secreted protein)	hydrolase	NP_624849.1	WP_011027188.1	.	0.215641	0.0923533	0.460964	0.168533	0.0651654	0.200069	1.05982	1.00009	0.667456	0.907456
SCO0537	569655	570482	+	828	ProtCodGene	putative secreted protein	hypothetical protein	NP_624851.1	WP_011027189.1	.	0.462925	0.475821	1.49535	0.723592	0.447658	0.916258	1.31049	1.03053	1.03165	1.03897
SCO0538	570520	571848	+	1329	ProtCodGene	probable sugar transporter sugar binding lipoprotein	sugar transporter sugar binding lipoprotein	NP_624852.1	WP_011027190.1	K02027	0.519145	0.592896	1.53447	1.26228	1.32478	0.99899	2.94836	1.8548	1.07124	1.29461
SCO0539	571863	572813	+	951	ProtCodGene	probable sugar transporter membrane protein	sugar transporter membrane protein	NP_624853.1	WP_003978324.1	K02025	0.967323	0.759512	1.30194	1.00801	1.65647	1.39607	3.73993	2.59203	1.49704	2.60071
SCO0540	572810	573709	+	900	ProtCodGene	probable sugar transport membrane protein	sugar transport membrane protein	NP_624854.1	WP_011027191.1	K02026	0.511069	0.291837	0.404624	0.399423	0.308884	0.632218	2.14338	1.05343	0.52729	0.955854
SCO0541	573756	575081	+	1326	ProtCodGene	putative alpha-galactosidase	alpha-galactosidase	NP_624855.1	WP_003978322.1	K07406	0.635946	0.544718	0.384484	0.361469	0.419299	0.214554	1.22747	1.0725	0.214734	0.892058
SCO0542	575351	577984	+	2634	ProtCodGene	hypothetical regulatory protein	regulatory protein	NP_624856.1	WP_011027192.1	.	0.0873125	0.174504	0.497715	0.454923	0.527706	0.648059	1.69359	1.15181	1.22514	0.734854
SCO0543	578092	579228	+	1137	ProtCodGene	possible peptidase	peptidase	NP_624857.1	WP_003978320.1	.	15.5748	21.7722	24.0212	15.0706	13.7734	24.2712	21.9499	10.84	9.26584	1.89153
SCO0544	579257	580789	+	1533	ProtCodGene	conserved hypothetical secreted protein	hypothetical protein	NP_624858.1	WP_003978319.1	.	1.20016	3.08399	0.902684	0.703484	1.08804	2.04141	2.12346	1.48428	0.928691	0.911896
SCO0545	580913	583459	+	2547	ProtCodGene	putative secreted protein	hypothetical protein	NP_624859.1	WP_011027193.1	.	0.481573	8.58495	1.02943	0.37637	0.218292	0.670196	1.58576	0.81892	0.447172	0.464417
SCO0550	590017	590895	+	879	ProtCodGene	putative membrane protein	hypothetical protein	NP_624864.1	WP_011027196.1	.	10.9016	10.7571	7.62295	1.77218	1.79216	2.15774	2.33175	3.77509	0.755843	1.22336
SCO0557	598747	599769	+	1023	ProtCodGene	putative MerR-family transcriptional regulator	MerR family transcriptional regulator	NP_624870.1	WP_011027203.1	.	4.87089	5.00658	8.3298	9.72202	10.8698	15.5737	12.964	7.97022	5.84504	5.78138
SCO0562	603973	605085	+	1113	ProtCodGene	putative integral membrane protein	hypothetical protein	NP_624875.1	WP_011027207.1	.	15.9795	17.522	20.6784	7.42862	7.90942	10.2246	8.72012	8.9442	5.37239	21.3521
SCO0567	609517	610356	+	840	ProtCodGene	insertion element transposase	insertion element transposase	NP_624880.1	WP_011026846.1	.	2.46408	2.34512	2.94797	0.713255	1.76505	2.14503	2.94236	4.28896	2.14682	2.81636
SCO0574	616253	617086	+	834	ProtCodGene	putative IclR-family regulatory protein	IclR family regulatory protein	NP_624887.1	WP_003978288.1	.	1.74646	2.20452	3.66781	5.0287	2.11108	4.66204	4.12003	2.15991	2.16227	2.70768
SCO0575	617124	617855	+	732	ProtCodGene	putative peptidase	peptidase E	NP_624888.1	WP_011027213.1	K05995	7.01673	12.0203	2.88543	3.43765	1.89888	3.75703	3.95295	3.36752	1.42628	2.49736
SCO0582	624273	625034	+	762	ProtCodGene	putative transcriptional regulator	transcriptional regulator	NP_624894.1	WP_011027219.1	.	18.7124	18.2685	10.3227	15.2535	13.6201	21.5303	17.5626	11.3223	8.46986	7.19713
SCO0583	625127	626350	+	1224	ProtCodGene	putative cytochrome P450	cytochrome P450	NP_624895.1	WP_011027220.1	.	5.13574	3.64796	2.73716	2.15375	2.1955	2.7892	4.03854	2.32374	1.78348	1.66923
SCO0590	632180	633049	+	870	ProtCodGene	putative oxidoreductase	oxidoreductase	NP_624902.1	WP_003978272.1	.	1.58608	2.49067	1.92545	1.37732	1.70419	1.74405	4.57316	2.07053	1.09095	2.10123
SCO0591	633119	633958	+	840	ProtCodGene	putative lysozyme precursor	lysozyme	NP_624903.1	WP_011027227.1	K07273	2.92039	3.67401	4.94219	2.56772	1.76505	4.17715	2.8706	2.70882	1.01692	3.71247
SCO0595	636573	637166	+	594	ProtCodGene	conserved hypothetical protein	hypothetical protein	NP_624907.1	WP_011027231.1	.	0.774347	0.884353	5.76283	1.61383	1.24802	3.03337	3.65349	3.0326	2.39677	3.62066
SCO0596	637261	637824	+	564	ProtCodGene	putative DNA-binding protein	DNA-binding protein	NP_624908.1	WP_011027232.1	K04047	5.57283	4.77339	5.81109	2.97442	2.1359	3.69915	5.02355	4.03441	1.68284	36.6072
SCO0598	638511	638804	+	294	ProtCodGene	antagonist of anti sigma factor rsbA	anti anti sigma factor	NP_624910.1	WP_011027234.1	.	31.8114	36.8518	106.523	63.5816	46.9629	71.2858	49.2103	36.1175	43.5822	54.1326
SCO0599	638801	639730	+	930	ProtCodGene	anti sigma factor of sigB	regulator of sig8	NP_624911.1	WP_011027235.1	.	17.6401	23.2293	20.3617	19.9711	19.4298	29.3675	25.0205	14.5781	10.818	20.813
SCO0600	639859	640704	+	846	ProtCodGene	RNA polymerase sigma factor B	RNA polymerase sigma factor sig8	NP_624912.1	WP_003978261.1	K03090	56.9063	41.9127	67.8391	32.7187	30.3407	48.4252	30.7113	24.3185	14.809	151.513
SCO0602	642012	643133	+	1122	ProtCodGene	conserved hypothetical protein SCF55.26	hypothetical protein	NP_624914.1	WP_011027237.1	.	0.956546	0.702281	2.72634	1.81556	1.65178	1.43686	2.95503	1.94349	1.0151	2.01266
SCO0603	643179	643880	+	702	ProtCodGene	putative amino transferase	amino transferase	NP_624915.1	WP_003978258.1	.	10.2651	10.4762	14.3175	7.68121	9.37211	9.45625	9.1025	8.50846	6.35452	7.50591
SCO0605	645297	646232	+	936	ProtCodGene	putative araC-family transcriptional regulator	AraC family transcription regulator	NP_624917.1	WP_011027239.1	.	0.245706	0.280612	0.389062	0.25604	0.396005	0.405268	1.09488	0.303874	0.304206	0.689318
SCO0606	646345	647319	+	975	ProtCodGene	hypothetical protein SCF55.30	hypothetical protein	NP_624918.1	WP_011027240.1	.	0.864886	0.269388	1.3446	1.72059	0.570247	0.778115	1.11291	1.45859	0.389384	0.992618
SCO0607	647444	647731	+	288	ProtCodGene	hypothetical lipoportein SCF55.31	lipoprotein	NP_624919.1	WP_011027241.1	.	50.0422	111.263	244.039	99.0236	81.082	81.3322	138.566	111.598	74.4797	117.988
SCO0608	647887	648765	+	879	ProtCodGene	putative regulatory protein	regulatory protein	NP_624920.1	WP_011027242.1	.	23.8964	43.5514	65.5408	18.2671	23.1926	30.1005	47.5951	36.9958	22.6753	46.3654
SCO0609	648876	649739	+	864	ProtCodGene	putative integral membrane protein	hypothetical protein	NP_624921.1	WP_011027243.1	.	8.16291	14.1358	46.4475	17.1974	17.5892	20.5251	29.2343	18.8739	15.599	17.7978
SCO0610	649840	650610	+	771	ProtCodGene	putative gntR-family transcriptional regulator	GntR family transcriptional regulator	NP_624922.1	WP_011027244.1	K03710	1.39202	2.55499	11.1468	5.75044	4.80753	4.55099	6.255	5.28764	3.07757	3.34735
SCO0611	650624	651388	+	765	ProtCodGene	putative membrane protein	hypothetical protein	NP_624923.1	WP_011027245.1	K07090	2.1044	2.14586	5.80754	7.83182	3.39167	6.07425	7.95887	6.4445	3.22578	3.65474
SCO0612	651462	651605	+	144	ProtCodGene	putative secreted protein	hypothetical protein	NP_624924.1	WP_011027246.1	.	2.66182	4.55995	6.06936	4.99278	2.57403	2.63424	4.18629	3.29196	5.2729	2.24028
SCO0613	651602	652864	+	1263	ProtCodGene	arginine deiminase	arginine deiminase	NP_624925.1	WP_011027247.1	K01478	1.88161	2.0796	2.94097	1.42312	2.56792	3.82935	5.01161	2.55225	2.55504	2.12853
SCO0615	653448	653906	+	459	ProtCodGene	putative secreted protein	hypothetical protein	NP_624927.1	WP_003978246.1	.	1.33613	1.14446	12.8528	10.9645	13.1225	12.3964	7.88007	5.16387	2.68815	10.7768
SCO0618	659143	660528	+	1386	ProtCodGene	conserved hypothetical protein SCF56.02	hypothetical protein	NP_624929.1	WP_011027250.1	.	0.608416	0.568513	1.31371	0.691641	0.534864	1.09475	1.65277	1.5049	1.09567	1.93964
SCO0619	660525	661268	+	744	ProtCodGene	putative membrane protein	hypothetical protein	NP_624930.1	WP_011027251.1	K07090	0.103038	0.264771	1.56629	0.322115	0.62275	1.4021	2.18767	0.892016	1.02056	1.30081
SCO0621	661707	662291	+	585	ProtCodGene	conserved hypothetical protein SCF56.05	hypothetical protein	NP_624932.1	WP_011027252.1	.	0.917304	1.23469	3.48599	2.66282	2.21763	2.59372	3.29751	1.78273	0.973459	1.10291
SCO0622	662373	663014	+	642	ProtCodGene	putative tetR-family transcriptional regulator	TetR family transcriptional regulator	NP_624933.1	WP_011027253.1	.	125.737	146.668	11.3446	10.2655	9.67066	10.9309	28.545	16.6875	10.94	6.19742
SCO0623	663067	664686	+	1620	ProtCodGene	putative membrane transport protein	membrane transport protein	NP_624934.1	WP_011027254.1	.	262.822	262.085	4.27103	3.92026	2.91724	4.15625	12.6519	9.89052	5.21431	2.32326
SCO0632	673733	674317	+	585	ProtCodGene	putative RNA polymerase sigma factor	RNA polymerase sigma factor SigK	NP_624943.1	WP_011027261.1	K03088	0.524173	0.785714	3.61049	3.68698	2.05923	4.05268	4.84321	3.24132	1.62243	0.91909
SCO0633	674317	675069	+	753	ProtCodGene	putative membrane protein	hypothetical protein	NP_624944.1	WP_011027262.1	.	0.203613	0.261606	0.483614	0.318265	0.492245	0.881579	2.48175	1.25908	0.882318	0.714034
SCO0635	676130	677023	+	894	ProtCodGene	conserved hypothetical protein SCF56.19	hypothetical protein	NP_624945.1	WP_011027263.1	.	1.715	4.03968	12.3017	10.9908	9.01775	8.48615	41.9416	13.5744	7.32544	6.6156
SCO0636	677227	678861	+	1635	ProtCodGene	putative ABC transporter ATP-binding protein	ABC transporter ATP-binding protein	NP_624946.1	WP_011027264.1	.	2.06303	2.40966	18.531	8.3549	6.29103	8.58424	7.6321	5.33479	3.42497	5.39312
SCO0637	678937	679392	+	456	ProtCodGene	conserved hypothetical protein SCF56.21	hypothetical protein	NP_624947.1	WP_003978225.1	.	2.35361	4.17595	12.6179	11.5622	7.31567	9.77442	12.9555	6.23741	4.99538	5.65966
SCO0641	681960	682535	+	576	ProtCodGene	tellurium resistance protein	tellurium resistance protein	NP_733509.1	WP_003978221.1	K05795	194.18	184.792	110.892	54.5046	61.1332	65.3621	30.0366	27.3233	16.6426	28.3769
SCO0646	688679	689263	+	585	ProtCodGene	putative TetR-family transcriptional regulator.	TetR family transcriptional regulator	NP_624955.1	WP_011027269.1	.	1.31043	2.2449	12.0765	10.8561	7.28649	11.3475	8.9651	6.80677	2.75813	3.12491
SCO0647	689364	690161	+	798	ProtCodGene	short chain oxidoreductase	short chain oxidoreductase	NP_624956.1	WP_011027270.1	.	1.63312	1.31656	2.92059	4.35461	2.09019	5.22887	3.17277	3.20781	1.54619	1.88655
SCO0648	690228	690923	+	696	ProtCodGene	putative methyltransferase	methyltransferase	NP_624957.1	WP_011027271.1	.	3.19418	5.1889	16.1152	10.5021	5.59186	9.53777	11.5195	9.944	6.81841	8.65213
SCO0649	690966	691283	+	318	ProtCodGene	putative gas vesicle synthesis protein.	gas vesicle synthesis protein	NP_624958.1	WP_003978213.1	.	1.44642	0.825953	1.83226	2.6377	0.874199	1.19286	2.08525	2.08698	1.7908	1.01447
SCO0650	691320	691832	+	513	ProtCodGene	putative gas vesicle synthesis protein.	gas vesicle synthesis-like protein	NP_624959.1	WP_011027272.1	K23262	0.298871	0.127998	0.283947	0.233581	0.180634	0.924295	1.41012	1.4785	0.370028	0.628851
SCO0651	691829	692614	+	786	ProtCodGene	putative gas vesicle synthesis protein	gas vesicle synthesis protein	NP_624960.1	WP_011027273.1	.	0.292597	0.167082	0.185324	0	0.117895	0.482609	0.99704	0.72373	0.36226	0.273622
SCO0652	692619	692897	+	279	ProtCodGene	putative gas vesicle synthesis protein.	gas vesicle synthesis protein	NP_624961.1	WP_003978210.1	.	0	0	0.261048	0.429487	0.332133	0.679804	0.6482	0.679631	0.680374	1.15628
SCO0653	692894	693445	+	552	ProtCodGene	conserved hypothetical protein SCF91.13	hypothetical protein	NP_624962.1	WP_011027274.1	.	0	0.118955	0.131943	0	0.335743	0.858992	0.982868	1.54579	0.171942	0.584422
SCO0654	693442	694416	+	975	ProtCodGene	conserved hypothetical protein SCF91.14.	hypothetical protein	NP_624963.1	WP_011027275.1	.	0.943512	0.808163	0.821698	1.10609	0.950412	1.84802	3.40055	1.36135	2.04426	1.32349
SCO0655	694441	694785	+	345	ProtCodGene	putative gas vesicle synthesis protein.	gas vesicle synthesis protein	NP_624964.1	WP_003978207.1	.	0.222204	0.380656	0.633324	1.3893	0.268595	0.549755	1.57259	0.824422	0	1.24677
SCO0656	694782	695624	+	843	ProtCodGene	putative gas vesicle synthesis protein	gas vesicle synthesis protein	NP_624965.1	WP_011027276.1	.	0.181875	0	0.0863966	0	0	0.449977	1.07264	0.78726	0.450355	0.382682
SCO0657	695660	695869	+	210	ProtCodGene	putative gas vesicle synthesis protein.	gas vesicle synthesis protein	NP_624966.1	WP_003978205.1	.	0	0	0	0	0	0.451584	1.14824	0.451469	0.903926	0
SCO0658	695866	696168	+	303	ProtCodGene	putative gas vesicle synthesis protein.	gas vesicle synthesis protein	NP_624967.1	WP_003978204.1	.	0	0.433421	0.240371	0.395468	0.305826	0.625958	2.18848	0.938699	0.313242	1.41959
SCO0659	696248	697354	+	1107	ProtCodGene	putative DeoR-family transcriptional regulator.	DeoR family transcriptional regulator	NP_624968.1	WP_011027277.1	.	3.67028	6.64343	8.28986	9.52553	5.69217	10.28	8.27728	4.0253	2.82936	3.88559
SCO0660	697480	698811	+	1332	ProtCodGene	probable solute-binding lipoprotein.	solute-binding lipoprotein	NP_624969.1	WP_003978202.1	K02027	0.978398	1.67609	0.98422	1.88916	0.417411	0.99674	2.08183	1.13884	0.712554	0.968771
SCO0661	698838	699824	+	987	ProtCodGene	putative binding protein dependent transport protein.	binding protein dependent transport protein	NP_624970.1	WP_003978201.1	K02025	1.24272	0.731809	1.10687	0.121405	0.375543	0.384327	0.916148	0.864516	0.673136	0.762649
SCO0662	699821	700684	+	864	ProtCodGene	putative binding protein dependent transport protein.	binding protein dependent transport protein	NP_624971.1	WP_003978200.1	K02026	1.86327	1.06399	0.674373	0	0.643508	0.65856	1.25589	0.768125	0.439409	1.2446
SCO0663	700681	701712	+	1032	ProtCodGene	putative 2-hydroxyacid-family dehydrogenase.	2-hydroxyacid dehydrogenase	NP_624972.1	WP_011027278.1	.	0.66855	0.509017	0.141148	0.116111	0.179584	0.367569	1.28509	0.551213	0.367877	0.312598
SCO0664	701709	703604	+	1896	ProtCodGene	conserved hypothetical protein	hypothetical protein	NP_624973.1	WP_011027279.1	.	1.33428	1.87016	1.07558	1.1376	0.684236	1.05036	2.03485	1.60014	0.951125	1.0776
SCO0665	703750	703977	+	228	ProtCodGene	putative secreted protein	hypothetical protein	NP_624974.1	WP_011027280.1	.	0.33623	0.287997	5.43048	3.15334	3.25141	1.66373	2.37957	1.24748	1.24885	1.88655
SCO0666	704114	706393	+	2280	ProtCodGene	catalase (EC 1.11.1.6).	catalase	NP_624975.1	WP_003978196.1	K03781	0.638836	1.41118	1.40554	0.578112	0.650282	0.790273	2.59109	1.9128	1.37373	2.54685
SCO0669	709071	709688	+	618	ProtCodGene	putative TetR-family transcriptional regulator.	TetR family transcriptional regulator	NP_624978.1	WP_003978194.1	.	1.86069	2.55003	3.4177	6.9802	3.29876	8.74671	7.12076	3.98871	2.61085	4.17606
SCO0670	709685	711268	+	1584	ProtCodGene	glycerol-3-phosphate dehydrogenase	glycerol-3-phosphate dehydrogenase	NP_624979.1	WP_011027283.1	K00111	0.822744	1.49235	1.10352	1.43732	0.936011	1.01778	1.78869	1.37664	0.719032	1.0862
SCO0672	711649	712200	+	552	ProtCodGene	putative anti-sigma factor antagonist	anti-sigma factor antagonist	NP_624981.1	WP_003978190.1	.	7.91602	24.9806	37.4717	11.071	9.73655	12.5413	11.6852	8.41598	15.1309	26.1042
SCO0675	714374	717028	+	2655	ProtCodGene	conserved hypothetical protein SCF91.35.	hypothetical protein	NP_624984.1	WP_011027287.1	.	0.0577479	0.173123	0.356618	0.36106	0.244315	0.500059	1.52125	0.571351	0.679221	0.324018
SCO0676	717303	719897	+	2595	ProtCodGene	putative integral membrane sensor protein	integral membrane sensor protein	NP_624985.1	WP_011027288.1	.	4.31307	5.66804	7.4376	6.18759	5.35637	12.0231	8.96689	5.44373	4.24271	3.77093
SCO0677	720032	720874	+	843	ProtCodGene	secreted chitosanase	chitosanase	NP_624986.1	WP_011027289.1	K01233	4.18313	3.73883	2.76469	1.84786	1.09923	2.69986	3.7185	2.24931	1.80142	2.16853
SCO0679	721248	721463	+	216	ProtCodGene	hypothetical protein SCF91.39.	hypothetical protein	NP_624988.1	WP_003978184.1	.	4.96873	4.86394	2.36031	0.554754	1.71602	1.31712	1.67452	2.63357	0.439409	3.48488
SCO0681	723181	724545	+	1365	ProtCodGene	putative ferredoxin/ferredoxin-NADP reductase (putative secreted protein)	ferredoxin/ferredoxin-NADP reductase	NP_624989.1	WP_003978182.1	K00528	208.921	475.373	15.9004	155.643	256.272	512.236	630.383	550.168	287.449	51.6791
SCO0686	726845	728068	+	1224	ProtCodGene	putative membrane protein	hypothetical protein	NP_624994.1	WP_011027294.1	K07058	0.313155	0.804696	1.36858	1.37057	0.984189	1.54955	3.39828	1.85899	1.55085	1.22996
SCO0688	729117	730289	+	1173	ProtCodGene	hypothetical protein SCF15.09	hypothetical protein	NP_624996.1	WP_011027296.1	.	4.37872	5.65387	3.66335	4.29047	3.31793	5.33586	4.57387	3.07138	2.02285	1.92515
SCO0689	730352	730987	+	636	ProtCodGene	putative oxidoreductase, iron-sulphur binding subunit	oxidoreductase, iron-sulfur binding subunit	NP_624997.1	WP_011027297.1	K13483	6.02676	5.98816	2.63387	2.8261	2.0398	2.98216	3.41222	3.42861	2.08926	1.18355
SCO0690	730984	731976	+	993	ProtCodGene	possible oxidoreductase, molybdopterin binding subunit	oxidoreductase, molybdopterin binding subunit	NP_624998.1	WP_011027298.1	K11178	0.154402	0.462883	0.0733457	0	0.279955	0.191002	0.546368	0.859292	0.477907	0.433166
SCO0691	732005	734134	+	2130	ProtCodGene	putative oxidoreductase	oxidoreductase	NP_733511.1	WP_011027299.1	K11177	0.215945	0.369934	0.205161	0.393797	0.348038	0.311657	1.13207	1.24631	0.445597	0.908734
SCO0693	735845	736192	+	348	ProtCodGene	putative membrane protein.	hypothetical protein	NP_625000.1	WP_011027301.1	.	0.660865	0.75475	6.90651	1.72165	1.86395	2.45257	7.44871	4.63145	1.36368	1.85403
SCO0694	736312	736503	+	192	ProtCodGene	hypothetical protein SCF42.04.	hypothetical protein	NP_625001.1	WP_003978169.1	.	30.3447	27.0177	141.492	11.8579	11.5831	13.3358	10.989	16.789	14.83	33.0442
SCO0695	736520	737506	+	987	ProtCodGene	conserved hypothetical protein SCF42.05.	hypothetical protein	NP_625002.1	WP_011027302.1	.	4.58253	5.05614	36.6744	6.92009	6.00868	7.68654	8.12318	5.8595	3.46184	5.99225
SCO0703	743575	743802	+	228	ProtCodGene	putative regulator	regulator	NP_625009.1	WP_003978159.1	.	792.493	721.72	391.314	135.068	160.945	257.047	350.591	377.987	294.727	329.675
SCO0714	757637	758524	+	888	ProtCodGene	putative oxidoreductase	oxidoreductase	NP_625019.1	WP_011027311.1	.	2.15823	3.62331	9.02202	5.3976	4.69587	7.47555	8.21418	5.01802	4.38221	5.57043
SCO0716	759197	760399	+	1203	ProtCodGene	putative glycosyl hydrolase (putative secreted protein)	glycosyl hydrolase	NP_625021.1	WP_011027312.1	.	0.44607	0.327497	0.484338	0.199213	0.231085	0.945962	1.30287	0.945721	0.394481	0.446939
SCO0717	760471	761598	+	1128	ProtCodGene	putative integral membrane protein	hypothetical protein	NP_625022.1	WP_011027313.1	.	0.475729	0.29106	0.83938	1.16852	1.06795	1.42922	2.29801	0.420251	0.841421	0.667318
SCO0718	761675	761896	+	222	ProtCodGene	hypothetical protein SCF42.28.	hypothetical protein	NP_625023.1	WP_003978144.1	.	0.345317	1.4789	4.9211	1.61928	3.75669	0.854349	2.98697	0.854131	0.427533	2.42193
SCO0723	767385	768074	+	690	ProtCodGene	conserved protein, hypothetical kinase	fructose transport system kinase	NP_733512.1	WP_011027317.1	.	3.55526	3.7114	9.92208	12.1563	8.05784	11.4074	12.2312	9.61826	9.76633	8.10398
SCO0724	768426	769367	+	942	ProtCodGene	putative transcriptional regulator	transcriptional regulator	NP_625028.1	WP_003978137.1	.	8.54495	13.1745	17.2416	10.4308	7.77128	10.4699	17.8544	10.1652	7.05293	4.68034
SCO0725	769688	770065	+	378	ProtCodGene	hypothetical protein 3SC5B7.03	hypothetical protein	NP_625029.1	WP_003978136.1	.	1.62244	8.5119	15.4142	4.12103	5.63835	4.76672	7.49545	5.76878	2.762	5.12065
SCO0728	771628	772362	+	735	ProtCodGene	putative regulatory protein	regulatory protein	NP_625032.1	WP_011027318.1	.	3.44189	2.41212	6.83732	1.95636	2.89973	3.09658	4.92103	2.32184	2.06612	3.07239
SCO0729	772544	772966	+	423	ProtCodGene	conserved hypothetical protein	hypothetical protein	NP_625033.1	WP_003978132.1	K07068	16.3107	14.1261	231.927	94.615	67.4725	117.7	125.411	85.8432	38.8175	24.9132
SCO0732	774765	776129	+	1365	ProtCodGene	putative secreted protease	protease	NP_625036.1	WP_011027321.1	.	0.224646	1.20262	2.50778	2.63356	2.30814	2.08424	4.23965	2.5699	2.50318	2.44215
SCO0735	777895	779097	+	1203	ProtCodGene	putative oxidoreductase	oxidoreductase	NP_625039.1	WP_011027323.1	.	3.56856	2.61998	8.71808	4.08387	5.00684	7.33121	12.4774	9.3784	4.1815	6.79348
SCO0738	780863	781402	+	540	ProtCodGene	putative secreted protein	hypothetical protein	NP_625042.1	WP_003978123.1	.	2.69731	4.74234	7.82273	6.65705	4.11845	7.20026	6.69806	4.03814	1.75763	3.18618
SCO0742	784362	786116	+	1755	ProtCodGene	ABC transporter,putative ABC transporter ATP-binding protein (fragment)	ABC transporter	NP_733513.1	WP_003978119.1	K06148	5.98431	4.48979	8.88098	7.03257	6.23048	8.80782	7.90028	5.34818	3.46119	7.23018
SCO0744	786591	786956	+	366	ProtCodGene	conserved hypothetical protein SCF81.03	hypothetical protein	NP_625047.1	WP_003978117.1	.	7.95927	13.4556	26.2674	35.0313	27.3438	44.3071	28.9883	29.7896	11.9289	17.6285
SCO0746	787843	789096	+	1254	ProtCodGene	putative serine/threonine protein kinase (putative secreted protein)	Ser/Thr protein kinase	NP_625049.1	WP_011027328.1	.	0.366796	0.575993	3.42672	0.573334	0.960643	1.66373	2.21132	1.66331	0.832564	2.31532
SCO0748	789960	790541	+	582	ProtCodGene	putative hydrolase	hydrolase	NP_625051.1	WP_003978113.1	.	4.08328	4.17447	59.9427	34.1774	33.1174	44.4834	24.4445	12.5434	9.45861	11.0859
SCO0753	796584	796799	+	216	ProtCodGene	hypothetical protein SCF81.12	hypothetical protein	NP_625056.1	WP_003978108.1	.	109.667	98.4948	28.9981	11.0951	13.2992	25.9034	15.3497	9.2175	5.71231	4.97841
SCO0754	796977	797723	+	747	ProtCodGene	putative secreted protein	hypothetical protein	NP_625057.1	WP_011027332.1	.	0.410497	0.263708	0.487499	0.962464	0.372149	1.26951	1.69469	1.39611	0.889405	1.29559
SCO0755	797720	799942	+	2223	ProtCodGene	putative ABC transporter	ABC transporter	NP_625058.1	WP_011027333.1	.	0.379336	0.502148	0.982892	0.700742	0.541901	0.810536	1.92535	1.57801	1.02469	0.870717
SCO0756	799944	802766	+	2823	ProtCodGene	putative ABC transporter	ABC transporter	NP_625059.1	WP_011027334.1	K06148	0.43449	0.604762	0.902987	0.679146	0.393901	0.940601	2.04999	1.17545	0.773284	0.723747
SCO0757	802797	803807	+	1011	ProtCodGene	putative phosphatase	phosphatase	NP_625060.1	WP_011027335.1	.	0.303305	0.259795	0.21612	0.592615	0.183314	0.844208	1.31179	0.843993	0.469398	2.12727
SCO0758	803856	804035	+	180	ProtCodGene	hypothetical protein SCF81.17	hypothetical protein	NP_625061.1	WP_003978103.1	.	0.425891	0	1.21387	0.665705	0	0.526848	2.34432	1.05343	1.05458	1.19482
SCO0759	804091	805122	+	1032	ProtCodGene	hypothetical protein SCF81.18	hypothetical protein	NP_625062.1	WP_011027336.1	.	0.297133	0.318136	0.494018	0.348334	0.448959	0.551353	1.63557	0.918688	0.367877	1.14619
SCO0760	805135	805797	+	663	ProtCodGene	putative methyltransferase	methyltransferase	NP_625063.1	WP_011027337.1	K02493	0.231253	0.693277	1.64779	1.26514	1.53743	1.43036	2.90957	2.71699	1.2884	6.4877
SCO0761	805859	806038	+	180	ProtCodGene	hypothetical protein SCF81.20	hypothetical protein	NP_625064.1	WP_011027338.1	.	0.425891	9.84948	14.9711	6.65705	7.72209	10.537	11.0518	10.5343	6.32748	14.9352
SCO0763	806966	808135	+	1170	ProtCodGene	putative oxidoreductase	oxidoreductase	NP_625066.1	WP_003978098.1	K00467	2.88295	2.63775	6.16273	3.89181	1.98002	3.64741	4.94626	2.75512	1.94692	6.15791
SCO0767	815808	818315	+	2508	ProtCodGene	hypothetical protein	hypothetical protein	NP_625070.1	WP_011027342.1	.	7.18309	7.90682	11.4418	9.17335	8.46105	8.88584	10.0711	7.40928	6.20638	6.34568
SCO0768	818446	819111	+	666	ProtCodGene	putative lipoprotein	lipoprotein	NP_625071.1	WP_011027343.1	.	1.49637	1.38031	3.93688	2.33896	1.39137	1.56631	4.79726	4.1283	1.99515	3.87508
SCO0772	821295	821873	+	579	ProtCodGene	putative regulatory protein	regulatory protein	NP_625074.1	WP_003978089.1	.	1.58882	4.76314	26.5417	43.4605	32.3288	42.5846	52.9945	41.1001	24.2608	20.2438
SCO0775	823609	824058	+	450	ProtCodGene	conserved hypothetical protein	hypothetical protein	NP_625077.1	WP_003978086.1	K00540	10.9028	46.402	24.1156	9.85243	10.708	13.2766	12.3244	13.0625	5.2729	12.1871
SCO0777	825287	826312	+	1026	ProtCodGene	putative glutathione S-transferase	hypothetical protein	NP_625079.1	WP_003978084.1	K07393	0.597742	1.79198	1.63269	0.583951	0.632218	1.38644	2.70273	1.75571	1.38761	1.99136
SCO0778	826361	826669	+	309	ProtCodGene	putative integral membrane protein	hypothetical protein	NP_625080.1	WP_003978083.1	.	0.744275	2.76253	2.12133	0.775578	0.599774	0.613804	1.95089	0.920472	0.614319	2.08803
SCO0780	827277	828218	+	942	ProtCodGene	putative zinc-binding oxidoreductase	zinc-binding oxidoreductase	NP_625082.1	WP_003978080.1	.	2.84832	4.67031	6.41728	3.94335	2.65601	4.6309	7.03936	5.93812	3.02268	3.88125
SCO0781	828289	828789	+	501	ProtCodGene	putative anti sigma factor antagonist	anti sigma factor antagonist	NP_625083.1	WP_011027350.1	.	9.18088	14.9413	33.5814	16.5031	12.5773	14.5751	20.0942	10.5974	7.00949	7.72696
SCO0783	829910	831817	+	1908	ProtCodGene	tetracycline resistance protein	tetracycline resistance protein	NP_625085.1	WP_011027352.1	K18220	0.24107	2.3402	18.2844	3.64253	2.23407	2.58454	6.79285	4.969	5.42214	4.8469
SCO0784	831835	832518	+	684	ProtCodGene	putative secreted protein	hypothetical protein	NP_625086.1	WP_011027353.1	.	0.672459	2.49597	6.17584	2.27741	1.6257	1.52509	2.46771	2.49496	2.22017	1.88655
SCO0786	833261	833800	+	540	ProtCodGene	putative integral membrane protein	hypothetical protein	NP_625088.1	WP_003978074.1	.	0.567855	1.21599	0.404624	0.443803	0.514806	0.878081	1.22798	1.229	0.351527	0.796545
SCO0787	833931	835199	+	1269	ProtCodGene	putative secreted hydrolase	hydrolase	NP_625089.1	WP_011027355.1	.	0.30205	0.983137	3.501	3.11606	3.13995	3.58705	6.36553	4.78152	2.31858	2.28795
SCO0789	835547	836665	+	1119	ProtCodGene	conserved hypothetical protein	hypothetical protein	NP_625091.1	WP_011027356.1	K04477	0.137016	0.704163	1.497	1.07084	1.07654	1.44071	3.23231	1.77925	1.78119	0.768783
SCO0790	836721	837377	+	657	ProtCodGene	putative hydrolase	hydrolase	NP_733515.1	WP_003978070.1	.	0.233365	0.099944	0.997703	0.182385	0	0.72171	1.55982	0.865832	0.433389	0.654695
SCO0791	837541	838680	+	1140	ProtCodGene	putative integral membrane protein.	hypothetical protein	NP_625092.1	WP_011027357.1	.	0.941443	1.09439	3.00274	3.36356	2.03213	4.57526	5.07643	3.74244	1.24885	2.45252
SCO0792	838977	840008	+	1032	ProtCodGene	hypothetical protein SCF43.03.	hypothetical protein	NP_625093.1	WP_011027358.1	.	0.66855	0.89078	2.25837	4.52834	3.41209	8.36219	19.8021	12.0348	7.72541	6.56455
SCO0795	841878	842372	+	495	ProtCodGene	conserved hypothetical protein SCF43.06	hypothetical protein	NP_625096.1	WP_003978065.1	.	5.73017	18.0408	45.3179	45.7521	42.6821	49.8111	69.5381	51.9053	22.0503	59.3064
SCO0796	842488	843747	+	1260	ProtCodGene	putative integral membrane protein.	hypothetical protein	NP_625097.1	WP_003978064.1	.	2.98124	7.40014	25.9537	20.7319	17.577	24.5361	32.9162	23.2507	14.3122	22.1895
SCO0797	843808	844860	+	1053	ProtCodGene	putative integral membrane protein.	hypothetical protein	NP_625098.1	WP_011027361.1	.	8.88183	12.2222	38.9407	24.5799	18.1282	26.3874	21.5826	17.7372	9.73459	39.5209
SCO0798	844881	846116	+	1236	ProtCodGene	putative secreted protein	hypothetical protein	NP_625099.1	WP_011027362.1	.	2.48092	4.7813	17.6188	10.3734	7.42221	13.1968	14.1927	9.58825	5.52887	13.3112
SCO0801	847649	849232	+	1584	ProtCodGene	putative cytochrome P450.	cytochrome P450	NP_625102.1	WP_011027365.1	K00493	0.72595	0.663265	2.66684	1.51297	1.28702	1.07764	2.89235	2.15474	0.95871	1.22197
SCO0812	859963	861123	+	1161	ProtCodGene	putative sugar isomerase	sugar isomerase	NP_625112.1	WP_011027369.1	K01820	1.45265	1.24426	3.57575	4.1284	5.9063	6.86128	4.67307	2.20485	2.04376	1.2967
SCO0813	861242	863281	+	2040	ProtCodGene	putative oxidoreductase	short chain dehydrogenase	NP_625113.1	WP_011027370.1	.	0.676415	0.740321	2.71336	2.23207	2.4529	3.8119	3.30963	2.09137	0.930512	1.21239
SCO0814	863278	864732	+	1455	ProtCodGene	putative rhamnose kinase	rhamnose kinase	NP_625114.1	WP_003978046.1	K00848	0.21075	0.586682	0.500566	1.40004	1.71956	1.30354	2.03013	1.30321	0.71755	0.59125
SCO0815	864811	865563	+	753	ProtCodGene	conserved hypothetical protein	hypothetical protein	NP_625115.1	WP_011027371.1	K18928	1.42529	2.35446	6.38371	7.63836	5.66082	7.43045	5.5239	4.15496	2.89905	2.99894
SCO0816	865560	867038	+	1479	ProtCodGene	putative iron-sulfur protein	iron-sulfur protein	NP_625116.1	WP_011027372.1	K18929	2.48796	3.28538	16.3491	4.53705	4.0725	5.96311	5.82854	3.26926	3.14449	3.92618
SCO0817	867035	867682	+	648	ProtCodGene	conserved hypothetical protein	hypothetical protein	NP_625117.1	WP_003978042.1	K00782	2.48436	2.73597	5.39499	5.54754	3.57504	3.65867	3.72115	4.38929	1.4647	3.15299
SCO0818	867800	868594	+	795	ProtCodGene	putative ABC transporter ATP-binding protein	ABC transporter ATP-binding protein	NP_625118.1	WP_011027373.1	K02003	2.21785	2.23007	5.95484	4.22032	3.4968	2.98216	3.33639	3.93545	1.43264	2.29946
SCO0819	868598	869908	+	1311	ProtCodGene	putative transmembrane transport protein	transmembrane transport protein	NP_625119.1	WP_003978040.1	K02004	0.526273	1.15199	3.4444	1.82802	2.4739	3.25513	3.58661	3.32662	1.44794	2.62477
SCO0823	872193	872633	+	441	ProtCodGene	putative gntR-family transcriptional regulator	GntR family transcriptional regulator	NP_625123.1	WP_003978036.1	K07979	4.34583	5.21137	15.194	16.303	20.3821	18.2784	14.6264	12.0392	5.38051	6.33985
SCO0824	872630	873520	+	891	ProtCodGene	putative ABC transporter ATP-binding protein	ABC transporter ATP-binding protein	NP_625124.1	WP_003978035.1	K01990	1.29058	3.24263	4.00537	8.06915	5.20006	5.74744	6.96869	5.00113	2.23699	2.1724
SCO0825	873517	874473	+	957	ProtCodGene	putative transmembrane transport protein	transmembrane transport protein	NP_625125.1	WP_011027375.1	.	3.2843	5.69493	2.96809	7.63786	4.26047	7.03566	5.54322	3.56647	2.5786	2.80913
SCO0826	874543	875343	+	801	ProtCodGene	hypothetical protein	hypothetical protein	NP_625126.1	WP_003978033.1	.	4.881	7.62382	3.63707	4.03911	4.28041	3.19661	2.85985	2.95907	1.5404	1.34249
SCO0828	875839	877500	+	1662	ProtCodGene	secreted alkaline phosphatase	alkaline phosphatase	NP_625128.1	WP_003978031.1	K01077	0.784131	0.711154	2.54168	0.793078	0.557552	1.14119	1.52339	0.969763	0.571072	1.03522
SCO0829	877702	879078	+	1377	ProtCodGene	putative serine protease	serine protease	NP_625129.1	WP_011027377.1	K18546	0.501048	0.190743	0.952056	0.609141	0.26918	0.482083	1.57601	0.826218	0.413561	0.546649
SCO0838	885442	885867	+	426	ProtCodGene	conserved hypothetical protein	hypothetical protein	NP_625138.1	WP_011027381.1	.	2.51935	2.00381	4.7871	3.65669	2.39276	4.22963	4.24525	2.67066	2.89638	3.28154
SCO0841	888805	890367	+	1563	ProtCodGene	putative oxidoreductase	oxidoreductase	NP_625141.1	WP_011027383.1	.	0.196188	0.546143	1.11835	0.689982	0.17786	0.728082	1.65845	1.21316	0.485795	0.963193
SCO0842	890835	892211	+	1377	ProtCodGene	putative deoxyribodipyrimidine photolyase	deoxyribodipyrimidine photolyase	NP_625142.1	WP_011027384.1	K01669	0	0.0953714	0.052892	0.348081	0.0672949	0.137738	1.0069	0.344258	0.758195	0.624741
SCO0846	893386	894186	+	801	ProtCodGene	hypothetical protein SCF43A.36	hypothetical protein	NP_625146.1	WP_011027387.1	.	17.4185	14.4279	14.0027	9.42458	9.13926	16.3382	12.7188	8.28539	4.97667	6.57821
SCO0850	896543	896968	+	426	ProtCodGene	putative membrane protein.	hypothetical protein	NP_625150.1	WP_003978009.1	.	4.31889	2.31209	15.5581	7.31337	6.09067	10.4628	9.33955	9.56988	5.12437	13.631
SCO0853	898895	899293	+	399	ProtCodGene	putative membrane protein.	hypothetical protein	NP_625153.1	WP_011027392.1	.	1.15279	0.822847	10.9522	7.20763	14.3991	14.4982	16.166	9.267	7.61201	16.1705
SCO0854	899538	902129	+	2592	ProtCodGene	hypothetical protein SCM2.07.	hypothetical protein	NP_625154.1	WP_011027393.1	.	0.473212	3.31863	22.6758	6.98065	6.43508	5.7807	8.69818	6.40104	6.9573	5.3103
SCO0857	904109	904747	+	639	ProtCodGene	putative TetR-family regulator.	TetR family transcriptional regulator	NP_625157.1	WP_011027396.1	.	11.9969	14.9001	26.443	23.4403	12.7614	22.4096	13.6791	10.2375	6.08983	13.2944
SCO0877	922247	924913	+	2667	ProtCodGene	probable LAL-family transcriptional regulator	transcriptional regulator	NP_625177.1	WP_003977982.1	.	7.99084	9.92212	20.5908	12.9397	11.8481	15.8943	14.0139	10.7357	11.7439	6.93505
SCO0878	924917	925795	+	879	ProtCodGene	putative hydrolase	hydrolase	NP_625178.1	WP_011027411.1	.	4.01181	6.20028	9.1144	4.3623	3.79516	3.66816	5.07498	3.66723	4.64303	2.44673
SCO0880	926916	927332	+	417	ProtCodGene	putative membrane protein.	hypothetical protein	NP_625179.1	WP_011027412.1	.	0	0.314932	0.523973	0.287355	0.222219	1.13708	1.30106	1.59151	1.13804	0.515749
SCO0882	928670	929017	+	348	ProtCodGene	hypothetical protein SCM1.15.	hypothetical protein	NP_625181.1	WP_003977977.1	.	0.440577	0.377375	0.837153	0.34433	0.532558	1.63505	5.37	1.36219	1.09095	8.34312
SCO0883	929061	929717	+	657	ProtCodGene	polypeptide deformylase.	peptide deformylase	NP_625182.1	WP_011027414.1	K01462	1.86692	3.69793	7.09478	5.28916	5.78276	4.4746	6.69806	4.32916	3.75604	9.65674
SCO0885	931333	931737	+	405	ProtCodGene	thioredoxin	thioredoxin	NP_625184.1	WP_011027416.1	K03671	21.3892	28.2109	51.2524	30.1786	30.202	43.5528	70.2552	55.4806	26.013	47.2617
SCO0888	933708	934271	+	564	ProtCodGene	putative secreted protein	hypothetical protein	NP_625187.1	WP_003977971.1	.	69.1846	58.4449	20.9199	12.7475	21.0304	27.9118	38.7989	23.8702	12.7896	9.72378
SCO0891	936431	937270	+	840	ProtCodGene	putative DNA-binding protein	DNA-binding protein	NP_625190.1	WP_011027420.1	.	0.365049	1.01622	1.56069	2.28242	1.65473	1.12896	3.01413	2.25735	1.12991	2.30429
SCO0893	938389	939612	+	1224	ProtCodGene	putative membrane protein	hypothetical protein	NP_625192.1	WP_011027422.1	.	0.062631	0.107293	0.416525	0.391591	0.151414	0.464866	1.82227	0.619664	0.930512	0.351417
SCO0894	939627	941063	+	1437	ProtCodGene	putative membrane protein.	hypothetical protein	NP_625193.1	WP_011027423.1	.	0.106695	0.0456947	0.456152	0.166774	0.322426	0.395961	2.22337	2.11126	0.924684	0.448992
SCO0899	946045	946941	+	897	ProtCodGene	putative hydrolase.	hydrolase	NP_625198.1	WP_011027427.1	.	0.256389	0.292813	0.324782	0.267172	0.103306	0.422888	1.68012	1.58543	0.634864	0.719288
SCO0900	947027	948310	+	1284	ProtCodGene	putative transmembrane efflux protein.	transmembrane efflux protein	NP_625199.1	WP_011027428.1	.	0.895565	1.73875	2.09875	2.05311	1.94857	1.69872	2.3944	2.14132	1.62622	1.00499
SCO0903	950551	950811	+	261	ProtCodGene	hypothetical protein SCM1.36.	hypothetical protein	NP_625202.1	WP_011027431.1	.	0	0	0	0.918213	1.42016	1.09003	1.84774	1.08975	0.363648	0.824012
SCO0904	950823	951122	+	300	ProtCodGene	putative secreted protein.	hypothetical protein	NP_625203.1	WP_011027432.1	.	1.27767	0.87551	8.01155	5.1925	4.01549	6.32218	10.6499	4.4244	4.74561	6.09357
SCO0905	951217	951522	+	306	ProtCodGene	putative membrane protein.	hypothetical protein	NP_625204.1	WP_011027433.1	.	0.250524	0.214586	2.14213	3.13273	2.42262	2.16938	4.33404	3.40815	3.10171	2.81134
SCO0908	952991	953455	+	465	ProtCodGene	conserved hypothetical protein	hypothetical protein	NP_625207.1	WP_011027436.1	.	11.0457	13.9799	7.36155	5.92692	5.57984	8.15765	10.1119	6.52446	4.28636	3.70008
SCO0910	954566	955867	+	1302	ProtCodGene	conserved hypothetical protein SCM1.43	hypothetical protein	NP_625209.1	WP_011027438.1	K01919	3.41498	7.76662	12.9219	6.53434	5.83605	7.28362	8.24139	6.48077	5.10281	7.02024
SCO0911	955864	957204	+	1341	ProtCodGene	conserved hypothetical protein SCM1.44.	hypothetical protein	NP_625210.1	WP_011027439.1	K18912	2.058	6.07177	2.7156	1.69777	1.93484	3.32374	4.94488	3.81779	2.97264	4.57078
SCO0912	957204	958019	+	816	ProtCodGene	conserved hypothetical protein SCM1.45.	hypothetical protein	NP_625211.1	WP_011027440.1	K07008	0.751572	3.62113	1.6066	2.34955	1.24916	1.3946	2.88115	2.20755	1.27945	3.29453
SCO0913	958016	958987	+	972	ProtCodGene	hypothetical protein	hypothetical protein	NP_733517.1	WP_011027441.1	K18911	2.68154	6.35015	4.12117	2.83541	3.0507	3.90258	5.58172	5.1696	3.61291	4.64651
SCO0915	960501	960758	+	258	ProtCodGene	hypothetical protein SCM10.03	hypothetical protein	NP_625213.1	WP_011027443.1	K09165	1.7828	1.52705	3.95214	2.32223	2.51417	3.67569	4.20576	3.67475	1.10363	7.08555
SCO0917	961534	962553	+	1020	ProtCodGene	putative oxygenase	oxygenase	NP_625215.1	WP_011027444.1	.	0.901887	1.54502	6.712	9.04575	6.54107	13.946	26.5952	15.0578	9.58428	16.4463
SCO0918	962596	964941	+	2346	ProtCodGene	putative excinuclease ABC subunit A	excinuclease ABC subunit A	NP_625216.1	WP_011027445.1	K03701	4.80353	6.12969	40.1416	23.5976	21.0136	24.6985	26.9293	17.8625	10.8829	15.7221
SCO0925	971392	972276	+	885	ProtCodGene	putative lysR-family transcriptional regulator	LysR family transcriptional regulator	NP_625223.1	WP_003977934.1	.	0.952841	1.48391	2.63348	4.46812	1.6753	3.10751	4.08695	2.89246	1.93042	2.18712
SCO0927	973388	974224	+	837	ProtCodGene	putative lysR-family transcriptional regulator	LysR family transcriptional regulator	NP_625225.1	WP_003977932.1	.	3.38881	4.31479	9.39772	11.7393	8.85688	13.2562	17.9335	9.06175	6.57695	8.09393
SCO0931	978713	979324	+	612	ProtCodGene	putative secreted proline-rich protein	proline-rich protein	NP_625229.1	WP_011027454.1	.	0	0.536464	1.07106	0.587386	0.302827	0.619822	1.08351	0.77458	0.620341	0.878542
SCO0932	979340	980104	+	765	ProtCodGene	putative integral membrane protein	hypothetical protein	NP_625230.1	WP_003977928.1	.	0.400839	0.60084	4.56987	1.25309	0.605654	1.7355	3.62483	2.47866	1.24068	1.12453
SCO0933	980316	980834	+	519	ProtCodGene	putative lipoprotein	lipoprotein	NP_625231.1	WP_003977927.1	.	0.295416	0.885631	1.82432	0.692641	1.60691	1.46178	4.5299	3.28816	1.28013	2.27913
SCO0935	981742	982407	+	666	ProtCodGene	putative secreted protein	hypothetical protein	NP_625233.1	WP_011027455.1	.	1.26616	2.56343	6.56147	4.13816	3.47842	3.70218	5.15932	4.1283	3.42026	4.68239
SCO0937	983389	983850	+	462	ProtCodGene	hypothetical protein	hypothetical protein	NP_625235.1	WP_003977923.1	.	26.8809	19.8979	30.7409	17.1181	13.4385	19.5002	12.9177	9.02939	9.03926	4.65513
SCO0938	983971	985377	+	1407	ProtCodGene	putative amino acid transporter protein	amino acid transporter	NP_625236.1	WP_011027457.1	K03294	12.804	6.72033	17.1857	8.77197	5.72983	8.82948	9.34016	6.1319	4.11489	11.1584
SCO0940	986247	986720	+	474	ProtCodGene	putative marR-family regulatory protein	MarR family regulatory protein	NP_625238.1	WP_011027459.1	.	2.42596	2.35501	4.45599	2.78079	4.30091	3.60124	3.561	3.00027	2.60308	2.4955
SCO0942	988130	988684	+	555	ProtCodGene	putative RNA polymerase sigma factor	RNA polymerase sigma factor SigL	NP_625240.1	WP_003977918.1	K03088	1.65752	1.89299	8.39868	3.45447	3.33928	5.80957	6.62565	3.41652	1.3681	3.10007
SCO0943	988826	989341	+	516	ProtCodGene	hypothetical protein SCM10.31	hypothetical protein	NP_625241.1	WP_003977917.1	.	4.457	15.525	48.1314	16.2556	12.2117	30.5082	27.2206	26.6419	16.1866	15.8383
SCO0944	989560	990210	+	651	ProtCodGene	putative membrane protein	hypothetical protein	NP_625242.1	WP_003977916.1	.	0.471031	1.31125	11.0759	4.78571	2.9892	8.59467	6.2042	3.93215	4.37384	3.46883
SCO0947	993366	994778	+	1413	ProtCodGene	putative integral membrane protein	hypothetical protein	NP_625244.1	WP_003977913.1	.	0.813804	0.511179	2.52568	1.10244	1.44277	2.08055	3.07172	2.75099	1.34341	2.05478
SCO0953	1002624	1003673	+	1050	ProtCodGene	putative lacI-family transcriptional regulator	LacI family transcriptional regulator	NP_625250.1	WP_011027465.1	.	1.4602	1.62595	1.9422	3.3095	0.882525	3.43204	4.53555	4.15352	1.80785	2.04826
SCO0956	1005186	1005641	+	456	ProtCodGene	hpothetical protein SCM11.11	hypothetical protein	NP_625253.1	WP_011027468.1	.	0	0.143998	0.47916	3.94167	1.01607	1.45577	4.23036	1.87122	2.08141	0.707458
SCO0971	1023053	1023964	+	912	ProtCodGene	putative lysR-family trancsriptional regulator	LysR family transcriptional regulator	NP_625268.1	WP_011027480.1	.	31.9418	19.6558	62.2109	42.4387	42.4715	53.5514	48.9135	32.2266	16.7553	27.9446
SCO0972	1024039	1024383	+	345	ProtCodGene	putative transposase remnant	transposase remnant	NP_625269.1	WP_011027481.1	.	5.33289	3.99689	10.5554	4.86254	3.22314	4.12316	5.76616	2.19846	3.02619	1.87015
SCO0973	1024508	1025767	+	1260	ProtCodGene	putative integral membrane protein	hypothetical protein	NP_625270.1	WP_011027482.1	.	2.4945	4.11698	7.91907	10.5562	10.5903	15.6549	29.0887	16.7044	12.9563	15.1913
SCO0975	1027393	1028832	+	1440	ProtCodGene	putative 6-phosphogluconate dehydrogenase	6-phosphogluconate dehydrogenase	NP_625271.1	WP_011027484.1	K00033	15.0127	26.0829	12.1893	5.7417	5.98462	7.6393	9.75405	8.09823	5.40472	15.6073
SCO0980	1031600	1031956	+	357	ProtCodGene	hypothetical protein (fragment)	acyl-CoA thioesterase	NP_625276.1	WP_011027489.1	.	0.42947	0	2.85617	1.67825	0.519132	1.32819	3.37717	0.26557	1.59516	0.602429
SCO0982	1033827	1035107	+	1281	ProtCodGene	isocitrate lyase	isocitrate lyase	NP_625278.1	WP_011027491.1	K01637	1.07719	0.82015	1.08026	0.654791	0.868057	0.962393	2.68236	1.77627	1.11138	1.51101
SCO0983	1035208	1036800	+	1593	ProtCodGene	malate synthase	malate synthase	NP_625279.1	WP_011027492.1	K01638	0.336863	0.12366	0.594363	0.376104	0.232681	0.65484	1.51369	1.1308	0.71497	1.08006
SCO0984	1036797	1037666	+	870	ProtCodGene	putative 3-hydroxyacyl-CoA dehydrogenase	3-hydroxybutyryl-CoA dehydrogenase	NP_625280.1	WP_011027493.1	K00074	0.264346	0.3019	0.586007	0.275464	0.213023	0.654019	2.97948	0.980778	0.327284	1.23602
SCO0985	1038243	1040561	+	2319	ProtCodGene	putative methionine synthase	5-methyltetrahydropteroyltriglutamate/homocysteine S-methyltransferase	NP_625281.1	WP_011027494.1	K00549	1.78511	1.72723	5.33915	2.89362	2.55738	3.43508	2.88545	1.9624	1.10506	1.9012
SCO0986	1040764	1041465	+	702	ProtCodGene	putative integral membrane protein	hypothetical protein	NP_625282.1	WP_011027495.1	.	5.35094	9.44727	35.0674	20.3125	11.8801	14.3195	14.5125	11.2096	6.21932	8.425
SCO0987	1041692	1043245	+	1554	ProtCodGene	putative integral membrane protein	hypothetical protein	NP_625283.1	WP_011027496.1	.	7.94229	14.8313	1.82784	1.31085	0.834821	1.4646	4.84898	4.20965	1.95443	3.11391
SCO0988	1043277	1043969	+	693	ProtCodGene	putative acetyltransferase	acetyltransferase	NP_625284.1	WP_011027497.1	.	6.3054	9.56997	2.10194	4.49567	3.47661	5.61059	8.95975	4.24108	3.83484	3.72411
SCO0991	1046251	1047114	+	864	ProtCodGene	conserved hypothetical protein	hypothetical protein	NP_625287.1	WP_011027500.1	.	8.34036	52.4394	132.346	40.081	27.2418	45.6602	45.2817	36.7603	24.1675	38.2093
SCO0992	1047111	1048133	+	1023	ProtCodGene	putative cysteine synthase	cysteine synthase	NP_625288.1	WP_011027501.1	K01738	1.87342	4.74983	2.06465	0.468531	0.634072	2.03941	4.36062	2.87299	2.04112	1.15628
SCO0993	1048130	1049368	+	1239	ProtCodGene	conserved hypothetical protein	hypothetical protein	NP_625289.1	WP_011027502.1	.	1.85618	5.93566	1.82228	1.25726	0.897483	2.21965	6.13043	4.82077	2.37472	0.867906
SCO0994	1049361	1050626	+	1266	ProtCodGene	putative integral membrane protein	hypothetical protein	NP_625290.1	WP_011027503.1	.	1.9377	2.8008	0.632824	0.5679	0.658757	1.12361	3.90456	2.02198	2.02419	1.10422
SCO0995	1050595	1051344	+	750	ProtCodGene	putative methyltransferase	methyltransferase	NP_625291.1	WP_011027504.1	.	6.13283	15.6716	6.40924	1.91723	3.70661	4.67841	7.87692	5.30928	4.17614	2.43743
SCO0996	1051613	1052656	+	1044	ProtCodGene	putative lipoprotein	lipoprotein	NP_625292.1	WP_011027505.1	K02016	42.736	24.5923	18.1383	7.34571	7.54458	7.81189	12.5877	9.98941	6.81841	7.72511
SCO0997	1052653	1053768	+	1116	ProtCodGene	Fe uptake system integral membrane protein	Fe uptake system integral membrane protein	NP_625293.1	WP_011027506.1	K02015	10.7847	8.88454	5.87357	3.32852	3.40436	3.484	7.88643	4.58751	3.14673	1.92713
SCO0998	1053765	1054583	+	819	ProtCodGene	Fe uptake system permease	Fe uptake system permease	NP_625294.1	WP_011027507.1	K02013	19.9373	8.65889	3.37928	3.51141	2.26288	2.89477	5.88841	3.70436	2.54954	1.96948
SCO1001	1057387	1057749	+	363	ProtCodGene	hypothetical protein 2SCG2.14	hypothetical protein	NP_625297.1	WP_011027510.1	.	0.211186	0.18089	0.80256	0	0.255276	1.30624	1.16247	1.82826	0.522932	0
SCO1003	1058377	1058961	+	585	ProtCodGene	putative tetR-family transcriptional regulator	TetR family transcriptional regulator	NP_625299.1	WP_003977878.1	.	16.9046	24.0204	146.038	68.414	52.9062	64.3566	75.6366	43.2716	29.8527	26.6536
SCO1005	1060181	1061398	+	1218	ProtCodGene	insertion element	insertion element	NP_625301.1	WP_011027512.1	.	0.629395	1.18604	3.16922	0.88542	1.1412	1.86862	3.16756	1.86815	0.779247	2.20718
SCO1008	1063185	1063520	+	336	ProtCodGene	hypothetical protein	hypothetical protein	NP_625304.1	WP_003977875.1	.	58.8642	58.0416	91.0404	55.6339	57.0883	93.986	121.283	81.2645	48.0211	53.4467
SCO1010	1064858	1066294	+	1437	ProtCodGene	putative integral membrane transport protein	integral membrane transport protein	NP_625306.1	WP_011027516.1	.	0.21339	0.319863	2.23008	1.33419	1.03176	1.58384	2.93652	1.78137	1.65122	2.39462
SCO1019	1074142	1075377	+	1236	ProtCodGene	putative integral membrane protein	hypothetical protein	NP_625315.1	WP_011027523.1	.	2.60496	2.44378	4.36051	1.6481	2.09921	3.6061	4.87723	3.52847	2.76443	1.30502
SCO1021	1077009	1077458	+	450	ProtCodGene	hypothetical protein	hypothetical protein	NP_733520.1	WP_011027525.1	.	19.591	15.1755	18.7746	4.26051	10.708	14.541	16.8791	10.745	10.124	11.9482
SCO1022	1077501	1078328	+	828	ProtCodGene	conserved hypothetical protein SCG20A.02	hypothetical protein	NP_625317.1	WP_011027526.1	K07140	48.7923	57.3364	33.7773	29.2331	38.8343	46.271	62.9035	35.725	19.9453	51.8187
SCO1023	1078574	1079182	+	609	ProtCodGene	putative membrane protein	hypothetical protein	NP_625318.1	WP_011027527.1	.	28.9522	48.4118	194.817	92.4772	60.103	86.7353	70.1812	53.865	48.4691	72.5719
SCO1024	1079228	1081729	+	2502	ProtCodGene	conserved hypothetical protein	hypothetical protein	NP_625319.1	WP_003977805.1	.	18.537	20.8117	41.1028	21.1206	14.4072	20.7328	21.853	13.9826	9.74918	17.8793
SCO1026	1084395	1085219	+	825	ProtCodGene	putative transcriptional regulatory protein	transcriptional regulator	NP_625321.1	WP_003977803.1	.	26.7614	23.002	39.0205	52.7238	33.5841	41.7264	50.1989	32.4073	22.6639	21.6371
SCO1027	1085351	1085824	+	474	ProtCodGene	hypothetical protein	hypothetical protein	NP_625322.1	WP_003977802.1	.	5.17538	6.64944	17.0557	15.4208	7.42885	13.8048	12.9722	8.20074	6.20734	7.03279
SCO1029	1087360	1087587	+	228	ProtCodGene	hypothetical protein SCG20A.09	hypothetical protein	NP_625324.1	WP_011027529.1	.	7.06082	10.6559	16.6109	12.0878	4.87711	10.3983	16.1282	8.73237	6.24423	6.1313
SCO1030	1087803	1088321	+	519	ProtCodGene	conserved hypothetical protein	hypothetical protein	NP_625325.1	WP_003977799.1	.	0.886247	1.01215	10.2442	4.15584	5.17782	3.10627	8.01444	4.38421	4.75476	5.59423
SCO1034	1092244	1092897	+	654	ProtCodGene	putative tetR-family regulatory protein	TetR family transcriptional regulator	NP_625329.1	WP_011027532.1	.	2.22714	2.00805	4.34321	6.22953	4.95914	10.1503	37.9762	22.4699	11.1747	7.89237
SCO1035	1092908	1093495	+	588	ProtCodGene	hypothetical protein SCG20A.15	hypothetical protein	NP_625330.1	WP_011027533.1	.	0.912623	2.23344	2.47729	1.42651	1.10316	1.77408	5.02355	4.51469	2.42123	1.46304
SCO1036	1093492	1094400	+	909	ProtCodGene	putative phosphotriesterase-family protein	phosphotriesterase-family protein	NP_625331.1	WP_011027534.1	K07048	1.43369	1.73368	1.12173	1.31823	0.611651	1.5649	4.178	3.0247	2.71476	2.01108
SCO1037	1094465	1094866	+	402	ProtCodGene	hypothetical protein	hypothetical protein	NP_625332.1	WP_003977792.1	.	1.14418	2.28678	1.4494	0.596153	0.691531	1.41541	2.84918	1.17921	0.7083	1.06999
SCO1038	1094911	1095258	+	348	ProtCodGene	hypothetical protein	hypothetical protein	NP_625333.1	WP_003977791.1	.	5.50721	8.67962	9.62726	12.7402	5.59186	10.0828	11.2597	7.62828	6.0002	5.56208
SCO1041	1097282	1098505	+	1224	ProtCodGene	conserved hypothetical protein SCG20A.21	hypothetical protein	NP_625336.1	WP_011027537.1	K11391	8.0794	8.47614	11.2462	9.69188	6.96503	12.5514	9.30834	6.04172	3.33434	2.98704
SCO1043	1099030	1099809	+	780	ProtCodGene	putative transcriptional regulatory protein	transcriptional regulator	NP_625338.1	WP_011027539.1	K02081	5.20897	7.74489	8.96398	7.37396	4.98966	5.71428	7.49668	4.25423	3.16374	1.65436
SCO1045	1100965	1101198	+	234	ProtCodGene	putative metal associated protein	metal associated protein	NP_625340.1	WP_011027541.1	.	0	0.841836	0.933748	0.51208	0.79201	0.810536	2.8338	2.02582	0.405608	2.29773
SCO1046	1101284	1103545	+	2262	ProtCodGene	putative metal transporter ATPase	metal transporter ATPase	NP_625341.1	WP_011027542.1	K17686	0.169453	0.26126	0.740558	0.476765	0.40966	0.419243	1.94546	1.29932	0.629392	1.0934
SCO1047	1103835	1104527	+	693	ProtCodGene	putative integral membrane protein	hypothetical protein	NP_625342.1	WP_011027543.1	K19302	0.221242	0.189504	0.315291	0.518731	0.401148	0.684219	2.1747	1.09447	0.95871	0.310342
SCO1050	1106404	1107006	+	603	ProtCodGene	putative DNA protection protein	DNA protection protein	NP_625345.1	WP_003977779.1	K04047	1.14418	1.08894	2.77802	0.794871	1.69041	2.83083	2.99913	3.77348	0.787	2.13997
SCO1051	1107018	1108091	+	1074	ProtCodGene	putative integral membrane protein	hypothetical protein	NP_625346.1	WP_003977778.1	.	0.42827	1.1005	1.28847	1.78513	1.72561	2.29576	4.09742	2.29518	1.76745	1.60199
SCO1054	1109450	1110652	+	1203	ProtCodGene	putative aminotransferase	aminotransferase	NP_625349.1	WP_003977776.1	.	1.52938	4.31205	2.90603	2.78899	1.69462	3.31087	4.66025	2.83716	2.0513	2.14531
SCO1056	1113337	1114596	+	1260	ProtCodGene	putative sugar transport sugar binding protein	sugar transport sugar binding protein	NP_625350.1	WP_011027548.1	K02027	1.39936	2.34512	1.84971	1.33141	0.58835	1.95687	1.91373	1.20392	0.753272	0.512065
SCO1057	1114608	1115573	+	966	ProtCodGene	putative sugar transport integral membrane protein	sugar transport integral membrane protein	NP_625351.1	WP_011027549.1	K02025	2.06332	2.10721	5.05152	1.1164	1.05519	1.86524	1.99694	1.66847	0.589517	1.2245
SCO1058	1115579	1116406	+	828	ProtCodGene	putative sugar transport integral membrane protein	sugar transport integral membrane protein	NP_625352.1	WP_003977772.1	K02026	0.92585	1.11025	2.02312	0.86831	0.895315	0.916258	1.31049	0.687019	0.573142	1.03897
SCO1059	1116447	1117826	+	1380	ProtCodGene	putative beta-glucosidase	beta-glucosidase	NP_625353.1	WP_011027550.1	K05350	1.33322	1.57021	0.844433	0.434155	0.940081	0.962071	1.74732	0.961826	0.825324	0.701306
SCO1066	1126535	1127557	+	1023	ProtCodGene	putative lacI-family transcriptional regulator	LacI family transcriptional regulator	NP_625360.1	WP_003977764.1	.	0.749368	1.09118	1.77987	2.22552	1.35873	1.85401	2.65173	2.31692	1.20612	1.68185
SCO1067	1127704	1128876	+	1173	ProtCodGene	putative integral membrane transport protein	integral membrane transport protein	NP_625361.1	WP_011027555.1	.	2.67952	3.30275	16.3298	9.60249	13.4297	16.5735	12.334	9.61826	7.12044	6.23383
SCO1068	1128954	1129694	+	741	ProtCodGene	conserved hypothetical protein	hypothetical protein	NP_625362.1	WP_011027556.1	.	0.827642	1.50644	2.7521	2.58735	2.25097	2.68757	4.47441	1.66331	0.640433	2.17679
SCO1072	1132462	1132683	+	222	ProtCodGene	hypothetical protein SCG22.18	hypothetical protein	NP_625366.1	WP_011027560.1	.	1.38127	1.18312	7.54569	7.01689	3.75669	6.40762	6.51703	5.12479	4.70286	5.81263
SCO1074	1134157	1135512	+	1356	ProtCodGene	putative peptidase	hypothetical protein	NP_625368.1	WP_003977756.1	.	61.0569	72.5395	22.5587	13.4319	11.6173	16.7845	20.9389	18.1087	10.7091	18.0809
SCO1078	1138342	1139391	+	1050	ProtCodGene	putative lacI-family transcriptional regulator	LacI family transcriptional regulator	NP_625372.1	WP_011027562.1	K02529	4.01554	9.19285	3.95375	3.08126	2.64758	3.88363	5.39672	4.78558	1.62707	2.3555
SCO1079	1139479	1140312	+	834	ProtCodGene	hypothetical protein	hypothetical protein	NP_625373.1	WP_003977751.1	.	2.11413	5.35384	2.88185	1.58045	1.2222	3.07012	4.33687	2.61462	1.59325	1.28937
SCO1085	1145088	1145816	+	729	ProtCodGene	putative acyltransferase	acyltransferase	NP_625379.1	WP_003977745.1	.	60.6763	26.6616	39.4633	15.4509	21.2278	27.7083	26.5442	26.921	10.5458	70.0665
SCO1090	1149998	1150681	+	684	ProtCodGene	putative cytosolic glycerophosphodiester phosphodiesterase	phosphodiesterase	NP_625384.1	WP_011027567.1	K01126	6.16421	4.51195	10.1156	3.50371	2.57403	4.29797	7.13872	5.40575	3.33025	7.23179
SCO1092	1151356	1151748	+	393	ProtCodGene	conserved hypothetical protein	hypothetical protein	NP_625386.1	WP_003977738.1	.	6.43713	7.18453	13.5286	5.18335	5.42315	5.3087	6.74919	5.78984	4.58863	4.65158
SCO1093	1151783	1152634	+	852	ProtCodGene	putative hydroxylase	hydroxylase	NP_625387.1	WP_011027569.1	K06996	1.25968	2.00381	4.10323	3.65669	1.95771	2.44873	3.67922	3.22705	2.33939	2.27184
SCO1094	1152798	1153376	+	579	ProtCodGene	putative tetR-family regulatory protein	TetR family transcriptional regulator	NP_625388.1	WP_003977736.1	.	37.8668	36.8576	94.7197	33.7336	40.1709	37.1797	46.1229	36.679	48.6856	20.0581
SCO1095	1153488	1154504	+	1017	ProtCodGene	hypothetical protein 2SCG4.11	hypothetical protein	NP_625389.1	WP_011027570.1	.	1.88447	2.84089	0.716149	0.235648	0.455581	0.279742	1.1855	1.30513	0.373303	1.1631
SCO1096	1154572	1154766	+	195	ProtCodGene	hypothetical protein S2SCG4.12	hypothetical protein	NP_625390.1	WP_011027571.1	.	1.57252	3.70408	2.24099	1.84349	2.37603	1.45896	2.16399	2.43099	1.94692	3.30873
SCO1097	1154808	1155686	+	879	ProtCodGene	putative hydrolase	hydrolase	NP_625391.1	WP_011027572.1	.	7.23869	7.02201	1.40859	0.272644	1.58132	1.18676	1.7831	2.58863	0.971798	3.05841
SCO1100	1158218	1158796	+	579	ProtCodGene	putative integral membrane protein	hypothetical protein	NP_625394.1	WP_011027575.1	.	0.132401	0.680448	0.503159	0.620864	0.48013	0.491361	2.39464	1.47371	2.13102	0.557169
SCO1101	1158944	1159879	+	936	ProtCodGene	putative integral membrane protein	hypothetical protein	NP_625395.1	WP_011027576.1	.	2.21136	4.77041	6.45842	5.1208	4.05905	4.45795	7.85734	6.68522	4.86729	5.055
SCO1102	1160123	1160794	+	672	ProtCodGene	Phosphatidic acid phosphatase	hypothetical protein	NP_625396.1	WP_003977730.1	.	2.73787	4.4948	7.5867	6.95424	5.1021	6.63264	6.10002	4.37361	3.81344	3.36042
SCO1103	1160876	1161565	+	690	ProtCodGene	putative hydrolase	hydrolase	NP_625397.1	WP_011027577.1	K07025	1.77763	5.32919	2.32219	0.520986	1.20868	3.43597	3.66937	2.19846	1.51309	2.33769
SCO1104	1161710	1162411	+	702	ProtCodGene	putative tetR-family transcriptional regulatory protein	TetR family transcriptional regulator	NP_625398.1	WP_003977728.1	.	16.9264	16.9303	41.6036	59.2306	43.5605	55.927	62.7729	30.7925	18.2524	21.5986
SCO1106	1164110	1164766	+	657	ProtCodGene	putative lipoprotein	lipoprotein	NP_625400.1	WP_003977726.1	.	3.15043	2.99832	11.6399	6.38347	7.47527	10.537	4.95473	4.18485	3.46711	6.54695
SCO1109	1165916	1166995	+	1080	ProtCodGene	putative oxidoreductase	oxidoreductase	NP_625402.1	WP_003977723.1	.	1.63258	3.83036	11.8015	6.768	6.34928	7.37588	8.70748	4.916	3.77891	3.58445
SCO1110	1167193	1167993	+	801	ProtCodGene	putative secreted lyase	lyase	NP_625403.1	WP_011027579.1	K22539	0.382823	0.163953	3.54614	0.747983	1.50393	2.36786	3.23614	2.36726	0.592461	2.01374
SCO1112	1168853	1170556	+	1704	ProtCodGene	putative oxidoreductase	oxidoreductase	NP_625405.1	WP_011027581.1	K09456	1.52961	3.58373	4.57339	5.76631	4.62238	6.78967	5.66033	3.78344	2.61788	13.8834
SCO1113	1170638	1171792	+	1155	ProtCodGene	conserved hypothetical protein	hypothetical protein	NP_625406.1	WP_011027582.1	.	9.09305	6.02624	26.7367	32.8875	35.3812	42.531	44.5726	29.3866	15.6133	45.0617
SCO1114	1171863	1172540	+	678	ProtCodGene	uracil DNA glycosylase	uracil-DNA glycosylase	NP_625407.1	WP_011027583.1	K03648	59.8132	51.5234	28.2521	14.3156	18.9977	27.5546	30.1413	25.7298	23.6581	36.9548
SCO1115	1172537	1173535	+	999	ProtCodGene	conserved hypothetical protein	hypothetical protein	NP_625408.1	WP_011027584.1	.	9.97582	11.634	4.73884	5.51755	3.98859	5.12609	6.63772	5.12479	3.8953	6.35083
SCO1116	1173674	1174600	+	927	ProtCodGene	hypothetical protein	hypothetical protein	NP_625409.1	WP_011027585.1	.	63.3461	74.305	20.0348	16.9335	16.4938	27.212	30.0437	19.4322	18.1224	10.4402
SCO1119	1177797	1178273	+	477	ProtCodGene	putative asnC-family transcriptional regulatory protein	transcription regulator AsnC	NP_625412.1	WP_003977712.1	.	8.67853	6.74528	10.9936	9.54595	9.90759	9.74172	10.9949	9.54048	5.37239	4.73418
SCO1120	1178294	1179010	+	717	ProtCodGene	putative hydrolase	hydrolase	NP_625413.1	WP_011027587.1	.	11.5472	11.5391	8.12634	3.84382	4.13568	7.27448	6.64201	4.23134	3.97122	3.2995
SCO1121	1179094	1179834	+	741	ProtCodGene	putative secreted protein	hypothetical protein	NP_625414.1	WP_011027588.1	.	3.72439	4.69656	5.89735	3.3959	1.6257	4.60726	4.47441	3.71046	1.40895	3.04751
SCO1123	1180851	1181249	+	399	ProtCodGene	hypothetical protein 2SCG38.16	hypothetical protein	NP_625416.1	WP_003977708.1	.	32.278	43.7755	36.8725	30.3321	18.3472	29.7095	17.8279	21.1478	14.2725	12.3974
SCO1127	1183673	1184611	+	939	ProtCodGene	putative oxidoreductase	oxidoreductase	NP_625420.1	WP_011027593.1	.	0.244921	0.489502	2.40447	1.40372	0.592109	1.61589	3.01734	1.71645	0.50539	1.25971
SCO1128	1184628	1185536	+	909	ProtCodGene	putative integral membrane protein	hypothetical protein	NP_625421.1	WP_011027594.1	.	1.43369	1.30026	3.44531	3.16374	2.14078	3.86008	3.44851	2.8161	1.25297	1.18299
SCO1129	1185632	1186480	+	849	ProtCodGene	putative secreted deacetylase	deacetylase	NP_625422.1	WP_011027595.1	.	0.993244	0.696077	1.54415	1.8348	1.52805	1.89889	2.27213	1.34005	0.894344	0.886614
SCO1130	1186491	1188266	+	1776	ProtCodGene	conserved hypothetical protein	hypothetical protein	NP_625423.1	WP_011027596.1	.	0.129494	1.03523	1.68138	1.68675	0.939174	2.08247	2.71543	1.76165	1.81701	1.7559
SCO1135	1193398	1193988	+	591	ProtCodGene	tetR-family transcriptional repressor	TetR family transcriptional regulator	NP_625428.1	WP_003977696.1	.	5.31823	9.99948	21.0733	15.8147	14.425	23.1064	19.5842	11.2294	6.74503	6.18636
SCO1138	1196781	1197779	+	999	ProtCodGene	putative secreted protein	hypothetical protein	NP_625431.1	WP_011027602.1	K07795	1.458	2.89207	1.82263	0.479787	0.834821	1.23406	2.65509	1.61336	0.760058	1.61462
SCO1139	1197776	1198321	+	546	ProtCodGene	putative integral membrane protein	hypothetical protein	NP_625432.1	WP_011027603.1	K07794	0.842422	1.08236	2.80124	1.31678	1.35773	1.38949	3.64345	1.73642	0.173832	2.36338
SCO1140	1198323	1199822	+	1500	ProtCodGene	putative integral membrane protein	hypothetical protein	NP_625433.1	WP_011027604.1	K07793	2.81088	2.84541	6.06936	6.87007	3.70661	3.91975	6.51052	4.10837	4.36596	4.08628
SCO1142	1200394	1201473	+	1080	ProtCodGene	putative oxidoreductase	oxidoreductase	NP_625435.1	WP_011027605.1	.	0.7808	1.03359	2.49518	3.43947	2.14503	4.21479	7.70277	5.26714	3.42739	9.85724
SCO1145	1204428	1204889	+	462	ProtCodGene	putative marR-family regulator	MarR family regulatory protein	NP_625438.1	WP_011027607.1	.	7.79878	8.81195	36.2585	26.4553	32.0918	39.2057	39.536	22.163	13.5589	22.3446
SCO1147	1205898	1207775	+	1878	ProtCodGene	putative ABC transporter transmembrane subunit	ABC transporter transmembrane subunit	NP_733523.1	WP_011027609.1	.	1.51035	10.2446	39.8677	14.4839	13.8159	12.4222	27.5733	19.2343	15.566	11.5092
SCO1148	1207772	1209553	+	1782	ProtCodGene	putative ABC transporter	ABC transporter	NP_625440.1	WP_011027610.1	K06148	2.06493	10.2438	17.3702	11.0278	7.9561	10.2709	17.6924	13.9925	10.173	8.62924
SCO1149	1209788	1210258	+	471	ProtCodGene	conserved hypothetical protein	hypothetical protein	NP_625441.1	WP_011027611.1	.	4.88283	13.9412	39.2769	35.1085	16.5263	18.7249	18.9423	18.1163	14.7104	16.4383
SCO1150	1210322	1210594	+	273	ProtCodGene	50S ribosomal protein L31	50S ribosomal protein L31	NP_625442.1	WP_011027612.1	K02909	5.05453	4.32944	8.80391	8.77852	4.75206	4.86322	10.1575	7.98754	4.51963	2.75727
SCO1152	1211504	1214068	+	2565	ProtCodGene	putative helicase	helicase	NP_625444.1	WP_011027613.1	.	52.3024	39.5003	47.3623	22.6106	26.6615	33.1267	24.4656	21.4382	14.4681	15.5955
SCO1153	1214088	1214954	+	867	ProtCodGene	acyl-CoA thioesterase II	acyl-CoA thioesterase II	NP_625445.1	WP_011027614.1	K10805	37.4902	37.7923	16.549	8.70714	8.44354	11.8131	9.66468	7.87338	5.25466	6.69759
SCO1156	1216584	1217012	+	429	ProtCodGene	conserved hypothetical protein	hypothetical protein	NP_625448.1	WP_011027616.1	K07005	35.9178	34.1326	30.0497	12.2899	17.0642	23.4319	22.0615	28.0669	17.2568	32.8366
SCO1162	1222188	1222787	+	600	ProtCodGene	putative methyltransferase	methyltransferase	NP_625454.1	WP_011027620.1	.	2.81088	4.26811	6.06936	3.39509	3.39772	2.84498	7.53532	4.89844	4.58742	5.91435
SCO1164	1224211	1224537	+	327	ProtCodGene	hypothetical protein	hypothetical protein	NP_625456.1	WP_011027622.1	.	1.40661	5.02012	9.13188	13.1919	7.93463	8.99026	17.6976	9.56784	3.77327	5.59043
SCO1165	1224677	1225594	+	918	ProtCodGene	putative integral membrane protein	hypothetical protein	NP_625457.1	WP_011027623.1	.	7.43221	12.6606	14.3602	9.65924	7.3688	9.91715	14.1185	9.0884	6.82376	8.78542
SCO1167	1226297	1228969	+	2673	ProtCodGene	putative helicase	helicase	NP_733524.1	WP_011027624.1	.	2.32304	5.25699	9.12788	3.09317	2.35736	3.37041	3.67604	2.73111	1.66886	1.3678
SCO1168	1228966	1230234	+	1269	ProtCodGene	conserved hypothetical protein 2SCG11.02c	hypothetical protein	NP_625459.1	WP_011027625.1	.	1.38943	3.10464	6.19849	3.21049	2.04462	3.73651	3.94283	2.24134	2.01941	1.61004
SCO1170	1231648	1233093	+	1446	ProtCodGene	xylulose kinase	xylulose kinase	NP_733525.1	WP_011027626.1	K00854	1.64348	2.40674	5.99381	5.05494	3.26827	4.65638	7.58743	4.45849	3.28189	3.12338
SCO1171	1233319	1234527	+	1209	ProtCodGene	putative xylose repressor	xylose repressor	NP_625461.1	WP_003977660.1	.	1.01453	2.49835	3.91572	2.47781	1.9928	3.216	3.73961	2.43099	1.49159	2.22361
SCO1172	1234835	1235440	+	606	ProtCodGene	putative amidase (putative secreted protein)	amidase	NP_625462.1	WP_003977659.1	.	2.40354	3.90079	2.16334	1.58187	1.52913	1.72139	2.98429	2.97255	2.03607	2.12938
SCO1173	1235615	1236874	+	1260	ProtCodGene	putative transcriptional regulator	transcriptional regulator	NP_625463.1	WP_011027627.1	.	0.365049	1.30284	3.17919	2.18732	1.1767	2.48371	3.01413	3.0098	2.41047	2.38964
SCO1174	1237012	1238535	+	1524	ProtCodGene	aldehyde dehydrogenase	aldehyde dehydrogenase	NP_625464.1	WP_011027628.1	K00138	2.81692	5.55811	16.87	1.96566	2.37135	6.78265	4.90488	4.97683	3.30075	17.2872
SCO1177	1241562	1242302	+	741	ProtCodGene	putative gntR-famly transcriptional regulator	gntR-famly transcriptional regulator	NP_625467.1	WP_011027631.1	.	0.724187	0.708915	4.02986	0.970258	2.37603	1.91969	2.44059	1.66331	0.896607	1.4512
SCO1180	1243639	1244799	+	1161	ProtCodGene	putative DNA polymerase III beta chain	DNA polymerase III subunit beta	NP_625470.1	WP_011027633.1	.	0.528237	0.961477	2.1329	1.0321	1.19722	1.06186	2.33653	1.30658	0.899255	2.87127
SCO1181	1244920	1245774	+	855	ProtCodGene	conserved hypothetical protein SCG11A.12	hypothetical protein	NP_625471.1	WP_011027634.1	.	16.5873	30.2588	62.1843	82.4072	55.7075	65.6619	65.4295	49.0121	29.0842	23.3933
SCO1182	1245771	1250951	+	5181	ProtCodGene	conserved hypothetical protein SCG11A.13	hypothetical protein	NP_625472.1	WP_011027635.1	.	5.35631	11.153	8.99685	8.04859	6.47458	10.4515	11.1234	8.74706	4.21344	4.71147
SCO1183	1251004	1252173	+	1170	ProtCodGene	conserved hypothetical protein SCG11A.14	hypothetical protein	NP_625473.1	WP_003977648.1	.	9.30408	16.6122	6.78523	6.3498	4.51446	7.21377	9.68643	5.67231	3.97496	3.30873
SCO1184	1252179	1256141	+	3963	ProtCodGene	conserved hypothetical protein SCG11A.15	hypothetical protein	NP_625474.1	WP_011027636.1	.	3.69471	6.37909	3.39994	4.38428	3.0865	4.45089	5.20228	3.34928	2.29916	1.22105
SCO1185	1256138	1258141	+	2004	ProtCodGene	conserved hypothetical protein SCG11A.16	hypothetical protein	NP_625475.1	WP_011027637.1	.	1.79792	2.39192	0.94493	1.25567	1.47968	2.08216	1.89511	1.27736	1.37348	1.01953
SCO1186	1258218	1259243	+	1026	ProtCodGene	putative lacI-family transcriptional regulator	LacI family transcriptional regulator	NP_625476.1	WP_011027638.1	.	10.1616	14.0798	17.5337	15.2995	13.0056	17.3768	11.751	10.4419	9.1582	6.1837
SCO1187	1259461	1260606	+	1146	ProtCodGene	putative secreted cellulase B precursor	cellulase B	NP_625477.1	WP_011027639.1	.	0.602045	0.51568	0.762642	0.522805	0.404298	0.331004	2.15671	1.07549	0.662564	0.938338
SCO1188	1260854	1261948	+	1095	ProtCodGene	putative secreted cellulose binding protein	cellulose binding protein	NP_625478.1	WP_011027640.1	K03933	0.630085	0.539698	3.19265	0.766016	1.01551	1.29908	3.90873	3.03041	1.21349	0.982042
SCO1189	1262121	1262546	+	426	ProtCodGene	hypothetical protein SCG11A.20	hypothetical protein	NP_625479.1	WP_003977642.1	.	3.59908	4.47003	12.1387	5.62567	7.17829	12.4663	12.3112	9.79243	4.23318	6.56308
SCO1192	1264780	1265148	+	369	ProtCodGene	conserved hypothetical protein	hypothetical protein	NP_625482.1	WP_011027643.1	K09959	2.70077	4.09283	9.47412	2.92261	3.76688	7.45298	5.39112	5.65254	3.08658	4.6627
SCO1194	1265841	1267331	+	1491	ProtCodGene	putative export protein	export protein	NP_625484.1	WP_011027644.1	.	0.462739	0.176159	0.879263	0.2411	0.435048	0.318017	4.20482	1.46251	0.700224	0.432731
SCO1201	1272644	1273609	+	966	ProtCodGene	putative reductase	reductase	NP_733526.1	WP_011027649.1	.	7.77714	9.92426	5.4285	6.94648	3.74114	5.59572	10.3591	7.36091	4.32312	6.6791
SCO1202	1273700	1275238	+	1539	ProtCodGene	putative DNA ligase	ATP-dependent DNA ligase	NP_625491.1	WP_011027650.1	K10747	1.74341	3.07196	2.93412	4.43803	2.34824	3.94366	6.18885	3.81945	2.03516	2.65515
SCO1203	1275235	1275696	+	462	ProtCodGene	putative MutT-like protein	MutT-like protein	NP_625492.1	WP_003977628.1	.	0	1.13703	1.41881	1.03746	0.802296	1.23159	4.17542	2.25735	0.410876	0.931027
SCO1204	1275830	1277215	+	1386	ProtCodGene	putative aldehyde dehydrogenase	succinic semialdehyde dehydrogenase	NP_625493.1	WP_011027651.1	K00135	1.604	2.03717	4.09879	1.55619	2.34003	2.8053	3.26204	1.84692	1.6435	4.03445
SCO1205	1277253	1277477	+	225	ProtCodGene	hypothetical protein 2SCG58.05	hypothetical protein	NP_625494.1	WP_011027652.1	.	26.5756	19.8449	57.9422	22.9002	24.2989	24.4458	26.5243	17.2762	13.0768	8.12476
SCO1206	1277625	1278749	+	1125	ProtCodGene	putative polyketide synthase	1,3,6,8-tetrahydroxynaphthalene synthase	NP_625495.1	WP_011027653.1	K19580	4.02041	1.80939	3.75491	1.17164	1.89449	3.11894	2.67922	2.52823	1.60296	2.48522
SCO1207	1278746	1279960	+	1215	ProtCodGene	putative cytochrome P450	cytochrome P450	NP_625496.1	WP_003977624.1	K13074	1.1988	0.540438	0.83922	0.493115	0.533873	0.624413	1.73653	1.87276	0.624937	0.619535
SCO1208	1279957	1280490	+	534	ProtCodGene	hypothetical protein	hypothetical protein	NP_625497.1	WP_011027654.1	.	1.7227	1.84447	1.77307	0.44879	1.38824	1.5983	4.28977	2.48562	1.59964	2.41648
SCO1210	1281884	1282540	+	657	ProtCodGene	putative transcriptional regulatory protein	transcriptional regulator	NP_625499.1	WP_003977621.1	.	17.1523	23.3869	14.1896	8.75447	8.8857	12.4134	13.0291	11.1115	6.78976	7.03797
SCO1212	1283300	1284538	+	1239	ProtCodGene	putative ligase	ligase	NP_625501.1	WP_003977619.1	K23393	68.4932	79.9194	42.6766	31.9151	33.4312	46.6127	31.09	26.2464	16.623	15.1016
SCO1213	1284562	1285290	+	729	ProtCodGene	conserved hypothetical protein	hypothetical protein	NP_625502.1	WP_003977618.1	K07009	40.4859	55.485	23.3783	21.8614	20.338	29.9198	30.0999	20.1582	11.327	11.5057
SCO1214	1285457	1286482	+	1026	ProtCodGene	6-phosphofructokinase	6-phosphofructokinase	NP_625503.1	WP_003977617.1	K21071	66.6482	137.854	116.915	61.5485	56.8996	84.1109	90.5414	70.0438	49.9538	22.1146
SCO1215	1286676	1287626	+	951	ProtCodGene	putative integral membrane protein	hypothetical protein	NP_625504.1	WP_003977616.1	K02351	110.355	37.6994	97.1098	58.2124	81.0698	95.3313	82.7221	51.2425	41.4181	27.2509
SCO1216	1287637	1287840	+	204	ProtCodGene	putative integral membrane protein	hypothetical protein	NP_625505.1	WP_003977615.1	.	67.6415	94.9542	101.394	55.2143	69.0446	96.6922	91.3104	53.9108	43.2688	114.386
SCO1221	1292195	1292698	+	504	ProtCodGene	putative AsnC-family regulatory protein	transcription regulator AsnC	NP_625510.1	WP_003977610.1	.	20.6861	14.4615	11.8497	8.79681	9.00911	8.09089	16.0275	12.0392	11.864	8.10769
SCO1222	1292824	1293690	+	867	ProtCodGene	conserved hypothetical protein	hypothetical protein	NP_625511.1	WP_003977609.1	.	35.1913	27.7194	2.18413	3.04059	3.42017	5.25025	12.6545	8.7482	5.58307	29.6431
SCO1223	1293687	1294910	+	1224	ProtCodGene	ornithine aminotransferase	ornithine aminotransferase	NP_625512.1	WP_003977608.1	K00819	41.587	51.9834	2.32064	2.15375	1.81696	4.02884	9.30834	5.42206	3.41188	20.9093
SCO1225	1295526	1297040	+	1515	ProtCodGene	putative osmoprotectant transporter	osmoprotectant transporter	NP_625514.1	WP_003977606.1	K03762	8.29855	9.83865	8.46105	4.35015	3.8534	6.0092	5.09318	3.19158	2.19269	12.7763
SCO1228	1302287	1303009	+	723	ProtCodGene	putative acyltransferase	acyltransferase	NP_625516.1	WP_003977603.1	K00655	19.1916	19.7081	40.6974	10.6071	11.1506	18.232	21.0947	18.2274	12.4712	16.2118
SCO1229	1303058	1304119	+	1062	ProtCodGene	putative reductase	reductase	NP_625517.1	WP_011027659.1	.	3.60925	4.82272	7.40668	2.82078	2.61766	2.5003	5.96014	3.92804	3.12799	5.16404
SCO1238	1311216	1311851	+	636	ProtCodGene	putative ATP-dependent Clp protease	ATP-dependent Clp protease	NP_625526.1	WP_003977593.1	K01358	2.29017	2.06488	4.46613	2.8261	1.7484	2.68394	3.31744	2.53419	1.49233	4.05787
SCO1239	1311859	1312167	+	309	ProtCodGene	hypothetical protein 2SCG1.14	hypothetical protein	NP_625527.1	WP_003977592.1	.	0.496184	0.212502	1.17852	1.16337	0.599774	0.306902	0.585268	0.613648	0.307159	0.69601
SCO1240	1312684	1313157	+	474	ProtCodGene	putative NLP/P60 family protein (putative secreted protein)	hypothetical protein	NP_625528.1	WP_003977591.1	.	1.45558	0.27706	10.2949	2.27519	0.390992	4.40152	3.561	3.20029	1.40166	10.4357
SCO1242	1313856	1314716	+	861	ProtCodGene	putative DNA-binding protein	DNA-binding protein	NP_625530.1	WP_003977589.1	.	9.34882	12.7361	11.7581	5.14935	5.70413	6.82884	7.63159	4.73492	3.85822	5.87001
SCO1244	1316289	1317512	+	1224	ProtCodGene	biotin synthase	biotin synthase	NP_625532.1	WP_011027664.1	K01012	30.8771	48.3354	9.16354	4.69909	6.35937	8.6775	12.5096	9.75971	6.51359	7.37976
SCO1245	1317505	1318791	+	1287	ProtCodGene	adenosylmethionine-8-amino-7-oxononanoateaminotransferase	adenosylmethionine--8-amino-7-oxononanoate aminotransferase BioA	NP_625533.1	WP_011027665.1	K00833	16.44	27.2959	4.24431	3.91043	3.02404	4.34742	7.4475	5.59864	4.12983	2.92438
SCO1246	1318793	1319509	+	717	ProtCodGene	dethiobiotin synthetase	dithiobiotin synthetase	NP_625534.1	WP_011027666.1	K01935	4.91824	11.9055	2.74264	5.1808	2.32632	2.24847	5.12864	3.30574	2.25036	1.64975
SCO1247	1319887	1320564	+	678	ProtCodGene	conserved hypothetical protein	hypothetical protein	NP_625535.1	WP_011027667.1	.	9.27161	13.5588	8.80863	12.018	7.79043	11.3296	10.0471	9.36899	6.85944	6.34416
SCO1250	1321315	1321740	+	426	ProtCodGene	putative acetyltransferase	acetyltransferase	NP_625538.1	WP_011027669.1	.	2.15945	19.8839	1.88065	1.6877	1.95771	3.33918	10.3301	8.01199	2.00519	1.51456
SCO1251	1321823	1323229	+	1407	ProtCodGene	putative integral membrane protein	hypothetical protein	NP_625539.1	WP_011027670.1	.	1.52558	3.82685	4.81408	2.8956	2.43682	3.57223	4.79861	3.63871	3.10303	2.13997
SCO1252	1323226	1324239	+	1014	ProtCodGene	putative integral membrane protein	hypothetical protein	NP_625540.1	WP_003977578.1	.	0.604815	2.00746	2.01115	1.06355	1.2794	0.935234	2.25911	1.58949	0.936018	1.48468
SCO1253	1324336	1325118	+	783	ProtCodGene	conserved hypothetical protein	hypothetical protein	NP_625541.1	WP_003977577.1	.	5.67855	7.9668	15.2548	13.1611	13.2548	19.4994	13.2421	9.6867	4.84865	10.1628
SCO1254	1325285	1326727	+	1443	ProtCodGene	putative adenylosuccino lyase	adenylosuccinate lyase	NP_733528.1	WP_011027671.1	K01756	91.1106	175.511	70.1068	41.7692	24.9804	32.8596	32.0421	26.281	16.8382	6.85592
SCO1255	1326802	1327284	+	483	ProtCodGene	G/U mismatch-specific DNA glycosylase	G/U mismatch-specific DNA glycosylase	NP_625542.1	WP_011027672.1	K03649	26.1883	57.7782	14.6268	18.6067	5.94745	5.69389	9.23584	10.5997	5.10915	1.55846
SCO1259	1329747	1330901	+	1155	ProtCodGene	putative two-component system sensor kinase	two-component system sensor kinase	NP_625546.1	WP_011027676.1	.	1.72569	1.76239	5.67525	7.57347	4.41263	6.81482	8.24645	6.97725	4.84833	2.14136
SCO1260	1330916	1331578	+	663	ProtCodGene	putative two-component system response regulator	two-component system response regulator	NP_625547.1	WP_003977570.1	.	10.1751	9.21068	16.1483	13.5551	10.6222	14.5896	10.5472	7.57897	5.86938	2.43289
SCO1261	1331678	1332832	+	1155	ProtCodGene	putative transcriptional regulatory protein	transcriptional regulator	NP_625548.1	WP_003977569.1	.	5.64167	8.81195	7.88229	6.95099	4.57308	8.78537	6.26312	5.00721	3.53353	3.631
SCO1264	1334793	1335743	+	951	ProtCodGene	putative hydrolase	hydrolase	NP_625551.1	WP_011027678.1	.	1.93465	1.51902	2.98681	2.64602	1.94879	3.78932	3.67654	2.89111	0.898223	5.54064
SCO1274	1344147	1344806	+	660	ProtCodGene	hypothetical protein 2SCG18.21	hypothetical protein	NP_625561.1	WP_011027687.1	.	0	0.0994897	0.220704	0.363112	0	0.287372	1.4614	0.861896	0.431419	0.814648
SCO1275	1344856	1346613	+	1758	ProtCodGene	putative halogenase	halogenase	NP_625562.1	WP_003977556.1	K14257	0.174426	0.373511	1.49145	0.340804	0.632527	1.88802	2.29746	2.10326	1.61966	1.65154
SCO1276	1346693	1347289	+	597	ProtCodGene	RNA polymerase ECF sigma factor	RNA polymerase ECF sigma factor	NP_625563.1	WP_011027688.1	.	1.66932	0.769921	1.58596	0.80286	0.620872	1.27079	1.51464	2.06451	1.43084	2.88197
SCO1277	1347343	1348086	+	744	ProtCodGene	hypothetical protein 2SCG18.24	hypothetical protein	NP_625564.1	WP_003977554.1	.	0.721267	0.353028	0.391572	0.64423	0.62275	0.509853	1.53947	1.14688	1.02056	1.01174
SCO1278	1348179	1349756	+	1578	ProtCodGene	putative ATP/GTP-binding protein	ATP/GTP-binding protein	NP_625565.1	WP_003977553.1	.	0.291484	0.582564	2.63083	0.987167	0.880847	1.08174	2.67413	1.80244	1.38339	1.43106
SCO1279	1349799	1350677	+	879	ProtCodGene	putative secreted protein	hypothetical protein	NP_625566.1	WP_003977552.1	.	1.48262	0.821724	9.03154	2.04483	3.16263	4.53126	5.28072	4.09866	2.05157	2.6914
SCO1289	1359896	1361419	+	1524	ProtCodGene	putative gntR-family regulatory protein	GntR family transcriptional regulator	NP_625576.1	WP_011027697.1	K00375	4.7284	5.64428	25.4244	14.5459	11.0055	16.3655	15.5849	13.313	14.0126	17.4989
SCO1290	1361564	1363153	+	1590	ProtCodGene	protein MptS (metallophosphatase type from Streptomyces)	alkaline phosphatase	NP_733529.1	WP_011027698.1	K01113	0.482141	1.28023	7.10001	5.20003	4.371	5.2486	16.3787	9.65974	7.40196	4.86945
SCO1291	1363304	1364707	+	1404	ProtCodGene	hypothetical protein SCBAC36F5.02	hypothetical protein	NP_625577.1	WP_011027699.1	.	3.9859	8.65221	15.355	21.9341	22.2423	31.6784	41.0471	28.3615	21.2944	13.5566
SCO1292	1364716	1367439	+	2724	ProtCodGene	putative secreted protein	hypothetical protein	NP_625578.1	WP_011027700.1	.	3.06754	6.1951	3.18173	5.41068	5.64699	7.86791	8.98485	6.57813	4.84317	4.14502
SCO1293	1367555	1368913	+	1359	ProtCodGene	hypothetical protein	hypothetical protein	NP_625579.1	WP_011027701.1	.	1.1846	1.30457	2.1973	59.6048	54.2081	111.441	92.8414	63.2057	43.3007	8.86222
SCO1295	1370221	1370712	+	492	ProtCodGene	putative AsnC-family transcriptional regulatory protein	transcription regulator AsnC	NP_625581.1	WP_003977536.1	.	10.7511	8.27463	53.44	80.3717	66.862	131.841	32.5918	26.978	15.6258	12.8953
SCO1296	1370791	1372479	+	1689	ProtCodGene	conserved hypothetical protein	hypothetical protein	NP_625582.1	WP_011027703.1	.	19.9707	95.6374	6.03702	9.08101	8.94282	15.2159	13.9553	13.4158	6.68713	8.21304
SCO1299	1374103	1374549	+	447	ProtCodGene	putative transcriptional regulatory protein	transcriptional regulator	NP_625585.1	WP_003977532.1	K03719	7.37449	6.90419	81.305	38.0658	28.4007	34.1567	26.028	19.089	15.9249	31.0332
SCO1304	1380724	1381131	+	408	ProtCodGene	conserved hypothetical protein	hypothetical protein	NP_625590.1	WP_011027708.1	K06929	17.4741	18.669	32.8459	51.3963	27.4816	52.065	83.184	62.9733	33.4984	60.883
SCO1308	1385454	1386677	+	1224	ProtCodGene	putative hydrolase	4-hydroxybenzoate 3-monooxygenase	NP_625594.1	WP_011027711.1	K00481	2.94366	4.72089	6.36688	4.01381	3.55822	5.81083	5.71305	3.64053	2.01611	3.25061
SCO1310	1387179	1388270	+	1092	ProtCodGene	putative cation efflux system protein	cation efflux system protein	NP_625596.1	WP_011027713.1	.	0.140404	0.481049	1.20053	1.53624	0.763724	0.955275	1.54571	1.12867	0.956076	1.18169
SCO1313	1389568	1390425	+	858	ProtCodGene	putative integral membrane protein	hypothetical protein	NP_625599.1	WP_011027715.1	.	2.41239	1.45408	7.80953	2.93282	1.94402	3.2053	7.93931	3.53598	1.99117	3.88525
SCO1315	1391367	1391903	+	537	ProtCodGene	putative siderophore binding protein	siderophore binding protein	NP_625601.1	WP_003977514.1	.	12.8481	18.2194	15.1904	7.14052	6.38475	14.481	10.1032	6.88554	3.18142	6.00746
SCO1318	1393213	1394196	+	984	ProtCodGene	putative membrane protein	hypothetical protein	NP_625604.1	WP_011027716.1	.	12.8546	12.9458	2.81263	1.58308	1.41258	2.50574	3.6145	2.98686	1.7362	1.42067
SCO1319	1394273	1395295	+	1023	ProtCodGene	putative membrane protein	hypothetical protein	NP_733530.1	WP_011027717.1	.	62.1226	73.1089	63.0074	36.7797	38.769	36.4313	26.0458	27.7104	16.4218	38.5775
SCO1323	1398463	1399239	+	777	ProtCodGene	putative integral membrane protein	hypothetical protein	NP_625608.1	WP_011027720.1	.	4.83444	7.09873	37.5878	24.9832	16.5772	24.1659	22.732	16.2285	12.3374	16.0539
SCO1325	1400584	1401057	+	474	ProtCodGene	conserved hypothetical protein	hypothetical protein	NP_625610.1	WP_011027722.1	.	6.3075	4.57149	18.2849	15.9264	11.7298	19.2066	12.0819	7.60069	4.40521	6.57906
SCO1326	1401207	1402082	+	876	ProtCodGene	putative integral membrane lipid kinase	UDP pyrophosphate phosphatase	NP_625611.1	WP_003977503.1	K06153	26.9536	19.1893	13.9678	10.2591	8.14522	13.3156	15.6212	12.5546	6.50084	4.41919
SCO1327	1402574	1403737	+	1164	ProtCodGene	putative integral membrane protein	hypothetical protein	NP_625612.1	WP_011027723.1	.	9.68133	7.61558	47.1783	14.1033	13.9316	17.109	16.4689	11.4031	11.0079	13.3031
SCO1331	1406138	1408480	+	2343	ProtCodGene	probable LAL-family transcriptional regulator	multidomain-containing protein family	NP_625616.1	WP_011027726.1	.	4.64608	3.97959	11.2528	5.16539	4.58777	6.71883	7.02396	5.17947	3.80783	8.90376
SCO1333	1410027	1410995	+	969	ProtCodGene	putative integral membrane protein	hypothetical protein	NP_625618.1	WP_011027727.1	.	0.237339	0.271056	1.95422	1.11294	0.573778	1.07653	2.11518	1.46762	0.391795	0.665843
SCO1334	1411647	1411826	+	180	ProtCodGene	hypothetical protein	hypothetical protein	NP_625619.1	WP_003977493.1	.	1.70356	7.66071	22.2543	39.2766	24.7107	28.4498	23.1083	20.5419	23.2008	13.143
SCO1336	1412774	1414348	+	1575	ProtCodGene	putative lipoprotein N-acyltransferase (integral membrane)	lipoprotein N-acyltransferase (integral membrane)	NP_625621.1	WP_011027728.1	K03820	3.30978	6.37871	11.0058	8.82534	5.23632	10.1757	8.11422	5.23704	3.67597	3.89169
SCO1339	1416484	1417104	+	621	ProtCodGene	hypothetical protein	hypothetical protein	NP_625624.1	WP_003977488.1	.	2.22204	1.05738	4.45673	3.85916	2.68595	5.34484	3.98001	3.05342	1.37554	1.21213
SCO1340	1417147	1417659	+	513	ProtCodGene	conserved hypothetical protein	hypothetical protein	NP_625625.1	WP_003977487.1	.	22.1164	79.1031	86.1778	29.4312	24.2049	22.3679	53.1145	53.0411	41.0731	35.6349
SCO1341	1417763	1418269	+	507	ProtCodGene	putative lipoprotein	lipoprotein	NP_625626.1	WP_011027731.1	.	1.96565	13.4694	16.8075	7.32669	3.65543	7.29482	13.3169	9.34996	11.981	7.21132
SCO1347	1423379	1424143	+	765	ProtCodGene	putative secreted protein	hypothetical protein	NP_625632.1	WP_011027735.1	.	0.10021	0.257503	0.380823	0.313273	0.242262	0.123964	0.866808	0.619664	0.248137	0.140567
SCO1350	1425591	1426211	+	621	ProtCodGene	hypothetical protein	hypothetical protein	NP_625635.1	WP_011027737.1	.	0	0	0	0.192958	0	0.610839	1.65025	1.37404	0.305675	0.346324
SCO1351	1426295	1429033	+	2739	ProtCodGene	probable LAL-family transcriptional regulator	large transcriptional regulator	NP_625636.1	WP_011027738.1	.	0.251896	0.455495	1.78159	0.918716	1.08262	1.28106	4.07166	2.76914	1.76726	1.60967
SCO1353	1430545	1431576	+	1032	ProtCodGene	putative transcriptional regulator	transcriptional regulator	NP_625638.1	WP_011027740.1	.	2.37707	1.52705	3.10525	2.55445	1.25709	2.11352	3.56321	2.02111	1.37954	2.60498
SCO1356	1434218	1434715	+	498	ProtCodGene	putative iron sulphur protein (putative secreted protein)	iron sulfur protein	NP_625641.1	WP_003977470.1	.	1.6933	3.4282	5.99623	2.16555	3.16327	2.28513	6.65771	5.3306	2.47763	3.88676
SCO1357	1434718	1435179	+	462	ProtCodGene	hypothetical protein	hypothetical protein	NP_625642.1	WP_011027743.1	.	0.165932	0.710641	1.26117	0.778096	0.601722	1.84739	3.13156	1.64171	1.6435	0.69827
SCO1359	1436298	1437296	+	999	ProtCodGene	putative integral membrane protein	hypothetical protein	NP_733531.1	WP_011027745.1	.	0.613897	1.97187	3.57236	2.63883	2.41171	2.37319	3.92229	2.27768	1.3301	2.15282
SCO1361	1439133	1439819	+	687	ProtCodGene	conserved hypothetical protein	hypothetical protein	NP_625645.1	WP_003977465.1	K07005	3.90555	13.19	25.4436	13.9536	11.8698	18.6352	19.6554	14.6284	14.0918	33.9662
SCO1365	1442967	1443134	+	168	ProtCodGene	hypothetical protein SC10A9.07	hypothetical protein	NP_625649.1	WP_003977461.1	.	12.7767	12.1164	519.364	42.7953	43.0231	68.8666	115.542	48.533	36.722	394.93
SCO1369	1445966	1447180	+	1215	ProtCodGene	putative two component system histidine kinase	two component system histidine kinase	NP_625653.1	WP_011027751.1	.	0.37857	0.43235	1.01905	0.887606	1.14401	1.09272	1.33961	0.546222	0.546819	0.88505
SCO1370	1447177	1447812	+	636	ProtCodGene	putative two component system DNA binding response regulator	two component system DNA binding response regulator	NP_625654.1	WP_003977456.1	.	0.482141	0.929197	0.572581	0.188407	0.4371	0.596432	1.70611	0.89442	0.149233	0.676312
SCO1371	1447950	1448759	+	810	ProtCodGene	putative oxidoreductase	oxidoreductase	NP_625655.1	WP_011027752.1	.	1.13571	1.29705	0.359666	0.591737	0.228803	0.702464	2.15826	0.702286	0.468702	0.53103
SCO1374	1451745	1452356	+	612	ProtCodGene	putative secreted protein	hypothetical protein	NP_625658.1	WP_003977452.1	.	5.26101	12.8751	65.6919	63.4377	59.0513	85.5354	98.8949	65.8393	54.2799	45.8599
SCO1375	1452656	1452859	+	204	ProtCodGene	conserved hypothetical protein SC10A9.17	hypothetical protein	NP_625659.1	WP_003977451.1	.	8.64308	15.4502	133.883	33.481	38.1562	56.2488	67.6701	59.023	51.6434	150.231
SCO1376	1453090	1454160	+	1071	ProtCodGene	putative lacI-family transcriptional regulatory protein	LacI family transcriptional regulator	NP_625660.1	WP_003977450.1	K02529	2.07577	8.15426	78.2726	12.9784	9.51743	16.8237	24.3719	17.9703	11.432	51.8089
SCO1377	1454293	1454712	+	420	ProtCodGene	putative molibdenum binding protein	molibdenum binding protein	NP_625661.1	WP_003977449.1	K02019	0.912623	1.71975	6.93641	1.99711	2.20631	2.25792	4.73649	2.93455	0.677945	2.04826
SCO1379	1458078	1458473	+	396	ProtCodGene	hypothetical protein	hypothetical protein	NP_625663.1	WP_003977447.1	.	0.58076	0.331632	3.49448	1.21037	1.17001	2.63424	5.17578	3.35182	1.67774	2.44394
SCO1390	1474291	1474740	+	450	ProtCodGene	PTS component IIA	PTS system sugar phosphotransferase component IIA	NP_625673.1	WP_003977435.1	K02802	180.237	152.922	144.208	129.946	134.467	173.228	113.331	73.3186	45.136	90.3282
SCO1391	1474827	1476497	+	1671	ProtCodGene	PTS component EI	phosphoenolpyruvate-protein phosphotransferase	NP_625674.1	WP_003977434.1	K08483	40.9222	74.8584	63.2434	65.6143	36.7666	48.1258	29.51	20.2553	13.6887	18.7267
SCO1394	1479786	1482173	+	2388	ProtCodGene	putative glycosyl hydrolase	glycosyl hydrolase	NP_625677.1	WP_011027761.1	K01187	1.95824	2.83221	6.67935	10.1361	8.92503	9.25294	19.9427	14.1736	11.2877	4.8183
SCO1397	1483776	1484795	+	1020	ProtCodGene	hypothetical protein	hypothetical protein	NP_625680.1	WP_011027764.1	.	0.601258	1.22314	2.35634	7.98846	3.99732	6.50813	12.8839	9.10906	7.6302	2.21393
SCO1398	1484800	1485507	+	708	ProtCodGene	hypothetical protein	hypothetical protein	NP_625681.1	WP_011027765.1	.	0	0.278234	0.102871	1.01548	0.523532	1.07156	3.66123	1.20519	1.07245	0.607534
SCO1403	1490427	1490969	+	543	ProtCodGene	putative membrane protein	hypothetical protein	NP_625686.1	WP_011027767.1	.	38.1184	32.0456	53.3835	84.7394	70.1388	94.1341	82.153	64.0787	54.3604	149.121
SCO1411	1505261	1506583	+	1323	ProtCodGene	putative transmembrane transport protein.	transmembrane transport protein	NP_625693.1	WP_011027774.1	.	2.83927	5.75732	10.4046	2.80773	2.17129	3.584	6.42467	4.29971	2.65439	2.51968
SCO1412	1506580	1507413	+	834	ProtCodGene	conserved hypothetical protein SC6D7.27c.	hypothetical protein	NP_625694.1	WP_011027775.1	.	0.0919189	1.41719	0.873289	0.287355	0.555546	0.568541	2.74669	1.81887	0.455215	1.28937
SCO1415	1510276	1510470	+	195	ProtCodGene	putative membrane protein.	hypothetical protein	NP_625697.1	WP_003977410.1	.	0.39313	1.68367	5.97598	1.84349	3.32644	4.37689	5.56454	4.86198	2.92038	7.72036
SCO1416	1510524	1512272	+	1749	ProtCodGene	putative membrane protein.	hypothetical protein	NP_625698.1	WP_011027776.1	.	0.394479	0.300346	0.458065	0.274046	0.317891	0.650653	2.34375	1.30098	0.759732	1.22966
SCO1418	1514244	1514936	+	693	ProtCodGene	putative integral membrane protein	hypothetical protein	NP_625700.1	WP_011027777.1	.	2.1018	5.40087	2.41723	2.93947	2.5406	4.379	7.74192	5.74597	4.38267	3.10342
SCO1419	1514933	1515700	+	768	ProtCodGene	putative cytosolic glycerophosphodiester phosphodiesterase	phosphodiesterase	NP_625701.1	WP_003977406.1	K01126	5.98909	9.83238	8.1557	7.6452	6.99815	9.13753	10.832	8.27106	4.20184	5.46069
SCO1420	1515752	1517212	+	1461	ProtCodGene	putative integral membrane protein.	hypothetical protein	NP_625702.1	WP_011027778.1	K06902	17.263	16.045	258.627	109.001	155.647	99.5062	54.4235	36.34	27.2199	45.4129
SCO1421	1517384	1517758	+	375	ProtCodGene	Small non-DNA-binding transcription factor that associates with RNA polymerase holoenzyme and stimulates transcription in actinobacteria	hypothetical protein	NP_625703.1	WP_003977404.1	.	2796.16	1260.03	6780.79	3521.31	4057.99	3859.06	2366.77	2139.89	1556.31	4229.94
SCO1426	1522328	1522765	+	438	ProtCodGene	hypothetical protein SC6D7.13c.	hypothetical protein	NP_625708.1	WP_003977399.1	.	21.1779	25.4857	9.97703	5.74512	7.82788	7.14493	16.3781	14.7191	6.71753	5.15572
SCO1427	1522938	1523255	+	318	ProtCodGene	hypothetical protein SC6D7.12c	hypothetical protein	NP_625709.1	WP_011027781.1	.	1.92856	4.95572	1.37419	0.753628	1.1656	2.08751	8.15142	4.17396	2.6862	1.69078
SCO1429	1524785	1526038	+	1254	ProtCodGene	chitinase (putative secreted protein)	chitinase	NP_625711.1	WP_011027783.1	K01183	0.489061	0.209452	2.20704	0.860001	1.92129	1.28561	2.69204	1.73891	0.832564	1.88655
SCO1433	1528839	1529303	+	465	ProtCodGene	hypothetical protein SC6D7.06c.	hypothetical protein	NP_625715.1	WP_011027786.1	.	3.62694	2.11817	5.95189	4.89615	2.9892	4.07883	4.66704	4.48557	1.22467	1.15628
SCO1434	1529751	1531607	+	1857	ProtCodGene	putative CbxX/CfqX family protein	CbxX/CfqX family protein	NP_625716.1	WP_011027787.1	.	11.6415	14.3915	20.7476	9.80812	8.18367	9.24325	13.6342	9.08774	7.92213	7.70165
SCO1444	1539609	1541984	+	2376	ProtCodGene	putative chitinase precursor	chitinase	NP_625725.1	WP_011027789.1	K01183	0.29038	0.580357	1.25679	0.504322	0.78001	0.917993	2.71474	1.5961	0.439409	0.814648
SCO1445	1542226	1542993	+	768	ProtCodGene	conserved hypothetical protein SCL6.02	hypothetical protein	NP_625726.1	WP_011027790.1	.	0.898364	1.19699	4.07785	4.21266	3.49907	4.9392	4.08163	4.19725	1.85375	2.94037
SCO1446	1543064	1543432	+	369	ProtCodGene	possible integral membrane protein	hypothetical protein	NP_625727.1	WP_003977379.1	.	0.207752	0.355898	2.76329	1.62367	1.50675	2.05599	4.57429	3.34014	1.54329	1.74851
SCO1448	1544766	1545977	+	1212	ProtCodGene	putative transport protein	transporter	NP_625729.1	WP_003977377.1	.	1.20177	12.19	105.823	27.1884	23.3192	22.4563	19.3481	14.6281	9.63218	67.0754
SCO1450	1546564	1548000	+	1437	ProtCodGene	putative uracyl permease	uracyl permease	NP_625731.1	WP_003977375.1	.	30.3014	26.7314	42.4728	9.92303	9.86623	11.3509	13.2143	8.31307	5.6802	31.8036
SCO1452	1549307	1550002	+	696	ProtCodGene	hypothetical protein SCL6.09	hypothetical protein	NP_625733.1	WP_003977373.1	.	3.7449	2.07556	12.1387	7.40309	5.85814	6.94895	8.22822	3.67792	3.95468	2.47204
SCO1453	1550134	1551066	+	933	ProtCodGene	hypothetical protein	hypothetical protein	NP_625734.1	WP_003977372.1	.	11.7497	19.4245	25.9168	11.1736	13.4081	13.9251	16.2821	13.3118	8.03651	10.373
SCO1470	1570514	1570885	+	372	ProtCodGene	hypothetical protein	hypothetical protein	NP_625751.1	WP_003977355.1	.	7.62482	23.6529	11.1598	2.25481	1.4946	1.01971	7.7784	3.3132	4.33739	2.60162
SCO1471	1570932	1571951	+	1020	ProtCodGene	putative transposase	transposase	NP_625752.1	WP_011027804.1	.	4.7349	2.25315	19.0649	11.9827	10.7201	12.2725	10.2244	7.71481	8.28156	10.1208
SCO1474	1574728	1575279	+	552	ProtCodGene	hypothetical protein SCL6.30	hypothetical protein	NP_625755.1	WP_011027806.1	.	0.416632	0.475821	0.923598	0.217078	0.503615	0.858992	3.38543	2.06106	1.03165	0.194807
SCO1489	1592381	1592884	+	504	ProtCodGene	BldD, transcriptional regulator of developmental genes	DNA-binding protein	NP_625769.1	WP_003977337.1	.	392.732	299.263	771.531	342.125	385.369	465.32	418.749	292.703	153.102	177.729
SCO1504	1606679	1608931	+	2253	ProtCodGene	putative regulator	regulator	NP_625784.1	WP_011027818.1	.	1.32701	2.68132	0.678863	1.22327	1.02824	1.43112	3.50511	2.39862	1.43232	1.57506
SCO1510	1614331	1615164	+	834	ProtCodGene	putative peptidyl-prolyl cis-trans isomerase	peptidyl-prolyl cis-trans isomerase	NP_625790.1	WP_003977316.1	K03768	105.339	134.24	42.4419	8.90799	15.1109	14.441	19.5882	17.5066	11.1528	39.9705
SCO1511	1615300	1616367	+	1068	ProtCodGene	hypothetical protein (fragment)	hypothetical protein	NP_733536.1	WP_011027820.1	.	124.824	125.117	65.74	17.054	20.4766	26.6384	43.9137	40.8352	29.1491	49.84
SCO1512	1616388	1616528	+	141	ProtCodGene	hypothetical protein SCL2.02	hypothetical protein	NP_625791.1	WP_011027821.1	.	107.651	108.507	45.9722	13.5974	9.85799	22.8675	49.1666	50.4301	28.9449	47.2843
SCO1528	1632106	1634304	+	2199	ProtCodGene	putative elongation factor	elongation factor G	NP_625807.1	WP_011027831.1	K02355	1.01098	1.04512	8.64449	5.44915	3.49759	5.99443	4.49583	3.19047	2.41705	2.78736
SCO1529	1634572	1636227	+	1656	ProtCodGene	putative membrane protein	hypothetical protein	NP_625808.1	WP_011027832.1	.	45.9684	61.6981	75.2073	36.252	31.392	47.5309	46.486	35.5532	27.0523	42.1433
SCO1534	1641143	1641868	+	726	ProtCodGene	putative DNA polymerase III	DNA polymerase III subunit epsilon	NP_625813.1	WP_003977293.1	K02342	2.63982	3.34647	8.0256	8.74769	4.7226	9.4049	7.63911	4.44007	3.00686	7.70213
SCO1541	1650311	1650790	+	480	ProtCodGene	SsgA-like protein	regulator	NP_625820.1	WP_003977285.1	.	8.62429	4.10395	9.10404	4.99278	4.4402	7.11245	13.6892	11.061	7.51389	12.9936
SCO1542	1651070	1651630	+	561	ProtCodGene	hypothetical protein	hypothetical protein	NP_625821.1	WP_003977284.1	.	4.78273	5.5012	9.47729	4.91269	3.96428	3.54989	5.91006	4.39398	7.78247	3.83364
SCO1544	1652664	1653251	+	588	ProtCodGene	hypothetical protein	hypothetical protein	NP_625823.1	WP_003977281.1	.	27.3787	35.0651	17.341	30.9756	21.2752	32.4173	24.4001	21.606	10.6534	11.7043
SCOt03	1656352	1656424	+	73	tRNA	0	tRNA-Gly	0	0	K14225	947.228	1135.16	2722.73	9865.2	7959.05	7294.32	8697.2	10800.4	14894.7	7045.66
SCOt04	1656463	1656536	+	74	tRNA	0	tRNA-Cys	0	0	K14222	339.792	281.287	652.538	1923.71	1503.93	948.327	929.492	1194.08	1587.86	604.513
SCOt05	1656538	1656609	+	72	tRNA	0	tRNA-Val	0	0	K14237	1557.7	1611.49	1896.67	19465.2	18482.8	14300	13330	17681.8	19397.7	12414.2
SCOt06	1656646	1656717	+	72	tRNA	0	tRNA-Val	0	0	K14237	498.292	466.027	509.826	8294.68	9771.02	6797.66	7720.35	10900.4	13387.9	6592.41
SCOt07	1656743	1656814	+	72	tRNA	0	tRNA-Val	0	0	K14237	1849.43	1844.04	5861.99	28107.7	24795.6	19169.4	17210.7	21453.1	22727.5	15095
SCO1551	1659144	1660625	+	1482	ProtCodGene	putative eukaryotic-type protein kinase	protein kinase	NP_625829.1	WP_011027844.1	.	13.9147	16.6152	38.0379	28.4609	16.5071	27.3236	19.5654	17.9765	12.2963	10.5212
SCO1561	1672877	1673236	+	360	ProtCodGene	putative integral membrane protein	hypothetical protein	NP_625839.1	WP_003977263.1	.	49.4033	35.75	42.8901	33.9509	27.5421	46.8895	36.5044	20.2785	18.4552	4.77927
SCO1562	1673238	1673654	+	417	ProtCodGene	putative integral membrane protein	hypothetical protein	NP_625840.1	WP_003977262.1	.	55.8867	36.3746	47.8562	37.6434	24.444	40.0253	29.9244	21.3717	16.1601	12.6358
SCO1566	1676402	1677073	+	672	ProtCodGene	putative acyltransferase	acyltransferase	NP_625843.1	WP_007447704.1	K00655	116.474	73.578	75.1083	31.7398	38.8863	58.706	57.412	30.192	20.1971	24.8031
SCO1571	1681979	1682566	+	588	ProtCodGene	hypothetical protein SCL24.07	hypothetical protein	NP_625848.1	WP_003977253.1	.	10.6907	21.3294	21.057	13.2462	16.8625	28.0627	30.4488	26.9269	15.0116	48.2804
SCO1572	1682570	1683286	+	717	ProtCodGene	putative secreted protein	hypothetical protein	NP_625849.1	WP_011027855.1	.	3.20755	7.23486	9.65003	4.84655	2.84328	6.21637	6.55794	5.15695	2.77986	5.99908
SCO1573	1683419	1684756	+	1338	ProtCodGene	putative oxidoreductase (putative membrane protein)	oxidoreductase membrane protein	NP_625850.1	WP_011027856.1	.	0.458358	0.441681	2.01405	1.16424	0.415539	1.41753	3.33401	3.04691	1.84433	1.84848
SCO1574	1684919	1685587	+	669	ProtCodGene	hypothetical protein SCL24.10	hypothetical protein	NP_625851.1	WP_011027857.1	.	0.343768	0.196303	0.217735	0.53734	0.138513	0.850518	2.07249	1.13373	0.283744	0.964427
SCO1575	1685643	1686383	+	741	ProtCodGene	putative thiamine biosynthesis lipoprotein precursor	thiamine biosynthesis lipoprotein	NP_625852.1	WP_011027858.1	K03734	0.310366	1.41783	1.37605	2.26393	1.50065	1.27979	6.18283	4.86198	2.94599	2.32191
SCO1581	1691495	1692058	+	564	ProtCodGene	putative membrane protein	hypothetical protein	NP_625857.1	WP_011027860.1	.	2.03884	2.56133	6.06936	4.6741	2.6288	4.03543	4.38224	3.53011	2.69255	3.81325
SCO1584	1695246	1695704	+	459	ProtCodGene	hypothetical protein SCI35.06	hypothetical protein	NP_625860.1	WP_011027863.1	.	1.33613	2.43197	10.79	9.65924	6.05654	8.88411	11.9514	5.78353	4.96273	4.91984
SCO1588	1698333	1699295	+	963	ProtCodGene	putative integral membrane protein	hypothetical protein	NP_625864.1	WP_011027867.1	.	8.75664	8.18233	46.286	70.8011	78.7124	92.3708	89.1406	66.9469	48.0968	38.1895
SCO1589	1699336	1699530	+	195	ProtCodGene	hypothetical protein	hypothetical protein	NP_625865.1	WP_003977235.1	.	3.53817	7.40816	73.9528	72.5106	47.0454	70.0303	35.8604	38.4096	26.2834	43.0134
SCO1591	1700944	1701855	+	912	ProtCodGene	putative 3-hydroxyacyl-CoA dehydrogenase	3-hydroxybutyryl-CoA dehydrogenase	NP_625867.1	WP_003977233.1	K00074	167.947	135.574	60.7735	34.5553	31.1932	47.3124	38.8003	30.1475	18.9408	22.9924
SCO1601	1712158	1712523	+	366	ProtCodGene	hypothetical protein SCI35.23	hypothetical protein	NP_625877.1	WP_003977223.1	.	55.7149	35.7021	23.6805	18.3342	16.7101	22.8013	17.4589	13.7291	10.3729	11.4585
SCO1603	1713855	1715099	+	1245	ProtCodGene	putative transposase	transposase	NP_625879.1	WP_011027876.1	.	1.35464	1.58225	2.16449	0.384986	1.11645	1.2949	2.61467	1.59918	0.762347	2.5048
SCO1605	1715196	1715549	+	354	ProtCodGene	hypothetical protein SCI35.27	hypothetical protein	NP_625881.1	WP_011027878.1	.	1.29933	0.556468	1.85167	1.69247	1.04706	1.07156	2.55435	1.3391	0.804341	1.51884
SCO1606	1715926	1716894	+	969	ProtCodGene	putative membrane protein	hypothetical protein	NP_625882.1	WP_011027879.1	.	1.02847	1.55857	5.33653	3.09151	4.49459	3.32746	4.41699	2.44604	1.76308	1.99753
SCO1609	1720261	1721469	+	1209	ProtCodGene	conserved hypothetical protein SCI35.31	hypothetical protein	NP_625885.1	WP_011027880.1	.	6.02377	7.71231	13.0725	12.1908	8.43107	12.3934	14.41	11.1355	7.14393	8.80548
SCO1614	1726192	1726902	+	711	ProtCodGene	putative transcriptional regulator	transcriptional regulator	NP_625890.1	WP_011027884.1	.	1.72513	2.03177	4.30233	8.59517	4.82224	7.60262	13.4809	10.9343	10.8128	9.07456
SCO1615	1726978	1727706	+	729	ProtCodGene	conserved hypothetical protein SCI35.37	hypothetical protein	NP_625891.1	WP_011027885.1	K07010	0.525791	1.08088	2.19796	1.80809	2.0338	2.86189	6.44999	4.16169	4.81722	3.09768
SCO1617	1729475	1730659	+	1185	ProtCodGene	putative integral membrane protein	hypothetical protein	NP_625893.1	WP_011027886.1	.	0.388154	0.221648	2.51994	3.53919	3.04974	10.3236	21.1116	9.9209	5.28625	1.63342
SCO1622	1736156	1737061	+	906	ProtCodGene	putative 5'-3' exonuclease	5'-3' exonuclease	NP_625897.1	WP_011027889.1	.	6.85374	8.26226	6.5115	4.76133	4.09118	3.76819	9.18211	7.74375	4.60942	4.27286
SCO1623	1737167	1738009	+	843	ProtCodGene	conserved hypothetical protein SCI41.06	hypothetical protein	NP_625898.1	WP_003977203.1	.	31.7372	143.088	12.6139	61.5481	50.6745	95.8452	137.87	127.761	75.6596	48.6006
SCO1625	1739097	1740071	+	975	ProtCodGene	putative ribosomal pseudouridine synthase	ribosomal pseudouridine synthase	NP_625900.1	WP_003977201.1	K06177	1.25802	2.35714	4.55669	5.28467	3.13636	5.15501	7.17208	6.02885	6.42483	5.18367
SCO1642	1756582	1757634	+	1053	ProtCodGene	putative LacI family regulator	LacI family regulator	NP_625917.1	WP_003977184.1	.	2.40246	2.18254	4.08082	1.36555	2.99204	1.98131	3.32041	2.16088	1.71257	2.24667
SCO1649	1764052	1764357	+	306	ProtCodGene	putative ferredoxin	ferredoxin	NP_625924.1	WP_003977176.1	K05337	581.466	172.312	219.211	98.2893	118.405	145.348	68.5566	52.9813	48.3866	51.6583
SCO1653	1768285	1769139	+	855	ProtCodGene	conserved hypothetical protein SCI41.36	hypothetical protein	NP_625928.1	WP_011027903.1	K07465	12.3733	18.8926	29.0477	46.6694	26.4448	41.7042	42.7266	28.9416	21.0916	15.5955
SCO1654	1769156	1769827	+	672	ProtCodGene	putative two-component response regulator	two-component response regulator	NP_625929.1	WP_003977171.1	.	86.1288	90.1892	77.6011	83.4508	71.5673	109.509	87.3738	66.3096	45.3375	47.0459
SCO1658	1776737	1777501	+	765	ProtCodGene	glycerol operon regulatory protein	glycerol operon regulatory protein	NP_625933.1	WP_003977167.1	.	7.61593	11.416	89.3981	35.5565	20.8345	29.2556	20.3306	13.0129	10.2977	33.5955
SCO1659	1777840	1778634	+	795	ProtCodGene	putative glycerol uptake facilitator protein	glycerol uptake facilitator protein	NP_625934.1	WP_003977166.1	K02440	10.7035	14.7846	55.2426	22.4581	21.447	31.1338	25.7054	18.7232	13.4907	251.588
SCO1660	1778726	1780264	+	1539	ProtCodGene	putative glycerol kinase	glycerol kinase	NP_625935.1	WP_003977165.1	K00864	15.6409	19.1998	16.5162	2.88083	4.87711	8.1338	7.44229	8.99419	4.99538	336.435
SCO1661	1780273	1781889	+	1617	ProtCodGene	putative glycerol-3-phosphate dehydrogenase	glycerol-3-phosphate dehydrogenase	NP_625936.1	WP_003977164.1	K00111	10.0033	21.7253	18.5121	6.29887	3.89686	9.55951	11.1469	10.3779	6.98488	175.565
SCO1662	1782041	1783042	+	1002	ProtCodGene	conserved hypothetical protein	hypothetical protein	NP_625937.1	WP_003977163.1	.	55.8504	68.4156	99.0723	68.165	56.5979	72.5915	55.3493	52.5137	30.406	108.392
SCO1667	1786649	1787653	+	1005	ProtCodGene	putative ion transport protein	ion transport protein	NP_625942.1	WP_011027906.1	K03284	9.45859	7.38303	10.2183	7.3923	8.48278	13.8711	18.2347	11.4148	6.98856	5.45693
SCO1670	1789862	1790848	+	987	ProtCodGene	putative oxidoreductase	oxidoreductase	NP_625945.1	WP_003977155.1	.	3.41748	4.12474	5.97712	4.12777	3.286	5.76491	8.00103	5.37921	5.00044	3.0506
SCO1671	1790845	1793163	+	2319	ProtCodGene	hypothetical protein	hypothetical protein	NP_625946.1	WP_011027909.1	.	4.52888	7.24872	7.91451	12.4012	7.43239	10.3052	12.3737	10.3026	6.30293	3.98788
SCO1673	1794077	1794265	+	189	ProtCodGene	hypothetical protein	hypothetical protein	NP_625948.1	WP_003977152.1	.	8.11221	13.2021	27.3603	20.9221	24.0243	22.5792	22.3269	14.0457	13.0567	10.8103
SCOt08	1797166	1797253	+	88	tRNA	0	tRNA-Leu	0	0	K14228	1909.54	2372.08	2343.88	11523.8	15396.1	12069.6	20283.7	20370.9	25295.2	12651.1
SCO1677	1797321	1797695	+	375	ProtCodGene	conserved hypothetical protein	hypothetical protein	NP_625952.1	WP_011027912.1	K09858	3.47527	7.00408	16.1202	13.4206	15.8148	13.403	10.9312	8.09033	5.82128	4.5881
SCO1679	1798561	1799088	+	528	ProtCodGene	putative gluconokinase	gluconokinase	NP_625954.1	WP_003977146.1	K00851	10.1633	11.0682	32.8297	107.118	130.574	211.039	117.368	83.1371	48.8942	33.8079
SCO1680	1799183	1800580	+	1398	ProtCodGene	putative gluconate permease	gluconate permease	NP_733541.1	WP_003977145.1	K03299	5.48357	3.47574	3.54263	5.2285	4.50732	6.85129	2.50099	2.84833	1.42572	1.53839
SCO1681	1800620	1801381	+	762	ProtCodGene	putative gluconate dehydrogenase	gluconate dehydrogenase	NP_625955.1	WP_011027914.1	K00046	2.5151	3.01603	4.49228	3.93133	4.13466	7.96495	4.66755	3.6082	1.99291	1.83456
SCO1682	1801378	1802454	+	1077	ProtCodGene	putative zinc-binding alcohol dehydrogenase	zinc-binding alcohol dehydrogenase	NP_625956.1	WP_011027915.1	K00098	0.854154	1.52422	0.946752	1.55764	2.49516	2.02521	2.35085	3.08106	0.616886	0.499227
SCO1685	1805384	1806277	+	894	ProtCodGene	putative integral membrane protein	hypothetical protein	NP_625959.1	WP_003977140.1	.	1.8865	1.32208	17.1083	7.774	4.04244	3.92484	6.00128	4.34804	2.54798	4.69106
SCO1686	1806297	1806842	+	546	ProtCodGene	putative NTP pyrophosphohydrolase	NTP pyrophosphohydrolase	NP_625960.1	WP_011027918.1	.	8.84543	10.8236	19.3419	17.557	15.1048	18.2371	14.7946	10.4185	9.90842	6.49928
SCO1687	1807505	1807897	+	393	ProtCodGene	putative membrane protein	hypothetical protein	NP_625961.1	WP_003977138.1	K00389	5.26674	3.50872	11.3048	8.53728	8.7242	7.48044	6.74919	4.10113	4.34713	4.9252
SCO1688	1807900	1808241	+	342	ProtCodGene	putative membrane protein	hypothetical protein	NP_625962.1	WP_011027919.1	.	2.01738	1.15199	1.70368	0.700742	1.89665	1.94102	1.23385	0.554436	1.11008	2.51541
SCO1689	1808375	1809400	+	1026	ProtCodGene	putative phosphotransferase	phosphotransferase	NP_625963.1	WP_011027920.1	.	1.56907	2.04798	3.26539	0.817532	1.44507	2.40317	2.70273	1.84812	1.66513	3.03945
SCO1690	1809406	1810620	+	1215	ProtCodGene	putative acyl-CoA dehydrogenase	acyl-CoA dehydrogenase	NP_625964.1	WP_011027921.1	K00249	1.45118	2.91837	4.61571	0.591737	0.686408	1.71714	2.18307	1.01441	1.56234	1.23907
SCO1695	1816646	1817248	+	603	ProtCodGene	hypothetical protein	hypothetical protein	NP_625969.1	WP_003977130.1	.	20.4682	22.9767	19.0838	17.6859	12.6012	15.255	18.0948	20.7541	12.7494	62.9508
SCO1696	1817349	1818083	+	735	ProtCodGene	conserved hypothetical protein	hypothetical protein	NP_625970.1	WP_011027925.1	.	5.11069	5.36026	9.4137	13.5315	6.80805	13.6766	14.7631	10.8353	8.52273	17.9954
SCO1698	1819009	1819470	+	462	ProtCodGene	conserved hypothetical protein	hypothetical protein	NP_625972.1	WP_003977127.1	.	7.13506	10.6596	15.4493	6.22477	6.21779	7.59483	10.6995	7.79811	4.10876	16.5257
SCO1702	1821800	1822441	+	642	ProtCodGene	putative transcriptional regulator	transcriptional regulator	NP_625976.1	WP_003977123.1	.	2.02995	4.50028	7.48743	4.8528	3.89713	4.28372	4.9766	2.80586	3.99164	2.84746
SCO1703	1822505	1823218	+	714	ProtCodGene	putative transcriptional regulator	transcriptional regulator	NP_625977.1	WP_011027927.1	.	0.322102	0.735722	2.04012	0.671299	0.908482	1.46101	2.78617	1.46064	1.19637	2.1085
SCO1704	1823292	1824266	+	975	ProtCodGene	possible integral membrane conserved hypothetical protein	hypothetical protein	NP_625978.1	WP_011027928.1	.	1.10076	1.81837	5.07959	4.30148	3.13636	3.59878	4.57529	4.57026	3.21241	3.19843
SCO1715	1835784	1837109	+	1326	ProtCodGene	putative homogentisate 1,2-dioxygenase	homogentisate 1,2-dioxygenase	NP_625988.1	WP_003977111.1	K00451	3.98911	3.11975	5.10815	10.3922	10.2728	16.5921	14.0023	13.0129	6.72832	8.5151
SCO1716	1837136	1837885	+	750	ProtCodGene	putative gntR-family transcriptional regulator	GntR family transcriptional regulator	NP_625989.1	WP_003977110.1	.	2.35092	2.62653	5.53526	6.55053	5.68346	13.403	11.4939	7.83751	5.82128	6.59539
SCO1717	1837893	1839068	+	1176	ProtCodGene	hypothetical protein	hypothetical protein	NP_625990.1	WP_011027937.1	.	1.62968	3.57351	3.03468	2.03787	1.65473	4.19328	4.61346	3.46664	2.58265	2.56032
SCO1719	1839862	1840860	+	999	ProtCodGene	putative ABC-transporter ATP-binding protein	ABC transporter ATP-binding protein	NP_625992.1	WP_011027938.1	K01990	0.306948	0.65729	0.729052	0.959574	0.463789	0.854349	1.74994	0.854131	1.04508	1.07641
SCO1720	1840857	1841672	+	816	ProtCodGene	putative ABC-transporter transmembrane protein	ABC-transporter transmembrane protein	NP_625993.1	WP_011027939.1	K01992	0.469733	1.93127	3.3917	1.61531	1.7034	1.85946	3.32441	1.85899	0.697884	3.03097
SCO1724	1843788	1845440	+	1653	ProtCodGene	putative serine/threonine protein kinase	Ser/Thr protein kinase	NP_625997.1	WP_011027941.1	.	1.53042	1.31088	6.21256	4.42192	3.36353	5.96649	8.2419	5.73555	3.55993	3.25268
SCO1726	1846435	1847529	+	1095	ProtCodGene	putative ATPase	ATPase	NP_625999.1	WP_003977100.1	.	2.31031	5.15711	21.883	9.52049	8.80107	8.83373	20.975	16.1045	12.5683	7.0707
SCO1727	1847564	1848331	+	768	ProtCodGene	conserved hypothetical protein	hypothetical protein	NP_626000.1	WP_011027942.1	.	1.69691	2.99246	30.1571	14.0422	12.7897	9.75493	15.8556	16.5421	12.2348	14.0018
SCO1729	1848849	1849775	+	927	ProtCodGene	hypothetical protein	hypothetical protein	NP_626002.1	WP_003977097.1	.	1.07506	5.95007	93.1028	28.0501	22.5915	20.5624	32.2547	27.6141	15.6651	35.3805
SCO1730	1849756	1850256	+	501	ProtCodGene	hypothetical protein	hypothetical protein	NP_626003.1	WP_011027944.1	.	0.918088	6.94641	25.5858	12.1979	5.73377	8.51791	13.5967	11.922	8.33561	15.4539
SCO1732	1851039	1851173	+	135	ProtCodGene	hypothetical protein	hypothetical protein	NP_626005.1	WP_003977094.1	.	61.8961	121.112	93.8728	62.1324	56.9719	73.7588	156.288	107.45	45.6985	44.6065
SCO1734	1851848	1852918	+	1071	ProtCodGene	putative secreted cellulose-binding protein	cellulose-binding protein	NP_626007.1	WP_011027945.1	K03933	0.0715783	0.306551	0.408024	0.783182	0.173044	0.619822	1.68859	1.06228	0.531721	1.20486
SCO1737	1854635	1855009	+	375	ProtCodGene	hypothetical protein	hypothetical protein	NP_626010.1	WP_003977089.1	.	1.83985	2.62653	3.30173	5.75169	8.15453	4.80486	9.3237	4.55081	4.04959	5.73512
SCO1740	1859718	1860782	+	1065	ProtCodGene	putative membrane protein	hypothetical protein	NP_626013.1	WP_003977086.1	.	0.143963	0	1.5729	1.35016	0.435048	2.13708	2.03772	1.78044	0.534717	1.0097
SCO1742	1862249	1863169	+	921	ProtCodGene	putative ABC-transporter ATP-binding protein	ABC transporter ATP-binding protein	NP_626015.1	WP_011027950.1	K01990	2.74679	2.28146	8.61968	5.72463	4.52761	6.28099	7.00351	5.0441	2.8855	3.03569
SCO1743	1863166	1863885	+	720	ProtCodGene	putative ABC-transporter transmembrane protein	ABC-transporter transmembrane protein	NP_626016.1	WP_011027951.1	.	2.66182	3.00956	10.9248	5.82492	4.37585	6.71732	9.29356	4.74043	5.14108	4.18186
SCO1744	1863882	1865048	+	1167	ProtCodGene	putative two-component system sensor kinase	two-component system sensor kinase	NP_626017.1	WP_011027952.1	.	0.525521	1.46293	2.62121	1.84823	1.82631	2.11281	3.92586	1.86855	1.05729	1.0136
SCO1745	1865045	1865710	+	666	ProtCodGene	putative two-component system response regulator	two-component system response regulator	NP_626018.1	WP_003977081.1	.	2.76254	3.74655	4.9211	2.6988	2.36533	4.41413	3.98263	4.1283	1.56762	3.71362
SCO1749	1869279	1869719	+	441	ProtCodGene	conserved hypothetical protein	hypothetical protein	NP_626021.1	WP_003977077.1	K09772	132.461	132.815	627.91	296.171	277.995	298.691	297.585	228.529	150.654	260.665
SCO1752	1873183	1874373	+	1191	ProtCodGene	putative integral membrane protein	hypothetical protein	NP_626024.1	WP_003977073.1	.	5.66424	6.67108	8.37786	6.33845	5.2907	8.67906	8.75641	4.69665	2.7095	2.52808
SCO1753	1874625	1875647	+	1023	ProtCodGene	Phosphatidic acid phosphatase	hypothetical protein	NP_626025.1	WP_011027956.1	.	43.5383	36.1372	193.08	144.308	148.101	149.804	141.308	102.964	67.9137	66.5384
SCO1756	1877577	1878374	+	798	ProtCodGene	hypothetical protein 2SCI34.09	hypothetical protein	NP_626028.1	WP_003977068.1	.	0.0960656	0.164569	0.0912686	0.750795	0.232243	0.475352	1.73747	2.13854	0.832564	0.539015
SCO1757	1878448	1878741	+	294	ProtCodGene	hypothetical protein 2SCI34.10	hypothetical protein	NP_626029.1	WP_003977067.1	.	0	0.670033	0.743187	0	0.315188	0.967681	5.7412	2.57982	1.93698	5.48641
SCO1763	1883621	1884016	+	396	ProtCodGene	putative iron-sulphur protein (putative secreted protein)	iron-sulfur protein	NP_626034.1	WP_011027960.1	.	1.16152	1.65816	2.57488	1.21037	0.468006	2.15529	2.43566	1.91532	0.719032	1.0862
SCO1764	1884039	1884800	+	762	ProtCodGene	hypothetical protein	hypothetical protein	NP_626035.1	WP_011027961.1	K07074	1.20725	3.27454	25.9023	3.93133	5.71557	4.60474	13.6862	12.1932	9.59087	12.5597
SCO1777	1898870	1900708	+	1839	ProtCodGene	hypothetical protein	hypothetical protein	NP_626048.1	WP_011027969.1	.	19.5507	18.3886	11.208	3.97468	3.82955	5.41459	9.47344	7.68161	4.49014	7.36772
SCO1778	1901295	1902941	+	1647	ProtCodGene	putative transcriptional regulator	transcriptional regulator	NP_626049.1	WP_011027970.1	K09684	0.884364	1.71434	1.85729	0.94581	1.01273	1.55463	3.95295	2.01475	1.03729	1.82814
SCO1784	1908438	1908785	+	348	ProtCodGene	hypothetical protein	hypothetical protein	NP_626055.1	WP_003977038.1	.	43.6171	21.6991	83.506	24.1031	35.1488	38.6961	32.9129	30.5131	34.6375	22.5573
SCO1789	1913090	1914382	+	1293	ProtCodGene	hypothetical protein	hypothetical protein	NP_626060.1	WP_011027979.1	.	7.52967	4.11347	4.56258	3.05823	3.08167	4.32725	4.05614	2.63968	1.90852	2.74448
SCO1793	1922916	1923698	+	783	ProtCodGene	putative secreted protein	hypothetical protein	NP_733545.1	WP_003977029.1	K06377	330.237	330.58	278.586	82.0271	71.7178	83.3268	75.7574	85.1219	41.9408	426.838
SCO1794	1923750	1924289	+	540	ProtCodGene	conserved hypothetical protein	hypothetical protein	NP_626064.1	WP_003977028.1	K06910	105.479	150.904	224.566	62.5762	46.8474	64.978	58.3848	54.2516	35.8557	121.473
SCO1795	1924446	1924952	+	507	ProtCodGene	conserved hypothetical protein	hypothetical protein	NP_626065.1	WP_003977027.1	.	18.1445	40.1491	485.98	322.138	270.867	239.981	315.8	305.183	221.087	216.34
SCO1799	1927668	1928447	+	780	ProtCodGene	hypothetical protein	hypothetical protein	NP_626069.1	WP_011027983.1	.	10.2214	11.449	13.9128	16.4378	16.157	16.4134	13.6022	11.3041	9.97795	6.75531
SCO1803	1931041	1931736	+	696	ProtCodGene	putative oxidoreductase	oxidoreductase	NP_626072.1	WP_011027986.1	.	0.440577	0.471719	1.67431	2.58247	0.399419	1.90755	2.85822	2.04329	0.545473	1.54502
SCO1804	1931736	1932812	+	1077	ProtCodGene	putative S-adenosylmethionine:tRNA ribosyltransferase-isomerase	S-adenosylmethionine:tRNA ribosyltransferase-isomerase	NP_626073.1	WP_011027987.1	K07568	0.569436	1.52422	3.38126	2.33646	2.5812	2.72963	5.37338	3.7853	2.82005	1.89706
SCO1805	1933166	1933900	+	735	ProtCodGene	putative membrane protein	hypothetical protein	NP_626074.1	WP_003977017.1	.	2.92039	2.23344	30.2229	13.8575	21.0545	33.0302	16.9775	16.1239	30.9918	33.7963
SCO1807	1936844	1938898	+	2055	ProtCodGene	putative integral membrane protein	hypothetical protein	NP_626076.1	WP_011027989.1	.	1.15643	1.18226	6.87565	4.60648	3.69759	5.44538	5.33889	4.24447	3.37158	4.81416
SCO1808	1939010	1940242	+	1233	ProtCodGene	putative phosphoserine phosphatase	phosphoserine phosphatase	NP_626077.1	WP_003977014.1	K01079	20.2687	22.5801	11.991	9.91268	11.7992	16.2285	15.9385	11.7646	7.15883	4.7095
SCO1813	1942957	1943649	+	693	ProtCodGene	putative gntR-family transcriptional regulator	GntR family transcriptional regulator	NP_626082.1	WP_003977010.1	.	5.08857	8.62244	33.0005	37.3486	38.2428	68.4219	48.4522	35.1599	16.435	14.1206
SCO1816	1945493	1947016	+	1524	ProtCodGene	hypothetical protein	hypothetical protein	NP_733547.1	WP_011027991.1	K03568	4.27568	12.4519	6.54726	3.06643	1.94572	2.80018	6.92221	7.15419	4.23493	5.57425
SCO1817	1947013	1948407	+	1395	ProtCodGene	conserved hypothetical protein SCI8.02	hypothetical protein	NP_626085.1	WP_011027992.1	.	6.15481	16.8041	5.95189	1.80384	1.85995	2.03941	5.05596	4.89335	3.12972	2.69798
SCO1818	1948453	1949721	+	1269	ProtCodGene	tyrosyl-tRNA synthetase (EC 6.1.1.1)	tyrosyl-tRNA synthetase	NP_626086.1	WP_011027993.1	K01866	73.0358	71.8725	81.4987	39.2813	36.7302	47.2295	47.219	34.2925	21.7647	40.5052
SCO1820	1950275	1950754	+	480	ProtCodGene	putative integral membrane protein	hypothetical protein	NP_626088.1	WP_003977003.1	.	74.4244	54.0354	102.724	125.818	95.1748	130.988	93.8147	78.8096	54.3768	57.7993
SCO1824	1954737	1956275	+	1539	ProtCodGene	secreted subtilisin-like protease	subtilisin-like protease	NP_626092.1	WP_011027994.1	.	19.7255	36.6076	10.0328	4.28231	6.56303	13.1866	11.5551	9.61023	4.87204	8.5943
SCO1825	1956291	1956929	+	639	ProtCodGene	putative membrane protein.	hypothetical protein	NP_626093.1	WP_011027995.1	.	6.35837	11.8173	15.1592	4.87558	5.36559	8.90448	6.22637	7.41851	5.64423	4.2071
SCO1826	1956980	1957987	+	1008	ProtCodGene	putative membrane protein.	hypothetical protein	NP_626094.1	WP_011027996.1	.	5.62784	7.03535	9.75433	8.55906	6.89473	9.78433	11.0638	7.61855	5.55538	5.97409
SCO1827	1958139	1959125	+	987	ProtCodGene	putative DNA polymerase III, epsilon chain (EC 2.7.7.7).	DNA polymerase III subunit epsilon	NP_626095.1	WP_011027997.1	K02342	17.8641	25.7464	37.7075	21.2459	18.6832	25.6538	27.4234	20.5563	12.0203	12.4203
SCO1828	1959189	1959422	+	234	ProtCodGene	hypothetical protein SCI8.13	hypothetical protein	NP_626096.1	WP_003976994.1	.	12.7767	9.82142	23.9662	9.72953	9.10811	6.48429	12.6233	12.5601	6.48973	7.81227
SCO1829	1959486	1960358	+	873	ProtCodGene	putative membrane protein	hypothetical protein	NP_626097.1	WP_011027998.1	.	38.2863	23.6929	26.2797	22.9222	22.3967	35.3043	43.7791	26.8244	17.6126	10.3469
SCO1830	1960424	1962211	+	1788	ProtCodGene	conserved hypothetical protein SCI8.15	hypothetical protein	NP_626098.1	WP_011027999.1	.	3.08699	2.16674	3.34018	2.41262	2.59131	4.98561	3.8098	3.12847	2.76031	2.10496
SCO1831	1962217	1962972	+	756	ProtCodGene	putative oxidoreductase	oxidoreductase	NP_626099.1	WP_003976991.1	K00059	15.3118	32.3105	14.0655	16.0086	12.1347	18.1888	17.2236	14.9236	11.4246	7.39649
SCO1837	1965466	1966254	+	789	ProtCodGene	hypothetical protein SCI8.22	hypothetical protein	NP_626105.1	WP_011028002.1	.	1.65174	1.16513	2.49236	3.49305	3.64084	2.28368	2.75054	2.16293	3.60883	1.22662
SCO1841	1969468	1970052	+	585	ProtCodGene	conserved hypothetical protein SCI8.26	hypothetical protein	NP_626109.1	WP_011028004.1	.	21.7532	15.8265	63.3703	99.5484	83.6362	120.121	120.771	104.37	51.2688	94.2987
SCO1845	1973943	1975214	+	1272	ProtCodGene	putative low-affinity phosphate transport protein	low-affinity phosphate transport protein	NP_626113.1	WP_003976976.1	K03306	44.5377	24.5721	34.1258	55.0148	54.1275	55.9155	41.5627	32.1246	21.4149	13.4417
SCO1846	1975249	1975470	+	222	ProtCodGene	putative membrane protein	hypothetical protein	NP_626114.1	WP_003976975.1	.	17.6112	15.3806	12.7949	7.01689	5.00893	9.39784	13.3056	5.97892	7.69559	3.87508
SCO1847	1975869	1976852	+	984	ProtCodGene	cobalamin biosynthesis protein	cobalamin biosynthesis protein	NP_626115.1	WP_011028006.1	K02227	7.71278	7.20694	11.2505	9.98557	5.93283	7.03535	8.20921	3.46861	3.4724	1.8578
SCO1848	1976849	1978357	+	1509	ProtCodGene	cobyric acid synthase	cobyric acid synthase	NP_626116.1	WP_011028007.1	K02232	15.1898	9.13802	3.90949	2.9381	1.59662	3.07939	4.35441	2.51315	1.19505	1.21145
SCO1849	1978354	1982007	+	3654	ProtCodGene	cobalamin biosynthesis protein.	cobaltochelatase subunit CobN	NP_626117.1	WP_011028008.1	K02230	30.7355	19.8571	3.528	2.85302	2.18095	2.62127	5.04829	4.20334	2.72736	1.6186
SCO1850	1982004	1984022	+	2019	ProtCodGene	putative chelatase	chelatase	NP_626118.1	WP_003976970.1	K03404	13.2893	12.879	1.83975	1.95854	1.14741	1.45607	3.64263	2.62966	1.59832	0.905434
SCO1851	1984022	1984621	+	600	ProtCodGene	cob(I)alamin adenosyltransferase (EC 2.5.1.17)	cob(I)yrinic acid a,c-diamide adenosyltransferase	NP_626119.1	WP_003976969.1	K19221	91.2258	55.8137	14.3237	6.19105	5.55991	5.2158	8.33909	8.05873	4.74561	3.04678
SCO1852	1984618	1986078	+	1461	ProtCodGene	cobyrinic acid A,C-diamide synthase	cobyrinic acid a,c-diamide synthase	NP_626120.1	WP_011028009.1	K02224	23.4546	19.9551	3.83853	3.44471	2.09305	2.79111	5.15765	4.47761	2.40366	1.69286
SCO1853	1986075	1986806	+	732	ProtCodGene	precorrin-2 C20-methyltransferase (EC 2.1.1.130)	precorrin-2 C20-methyltransferase	NP_626121.1	WP_011028010.1	K03394	13.3004	13.4556	1.39297	1.80068	0.75955	2.07285	4.85884	2.84944	1.16695	1.02833
SCO1855	1987618	1988463	+	846	ProtCodGene	putative precorrin-4 C11-methyltransferase	precorrin-4 C11-methyltransferase	NP_626122.1	WP_011028011.1	K05936	27.4564	22.7415	3.61579	2.26623	1.20487	2.24191	7.7669	4.81888	2.80474	3.0506
SCO1856	1988469	1989701	+	1233	ProtCodGene	putative precorrin-6Y C5,15-methyltransferase	precorrin-6Y C5,15-methyltransferase	NP_626123.1	WP_011028012.1	K00595	13.7404	14.8581	0.826969	1.1662	1.50308	1.84589	3.96017	2.99881	1.77046	1.30819
SCO1857	1989779	1991530	+	1752	ProtCodGene	putative bifunctional protein (CbiGH)	bifunctional CbiGH	NP_626124.1	WP_011028013.1	K13541	12.6017	17.7276	1.16399	1.43628	1.05782	1.62385	4.06013	2.70572	1.08347	1.41169
SCO1858	1991527	1992444	+	918	ProtCodGene	conserved hypothetical protein	hypothetical protein	NP_626125.1	WP_011028014.1	K03795	61.963	42.5595	1.50742	0.652652	1.61508	2.06607	4.92505	4.64748	1.75763	1.28853
SCO1859	1992485	1993504	+	1020	ProtCodGene	putative aminotransferase	hypothetical protein	NP_626126.1	WP_011028015.1	K00817	20.1421	19.5058	2.49915	2.46702	1.81696	3.34704	6.67836	3.43913	2.23323	1.47595
SCO1864	1998468	1998980	+	513	ProtCodGene	putative acetyltransferase	acetyltransferase	NP_626131.1	WP_003976956.1	K06718	17.3345	14.5918	54.3758	26.6282	28.5401	19.5951	23.1494	20.1445	13.136	14.8828
SCO1865	1999110	2000381	+	1272	ProtCodGene	putative aminotransferase	diaminobutyrate--2-oxoglutarate aminotransferase	NP_626132.1	WP_003976955.1	K00836	25.3124	12.5442	2.4621	1.78987	2.11265	2.23662	6.58748	4.99385	1.56695	5.32596
SCO1866	2000500	2000898	+	399	ProtCodGene	putative ectoine synthase	L-ectoine synthase	NP_626133.1	WP_003976954.1	K06720	99.7161	114.705	14.603	6.00636	8.12852	9.50704	14.8062	18.534	8.80139	41.7737
SCO1867	2000962	2001804	+	843	ProtCodGene	putative hydroxylase	hydroxylase	NP_626134.1	WP_011028019.1	K10674	131.132	119.097	32.2259	15.7779	15.4992	23.0613	28.1748	24.63	17.5638	59.0606
SCO1872	2006250	2007023	+	774	ProtCodGene	putative IclR-family transcriptional regulator	IclR family transcriptional regulator	NP_626139.1	WP_003976948.1	.	37.2407	30.2017	30.4879	17.6489	22.2684	35.6542	21.574	14.5765	10.9137	21.5345
SCO1873	2007027	2007497	+	471	ProtCodGene	putative acetyltransferase	acetyltransferase	NP_626140.1	WP_003976947.1	.	41.8295	33.3196	62.1626	38.1614	31.8721	47.3157	29.8213	21.5383	17.33	18.2647
SCO1874	2007606	2007818	+	213	ProtCodGene	hypothetical protein	hypothetical protein	NP_626141.1	WP_011028023.1	.	17.2756	25.5871	36.9291	33.1915	20.4472	47.1937	32.8299	21.8104	18.7151	16.6601
SCO1875	2007938	2009392	+	1455	ProtCodGene	putative secreted penicillin binding protein	penicillin binding protein	NP_626142.1	WP_003976945.1	.	20.7062	14.8927	50.3069	10.1297	9.29836	8.79891	10.6893	7.81926	6.26225	24.0934
SCO1876	2009469	2010041	+	573	ProtCodGene	putative RNA polymerase sigma factor	RNA polymerase sigma factor	NP_626143.1	WP_011028024.1	.	1.73924	2.5211	13.4733	3.97332	4.85158	5.13057	5.78628	2.97828	1.82205	5.06703
SCO1877	2010038	2010712	+	675	ProtCodGene	hypothetical protein SCI39.24	hypothetical protein	NP_626144.1	WP_011028025.1	.	0.681425	0.778231	2.37379	1.06513	1.5101	1.26444	3.48299	1.9664	1.82794	2.07102
SCO1892	2026325	2027572	+	1248	ProtCodGene	putative integral membrane efflux protein	integral membrane efflux protein	NP_626158.1	WP_011028035.1	.	0.122853	0.0526148	0.350155	0.288045	0.297004	0.455926	1.4491	1.21549	0.228154	0.689318
SCO1896	2030392	2031201	+	810	ProtCodGene	conserved hypothetical protein	hypothetical protein	NP_626162.1	WP_003976923.1	K18981	0.189285	0.162131	1.6185	0.739672	1.14401	1.52201	1.56288	2.10686	0.820229	1.99136
SCO1897	2031485	2032261	+	777	ProtCodGene	putative transcriptional regulator	transcriptional regulator	NP_626163.1	WP_003976922.1	.	0.887958	1.43665	4.21809	0.771086	1.66964	2.07485	5.43086	3.66056	1.09937	0.968771
SCO1898	2032364	2033734	+	1371	ProtCodGene	putative substrate binding protein	substrate binding protein	NP_626164.1	WP_003976921.1	K10227	0.335494	0.622627	1.69995	0.437005	0.405537	1.1759	2.24246	1.93628	1.10766	2.7452
SCO1899	2033731	2034675	+	945	ProtCodGene	putative integral membrane sugar transport protein	integral membrane sugar transport protein	NP_626165.1	WP_003976920.1	K10228	0.648977	0.486394	0.539499	0.380403	0.686408	0.903169	1.78615	1.60522	0.100436	3.41376
SCO1900	2034672	2035550	+	879	ProtCodGene	putative integral membrane sugar transport protein	integral membrane sugar transport protein	NP_626166.1	WP_011028038.1	K10229	0.697705	1.19524	3.14861	0.817931	0.527105	0.863096	3.08614	2.04933	0.86382	2.81373
SCO1901	2035547	2036536	+	990	ProtCodGene	putative zinc-binding dehydrogenase	zinc-binding dehydrogenase	NP_626167.1	WP_003976918.1	.	0.929217	0.928571	4.92906	0.968298	1.68482	1.82002	2.8619	1.72379	1.43806	2.82411
SCO1902	2036555	2036944	+	390	ProtCodGene	hypothetical hydrophilic protein	hypothetical protein	NP_626168.1	WP_011028039.1	.	1.57252	3.70408	35.1089	10.4464	6.65288	9.96959	8.81053	9.96705	7.30094	12.6834
SCO1903	2037030	2038229	+	1200	ProtCodGene	putative transport associated protein	transport associated protein	NP_626169.1	WP_011028040.1	.	67.9083	40.6018	9.71098	4.59336	5.86879	7.90273	11.2527	8.53277	6.1693	42.4758
SCO1908	2044380	2046221	+	1842	ProtCodGene	putative large secreted protein	large hypothetical protein	NP_626174.1	WP_003976911.1	K07004	10.6958	5.31152	4.98201	6.11494	7.24418	10.3997	21.5014	12.9191	7.11069	10.2747
SCO1912	2048176	2049129	+	954	ProtCodGene	putative dihydrodipicolinate synthase	4-hydroxy-tetrahydrodipicolinate synthase	NP_626178.1	WP_011028046.1	K01714	0.482141	1.10127	1.37419	1.38165	1.35987	1.39167	3.09627	1.78884	1.29335	0.563593
SCO1914	2049519	2049689	+	171	ProtCodGene	hypothetical protein	hypothetical protein	NP_626180.1	WP_011028047.1	.	7.1729	19.5838	198.053	44.1467	40.6426	34.9384	72.2686	51.5626	52.174	20.1232
SCO1915	2049745	2050473	+	729	ProtCodGene	hypothetical protein	hypothetical protein	NP_626181.1	WP_011028048.1	.	5.15275	6.21504	34.5679	9.2048	7.88099	6.63439	12.2384	6.8928	5.2078	4.72027
SCO1927	2059304	2060092	+	789	ProtCodGene	putative aminoglycoside acetyltransferase	AAC(3) family N-acetyltransferase	NP_626192.1	WP_003976892.1	K00662	1.55458	2.91282	8.03094	3.79679	3.99317	4.68755	7.71678	5.28717	5.05236	3.67986
SCO1928	2060169	2061092	+	924	ProtCodGene	putative ABC transporter, ATP-binding subunit	ABC transporter ATP-binding protein	NP_626193.1	WP_003976891.1	K01990	25.3875	26.649	41.8549	40.3313	23.9686	41.6689	30.4675	20.6239	18.7976	11.0559
SCO1929	2061089	2061898	+	810	ProtCodGene	putative integral membrane transport protein	integral membrane transport protein	NP_626194.1	WP_003976890.1	K01992	16.7517	13.3758	11.5093	9.9116	7.7793	14.5176	11.3123	9.71495	5.15573	5.70857
SCO1930	2061905	2062975	+	1071	ProtCodGene	putative integral membrane transport protein	integral membrane transport protein	NP_626195.1	WP_011028049.1	K02259	123.544	83.014	51.207	60.0812	53.1246	90.2283	63.2094	41.6945	29.0674	20.7838
SCO1935	2066713	2068800	+	2088	ProtCodGene	transketolase A	transketolase	NP_626200.1	WP_003976883.1	K00615	500.459	622.92	46.462	30.4158	35.9921	78.891	54.364	62.7971	30.9101	56.4448
SCO1936	2068835	2069953	+	1119	ProtCodGene	transaldolase	transaldolase	NP_626201.1	WP_003976882.1	K00616	521.688	525.423	45.7561	24.0939	35.6086	82.8833	62.2758	64.1377	34.7757	79.473
SCO1937	2069957	2071480	+	1524	ProtCodGene	putative glucose-6-phosphate 1-dehydrogenase	glucose-6-phosphate 1-dehydrogenase	NP_626202.1	WP_003976881.1	K00036	167.405	247.831	29.4388	17.691	19.0316	43.3717	24.92	27.497	13.5767	21.3091
SCO1938	2071477	2072532	+	1056	ProtCodGene	hypothetical protein	hypothetical protein	NP_626203.1	WP_003976880.1	.	31.3611	65.3523	6.13833	9.98557	6.23033	14.0094	12.1022	9.24743	5.03322	5.19338
SCO1939	2072529	2073314	+	786	ProtCodGene	probable 6-phosphogluconolactonase	6-phosphogluconolactonase	NP_626204.1	WP_003976879.1	K01057	50.7168	94.9026	12.0461	14.178	8.25262	21.4761	13.4984	13.6302	8.815	7.11418
SCO1954	2090209	2091159	+	951	ProtCodGene	hypothetical protein	hypothetical protein	NP_626218.1	WP_003976865.1	.	2.41831	11.7379	13.0194	5.79604	3.99503	6.38201	7.03613	6.48008	3.7925	3.61837
SCO1956	2091825	2092931	+	1107	ProtCodGene	putative transcriptional regulator (lacI family)	LacI family transcription regulator	NP_626220.1	WP_011028064.1	K02529	5.40154	5.63506	20.1325	7.57713	6.86408	7.36731	5.88123	5.99512	4.62987	4.95412
SCO1957	2092928	2093836	+	909	ProtCodGene	putative fructokinase	fructokinase	NP_626221.1	WP_011028065.1	K00847	3.45773	3.39513	5.7689	4.0865	2.4466	5.73795	5.76962	2.9204	0.730897	1.53788
SCO1959	2097542	2098228	+	687	ProtCodGene	hypothetical protein	mycothiol-dependent maleylpyruvate isomerase	NP_626223.1	WP_011028067.1	K16163	19.6393	23.8949	23.4293	12.5583	12.0047	16.7027	21.4104	14.9044	10.6379	18.7832
SCO1960	2098289	2098945	+	657	ProtCodGene	putative hydrolase	hydrolase	NP_626224.1	WP_003976859.1	.	71.1763	43.0759	51.6588	16.7794	27.2213	35.0751	20.8282	19.1926	16.0354	20.6229
SCO1968	2108409	2109278	+	870	ProtCodGene	putative secreted glycerophosphodiester phosphodiesterase	hydrolase	NP_626231.1	WP_011028071.1	K01126	0.969269	24.3029	3.59976	10.0544	9.26651	9.70128	84.5342	47.2953	22.5826	12.4838
SCO1969	2109316	2109870	+	555	ProtCodGene	putative DNA-methyltransferase	DNA-methyltransferase	NP_626232.1	WP_011028072.1	K00567	8.01135	19.7581	39.1064	63.2599	61.1089	63.7344	91.9988	57.7393	37.7939	32.5507
SCO1971	2110465	2111370	+	906	ProtCodGene	conserved hypothetical protein	hypothetical protein	NP_626234.1	WP_003976848.1	K16329	1.69228	2.75409	3.85867	6.08392	3.68206	6.699	10.5129	7.11587	5.9713	4.03548
SCO1972	2111367	2112302	+	936	ProtCodGene	putative sugar kinase	sugar kinase	NP_626235.1	WP_003976847.1	.	2.86657	9.54081	21.7096	23.5557	11.2861	19.7568	23.3788	15.5988	9.93739	12.1779
SCO1976	2115347	2115826	+	480	ProtCodGene	putative integral membrane protein	hypothetical protein	NP_626238.1	WP_003976843.1	.	7.98545	8.6183	14.263	5.99134	5.01936	7.90273	6.6562	5.72802	2.96601	8.51308
SCO1977	2115989	2117479	+	1491	ProtCodGene	putative glutamate synthase small subunit	oxidoreductase	NP_626239.1	WP_011028074.1	K00266	4.6788	6.16556	12.9936	9.08144	6.52571	11.3214	11.8867	7.12177	5.79277	5.04852
SCO1980	2119050	2119763	+	714	ProtCodGene	hypothetical protein	hypothetical protein	NP_626242.1	WP_011028075.1	.	8.26729	15.5421	27.7456	56.5569	40.4923	53.1276	54.7102	37.1798	30.9728	36.8988
SCO1981	2119760	2120194	+	435	ProtCodGene	conserved hypothetical protein	hypothetical protein	NP_626243.1	WP_011028076.1	.	8.63531	9.6608	3.8509	12.9468	8.09489	9.81028	17.3226	9.58983	6.98205	9.64094
SCO1987	2125668	2126168	+	501	ProtCodGene	conserved hypothetical protein	hypothetical protein	NP_733554.1	WP_011028080.1	.	3.67235	20.0528	110.339	35.3979	31.9981	43.1574	90.2434	71.343	53.4237	64.1767
SCO1988	2126165	2126716	+	552	ProtCodGene	hypothetical protein	hypothetical protein	NP_626249.1	WP_011028081.1	.	4.86071	29.8577	151.998	49.4937	41.6322	50.3369	142.734	97.0414	66.1978	180.002
SCO1991	2128658	2129218	+	561	ProtCodGene	hypothetical protein	hypothetical protein	NP_626252.1	WP_003976827.1	K04762	6.55918	19.6639	45.3092	23.0683	13.5446	21.4684	26.4341	16.8999	15.9033	10.9259
SCO1994	2130596	2130952	+	357	ProtCodGene	putative integral membrane protein	hypothetical protein	NP_626255.1	WP_011028085.1	.	3.22102	4.41433	18.1571	29.8728	17.1314	27.3607	33.9406	16.7309	14.8882	16.2656
SCO1999	2135154	2135816	+	663	ProtCodGene	hypothetical protein	hypothetical protein	NP_626260.1	WP_003976818.1	.	10.9845	23.6705	15.9286	24.5799	13.5573	18.5946	12.002	10.01	7.87356	4.70358
SCO2000	2135883	2138879	+	2997	ProtCodGene	putative ATP-binding RNA helicase	ATP-binding RNA helicase	NP_626261.1	WP_011028086.1	K03579	2.04632	4.55721	6.85309	9.51578	5.96742	7.81571	6.37623	4.36556	3.38859	3.76744
SCO2004	2144639	2146918	+	2280	ProtCodGene	putative formate dehydrogenase	formate dehydrogenase	NP_626265.1	WP_011028088.1	.	21.3842	11.4047	11.0526	5.62345	4.83647	8.36025	9.75626	6.65323	4.70398	19.3372
SCO2005	2146962	2147501	+	540	ProtCodGene	conserved hypothetical protein	hypothetical protein	NP_626266.1	WP_011028089.1	.	21.4365	26.5085	26.1657	21.9683	15.101	25.9912	29.8064	19.1373	13.5338	50.3815
SCO2006	2147859	2148404	+	546	ProtCodGene	hypothetical protein	hypothetical protein	NP_626267.1	WP_011028090.1	.	6.59897	12.6275	24.0107	23.702	16.9716	26.7477	29.258	19.4479	18.9477	15.9528
SCO2007	2148401	2148997	+	597	ProtCodGene	hypothetical protein	hypothetical protein	NP_626268.1	WP_011028091.1	.	1.4125	0.879909	3.53792	3.41215	2.94914	5.55971	5.75562	3.97021	2.22575	4.14283
SCO2008	2149264	2150520	+	1257	ProtCodGene	putative branched chain amino acid binding protein	branched-chain amino acid ABC transporter substrate-binding protein	NP_626269.1	WP_011028092.1	K01999	48.4845	281.929	28.3913	9.72342	13.4906	27.7633	61.8652	69.2397	35.1107	152.446
SCO2009	2150635	2151567	+	933	ProtCodGene	putative branched chain amino acid transport permease	branched-chain amino acid ABC transporter permease	NP_626270.1	WP_011028093.1	K01997	13.2286	57.1474	5.6205	2.31177	3.47618	4.87885	12.2116	13.007	6.61232	19.9392
SCO2010	2151573	2153399	+	1827	ProtCodGene	putative branched chain amino acid transport permease	branched-chain amino acid ABC transporter permease	NP_626271.1	WP_011028094.1	K01998	6.96531	31.2323	1.19593	0.59028	0.963677	2.33578	6.07115	6.43474	3.16894	9.29957
SCO2011	2153405	2154334	+	930	ProtCodGene	putative branched chain amino acid transport ATP-binding protein	ABC transporter ATP-binding protein	NP_626272.1	WP_003976806.1	K01995	8.82006	36.8561	2.66269	1.675	1.69388	2.85518	7.06538	6.62641	3.46991	9.71271
SCO2012	2154331	2155047	+	717	ProtCodGene	putative branched chain amino acid transport ATP-binding protein	ABC transporter ATP-binding protein	NP_626273.1	WP_011028095.1	K01996	17.5346	96.5259	12.9006	4.01094	4.78188	10.1843	14.2089	14.413	8.60432	19.0471
SCOt09	2155886	2155958	+	73	tRNA	0	tRNA-Leu	0	0	K14228	60.9082	120.533	234.46	1017.71	960.925	558.604	417.849	472.744	605.878	246.001
SCO2015	2157990	2159798	+	1809	ProtCodGene	possible 2',3'-cyclic-nucleotide 2'-phosphodiesterase	nucleotidase	NP_626276.1	WP_011028097.1	K01119	10.001	7.87668	6.48204	9.60469	7.53	8.96429	11.2634	8.43791	5.56147	8.14378
SCO2020	2165859	2166758	+	900	ProtCodGene	hypothetical protein	hypothetical protein	NP_626281.1	WP_011028100.1	.	10.6473	8.97397	23.9537	11.317	13.7968	13.9088	18.8216	13.4839	13.6041	9.2001
SCO2021	2166835	2167428	+	594	ProtCodGene	hypothetical protein	hypothetical protein	NP_626282.1	WP_011028101.1	K09807	2.19398	4.09013	4.41408	3.63112	2.80803	4.94918	9.53966	6.86325	5.2729	5.24996
SCO2023	2168433	2169291	+	859	ProtCodGene	putative membrane protein	hypothetical protein	NP_733555.1	WP_011028102.1	.	19.4551	29.8886	32.0496	19.5294	12.0821	18.4366	15.2285	15.8934	7.18195	8.137
SCO2024	2169305	2170222	+	918	ProtCodGene	putative chitosanase (putative secreted protein)	chitosanase	NP_626284.1	WP_011028103.1	K01233	17.3697	20.1711	10.3933	5.35174	5.75372	8.16098	7.94574	6.40319	3.92883	4.33414
SCO2028	2177792	2179321	+	1530	ProtCodGene	putative membrane protein	hypothetical protein	NP_626288.1	WP_011028105.1	.	0.0501048	0.171669	0.904454	0.626546	0.847916	0.805768	2.00942	1.23933	0.682376	0.843401
SCO2029	2179318	2180595	+	1278	ProtCodGene	putative secreted protein	hypothetical protein	NP_626289.1	WP_011028106.1	.	0	0	0.170968	0.0937612	0.217524	0.074204	0.613203	0.14837	0.59413	0.0841421
SCO2030	2180592	2181770	+	1179	ProtCodGene	hypothetical protein	hypothetical protein	NP_626290.1	WP_011028107.1	.	0	0.111388	0.247099	0.101634	0.0785964	0.16087	0.818084	0.482486	0.322009	0.0912074
SCO2031	2181758	2183161	+	1404	ProtCodGene	hypothetical protein	hypothetical protein	NP_626291.1	WP_011028108.1	.	0.0546014	0	0.0518749	0.170693	0.132002	0.270179	0.300554	0.337637	0.202804	0.229773
SCO2032	2183119	2184333	+	1215	ProtCodGene	hypothetical protein	hypothetical protein	NP_626292.1	WP_003976783.1	.	0.189285	0.108088	0.299721	0.295869	0.228803	0.312206	1.38923	0.702286	0.390585	0.70804
SCO2033	2184330	2185154	+	825	ProtCodGene	putative citrate lyase beta chain	citrate lyase subunit beta	NP_626293.1	WP_011028109.1	K01644	0.278765	0.0795918	0.0882816	0.145245	0.112321	0	1.89981	1.37903	0.575226	0.912406
SCO2045	2194212	2194847	+	636	ProtCodGene	conserved hypothetical protein	hypothetical protein	NP_626305.1	WP_011028115.1	.	38.5713	43.2593	35.5	20.9132	14.8614	25.6466	25.5917	21.7642	17.1618	24.3472
SCO2055	2202760	2204337	+	1578	ProtCodGene	hypothetical protein	hypothetical protein	NP_626315.1	WP_011028118.1	.	0.242904	0.582564	0.738477	0.607487	0.234893	0.540871	3.05615	1.86253	1.50368	0.954037
SCO2056	2204605	2205735	+	1131	ProtCodGene	hypothetical protein	hypothetical protein	NP_626316.1	WP_011028119.1	.	0.271124	0.232231	3.4774	0.423791	0.245796	0.838485	1.33251	0.754445	0.839189	1.90157
SCO2057	2205747	2206487	+	741	ProtCodGene	hypothetical protein	hypothetical protein	NP_626317.1	WP_011028120.1	K07157	15.5183	14.4441	20.8373	10.6728	11.63	8.0627	10.4945	7.16502	5.63581	2.61215
SCO2058	2206501	2207010	+	510	ProtCodGene	putative transcriptional regulatory protein	transcriptional regulator	NP_626318.1	WP_003976757.1	K03976	9.3195	9.78511	8.4257	4.22918	3.63393	5.02055	6.73746	4.27568	2.60543	2.5302
SCO2063	2211403	2211570	+	168	ProtCodGene	putative small hydrophilic protein	small hydrophilic protein	NP_626323.1	WP_003976752.1	.	0	0.390853	4.76878	2.13976	2.20631	5.6448	2.8706	1.12867	2.82477	8.96113
SCO2065	2215379	2216719	+	1341	ProtCodGene	conserved hypothetical protein	hypothetical protein	NP_626325.1	WP_003976750.1	.	34.5858	18.5581	8.6356	3.4849	4.83711	4.95025	9.21545	7.98909	5.52062	28.7879
SCO2066	2216806	2217516	+	711	ProtCodGene	putative membrane protein	hypothetical protein	NP_626326.1	WP_003976749.1	.	15.8496	24.1966	10.0388	7.24691	5.73455	7.46924	11.87	7.46734	8.54344	19.5103
SCO2067	2217614	2218414	+	801	ProtCodGene	putative membrane protein	hypothetical protein	NP_626327.1	WP_003976748.1	.	189.115	195.76	18.0035	18.55	20.7079	22.613	42.3709	30.5376	13.6266	97.4649
SCO2068	2218545	2220200	+	1656	ProtCodGene	secreted phospholipase	alkaline phosphatase	NP_733556.1	WP_011028125.1	K01113	4.58296	10.0715	2.68283	2.24314	1.62276	3.09237	9.50106	6.58393	4.41319	6.16889
SCO2070	2220881	2222029	+	1149	ProtCodGene	putative membrane protein	hypothetical protein	NP_626329.1	WP_003976745.1	.	5.27082	7.02922	23.0097	21.4833	18.8718	22.2844	25.1309	12.9547	7.7648	10.3884
SCO2076	2227237	2230380	+	3144	ProtCodGene	putative isoleucyl-tRNA synthetase	isoleucyl-tRNA synthetase	NP_626335.1	WP_003976739.1	K01870	67.7362	71.887	22.0072	13.7206	11.7305	20.1791	19.4423	17.1886	9.50934	11.8342
SCO2093	2249114	2249617	+	504	ProtCodGene	conserved hypothetical protein	hypothetical protein	NP_626352.1	WP_011028134.1	K01673	131.418	253.403	25.1445	19.0201	20.2245	35.7504	48.2021	43.0777	22.4098	21.336
SCO2094	2249934	2250947	+	1014	ProtCodGene	putative regulatory protein	regulatory protein	NP_626353.1	WP_003976721.1	K03924	98.2069	117.21	46.3282	23.5163	21.567	41.3373	33.0543	32.8184	20.5924	46.5555
SCO2095	2250944	2252308	+	1365	ProtCodGene	putative membrane protein	hypothetical protein	NP_626354.1	WP_011028135.1	.	11.5693	21.7915	8.16362	7.90067	5.49881	8.54536	11.3057	8.54319	7.02281	5.6721
SCO2096	2252305	2254698	+	2394	ProtCodGene	putative membrane protein	hypothetical protein	NP_626355.1	WP_011028136.1	.	8.29367	12.2604	2.7989	3.4036	3.44494	6.2588	6.5218	4.95032	3.84565	3.90786
SCO2099	2256540	2257046	+	507	ProtCodGene	hypothetical protein	hypothetical protein	NP_626358.1	WP_011028139.1	.	0	0	0	0.709034	0	0.56114	2.02131	1.12199	0.748815	1.27259
SCO2100	2257287	2257916	+	630	ProtCodGene	putative transcriptional regulator	transcriptional regulator	NP_626359.1	WP_011028140.1	.	18.7392	13.0284	13.4104	12.5533	11.9141	15.0528	18.9459	11.5877	7.08075	10.2413
SCO2101	2258402	2259922	+	1521	ProtCodGene	putative carotenoid dehydrogenase (putative secreted protein)	carotenoid dehydrogenase	NP_626360.1	WP_011028141.1	.	9.47544	9.79984	10.4867	10.9506	6.27515	10.5993	9.39314	7.1683	4.68009	4.24196
SCO2107	2264828	2266033	+	1206	ProtCodGene	putative oxidoreductase	oxidoreductase	NP_733558.1	WP_011028145.1	K03153	0.889921	0.925601	2.77802	1.49038	1.53674	1.49405	2.24935	2.35842	0.9444	1.24832
SCO2108	2266030	2266230	+	201	ProtCodGene	hypothetical protein	hypothetical protein	NP_626365.1	WP_003976708.1	K03154	0	0	0.36235	0	0	0.471805	0	0.943369	0	0
SCO2109	2266233	2267027	+	795	ProtCodGene	putative thiazole biosynthesis protein	thiazole synthase	NP_626366.1	WP_003976707.1	K03149	6.1714	4.37755	9.61936	6.33047	4.6624	4.05574	6.59696	3.45843	4.05914	2.97577
SCO2110	2267186	2269189	+	2004	ProtCodGene	putative eukaryotic-type serine/threonine protein kinase	Ser/Thr protein kinase	NP_626367.1	WP_011028146.1	K12132	32.4009	36.6325	95.4743	67.0887	49.6156	77.229	103.509	73.7085	47.5035	37.0787
SCO2111	2269374	2270258	+	885	ProtCodGene	putative endonuclease	endonuclease	NP_626368.1	WP_003976705.1	K01151	9.44179	9.57125	15.9655	12.0504	9.00475	13.7159	14.5768	8.03462	5.25503	7.65493
SCO2113	2271144	2271647	+	504	ProtCodGene	putative bacterioferritin	bacterioferritin	NP_626370.1	WP_003976703.1	K03594	11.2557	5.47194	316.618	15.2161	11.767	11.6659	10.0471	9.78184	6.77945	61.2344
SCO2116	2273596	2276427	+	2832	ProtCodGene	putative secreted protein	hypothetical protein	NP_626373.1	WP_011028147.1	.	42.9049	69.0252	13.5275	9.56245	11.714	19.422	24.692	22.2626	9.71912	9.83446
SCO2117	2276703	2278607	+	1905	ProtCodGene	putative anthranilate synthase	anthranilate synthase	NP_626374.1	WP_011028148.1	K13063	3.98392	3.79158	52.4546	8.42876	5.83717	8.6121	14.8096	9.80435	7.4734	79.4789
SCO2123	2283639	2284442	+	804	ProtCodGene	putative esterase/lipase	esterase/lipase	NP_626380.1	WP_011028151.1	K03928	11.8232	12.4139	23.1904	15.9471	13.9459	17.3388	20.9189	16.391	12.0411	15.5148
SCO2124	2284435	2285052	+	618	ProtCodGene	putative membrane protein	hypothetical protein	NP_626381.1	WP_003976691.1	.	7.44275	12.3251	11.1959	15.7055	10.7959	14.7313	24.6788	16.5685	10.7506	12.8762
SCO2131	2290703	2292499	+	1797	ProtCodGene	putative long chain fatty acid CoA ligase	long chain fatty acid CoA ligase	NP_626387.1	WP_011028155.1	K01897	16.5522	12.0218	11.6321	5.60125	5.77546	6.86046	8.45365	5.3287	4.22536	5.14629
SCO2133	2293882	2295147	+	1266	ProtCodGene	putative integral membrane protein	hypothetical protein	NP_626389.1	WP_011028157.1	.	3.7543	4.61614	15.4179	9.46499	7.75869	9.81286	9.57093	8.01305	4.87306	5.60602
SCO2139	2300785	2301555	+	771	ProtCodGene	putative integral membrane protein	hypothetical protein	NP_626395.1	WP_011028161.1	.	1.49145	1.61816	48.8383	7.61545	4.92772	7.87198	6.80231	4.54983	2.58516	3.76577
SCO2140	2301552	2301833	+	282	ProtCodGene	putative transcriptional regulator	transcriptional regulator	NP_626396.1	WP_003976675.1	.	169.36	142.969	96.0767	43.3416	34.8316	41.0269	30.7826	31.6029	28.2717	31.2686
SCO2141	2301983	2302306	+	324	ProtCodGene	putative small secreted hydrophilic protein	small hydrophilic protein	NP_626397.1	WP_003976674.1	.	18.9285	23.9144	20.2312	7.39672	10.0101	13.4639	14.8846	7.6081	9.08111	33.1894
SCO2142	2302365	2303729	+	1365	ProtCodGene	putative two component sensor kinase	two component sensor kinase	NP_626398.1	WP_011028162.1	.	3.2012	4.08892	3.62828	2.80913	1.56139	1.94529	4.19549	2.98664	1.52972	3.86018
SCO2143	2303726	2304391	+	666	ProtCodGene	putative two component system response regulator	two component system response regulator	NP_626399.1	WP_003976672.1	.	2.87764	2.76062	4.04624	0.719681	0.695684	1.85109	2.35337	2.13533	1.56762	1.29169
SCO2144	2304481	2305890	+	1410	ProtCodGene	putative integral membrane transporter	integral membrane transporter	NP_626400.1	WP_011028163.1	.	1.4136	1.44366	5.32037	1.95462	1.24868	2.75755	2.56522	1.3448	1.41359	4.88096
SCO2145	2305901	2307199	+	1299	ProtCodGene	putative glycerate kinase	glycerate kinase	NP_626401.1	WP_011028164.1	K00865	0.0590149	0.101098	0.224272	0.368982	0.142671	0.65704	2.0419	1.0218	0.584525	1.15895
SCO2152	2314453	2314854	+	402	ProtCodGene	putative response regulator	response regulator	NP_626408.1	WP_003976663.1	.	74.1813	93.9213	50.5478	15.5	11.295	31.6109	43.0376	34.9046	30.4569	49.2193
SCO2157	2319777	2321159	+	1383	ProtCodGene	putative aminotransferase	aminotransferase	NP_626413.1	WP_011028169.1	K04487	18.0703	16.855	15.4828	12.7365	12.3286	16.1826	12.5534	11.037	10.9118	5.28726
SCO2159	2322389	2322598	+	210	ProtCodGene	hypothetical protein	hypothetical protein	NP_626415.1	WP_003976656.1	.	1.82525	3.4395	18.0347	27.9596	11.9141	16.257	16.6495	10.8353	7.68337	9.72923
SCO2160	2322715	2324265	+	1551	ProtCodGene	putative large membrane protein	large membrane protein	NP_626416.1	WP_011028170.1	.	7.06798	5.80004	10.143	12.284	11.1724	18.1595	24.2918	19.194	11.4433	29.6047
SCO2162	2325064	2326248	+	1185	ProtCodGene	putative quinolinate synthetase (fragment)	quinolinate synthetase	NP_733560.1	WP_011028171.1	K03517	220.213	184.023	178.055	97.176	104.395	157.014	129.112	110.01	74.4881	238.933
SCO2169	2332994	2333749	+	756	ProtCodGene	putative integral membrane protein	hypothetical protein	NP_626422.1	WP_011028173.1	.	67.6355	89.0275	61.2716	49.4523	49.2743	46.5383	37.7165	31.9791	24.858	17.9223
SCO2170	2333833	2334534	+	702	ProtCodGene	putative methyltransferase	methyltransferase	NP_626423.1	WP_011028174.1	.	19.9841	28.903	19.7124	11.4365	8.4481	12.8335	11.5928	9.31879	6.76013	4.59545
SCO2171	2334636	2335724	+	1089	ProtCodGene	putative secreted protease	protease	NP_626424.1	WP_011028175.1	.	5.77241	8.68274	5.14976	4.07125	3.06331	3.57038	5.59094	4.35301	3.05044	3.0611
SCO2173	2336218	2337411	+	1194	ProtCodGene	putative adenosylcobinamide kinase/adenosylcobinamide phosphate guanylyltransferase	adenosylcobinamide kinase/adenosylcobinamide phosphate guanyltransferase	NP_626426.1	WP_011028176.1	K02231	2.50398	2.96969	4.57489	2.91037	3.80284	6.35395	6.46245	4.68485	2.94117	3.69253
SCO2175	2338274	2339347	+	1074	ProtCodGene	putativenicotinate-nucleotide-dimethylbenzimidazolephosphoribosyltransferase	nicotinate-nucleotide--dimethylbenzimidazole phosphoribosyltransferase	NP_626428.1	WP_011028178.1	K00768	8.99367	17.0578	7.12048	7.47523	4.65914	7.24049	9.37355	6.97381	5.8326	4.30535
SCO2177	2340571	2341353	+	783	ProtCodGene	putative cobalamin (5'-phosphate) synthase	adenosylcobinamide-GDP ribazoletransferase	NP_626430.1	WP_011028180.1	K02233	2.05603	1.84494	4.9299	2.1425	3.3137	3.75455	4.00344	2.78493	1.81824	2.3347
SCO2179	2342474	2344027	+	1554	ProtCodGene	leucyl aminopeptidase	leucyl aminopeptidase	NP_626432.1	WP_011028182.1	K01255	70.198	90.8046	25.7303	21.4362	13.8342	27.4002	22.3441	23.4886	13.9864	28.7863
SCO2180	2344272	2345732	+	1461	ProtCodGene	putative dihydrolipoamide dehydrogenase	dihydrolipoamide dehydrogenase	NP_626433.1	WP_011028183.1	K00382	1060.65	1111.65	248.856	129.013	143.406	248.279	211.67	212.459	115.636	227.506
SCO2181	2345796	2347568	+	1773	ProtCodGene	putative pyruvate dehydrogenase E2 component	2-oxoglutarate dehydrogenase, E2 component, dihydrolipoamide succinyltransferase	NP_626434.1	WP_011028184.1	K00658	812.219	800.514	155.318	87.7243	74.9474	161.799	148.139	148.282	97.9636	125.244
SCO2182	2347778	2348401	+	624	ProtCodGene	putative gntR-family transcriptional regulator	GntR family transcriptional regulator	NP_626435.1	WP_003976633.1	.	41.6472	57.771	77.5011	61.8337	54.6487	60.4862	54.6794	42.2384	31.029	20.5072
SCO2183	2348740	2351439	+	2700	ProtCodGene	putative pyruvate dehydrogenase E1 component	2-oxoacid dehydrogenase subunit E1	NP_626436.1	WP_003976632.1	K00163	177.71	220.239	35.7418	60.3572	59.9235	84.5767	45.4575	38.3097	18.9824	49.7442
SCO2184	2351510	2352493	+	984	ProtCodGene	putative transcriptional regulator	transcriptional regulator	NP_626437.1	WP_003976631.1	.	3.58372	4.40424	5.25518	7.18474	4.52025	6.55348	7.53532	4.33576	3.27949	3.0599
SCO2185	2352501	2352923	+	423	ProtCodGene	hypothetical protein	hypothetical protein	NP_626438.1	WP_011028185.1	.	3.44337	5.43313	5.68195	3.9659	5.03853	4.48382	4.84541	3.36201	1.34627	3.55903
SCO2186	2352920	2353624	+	705	ProtCodGene	hypothetical protein	hypothetical protein	NP_626439.1	WP_011028186.1	.	1.19612	3.53929	6.61173	6.79869	4.07464	8.07087	15.3913	11.8343	5.9236	2.89807
SCO2188	2355010	2355858	+	849	ProtCodGene	putative peptidase (putative secreted protein)	peptidase	NP_626441.1	WP_011028188.1	.	3.07003	2.78431	25.5642	20.4651	10.2597	13.739	11.2187	7.70529	4.47172	11.6526
SCO2190	2356470	2357579	+	1110	ProtCodGene	conserved hypothetical protein	hypothetical protein	NP_626443.1	WP_011028189.1	K07071	3.10785	4.20008	7.93938	4.31808	3.2558	3.93	4.67054	3.16029	2.30868	3.77821
SCO2191	2357793	2359196	+	1404	ProtCodGene	putative oxidoreductase	oxidoreductase	NP_626444.1	WP_011028190.1	.	1.03743	4.44302	3.78687	1.19485	0.924011	1.82371	2.70499	1.89077	0.946418	0.459545
SCO2193	2360955	2361752	+	798	ProtCodGene	putative lipoate-protein ligase	lipoyltransferase	NP_733562.1	WP_003976622.1	K03801	50.2423	48.3834	41.7097	17.5686	18.9278	31.4921	23.6447	24.3556	18.5543	39.2134
SCO2194	2361907	2362860	+	954	ProtCodGene	putative lipoic acid synthetase	lipoyl synthase	NP_626446.1	WP_003976621.1	K03644	382.659	205.456	139.71	46.9761	67.5076	101.692	88.465	73.0443	45.1679	148.112
SCO2195	2363105	2363320	+	216	ProtCodGene	hypothetical protein	hypothetical protein	NP_626447.1	WP_011028192.1	.	12.0669	43.1675	31.3584	139.243	293.869	486.457	334.624	321.735	140.171	91.1048
SCO2196	2363402	2364106	+	705	ProtCodGene	putative integral membrane protein	hypothetical protein	NP_626448.1	WP_003976619.1	.	399.286	273.83	333.376	230.815	227.654	362.382	195.384	170.521	116.991	148.564
SCO2198	2364905	2366314	+	1410	ProtCodGene	glutamine synthetase I	glutamine synthetase	NP_626450.1	WP_003976617.1	K01915	990.387	907.27	73.3489	406.051	584.119	654.547	413.598	374.191	253.907	61.0882
SCO2199	2366476	2366745	+	270	ProtCodGene	putative integral membrane protein	hypothetical protein	NP_626451.1	WP_011028193.1	.	95.3996	84.1462	220.655	211.25	165.424	162.621	157.851	130.976	91.397	73.2821
SCO2201	2367728	2368099	+	372	ProtCodGene	hypothetical protein SC3H12.06c	hypothetical protein	NP_626453.1	WP_003976614.1	.	52.1373	57.3671	208.512	149.461	210.988	277.87	256.039	182.736	101.546	133.839
SCO2202	2368178	2369092	+	915	ProtCodGene	protease HtpX homologue (heat shock protein)	heat shock protein HtpX	NP_626454.1	WP_003976613.1	K03799	17.7617	12.5585	51.2612	43.871	32.2049	49.1265	46.0519	36.4728	21.9906	32.6714
SCO2203	2369102	2369680	+	579	ProtCodGene	hypothetical protein SC3H12.11	hypothetical protein	NP_626455.1	WP_011028194.1	.	1.72122	1.4743	4.15106	1.86259	2.08056	4.42225	8.12097	4.25738	3.77026	6.68603
SCO2204	2369767	2370954	+	1188	ProtCodGene	hypothetical protein SC3H12.12	hypothetical protein	NP_626456.1	WP_011028195.1	.	4.4525	8.62244	9.31861	8.17001	6.94209	9.49924	14.411	11.9708	6.79086	10.862
SCO2206	2371456	2371857	+	402	ProtCodGene	probable transcriptional regulator Spx	hypothetical protein	NP_733563.1	WP_011028196.1	K00537	65.7906	88.3677	24.4586	9.24038	13.8306	19.5799	22.1936	19.5749	11.3328	6.68741
SCO2207	2371976	2372671	+	696	ProtCodGene	hypothetical secreted protein	hypothetical protein	NP_626458.1	WP_011028197.1	.	11.8956	23.6803	17.6849	10.5021	6.79012	10.4915	12.9919	8.85425	7.63662	6.4891
SCO2209	2373658	2374182	+	525	ProtCodGene	putative transcriptional regulator	transcriptional regulator	NP_626460.1	WP_003976606.1	.	1.60622	4.1274	4.30057	2.05417	3.5301	2.70951	2.29648	2.52823	2.71178	1.43378
SCO2210	2374319	2375350	+	1032	ProtCodGene	glutamine synthetase	glutamine synthetase	NP_626461.1	WP_011028199.1	K01915	102.585	71.5806	7.62199	256.025	351.535	591.326	361.345	403.579	191.296	7.08555
SCO2211	2375406	2376335	+	930	ProtCodGene	hypothetical protein SC10B7.06	hypothetical protein	NP_626462.1	WP_011028200.1	.	49.4583	57.9672	97.423	486.909	412.41	600.097	419.255	381.477	231.974	76.7767
SCO2212	2376423	2376545	+	123	ProtCodGene	hypothetical protein SC10B7.07	hypothetical protein	NP_626463.1	WP_003976603.1	.	211.907	140.402	129.085	64.2973	103.966	75.5578	143.6	96.3502	76.3928	51.5811
SCO2213	2376676	2377257	+	582	ProtCodGene	regulatory protein GlnRII	regulatory protein	NP_626464.1	WP_011028201.1	.	1.18547	0.676941	1.62684	3.70598	1.11453	3.25886	6.31828	3.25803	4.56622	1.47812
SCO2214	2377262	2378362	+	1101	ProtCodGene	putative reductase	reductase	NP_626465.1	WP_011028202.1	.	1.81033	2.38559	2.31529	3.80921	1.85162	4.47893	7.22734	4.5639	2.93099	4.39511
SCO2215	2378415	2379692	+	1278	ProtCodGene	putative two-component system sensor kinase	two-component system sensor kinase	NP_626466.1	WP_011028203.1	.	2.27942	2.31209	2.90645	1.96899	2.32025	3.41338	4.90562	2.81903	2.30225	2.94497
SCO2216	2379677	2380330	+	654	ProtCodGene	putative two-component system response regulator	two-component system response regulator	NP_626467.1	WP_011028204.1	.	13.48	12.2491	6.90459	4.03087	2.97549	3.6251	6.36009	4.78392	3.62814	5.09716
SCO2217	2380490	2381995	+	1506	ProtCodGene	putative secreted protein	hypothetical protein	NP_626468.1	WP_011028205.1	.	2.18884	3.8369	1.74101	1.51176	1.35367	1.95207	9.16647	7.55447	3.34021	3.85579
SCO2219	2382545	2383162	+	618	ProtCodGene	conserved hypothetical protein	hypothetical protein	NP_626470.1	WP_011028206.1	.	4.21756	9.45636	32.6449	21.5223	11.9955	11.6623	11.8029	11.0457	8.60046	6.7861
SCO2220	2383230	2385161	+	1932	ProtCodGene	hypothetical protein SC10B7.15	hypothetical protein	NP_626471.1	WP_011028207.1	.	0.952303	1.0536	2.14878	0.992355	0.623523	0.93262	2.43377	2.45364	1.52292	1.28016
SCO2221	2385265	2386155	+	891	ProtCodGene	conserved hypothetical protein SC10B7.16	hypothetical protein	NP_626472.1	WP_011028208.1	K07044	0.258116	0.368481	0.899164	1.07589	0.624008	1.59651	3.3152	1.91532	1.49133	2.77584
SCO2222	2386152	2387246	+	1095	ProtCodGene	putative iron-sulfur oxidoreductase (putative secreted protein)	iron-sulfur oxidoreductase	NP_626473.1	WP_011028209.1	.	0.490066	0.239866	0.465595	0.218862	0.338503	0.692842	1.37631	1.039	1.38685	2.4551
SCO2223	2387313	2388005	+	693	ProtCodGene	putative tetR-family transcriptional regulator	TetR family transcriptional regulator	NP_626474.1	WP_003976592.1	.	18.695	5.87463	27.1151	22.9971	30.8884	32.8425	31.1416	23.2575	17.9416	16.6033
SCO2224	2388002	2388466	+	465	ProtCodGene	hypothetical protein SC10B7.19	hypothetical protein	NP_626475.1	WP_011028210.1	.	3.62694	1.83575	3.2892	3.86538	1.59424	3.26306	3.50028	4.28168	2.04112	1.85004
SCO2232	2400651	2401685	+	1035	ProtCodGene	maltose operon transcriptional repressor	maltose operon transcriptional repressor	NP_626483.1	WP_003976582.1	.	67.6241	117.052	102.528	59.7398	53.3608	92.8169	75.892	51.847	35.6723	12.9871
SCO2233	2401780	2402643	+	864	ProtCodGene	putative integral membrane protein	hypothetical protein	NP_626484.1	WP_011028214.1	.	105.852	87.627	136.645	77.6655	67.7828	94.6132	102.983	57.6094	41.3044	44.0589
SCO2235	2405942	2406205	+	264	ProtCodGene	conserved hypothetical protein	hypothetical protein	NP_626485.1	WP_003976578.1	K19159	144.319	141.524	634.8	323.169	292.387	297.071	281.775	260.724	159.985	161.708
SCO2236	2406202	2406456	+	255	ProtCodGene	conserved hypothetical protein	hypothetical protein	NP_626486.1	WP_003976577.1	K19158	22.2465	23.6903	83.6858	23.0255	31.2518	33.4704	27.8955	20.4489	14.1438	35.8445
SCO2237	2406519	2406965	+	447	ProtCodGene	putative lyase	lyase	NP_626487.1	WP_003976576.1	.	62.5974	91.9579	159.025	23.322	27.7788	27.7921	51.3818	37.5416	25.2675	51.4814
SCO2241	2410423	2411784	+	1362	ProtCodGene	probable glutamine synthetase (EC 6.3.1.2)	glutamine synthetase	NP_626490.1	WP_003976572.1	K01915	58.9305	47.8252	35.1328	25.6897	34.018	62.3166	32.4428	31.8813	19.2333	25.6596
SCO2243	2412355	2412933	+	579	ProtCodGene	putative TetR-family transcriptional regulator.	TetR family transcriptional regulator	NP_626492.1	WP_011028219.1	.	40.7796	64.3023	421.773	179.016	125.954	196.872	176.475	115.44	66.2255	114.777
SCO2248	2416596	2417093	+	498	ProtCodGene	conserved hypothetical protein SC1G2.10	hypothetical protein	NP_626497.1	WP_011028223.1	.	1.53936	3.95562	442.113	72.1848	71.0805	71.6006	58.5879	41.8833	33.1621	141.867
SCO2249	2417492	2417722	+	231	ProtCodGene	hypothetical protein SC1G2.11.	hypothetical protein	NP_626498.1	WP_011028224.1	.	4.97795	1.98979	40.3573	14.5245	8.4241	10.6738	11.4824	6.56683	4.51963	19.5516
SCO2250	2417879	2418706	+	828	ProtCodGene	hypothetical protein SC1G2.12.	hypothetical protein	NP_626499.1	WP_011028225.1	.	18.3318	16.3365	62.6288	16.2085	16.8991	20.9594	23.152	19.6945	20.977	40.9095
SCO2251	2418753	2419427	+	675	ProtCodGene	putative integral membrane protein.	hypothetical protein	NP_626500.1	WP_011028226.1	.	0.908567	2.52925	8.41618	3.19538	2.47107	5.9007	8.84144	6.18011	3.37466	9.08061
SCO2256	2423298	2424173	+	876	ProtCodGene	3-methyl-2-oxobutanoate hydroxymethyltransferase (EC 2.1.2.11).	3-methyl-2-oxobutanoate hydroxymethyltransferase	NP_626504.1	WP_003976556.1	K00606	22.1405	90.3244	49.3863	43.362	39.9856	58.4585	56.6353	43.7245	20.911	43.7009
SCO2257	2424293	2425390	+	1098	ProtCodGene	probable ABC transporter, ATP-binding component.	ABC transporter ATP-binding protein	NP_626505.1	WP_011028230.1	K18232	4.25891	16.5653	6.10253	3.05569	2.70062	4.57753	15.0432	9.92986	5.70511	5.97409
SCO2258	2425387	2426211	+	825	ProtCodGene	probable ABC-transporter, transmembrane component.	ABC transporter	NP_626506.1	WP_003976554.1	K18233	11.894	18.7041	6.00315	2.32391	3.48196	4.02321	18.1213	11.9516	7.47793	7.29925
SCO2260	2430388	2431185	+	798	ProtCodGene	putative membrane protein.	hypothetical protein	NP_626508.1	WP_003976552.1	.	2.97803	4.77252	9.5832	2.25238	1.97407	2.97095	4.91023	4.39589	2.8545	5.2554
SCO2263	2432297	2432911	+	615	ProtCodGene	hypothetical protein SCC75A.09.	hypothetical protein	NP_626511.1	WP_011028233.1	.	0.249302	0.427078	1.53954	1.55872	1.50675	1.0794	3.13665	2.3124	1.85195	2.09822
SCO2264	2433311	2434606	+	1296	ProtCodGene	putative integral membrane protein.	hypothetical protein	NP_626512.1	WP_011028234.1	.	0.591515	3.1413	64.515	33.0079	15.0152	18.0738	19.5825	19.6786	14.5737	8.21437
SCO2266	2434908	2435765	+	858	ProtCodGene	methionine aminopeptidase	methionine aminopeptidase	NP_626514.1	WP_003976546.1	K01265	118.922	100.408	33.0207	21.0884	25.2723	29.5109	26.4175	22.0999	14.6019	14.037
SCO2267	2435930	2436577	+	648	ProtCodGene	probable heme oxygenase	heme oxygenase	NP_626515.1	WP_011028236.1	K21480	17.1539	113.695	59.4572	88.0209	107.108	149.274	210.71	168.841	130.504	135.745
SCO2272	2441324	2442376	+	1053	ProtCodGene	binding-protein-dependent transport lipoprotein.	binding-protein-dependent transport lipoprotein	NP_626520.1	WP_011028241.1	K02016	9.60985	78.4467	13.0033	67.367	64.7688	147.337	140.659	123.17	85.8086	30.9427
SCO2273	2442373	2443464	+	1092	ProtCodGene	FecCD-family membrane transport protein.	FecCD-family membrane transport protein	NP_626521.1	WP_011028242.1	K02015	1.12323	20.9256	0.333481	14.4846	15.529	25.6187	27.0499	21.0975	14.2542	4.5298
SCO2274	2443461	2444303	+	843	ProtCodGene	ABC transport protein, ATP-binding component.	hemin importer ATP-binding subunit	NP_626522.1	WP_011028243.1	K02013	1.27313	15.0332	1.98712	15.7779	10.9923	20.699	21.0238	18.2194	11.484	3.5717
SCO2275	2444536	2445690	+	1155	ProtCodGene	putative lipoprotein.	lipoprotein	NP_626523.1	WP_011028244.1	K07224	4.04873	16.3732	1.5134	6.32852	6.41836	9.1959	14.5618	10.6711	6.90271	2.14136
SCO2276	2445705	2446967	+	1263	ProtCodGene	putative membrane protein.	hypothetical protein	NP_626524.1	WP_011028245.1	K16301	3.58113	7.64251	0.345997	3.88987	3.74182	4.50512	5.91848	4.72917	3.68226	0.681131
SCO2277	2446970	2447842	+	873	ProtCodGene	putative membrane protein	hypothetical protein	NP_626525.1	WP_003976536.1	K07243	17.0356	21.8877	23.026	10.8434	10.6146	13.6872	21.13	13.5751	9.78477	4.92708
SCO2278	2447904	2448791	+	888	ProtCodGene	hypothetical protein SCC75A.24.	hypothetical protein	NP_626526.1	WP_011028246.1	.	26.4167	35.8634	15.6655	12.6844	6.88727	9.9318	13.9166	12.812	8.97818	4.96495
SCO2285	2455103	2456158	+	1056	ProtCodGene	putative oxidoreductase	oxidoreductase	NP_626533.1	WP_011028250.1	.	11.7604	13.4311	10.3455	6.69487	5.35282	8.80076	9.76166	6.1051	5.30286	10.2849
SCO2287	2457954	2458745	+	792	ProtCodGene	putative oxidoreductase	oxidoreductase	NP_626535.1	WP_011028252.1	.	12.4863	19.4005	2.66684	1.66426	1.28702	4.66979	5.17578	4.30948	2.39677	1.22197
SCO2289	2459484	2460026	+	543	ProtCodGene	putative membrane protein.	hypothetical protein	NP_626537.1	WP_003976524.1	K15977	0.423538	0.483707	4.29214	3.97216	1.87719	4.1915	2.22035	2.79362	1.74792	0.594108
SCO2290	2460057	2460398	+	342	ProtCodGene	hypothetical protein SCC75A.36.	hypothetical protein	NP_626538.1	WP_011028253.1	.	12.5526	13.2478	20.0182	9.10964	14.6313	12.7553	20.4467	8.03932	13.0435	12.2626
SCO2295	2465169	2465930	+	762	ProtCodGene	hypothetical protein SCC30.03	hypothetical protein	NP_626543.1	WP_011028258.1	.	1.30785	2.06813	2.29393	1.41528	0.851255	1.99124	2.68977	2.73726	1.61924	2.1168
SCO2296	2465927	2466541	+	615	ProtCodGene	possible integral membrane protein	hypothetical protein	NP_626544.1	WP_011028259.1	.	3.24093	2.88278	6.15818	3.50713	1.35608	2.62139	4.60696	3.08321	2.62359	2.62277
SCO2297	2466581	2467363	+	783	ProtCodGene	hypothetical protein SCC30.05	hypothetical protein	NP_626545.1	WP_003976516.1	K09861	17.721	17.1077	22.6031	16.6809	11.4796	13.5648	12.2413	11.3819	10.1822	6.5921
SCO2298	2467437	2468096	+	660	ProtCodGene	KHG/KDPG aldolase	KHG/KDPG aldolase	NP_626546.1	WP_011028260.1	K01625	6.73682	12.6352	32.0021	53.3774	36.364	58.7675	48.4087	33.9012	27.1794	19.8774
SCO2302	2471382	2472650	+	1269	ProtCodGene	hypothetical protein SCC30.10	hypothetical protein	NP_626550.1	WP_011028264.1	.	0.18123	0.413953	0.401754	0.566557	1.02231	0.747303	7.60064	4.55739	4.2632	2.28795
SCO2303	2472748	2472915	+	168	ProtCodGene	hypothetical protein SCC30.11	hypothetical protein	NP_626551.1	WP_003976510.1	.	501.487	549.539	420.953	116.261	132.379	120.799	274.501	176.637	110.166	55.047
SCO2305	2474063	2474989	+	927	ProtCodGene	putative ABC transporter ATP-binding subunit	ABC transporter ATP-binding protein	NP_626553.1	WP_011028266.1	K01990	0.744275	1.84169	1.80706	1.55116	0.699737	1.84141	2.4061	1.94322	1.5358	1.74003
SCO2306	2474986	2475702	+	717	ProtCodGene	putative ABC transporter integral membrane protein	ABC transporter	NP_626554.1	WP_011028267.1	K01992	1.28302	1.92319	1.62527	1.00273	1.9386	1.32263	3.02674	2.77682	1.85324	1.49977
SCO2307	2475740	2476969	+	1230	ProtCodGene	putative two-component sensor kinase	two-component sensor kinase	NP_626555.1	WP_011028268.1	K07778	3.05395	2.66924	2.96066	2.14324	1.35608	2.39009	5.78321	3.77693	2.08344	3.58445
SCO2308	2477055	2477687	+	633	ProtCodGene	putative two-component system response regulator	two-component system response regulator	NP_626556.1	WP_011028269.1	K07693	3.51209	8.92107	19.9052	12.6831	6.73396	9.88777	11.6184	8.98659	9.2963	6.62529
SCO2310	2479917	2481674	+	1758	ProtCodGene	putative integral membrane efflux protein	integral membrane efflux protein	NP_733567.1	WP_003976503.1	.	0.784918	3.2869	12.553	11.0421	10.1204	15.5897	43.5831	17.1497	9.28607	3.18074
SCO2311	2481918	2483546	+	1629	ProtCodGene	hypothetical protein	hypothetical protein	NP_626558.1	WP_011028271.1	.	5.78835	5.64325	16.4532	6.39959	6.14354	6.34547	15.8015	12.6877	11.1284	13.7965
SCO2312	2483562	2484278	+	717	ProtCodGene	putative secreted protein	hypothetical protein	NP_626559.1	WP_011028272.1	.	4.7044	5.95273	4.46949	2.50684	0.6462	3.9679	6.30571	4.76026	3.5741	3.74943
SCO2313	2484289	2485299	+	1011	ProtCodGene	putative membrane protein	hypothetical protein	NP_626560.1	WP_011028273.1	K01448	11.6014	11.8856	12.607	8.41514	7.79084	10.5057	11.7465	10.8781	9.38796	9.36
SCO2314	2485458	2486327	+	870	ProtCodGene	putative integral membrane protein	hypothetical protein	NP_626561.1	WP_011028274.1	.	160.546	203.481	55.3358	22.1749	19.7047	29.1038	53.4228	44.026	27.4918	49.4407
SCO2315	2486429	2486722	+	294	ProtCodGene	putative membrane protein	hypothetical protein	NP_626562.1	WP_003976498.1	.	9.90848	10.4972	13.1296	4.48332	6.30375	5.16096	6.76641	4.51469	3.87397	14.6304
SCO2319	2490169	2490921	+	753	ProtCodGene	putative tetR-family regulatory protein	TetR family transcriptional regulator	NP_626566.1	WP_011028277.1	K22107	24.1282	15.1732	28.5332	24.5064	25.9659	28.5883	23.8568	18.3825	14.2431	16.5656
SCO2321	2491926	2493185	+	1260	ProtCodGene	putative secreted protein	hypothetical protein	NP_626568.1	WP_003976492.1	.	37.6001	33.7697	34.7399	17.4034	15.7384	20.1708	14.4965	12.5659	8.06001	9.13182
SCO2322	2493182	2493844	+	663	ProtCodGene	putative secreted protein	hypothetical protein	NP_626569.1	WP_011028279.1	.	21.6222	20.4021	22.5198	18.4349	13.138	13.8745	14.8206	10.153	9.59143	8.43401
SCO2323	2493924	2495063	+	1140	ProtCodGene	putative integral membrane protein	hypothetical protein	NP_626570.1	WP_011028280.1	K16785	3.29505	3.34076	4.34438	5.25556	4.87711	4.90801	7.24448	5.40575	2.91397	3.58445
SCO2324	2495060	2496751	+	1692	ProtCodGene	putative ABC transporter ATP-binding subunit	ABC transporter ATP-binding protein	NP_626571.1	WP_011028281.1	K16786	4.39483	4.77339	2.71184	3.89508	2.35497	3.58705	3.3134	2.74564	1.79503	1.08042
SCO2325	2496748	2497599	+	852	ProtCodGene	putative integral membrane protein	hypothetical protein	NP_626572.1	WP_011028282.1	K16927	8.1879	6.62798	3.50484	3.79733	2.17524	3.33918	4.24525	3.44961	3.11918	0.504852
SCO2326	2497804	2498268	+	465	ProtCodGene	conserved hypothetical protein	hypothetical protein	NP_626573.1	WP_011028283.1	.	2.30805	0.988479	2.97594	0.773076	0.59784	1.22365	1.55568	1.63112	0.408225	1.38753
SCO2328	2498914	2499570	+	657	ProtCodGene	putative dipeptidase	dipeptidase	NP_626575.1	WP_003976477.1	K08641	5.9508	5.59687	2.54969	1.45908	1.69251	2.45381	3.48666	2.5975	1.44463	1.63674
SCO2330	2500697	2501287	+	591	ProtCodGene	putative isochorismatase	isochorismatase	NP_626577.1	WP_011028285.1	.	1.42684	2.55542	2.09501	1.21652	1.72473	3.20923	2.44802	3.36883	2.08775	3.27513
SCO2332	2501757	2502536	+	780	ProtCodGene	putative hydrolase	hydrolase	NP_626579.1	WP_011028287.1	.	0.982825	1.93622	2.05424	0.921745	0.950412	1.45896	3.01413	1.09395	0.730094	1.10291
SCO2333	2502545	2502709	+	165	ProtCodGene	conserved hypothetical protein	hypothetical protein	NP_626580.1	WP_011028288.1	.	0.929217	1.98979	0.441408	0	1.12321	0	1.82674	1.14919	1.15045	0.651719
SCO2334	2502808	2504463	+	1656	ProtCodGene	putative integral membrane protein	hypothetical protein	NP_626581.1	WP_011028289.1	.	11.8509	22.4032	105.554	29.6673	22.6627	36.0777	28.4304	18.4923	12.4945	22.4678
SCO2336	2506906	2508294	+	1389	ProtCodGene	putative integral membrane transport protein	integral membrane transport protein	NP_626583.1	WP_011028291.1	K03762	2.42841	2.93097	6.76412	5.52118	3.26896	5.32538	7.4648	4.30017	2.1866	1.7032
SCO2337	2508324	2508884	+	561	ProtCodGene	putative acetyltransferase	acetyltransferase	NP_626584.1	WP_011028292.1	.	5.73928	7.13985	13.1124	4.69909	4.95535	6.42361	7.7368	4.05598	3.38368	3.06691
SCO2338	2508881	2509552	+	672	ProtCodGene	putative O-methyltransferase	O-methyltransferase	NP_626585.1	WP_003976466.1	.	2.85195	1.95426	2.16763	1.78314	0.965262	1.97568	1.4353	1.69301	1.27115	1.28016
SCO2340	2510090	2510497	+	408	ProtCodGene	hypothetical protein	hypothetical protein	NP_626587.1	WP_003976464.1	.	118.936	107.186	121.923	57.5639	56.7801	95.0651	86.4346	58.5582	37.4531	65.3635
SCO2343	2511913	2512446	+	534	ProtCodGene	putative acetyltransferase	acetyltransferase	NP_626590.1	WP_003976461.1	.	2.58406	4.91859	47.191	23.7859	18.9148	23.797	31.2702	19.7074	17.2406	12.4852
SCO2345	2514601	2515959	+	1359	ProtCodGene	putative peptidodoglycan-binding membrane protein	peptidodoglycan-binding membrane protein	NP_626592.1	WP_011028295.1	.	7.27681	18.7954	20.0972	14.3722	11.728	17.7244	19.7393	13.8132	9.49821	13.689
SCO2348	2517893	2518537	+	645	ProtCodGene	putative secreted protein	hypothetical protein	NP_626595.1	WP_003976456.1	.	0	0.30541	2.03253	4.45867	5.60301	6.46921	16.7296	9.84833	5.00313	1.33375
SCO2349	2518626	2520308	+	1683	ProtCodGene	hypothetical protein	hypothetical protein	NP_626596.1	WP_011028298.1	.	3.46179	4.72089	6.66439	2.99033	2.14732	2.93007	6.3757	4.61931	3.72205	3.64196
SCO2350	2520564	2521025	+	462	ProtCodGene	putative integral membrane protein	hypothetical protein	NP_626597.1	WP_003976454.1	K15977	0.497795	1.13703	1.10352	3.11239	1.00287	1.64212	2.34867	1.02607	1.6435	2.32757
SCO2351	2521200	2521838	+	639	ProtCodGene	putative integral membrane protein	hypothetical protein	NP_626598.1	WP_003976453.1	.	75.9405	74.1923	618.562	452.304	398.504	443.591	187.829	154.899	116.301	203.119
SCO2354	2522814	2523149	+	336	ProtCodGene	hypothetical protein	hypothetical protein	NP_626601.1	WP_011028301.1	.	53.3885	25.21	148.699	236.087	281.305	361.832	470.24	329.008	288.126	250.272
SCO2355	2523500	2524270	+	771	ProtCodGene	putative lipoprotein	lipoprotein	NP_626602.1	WP_003976449.1	.	2.58517	1.78849	3.11734	9.16963	4.32678	10.086	18.1395	12.7887	7.26306	11.8552
SCO2356	2524342	2525745	+	1404	ProtCodGene	putative membrane protein	hypothetical protein	NP_626603.1	WP_011028302.1	.	10.3743	8.97959	29.1018	22.6169	16.0382	24.4512	23.0997	20.0557	11.357	15.3948
SCO2357	2525802	2526020	+	219	ProtCodGene	hypothetical protein	hypothetical protein	NP_626604.1	WP_011028303.1	.	21.7029	28.7839	30.2637	27.3577	20.3102	31.6109	33.0315	30.3041	37.2715	25.5331
SCO2360	2527923	2528804	+	882	ProtCodGene	putative membrane protein	hypothetical protein	NP_626607.1	WP_011028305.1	.	10.3431	10.1249	3.05532	2.44545	1.78606	2.36544	4.57929	3.76224	2.69026	3.53568
SCO2364	2533506	2534501	+	996	ProtCodGene	conserved hypothetical protein	hypothetical protein	NP_626611.1	WP_003976440.1	.	12.8537	8.83421	16.3068	12.6323	10.7923	16.0911	17.5522	9.99488	6.09878	7.44962
SCO2371	2539576	2542332	+	2757	ProtCodGene	pyruvate dehydrogenase E1 component	pyruvate dehydrogenase subunit E1	NP_626618.1	WP_003976432.1	K00163	11.873	30.7715	10.9103	6.78019	5.8819	11.4886	14.2562	11.692	6.54092	11.7792
SCO2374	2544733	2545416	+	684	ProtCodGene	putative transcriptional regulator	transcriptional regulator	NP_626620.1	WP_011028311.1	.	11.9922	12.3839	29.069	16.2922	9.8897	13.7258	17.8027	8.03932	5.96671	5.81687
SCO2375	2545471	2546691	+	1221	ProtCodGene	putative secreted protein	hypothetical protein	NP_626621.1	WP_011028312.1	.	10.6106	14.1975	21.4739	9.71569	10.7009	11.8055	11.5036	7.84248	9.01705	3.25859
SCO2376	2546758	2547645	+	888	ProtCodGene	conserved hypothetical protein SC4A7.04	hypothetical protein	NP_626622.1	WP_003976427.1	.	43.0783	29.652	43.7158	38.7278	40.0714	49.8726	37.5408	23.5954	20.8422	31.6062
SCO2379	2549404	2549871	+	468	ProtCodGene	putative acetyltransferase	acetyltransferase	NP_626625.1	WP_003976424.1	.	2.45706	11.7857	55.2467	19.4591	9.50412	11.3475	31.9446	18.2324	15.8187	8.96113
SCO2380	2549891	2550712	+	822	ProtCodGene	conserved hypothetical protein SC4A7.08	hypothetical protein	NP_626626.1	WP_011028315.1	.	18.7454	13.6599	16.3917	12.3909	10.5967	11.4215	13.6406	9.45779	9.35267	4.97114
SCO2381	2550901	2551737	+	837	ProtCodGene	conserved hypothetical protein SC4A7.09	hypothetical protein	NP_626627.1	WP_011028316.1	.	7.14398	5.33465	12.7043	5.15384	8.30333	7.02464	10.5873	6.4565	7.71091	11.4343
SCO2382	2551706	2551903	+	198	ProtCodGene	hypothetical protein SC4A7.10	hypothetical protein	NP_626628.1	WP_011028317.1	.	58.4632	50.4081	55.176	18.7608	25.7403	24.9056	23.1388	12.9284	14.3806	10.3189
SCO2383	2552256	2556893	+	4638	ProtCodGene	putative secreted protein	hypothetical protein	NP_626629.1	WP_011028318.1	.	11.8511	103.45	26.3189	10.231	11.728	13.6994	8.90331	8.36065	4.46116	5.65722
SCO2384	2556886	2557305	+	420	ProtCodGene	hypothetical protein SC4A7.12	hypothetical protein	NP_626630.1	WP_011028319.1	.	14.4194	68.0083	27.9191	11.9827	16.768	19.6439	16.0753	11.9639	8.13533	13.5697
SCO2386	2558045	2559250	+	1206	ProtCodGene	conserved hypothetical protein SC4A7.14	hypothetical protein	NP_626632.1	WP_011028321.1	.	50.9798	21.1799	9.90423	11.0288	10.1425	15.3336	11.8966	9.90537	9.1292	4.81494
SCO2387	2559340	2560290	+	951	ProtCodGene	malonyl CoA:acyl carrier protein malonyltransferase	ACP S-malonyltransferase	NP_626633.1	WP_011028322.1	K00645	66.5035	100.601	29.1789	29.4842	24.5548	32.4087	49.4431	34.0952	23.0544	12.3251
SCO2388	2560307	2561338	+	1032	ProtCodGene	3-oxoacyl-[acyl-carrier-protein] synthase III	3-oxoacyl-ACP synthase III	NP_626634.1	WP_003976418.1	K00648	281.608	310.182	41.4269	19.855	28.3742	45.0272	59.1727	47.588	27.3149	25.4246
SCO2389	2561443	2561691	+	249	ProtCodGene	acyl carrier protein	acyl carrier protein	NP_626635.1	WP_003976417.1	K02078	8424.33	5273.36	948.868	255.534	401.921	603.273	616.383	696.786	415.86	676.727
SCO2390	2561801	2563090	+	1290	ProtCodGene	3-oxoacyl-[acyl-carrier-protein] synthase II	3-oxoacyl-ACP synthase	NP_626636.1	WP_011028323.1	K09458	518.616	524.848	118.677	41.2427	37.4252	60.4283	69.7222	59.6045	46.8675	38.2619
SCO2392	2563944	2564861	+	918	ProtCodGene	putative lipoprotein	lipoprotein	NP_626638.1	WP_003976414.1	.	12.2757	9.22719	9.28255	8.35394	6.05654	7.54116	9.71876	6.8163	6.82376	9.72253
SCO2393	2564900	2565871	+	972	ProtCodGene	putative aldose 1-epimerase	aldose 1-epimerase	NP_626639.1	WP_011028324.1	K01785	8.67556	12.7003	12.2136	9.2459	8.10343	10.2443	10.1711	9.07119	6.44466	3.98273
SCO2394	2566207	2567460	+	1254	ProtCodGene	putative secreted protein	hypothetical protein	NP_626640.1	WP_011028325.1	.	1.58945	3.8225	2.0328	1.81556	1.55181	2.41997	4.80722	2.64617	1.74081	2.05806
SCO2398	2570030	2570485	+	456	ProtCodGene	putative marR-family transcriptonal regulator	MarR family transcriptonal regulator	NP_626644.1	WP_011028328.1	.	3.02607	4.17595	13.097	11.2995	9.14459	13.7258	19.962	14.346	8.95006	9.43277
SCO2399	2570546	2571427	+	882	ProtCodGene	hypothetical protein SC4A7.27	hypothetical protein	NP_626645.1	WP_011028329.1	.	2.25983	3.20127	8.09248	7.20048	7.5645	7.84897	10.1154	8.27694	3.87397	5.85217
SCO2401	2572404	2573570	+	1167	ProtCodGene	putative dehydratase	dehydratase	NP_626647.1	WP_011028331.1	K01684	3.08744	2.81333	0.811328	0.410717	0.0794046	0.81262	2.42783	1.62483	0.731971	3.50152
SCO2402	2573567	2574583	+	1017	ProtCodGene	putative dehydrogenase	dehydrogenase	NP_626648.1	WP_003976404.1	.	0.452274	0.516525	0.716149	0.235648	0.0911162	0.186495	2.01535	1.39836	0.466629	0.845889
SCO2403	2574719	2575690	+	972	ProtCodGene	conserved hypothetical protein SC4A7.31	hypothetical protein	NP_626649.1	WP_011028332.1	.	0.473212	0.0675548	0.224791	0.246557	0.0953345	0.195129	1.79855	0.390159	0.195293	0.221263
SCO2404	2575786	2576895	+	1110	ProtCodGene	putative sugar-binding receptor	sugar-binding receptor	NP_626650.1	WP_003976402.1	K10546	3.66036	8.40016	7.08639	1.51133	1.16875	1.45239	4.99639	4.01442	2.73621	10.7534
SCO2405	2576928	2578505	+	1578	ProtCodGene	putative sugar-transport ATP binding protein	sugar-transport ATP binding protein	NP_626651.1	WP_003976401.1	K10548	3.25491	7.24043	8.26171	1.0631	2.05531	2.40387	5.08085	4.50611	3.30809	8.04117
SCO2406	2578502	2579746	+	1245	ProtCodGene	putative sugar transport permease	sugar transport permease	NP_626652.1	WP_003976400.1	K10547	3.69448	7.64752	15.8535	2.30991	2.60504	3.35152	4.84197	4.79754	4.34538	7.77351
SCO2407	2579862	2580962	+	1101	ProtCodGene	putative aldose 1-epimerase	aldose 1-epimerase	NP_626653.1	WP_011028333.1	K01785	1.46219	4.29405	2.18298	0.870676	1.1783	1.11973	3.28515	2.58334	1.12067	4.29744
SCO2408	2581080	2582705	+	1626	ProtCodGene	putative aminotransferase	aminotransferase	NP_626654.1	WP_011028334.1	.	0.612906	2.46338	1.7469	0.810637	0.797855	2.62452	7.4519	6.88033	4.43624	2.64535
SCO2423	2596787	2597419	+	633	ProtCodGene	putative secreted protein	hypothetical protein	NP_626667.1	WP_011028343.1	.	1.08996	1.14107	7.24871	2.6502	2.34225	4.19481	7.61865	2.99553	2.69893	7.47469
SCO2424	2597556	2599157	+	1602	ProtCodGene	putative secreted protein	hypothetical protein	NP_626668.1	WP_011028344.1	.	0.191412	0.163953	0.54556	0.299193	0.578434	0.414375	1.16652	0.591814	0.414723	1.34249
SCO2425	2599192	2600133	+	942	ProtCodGene	putative secreted protein	hypothetical protein	NP_626669.1	WP_011028345.1	.	0.0813804	0.209119	0.850484	0.381614	0.295112	0.503358	1.27988	1.50969	0.403024	1.14155
SCO2426	2600318	2601529	+	1212	ProtCodGene	possible regulatory protein	regulatory protein	NP_626670.1	WP_003976380.1	.	2.15054	5.85118	18.8691	7.81049	5.19903	6.57256	8.80364	5.94509	3.91552	3.10534
SCO2428	2602879	2604447	+	1569	ProtCodGene	putative phosphate binding protein (putative secreted protein)	phosphate binding protein	NP_626672.1	WP_011028346.1	.	1.07491	1.12996	2.41382	2.29114	1.7718	2.4781	10.9116	5.80091	4.35544	1.43926
SCO2430	2605550	2608351	+	2802	ProtCodGene	putative secreted beta-galactosidase	beta-galactosidase	NP_733571.1	WP_011028348.1	.	5.06144	6.09295	5.01664	3.93436	3.63782	4.53518	5.46459	4.02649	2.91308	2.7248
SCO2435	2613322	2613849	+	528	ProtCodGene	conserved hypothetical protein	hypothetical protein	NP_626678.1	WP_011028350.1	.	118.911	570.698	182.77	55.3745	54.4057	68.4304	113.03	76.8524	52.4893	30.142
SCO2436	2613846	2615030	+	1185	ProtCodGene	putative integral membrane protein	hypothetical protein	NP_626679.1	WP_011028351.1	.	3.62277	21.4444	9.89536	6.57278	5.39569	6.72232	9.30946	4.00036	3.84455	3.35759
SCO2437	2615125	2616336	+	1212	ProtCodGene	putative integral membrane protein	hypothetical protein	NP_626680.1	WP_011028352.1	.	11.1954	43.3421	34.2528	15.4233	10.3981	15.1012	17.0104	10.6386	8.92739	6.83175
SCO2438	2616326	2617732	+	1407	ProtCodGene	putative secreted protein	hypothetical protein	NP_626681.1	WP_011028353.1	.	7.19202	36.1684	17.134	9.62362	7.63977	10.1775	9.59722	6.87312	5.39657	5.80849
SCO2441	2619547	2620149	+	603	ProtCodGene	hypothetical protein SCC24.12	hypothetical protein	NP_626684.1	WP_003976365.1	.	0.635658	0.76226	1.81175	1.39102	0.768368	2.35902	2.99913	2.20119	0.6296	1.06999
SCO2443	2621091	2622488	+	1398	ProtCodGene	putative carrier protein (putative membrane protein)	hypothetical protein	NP_626686.1	WP_011028355.1	.	1.15155	1.40908	3.38634	2.14283	1.78967	2.98472	3.92397	2.71269	1.69729	1.38455
SCO2444	2622576	2624033	+	1458	ProtCodGene	putative fatty acid synthase	acyl-CoA synthetase	NP_626687.1	WP_011028356.1	K18662	1.78769	4.77387	3.39684	2.62994	1.27113	1.95129	2.68749	2.47101	1.69254	1.84385
SCO2445	2624026	2625402	+	1377	ProtCodGene	putative acetyl CoA carboxylase (alpha and beta subunits)	acetyl CoA carboxylase subunits alpha/beta	NP_626688.1	WP_011028357.1	K01962	2.67226	3.05189	2.27436	0.870202	1.3459	1.30851	3.76492	1.99669	1.72317	2.42087
SCO2447	2629512	2629973	+	462	ProtCodGene	hypothetical protein SCC24.18	hypothetical protein	NP_626690.1	WP_011028359.1	.	18.2525	69.0743	81.1875	74.6972	58.9687	51.3164	47.1039	39.401	28.5558	23.9739
SCO2448	2629970	2631634	+	1665	ProtCodGene	hypothetical protein SCC24.19	hypothetical protein	NP_626691.1	WP_003976357.1	.	24.1722	83.9622	140.153	188.772	97.6741	171.781	159.341	106.653	65.441	57.9971
SCO2449	2631773	2632795	+	1023	ProtCodGene	conserved hypothetical protein SCC24.20	hypothetical protein	NP_626692.1	WP_003976356.1	.	6.5195	32.6711	4.2005	4.33391	4.43851	8.43575	10.4301	7.41416	4.08225	3.88929
SCO2450	2632795	2636844	+	4050	ProtCodGene	putative serine/threonine protein kinase (SARP domain)	Ser/Thr protein kinase (regulator)	NP_626693.1	WP_011028360.1	.	1.47642	9.84138	1.24085	1.98232	1.3957	2.45863	3.46811	2.6921	1.94512	1.24792
SCO2451	2637014	2638096	+	1083	ProtCodGene	putative rod shape-determining protein	rod shape-determining protein MreB	NP_626694.1	WP_003976353.1	K03569	1.55727	1.03072	2.01752	2.65544	1.88239	2.62694	4.50867	2.62628	1.31457	1.2908
SCO2452	2638132	2639559	+	1428	ProtCodGene	putative two-component sensor histidine kinase	two-component sensor histidine kinase	NP_626695.1	WP_011028361.1	.	0	0.183931	0.612036	0.839123	0.454241	0.929732	1.4353	1.52703	0.531721	0.451822
SCO2453	2639574	2639792	+	219	ProtCodGene	hypothetical protein SCC24.24	hypothetical protein	NP_626696.1	WP_003976351.1	.	1.05014	1.19933	1.99541	3.83008	3.38503	3.03118	4.12894	3.03041	1.73356	2.94613
SCO2454	2640001	2642232	+	2232	ProtCodGene	putative integral membrane protein	hypothetical protein	NP_626697.1	WP_011028362.1	K06994	1.23646	1.50037	2.67574	1.5032	1.53612	2.80419	4.91551	3.35568	1.53084	2.11984
SCO2459	2645538	2646071	+	534	ProtCodGene	hypothetical protein SCC24.30c	hypothetical protein	NP_626702.1	WP_011028364.1	.	19.0933	8.85347	36.1434	8.30261	9.54416	11.5433	8.91821	7.81194	7.10953	9.26319
SCO2461	2647411	2647737	+	327	ProtCodGene	putative secreted protein	hypothetical protein	NP_626704.1	WP_011028366.1	.	25.7879	69.8801	107.578	43.2403	37.6895	52.4915	53.8303	41.4606	22.0591	75.9641
SCO2462	2647782	2649230	+	1449	ProtCodGene	putative sugar kinase (fragment)	sugar kinase	NP_733572.1	WP_003976342.1	K00854	24.0192	27.0538	45.9412	28.1167	18.1621	28.1422	25.2945	16.423	11.9213	15.8814
SCO2463	2649370	2651103	+	1734	ProtCodGene	putative ABC transporter	ABC transporter	NP_626705.1	WP_003976341.1	K06147	22.503	66.5342	98.5378	35.3123	29.873	36.5877	51.5565	43.1395	28.9006	24.3098
SCO2464	2651103	2653031	+	1929	ProtCodGene	putative ABC transporter	ABC transporter	NP_626706.1	WP_003976340.1	K06147	15.7772	39.8609	36.7371	16.5857	15.4682	17.0099	25.8131	21.8222	11.5135	13.3232
SCO2466	2654512	2655117	+	606	ProtCodGene	hypothetical protein SC7A8.05	hypothetical protein	NP_626708.1	WP_011028367.1	.	0.759014	3.79243	33.8923	17.5983	9.6335	11.5802	15.0209	10.3257	8.61415	7.98517
SCO2467	2655114	2656115	+	1002	ProtCodGene	hypothetical protein	hypothetical protein	NP_626709.1	WP_011028368.1	.	2.0657	6.68428	21.9515	9.80619	8.8781	10.5054	13.8975	13.909	6.72532	6.86841
SCO2472	2661818	2662504	+	687	ProtCodGene	putative integral membrane protein	hypothetical protein	NP_626714.1	WP_003976332.1	.	3.01285	3.91877	26.7158	8.5466	8.90233	12.4235	10.8807	7.03819	4.28279	7.82632
SCO2473	2662608	2665067	+	2460	ProtCodGene	assimilatory nitrate reductase	nitrate reductase	NP_626715.1	WP_011028371.1	K00372	0.249302	0.293616	1.86522	2.48421	1.50675	4.12484	3.8473	3.04467	2.50784	1.48624
SCO2474	2665196	2666839	+	1644	ProtCodGene	putative metalloproteinase (putative secreted protein)	metalloproteinase	NP_626716.1	WP_011028372.1	.	0.0466304	0.159765	0.265811	0.510212	0.507291	1.21137	1.68674	0.576694	1.03919	1.11197
SCO2475	2666940	2667869	+	930	ProtCodGene	putative lysR-family transcriptional regulator	LysR family transcriptional regulator	NP_626717.1	WP_003976329.1	.	4.69854	8.61389	12.217	8.24615	4.4838	7.54583	8.88033	7.34002	4.59253	5.43449
SCO2479	2670321	2670863	+	543	ProtCodGene	putative membrane protein	hypothetical protein	NP_626721.1	WP_011028375.1	.	0.423538	0.846487	2.68259	2.64811	3.58373	9.25623	15.6535	15.7141	3.84543	3.76269
SCO2480	2670982	2671614	+	633	ProtCodGene	putative secreted protein	hypothetical protein	NP_626722.1	WP_003976324.1	.	0	0.103733	0.345177	0.5679	0.292781	0.299629	1.9999	1.49777	0.599761	0.339759
SCO2482	2672049	2672984	+	936	ProtCodGene	putative dehydrogenase (putative secreted protein)	dehydrogenase	NP_626724.1	WP_011028377.1	.	0.491413	0.70153	2.10093	1.02416	0.990012	1.41844	2.9626	2.02582	1.21682	1.26375
SCO2483	2673003	2673713	+	711	ProtCodGene	putative secreted protein	hypothetical protein	NP_626725.1	WP_011028378.1	.	10.8899	18.9324	3.79015	1.5168	1.6943	3.06772	5.25671	5.73385	2.66982	4.53728
SCO2484	2673743	2675029	+	1287	ProtCodGene	putative secreted protein	hypothetical protein	NP_626726.1	WP_011028379.1	.	5.42043	6.98979	1.98068	1.11727	1.08001	1.54739	3.84085	2.72565	0.811216	2.1724
SCO2486	2676046	2677278	+	1233	ProtCodGene	putative nitrite reductase NirB	nitrite reductase NirB	NP_626728.1	WP_011028381.1	K00360	0.0621739	0.10651	0.649761	6.9	5.03533	10.9984	7.33364	6.07451	5.00348	1.48262
SCO2487	2677278	2679893	+	2616	ProtCodGene	putative nitrite reductase large subunit NirB	nitrite reductase large subunit NirB	NP_626729.1	WP_011028382.1	K00362	0.175827	0.200805	0.584663	3.29799	3.57767	8.08398	6.65966	5.14634	2.43086	0.698804
SCO2488	2679896	2680291	+	396	ProtCodGene	putative nitrite reductase small subunit NirC	nitrite reductase small subunit NirC	NP_626730.1	WP_011028383.1	K00363	0	0.331632	0.18392	6.35445	4.68006	12.6923	8.52481	7.42188	5.99193	1.0862
SCO2489	2680340	2680924	+	585	ProtCodGene	putative tetR-family transcriptional regulator	TetR family transcriptional regulator	NP_626731.1	WP_003976315.1	K16137	4.19339	8.08163	19.6709	35.0263	23.4435	42.6342	90.4754	71.9573	42.8322	28.308
SCO2490	2681005	2681772	+	768	ProtCodGene	putative dehydrogenase (putative secreted protein)	dehydrogenase	NP_626732.1	WP_003976314.1	.	1.49727	2.22297	0.853504	0.780123	0.965262	1.35828	3.84615	2.22208	1.97734	4.7606
SCO2492	2682933	2683406	+	474	ProtCodGene	putative membrane protein	hypothetical protein	NP_626734.1	WP_011028384.1	.	0	9.6971	1.22924	0.758398	0.586488	1.40048	11.4461	5.60051	4.00474	15.1999
SCO2495	2688116	2689894	+	1779	ProtCodGene	putative membrane protein	hypothetical protein	NP_733573.1	WP_011028386.1	.	0.301643	0.442922	0.941621	0.673563	0.729237	0.852908	2.88028	1.5988	1.06703	1.14848
SCO2496	2690016	2690456	+	441	ProtCodGene	putative secreted protein	hypothetical protein	NP_626737.1	WP_003976306.1	.	11.1253	27.5458	134.93	33.9645	25.215	25.8048	102.385	76.7498	53.5899	31.4554
SCO2498	2691805	2693250	+	1446	ProtCodGene	putative efflux protein	efflux protein	NP_733574.1	WP_003976304.1	.	2.65077	7.85597	43.0648	42.2626	51.9719	87.9465	85.2961	61.96	32.8189	47.4457
SCO2500	2697734	2698408	+	675	ProtCodGene	putative membrane protein	hypothetical protein	NP_626740.1	WP_011028389.1	.	0.113571	0.194558	0.215799	0.177521	0.411845	0.561972	2.76853	1.40457	0.562443	0.796545
SCO2502	2699686	2701119	+	1434	ProtCodGene	putative transport protein	transporter	NP_626742.1	WP_011028390.1	.	0.160377	0	0.761844	0.167122	0.3231	0.991974	2.39617	1.38841	0.661871	1.12483
SCO2503	2701242	2702318	+	1077	ProtCodGene	putative chitinase precursor	chitinase	NP_626743.1	WP_011028391.1	.	0.498257	0.426781	2.90788	1.44638	1.11852	1.58495	2.68669	1.84864	0.616886	2.09676
SCO2505	2704004	2704990	+	987	ProtCodGene	putative ABC-transporter metal-binding lipoprotein	ABC-transporter metal-binding lipoprotein	NP_626745.1	WP_003976297.1	K09815	28.9709	16.0333	14.168	5.34182	10.9846	14.6044	11.971	11.4308	5.96207	17.7588
SCO2506	2705052	2705822	+	771	ProtCodGene	putative metal transport ABC transporter	metal transport ABC transporter	NP_626746.1	WP_011028392.1	K09817	2.08803	3.91765	3.68412	3.73002	1.68264	3.81299	4.45669	2.09046	2.46206	4.46313
SCO2507	2705836	2706738	+	903	ProtCodGene	putative metal transport ABC transporter	metal transport ABC transporter	NP_626747.1	WP_011028393.1	K09816	7.38588	5.89006	6.61379	5.17525	3.89953	5.25098	4.27252	4.19972	2.7328	5.95424
SCO2508	2706801	2707220	+	420	ProtCodGene	putative metal uptake regulation protein	metal uptake regulation protein	NP_626748.1	WP_007449657.1	K03711	53.8448	141.958	102.659	69.0431	34.1978	43.8037	77.7932	54.8535	37.7389	22.2748
SCO2513	2709485	2710318	+	834	ProtCodGene	conserved hypothetical protein SCC121.16	hypothetical protein	NP_626753.1	WP_011028397.1	.	6.71008	19.1321	15.0206	5.74709	9.11096	8.75554	18.6486	16.7109	15.9325	26.69
SCO2514	2710300	2710590	+	291	ProtCodGene	hypothetical protein SCC121.17	hypothetical protein	NP_626754.1	WP_003976289.1	.	58.4832	54.3809	44.3001	16.471	18.1509	31.6109	23.823	19.5482	14.0248	22.1719
SCO2515	2710619	2711158	+	540	ProtCodGene	putative lipoprotein	lipoprotein	NP_626755.1	WP_011028398.1	.	11.3571	13.011	14.8362	10.4294	4.80486	10.8882	12.6147	9.65643	5.97596	8.36372
SCO2516	2711253	2712752	+	1500	ProtCodGene	putative secreted protein	hypothetical protein	NP_626756.1	WP_011028399.1	.	0.357748	0.393979	3.0104	0.958615	1.11198	1.39088	2.89356	1.58014	0.632748	2.00729
SCO2526	2724049	2724603	+	555	ProtCodGene	putative acetyltransferase	acetyltransferase	NP_626766.1	WP_011028406.1	.	0.690634	3.07612	1.04984	0.863617	1.00179	1.36696	3.91022	3.07487	1.53912	1.55003
SCO2529	2727564	2728634	+	1071	ProtCodGene	Metalloprotease	metalloprotease	NP_626768.1	WP_011028408.1	.	0.357892	0.735722	0.612036	0.447533	0.346088	0.708368	2.53288	2.03604	1.15206	2.61053
SCO2530	2728656	2728922	+	267	ProtCodGene	hypothetical protein SCC117.03.	hypothetical protein	NP_626769.1	WP_003976273.1	.	0.574235	1.22965	2.45502	1.79516	1.38824	1.42071	6.9991	2.48562	1.77738	1.20824
SCO2531	2728980	2730326	+	1347	ProtCodGene	putative beta-glucosidase.	beta-glucosidase	NP_626770.1	WP_011028409.1	K05350	3.13016	6.19097	5.407	3.73625	2.82054	4.50579	6.08644	4.92695	3.45264	3.83193
SCO2532	2730432	2731511	+	1080	ProtCodGene	PhoH-like protein	PhoH-like protein	NP_626771.1	WP_003976271.1	K06217	189.876	190.606	120.645	49.2621	75.9339	100.189	123.356	104.904	97.9002	83.4381
SCO2533	2731524	2732021	+	498	ProtCodGene	conserved hypothetical protein SCC117.06	metalloprotease	NP_626772.1	WP_003976270.1	K07042	45.1034	90.7155	38.9024	22.3773	17.3049	24.3747	37.8884	28.5568	15.6281	16.1948
SCO2534	2732018	2733322	+	1305	ProtCodGene	putative membrane protein	hypothetical protein	NP_733576.1	WP_011028410.1	.	30.7816	57.7132	13.2828	8.90667	7.88186	11.191	16.0292	13.0044	8.29118	5.43848
SCO2535	2733319	2733693	+	375	ProtCodGene	conserved hypothetical protein SCC77.02.	hypothetical protein	NP_626773.1	WP_011028411.1	.	10.017	24.3392	7.76878	7.34938	4.44793	3.54042	7.87692	7.07904	7.08678	2.86756
SCO2537	2735261	2736145	+	885	ProtCodGene	putative DNA-binding protein	DNA-binding protein	NP_626775.1	WP_011028413.1	.	5.11069	5.78727	16.7062	7.31147	8.37651	16.0733	14.7811	11.0342	9.54485	14.9453
SCO2538	2736142	2736540	+	399	ProtCodGene	hypothetical protein SCC77.05.	hypothetical protein	NP_626776.1	WP_011028414.1	.	14.0256	16.9507	6.93641	5.70604	5.3416	5.70422	11.1802	6.89085	7.13626	5.65966
SCO2539	2736597	2737559	+	963	ProtCodGene	Era-like GTP-binding protein.	GTP-binding protein Era	NP_626777.1	WP_003976264.1	K03595	123.071	103.575	54.8322	45.0439	35.3148	52.8818	46.636	34.7533	18.332	29.0329
SCO2544	2742662	2743459	+	798	ProtCodGene	putative IclR-family transcriptional regulator	IclR family transcriptional regulator	NP_626782.1	WP_011028419.1	.	6.53246	9.62732	18.8013	18.6197	7.54791	11.6461	9.97155	8.07893	6.42263	4.98589
SCO2545	2743633	2744982	+	1350	ProtCodGene	putative transmembrane efflux protein.	transmembrane efflux protein	NP_626783.1	WP_011028420.1	.	0.283927	0.87551	2.64354	1.24265	0.82369	0.772711	3.12576	1.68549	1.68733	0.796545
SCO2551	2751556	2751900	+	345	ProtCodGene	hypothetical protein SCC77.18.	hypothetical protein	NP_626789.1	WP_003976253.1	.	2.66645	2.28394	9.07765	2.43127	5.1033	5.49755	4.19357	6.59538	2.47597	1.87015
SCO2556	2756208	2756951	+	744	ProtCodGene	conserved hypothetical protein SCC77.23	hypothetical protein	NP_626794.1	WP_011028425.1	.	1.54557	2.64771	6.75461	6.12019	3.4874	4.33375	4.94252	3.95036	2.42383	2.02348
SCO2557	2756986	2757810	+	825	ProtCodGene	conserved hypothetical protein SCC77.24.	hypothetical protein	NP_626795.1	WP_003976247.1	.	18.7702	17.5102	136.748	79.3036	43.1314	48.7383	49.176	34.246	22.5488	20.0729
SCO2563	2766694	2766960	+	267	ProtCodGene	30s ribosomal protein S20.	30S ribosomal protein S20	NP_626801.1	WP_003976241.1	K02968	3497.38	3969.8	11104.3	3067.48	3541.06	5089.36	2146.24	1697.68	997.823	4371.82
SCO2572	2778973	2780259	+	1287	ProtCodGene	putative integral membrane protein.	hypothetical protein	NP_626810.1	WP_003976231.1	.	3.69304	6.0204	5.14976	1.86211	1.94402	3.75794	7.35382	5.89331	5.16228	11.1962
SCO2573	2780292	2781866	+	1575	ProtCodGene	putative oxidoreductase.	oxidoreductase	NP_626811.1	WP_003976230.1	.	1.65489	6.08688	2.35838	1.29337	0.82369	2.22782	6.00912	5.35744	3.79649	2.59446
SCO2582	2787290	2788498	+	1209	ProtCodGene	conserved hypothetical protein SCC123.20.	hypothetical protein	NP_626820.1	WP_011028434.1	.	65.2469	81.1422	332.535	57.0887	46.141	67.3791	55.8449	50.4234	29.1253	134.839
SCO2588	2794753	2796912	+	2160	ProtCodGene	putative integral membrane protein.	hypothetical protein	NP_626826.1	WP_011028439.1	.	0.177455	0.243197	0.842967	0.443803	0.257403	0.614656	2.20478	1.88739	1.27428	0.796545
SCO2589	2797141	2799372	+	2232	ProtCodGene	putative glycosyl transferase	glycosyl transferase	NP_626827.1	WP_011028440.1	.	12.6737	9.35525	18.8607	4.13381	5.7293	5.31097	7.85942	6.66888	4.63505	9.10567
SCO2590	2799396	2802989	+	3594	ProtCodGene	putative glycosyltransferase	glycosyltransferase	NP_733577.1	WP_011028441.1	K09809	23.3991	18.5443	13.1317	3.96756	4.92461	5.75223	7.83304	6.80596	4.62149	5.11637
SCO2591	2803160	2804890	+	1731	ProtCodGene	putative secreted protein	hypothetical protein	NP_626828.1	WP_011028442.1	.	141.85	518.326	217.529	53.1641	54.1216	63.7697	110.884	129.588	71.664	175.309
SCO2603	2823656	2825212	+	1557	ProtCodGene	putative integrase	integrase	NP_626840.1	WP_011028449.1	.	5.80984	6.70549	11.0395	4.00192	4.52315	4.1417	4.37503	3.53173	2.1945	6.69927
SCO2605	2826447	2827148	+	702	ProtCodGene	hypothetical protein SCC88.16	hypothetical protein	NP_626842.1	WP_011028451.1	.	12.3399	7.7636	11.5162	4.09664	5.41207	5.40357	6.18283	6.34758	2.97446	6.58681
SCO2616	2841719	2842726	+	1008	ProtCodGene	putative membrane protein	hypothetical protein	NP_733578.1	WP_011028456.1	.	242.758	193.081	82.6589	33.523	44.494	68.8666	51.5512	49.4735	30.6958	113.508
SCOt17	2847816	2847889	+	74	tRNA	0	tRNA-Gly	0	0	K14225	748.992	1059.49	1553.1	4295.95	3219.49	2843.7	3758.7	3674.47	5802.47	2756.64
SCO2622	2848812	2849981	+	1170	ProtCodGene	putative integral membrane protein	hypothetical protein	NP_626858.1	WP_011028459.1	.	3.07952	2.86224	9.15073	3.7894	5.14806	7.70009	6.28587	3.32235	3.0015	4.87118
SCO2625	2851911	2853152	+	1242	ProtCodGene	putative GCN5-related N-acetyltransferase	hypothetical protein	NP_626861.1	WP_011028461.1	.	6.48095	40.5505	94.0018	39.8458	32.1567	26.2661	33.5388	33.7402	26.9759	25.9743
SCO2628	2854806	2856074	+	1269	ProtCodGene	putative amino acid permease	amino acid permease	NP_626864.1	WP_011028463.1	K11735	9.18233	15.8854	26.688	5.47672	7.59431	6.94991	7.50563	6.6493	3.81444	6.01646
SCO2629	2856104	2856250	+	147	ProtCodGene	putative membrane protein	hypothetical protein	NP_626865.1	WP_011028464.1	.	1.5645	4.46689	7.92733	3.26059	4.41263	2.58048	2.8706	1.93487	0.645662	2.92608
SCO2631	2857300	2858685	+	1386	ProtCodGene	putative amino acid permease	amino acid permease	NP_626867.1	WP_003976169.1	.	1.65932	2.46356	2.31214	1.03746	1.2703	1.5737	3.69698	2.59937	1.30111	2.1724
SCO2632	2858918	2859937	+	1020	ProtCodGene	putative transposase	transposase	NP_626868.1	WP_011028466.1	.	4.2088	2.89691	22.5637	13.6274	11.6286	13.853	12.2929	6.87827	8.18851	9.90996
SCO2633	2860089	2860730	+	642	ProtCodGene	superoxide dismutase [Fe-Zn] (EC 1.15.1.1)	superoxide dismutase	NP_626869.1	WP_003976168.1	K04564	109.737	34.6726	40.6137	138.865	298.78	553.338	193.43	172.487	104.226	138.186
SCO2635	2861702	2864203	+	2502	ProtCodGene	putative aminopeptidase	aminopeptidase	NP_626871.1	WP_011028467.1	K01256	69.2456	68.9438	36.6781	24.6646	21.2589	30.777	18.9377	17.734	11.3045	21.1887
SCO2636	2864407	2865597	+	1191	ProtCodGene	hypothetical protein SC8E4A.06	hypothetical protein	NP_626872.1	WP_011028468.1	.	12.2296	12.6806	7.88864	5.73479	4.90168	6.21071	4.20105	5.25388	2.86888	5.14644
SCO2637	2865913	2869209	+	3297	ProtCodGene	putative serine protease (putative secreted protein)	serine protease	NP_626873.1	WP_011028469.1	.	32.3894	91.7333	3.64493	3.1256	2.41711	5.58009	15.2672	14.2055	7.85898	4.95757
SCO2640	2870836	2871858	+	1023	ProtCodGene	aspartate semialdehyde dehydrogenase	aspartate-semialdehyde dehydrogenase	NP_626876.1	WP_011028472.1	K00133	73.588	119.773	68.703	30.5717	27.6274	30.2204	111.726	104.354	57.5226	61.1775
SCO2641	2871981	2873168	+	1188	ProtCodGene	putative resistance protein	resistance protein	NP_626877.1	WP_011028473.1	.	4.64608	18.074	25.5649	9.48125	8.97011	15.6458	36.9408	26.6549	21.2514	37.1118
SCO2643	2873770	2876343	+	2574	ProtCodGene	aminopeptidase N	aminopeptidase N	NP_626879.1	WP_011028475.1	K01256	199.782	178.189	33.8979	16.3866	17.7122	26.7108	37.0267	36.7227	22.0503	35.6774
SCO2647	2879447	2879965	+	519	ProtCodGene	putative MarR-family regulatory protein	MarR family regulatory protein	NP_626883.1	WP_011028479.1	.	6.35144	10.5011	19.5061	15.0072	7.32037	12.7905	13.9382	10.0472	4.75476	8.70214
SCO2652	2884084	2884518	+	435	ProtCodGene	hypothetical protein SC8E4A.22	hypothetical protein	NP_626888.1	WP_011028484.1	.	43.3528	57.9648	125.071	74.9262	64.12	88.2925	66.6573	44.026	31.8556	32.8781
SCO2653	2884761	2885426	+	666	ProtCodGene	hypothetical protein SC8E4A.23	hypothetical protein	NP_626889.1	WP_011028485.1	.	0.345317	0.197187	3.93688	1.43936	0.834821	1.42391	1.9008	1.99297	1.2826	1.29169
SCO2654	2885483	2886067	+	585	ProtCodGene	conserved hypothetical protein SC8E4A.24	hypothetical protein	NP_626890.1	WP_011028486.1	.	10.6145	8.97959	30.5024	22.9412	29.3044	38.4194	35.1391	25.1202	15.8998	21.1391
SCO2656	2886859	2888085	+	1227	ProtCodGene	putative membrane protein	hypothetical protein	NP_626892.1	WP_011028488.1	K22044	9.99646	12.6831	20.3598	10.2541	10.7996	15.2258	11.6438	9.73584	6.80707	11.3931
SCO2657	2888297	2889526	+	1230	ProtCodGene	putative ROK-family transcriptional regulatory protein	transcriptional regulator	NP_626893.1	WP_011028489.1	.	4.23813	4.5377	15.8099	9.93686	8.88983	11.6421	9.99808	6.01225	4.70703	4.45871
SCO2658	2889601	2890938	+	1338	ProtCodGene	putative secreted sugar-binding protein	sugar-binding protein	NP_733579.1	WP_011028490.1	K02027	1.0886	0.883362	1.52414	0.358227	0.761821	0.708765	1.75712	1.48803	0.780295	1.92885
SCO2659	2890945	2891889	+	945	ProtCodGene	putative sugar transport system permease protein	sugar transport system permease	NP_626894.1	WP_003976142.1	K02025	0.973465	0.27794	1.00193	0.253602	0.882525	0.802817	1.65857	0.802612	0.401745	0.796545
SCO2660	2891886	2892797	+	912	ProtCodGene	putative sugar transport membrane protein	sugar transport membrane protein	NP_626895.1	WP_011028491.1	K02026	2.01738	1.29598	3.91314	2.10223	1.32088	2.39161	3.83376	2.59892	2.18548	2.00446
SCO2661	2892805	2894070	+	1266	ProtCodGene	putative sugar hydrolase	sugar hydrolase	NP_626896.1	WP_011028492.1	K01222	1.33217	2.334	2.64636	1.79835	1.61029	1.42324	2.71414	1.57265	1.34946	1.01928
SCO2662	2894115	2895032	+	918	ProtCodGene	putative kinase	kinase	NP_626897.1	WP_011028493.1	.	0.584556	1.35904	1.74544	1.43583	1.21131	1.34295	3.15203	2.89176	1.34407	1.17139
SCO2663	2895262	2896551	+	1290	ProtCodGene	putative secreted protein	hypothetical protein	NP_626898.1	WP_011028494.1	.	20.9776	26.9779	73.5663	30.5605	21.7655	30.2141	35.6088	24.3268	17.5109	36.0946
SCO2664	2896634	2897692	+	1059	ProtCodGene	putative sugar-binding protein	sugar-binding protein	NP_626899.1	WP_011028495.1	K02030	35.4708	42.6594	51.2371	19.5751	18.288	27.7603	33.5852	23.635	17.2975	37.6723
SCO2665	2897763	2899097	+	1335	ProtCodGene	hypothetical protein SC6D10.08	hypothetical protein	NP_626900.1	WP_011028496.1	.	7.00567	10.5258	8.40163	7.27039	4.44237	6.81943	12.2371	8.23805	6.32748	6.52451
SCO2666	2899173	2901884	+	2712	ProtCodGene	putative serine/threonine protein kinase	Ser/Thr protein kinase	NP_626901.1	WP_011028497.1	K14949	14.2466	21.9604	16.3013	9.54373	9.0205	14.3018	14.7372	11.2568	8.11934	12.2125
SCO2667	2901888	2903336	+	1449	ProtCodGene	hypothetical protein SC6D10.10	hypothetical protein	NP_626902.1	WP_011028498.1	.	6.87774	12.2354	8.8967	7.69075	4.60448	7.26462	7.69653	5.36529	3.99562	3.48798
SCO2668	2903439	2904797	+	1359	ProtCodGene	conserved hypothetical protein SC6D10.11	hypothetical protein	NP_626903.1	WP_003976132.1	.	47.3839	32.8558	45.1785	13.6668	27.4109	31.0527	35.0872	22.4638	19.2059	32.0464
SCO2669	2904844	2906658	+	1815	ProtCodGene	hypothetical protein SC6D10.12	hypothetical protein	NP_626904.1	WP_011028499.1	.	16.6414	32.705	22.7124	19.2779	12.1511	22.3628	25.7737	19.6408	12.1843	13.6861
SCO2671	2907738	2908151	+	414	ProtCodGene	putative globin	globin	NP_626906.1	WP_011028501.1	K06886	140.359	125.299	110.48	50.0726	45.2134	48.5617	52.1284	43.2822	27.2815	40.7796
SCO2672	2908366	2911707	+	3342	ProtCodGene	putative membrane protein	hypothetical protein	NP_626907.1	WP_011028502.1	.	1.92683	5.93366	10.8311	7.13511	4.71367	6.01572	7.66609	6.04256	4.37357	4.92299
SCO2673	2911856	2914579	+	2724	ProtCodGene	putative membrane protein	hypothetical protein	NP_626908.1	WP_011028503.1	K02004	0.956847	1.90433	2.45983	1.36367	1.36072	2.15845	3.65148	2.05349	1.91636	2.1712
SCO2674	2914632	2915591	+	960	ProtCodGene	putative ABC transporter ATP-binding protein	ABC transporter ATP-binding protein	NP_626909.1	WP_011028504.1	.	3.5136	4.65115	2.73121	1.74747	1.64095	1.18541	2.38618	1.38262	1.68074	2.57633
SCO2678	2918653	2919168	+	516	ProtCodGene	conserved hypothetical protein SC6D10.21	hypothetical protein	NP_626913.1	WP_011028507.1	.	3.86273	4.58116	11.2918	3.25112	3.05292	4.77839	4.32259	2.38859	2.20726	2.08398
SCO2680	2920007	2920477	+	471	ProtCodGene	conserved hypothetical protein	hypothetical protein	NP_733580.1	WP_011028509.1	.	5.04559	11.0136	12.9892	5.59701	7.08269	9.46314	11.519	13.084	9.8741	14.1552
SCO2681	2920476	2922815	+	2340	ProtCodGene	putative ATP /GTP-binding protein	ATP /GTP-binding protein	NP_626915.1	WP_011028510.1	.	0.524173	0.477041	1.40062	0.204832	0.435605	0.688956	1.90637	1.29653	0.770655	0.91909
SCOt18	2929681	2929756	+	76	tRNA	0	tRNA-Arg	0	0	K14219	166.434	463.963	1097.28	707.924	627.928	516.589	721.011	727.282	698.105	622.563
SCO2687	2931148	2931792	+	645	ProtCodGene	GTP cyclohydrolase II	GTP cyclohydrolase II	NP_626921.1	WP_011028515.1	K01497	0.950826	0.814428	1.58086	0.557334	0.862001	1.76433	4.95345	5.58562	3.23732	2.83422
SCO2688	2931848	2932993	+	1146	ProtCodGene	riboflavin-specific deaminase	riboflavin-specific deaminase	NP_626922.1	WP_003976111.1	K11752	0.0668939	0.171893	0.254214	0.313683	0.242579	0.331004	1.9463	1.07549	0.496923	0.750671
SCO2689	2932990	2934117	+	1128	ProtCodGene	putative membrane protein	hypothetical protein	NP_626923.1	WP_003976110.1	.	0.271845	0.116424	0.581109	0.212459	0.41075	0.756644	2.19112	1.8491	0.673136	0.476656
SCO2690	2934114	2935478	+	1365	ProtCodGene	putative membrane transport protein	membrane transport protein	NP_626924.1	WP_011028516.1	.	0.112323	0.481049	1.76078	0.790067	1.08618	1.87581	2.20815	1.38914	1.11252	1.10291
SCO2691	2935475	2936632	+	1158	ProtCodGene	hypothetical protein	hypothetical protein	NP_626925.1	WP_011028517.1	.	0.463405	0.28352	0.503159	0.310432	0	0.655148	1.56172	1.06434	0.573735	0.928615
SCO2692	2936812	2938692	+	1881	ProtCodGene	putative repetative protein	repetative protein	NP_626926.1	WP_011028518.1	.	0.407551	0.383995	0.73568	0.254815	0.78822	0.604993	2.91638	1.5625	1.71559	1.48638
SCO2693	2938689	2939690	+	1002	ProtCodGene	putative oxygenase (putative secreted protein)	oxygenase	NP_626927.1	WP_011028519.1	K18058	0.0765073	0.327661	0.508809	0.239175	0.18496	1.04108	1.14308	1.41929	0.568337	0.643914
SCO2694	2939719	2940261	+	543	ProtCodGene	hypothetical protein	hypothetical protein	NP_626928.1	WP_003976105.1	.	0.564717	0.604634	2.54846	0.882702	0.682616	1.22252	3.10849	1.57141	0.699169	0.99018
SCO2695	2940382	2941152	+	771	ProtCodGene	hypothetical protein	hypothetical protein	NP_626929.1	WP_011028520.1	K20333	6.76123	11.4975	14.831	13.8322	9.73525	10.824	16.3412	10.2064	6.52445	4.32366
SCO2696	2941209	2942201	+	993	ProtCodGene	putative 2-hydroxyacid-family dehydrogenase	2-hydroxyacid dehydrogenase	NP_626930.1	WP_011028521.1	.	7.02527	9.58829	14.5225	7.84365	5.5991	8.40411	10.0167	5.63314	4.01442	3.8985
SCO2698	2942785	2942904	+	120	ProtCodGene	putative small hydrophilic protein	small hydrophilic protein	NP_626932.1	WP_011028523.1	.	0	1.09439	1.21387	0.998557	3.08884	3.95136	2.51177	2.37021	0.790935	1.79223
SCO2699	2943092	2943364	+	273	ProtCodGene	putative small membrane protein	small membrane protein	NP_626933.1	WP_011028524.1	.	0.842422	1.20262	1.8675	0.438926	0	1.38949	3.31223	3.47284	3.47664	6.30233
SCO2706	2947584	2948894	+	1311	ProtCodGene	putative transferase	transferase	NP_626940.1	WP_011028527.1	.	0.0584747	0	2.11108	0.639808	0.565462	0.506353	1.19554	0.940131	0.434381	1.06631
SCO2707	2948891	2950345	+	1455	ProtCodGene	putative transferase	transferase	NP_626941.1	WP_011028528.1	.	0	0.0451294	0.200226	0.329421	0.127375	0.391063	1.36723	0.586445	0.71755	0.517344
SCO2708	2950351	2951667	+	1317	ProtCodGene	putative integral membrane protein	hypothetical protein	NP_626942.1	WP_011028529.1	.	0.0582083	0.149575	0.774224	1.00083	0.422165	0.864079	2.42595	1.43977	0.72067	0.571553
SCO2709	2952033	2953604	+	1572	ProtCodGene	putative integral membrane protein	hypothetical protein	NP_626943.1	WP_011028530.1	K03980	0.0487661	0.083541	0.277986	0.381129	0.530526	0.482609	1.11208	1.50777	0.664144	0.820867
SCO2710	2953648	2954337	+	690	ProtCodGene	putative polysaccharide deacetylase	polysaccharide deacetylase	NP_626944.1	WP_003976090.1	.	0	0	0.105554	0.173662	0.134297	0	0.698928	0.274807	0	0
SCO2711	2954348	2955550	+	1203	ProtCodGene	putative glycosyl transferase	glycosyl transferase	NP_626945.1	WP_011028531.1	.	0	0	0	0	0.154057	0.15766	0.450992	0.866911	0.473378	0.357551
SCO2712	2955547	2956266	+	720	ProtCodGene	putative membrane protein	hypothetical protein	NP_626946.1	WP_011028532.1	.	0	0	0	0	0.128702	0	0.0837258	0.131679	0.131823	0.149352
SCO2713	2956263	2957411	+	1149	ProtCodGene	hypothetical protein	hypothetical protein	NP_626947.1	WP_011028533.1	.	0.0667192	0.285741	0.190163	0.208576	0.403243	0.49521	1.52149	1.23771	0.495625	0.655122
SCO2715	2958781	2960079	+	1299	ProtCodGene	hypothetical protein	hypothetical protein	NP_626949.1	WP_011028535.1	.	0.11803	0.303294	0.616748	0.0922454	0.285343	0.365022	1.06736	1.0218	0.511459	0.662255
SCO2719	2962235	2962678	+	444	ProtCodGene	putative secreted protein	hypothetical protein	NP_626952.1	WP_011028537.1	.	4.31646	3.25358	16.7317	7.01689	11.4788	10.4658	8.41784	9.18191	4.06156	15.5003
SCO2725	2972229	2973086	+	858	ProtCodGene	putative lipoprotein	lipoprotein	NP_626958.1	WP_011028543.1	.	42.4402	117.092	60.0145	30.4455	27.6483	33.4899	38.5724	36.1333	24.5577	43.7403
SCO2728	2975219	2975617	+	399	ProtCodGene	hypothetical protein, SCC46.13	hypothetical protein	NP_626961.1	WP_003976072.1	.	0.576394	0.493708	4.19835	1.80191	1.85795	2.13908	1.96409	1.90092	0.713626	1.34754
SCO2729	2975704	2976312	+	609	ProtCodGene	putative acetyltransferase	acetyltransferase	NP_626962.1	WP_011028545.1	.	1.76231	2.91118	8.37153	3.34492	3.80399	2.80294	8.80977	6.07148	4.05208	4.7675
SCO2730	2976325	2976630	+	306	ProtCodGene	putative regulator	regulator	NP_733582.1	WP_011028546.1	.	46.848	54.2902	30.4658	18.7964	10.9018	16.7352	19.5032	16.4211	9.92546	26.3563
SCO2731	2976666	2978948	+	2283	ProtCodGene	probable cation-transporting P-type ATPase.	cation-transporting P-type ATPase	NP_626963.1	WP_011028547.1	K17686	3.59293	4.19923	9.37919	4.98622	3.69362	4.65233	6.78608	4.65114	2.57756	4.66309
SCO2734	2980558	2981592	+	1035	ProtCodGene	putative LysR-family transcriptional regulator.	LysR family transcriptional regulator	NP_626966.1	WP_011028550.1	.	4.37001	5.83673	12.2443	7.52536	6.26721	6.0473	6.29035	5.95416	4.03492	3.8442
SCO2735	2981644	2982126	+	483	ProtCodGene	putative integral membrane protein.	hypothetical protein	NP_626967.1	WP_011028551.1	.	12.6974	23.5191	32.571	16.1258	12.6623	17.0817	18.4717	14.9181	6.28818	6.6791
SCO2741	2987625	2988134	+	510	ProtCodGene	putative secreted protein.	hypothetical protein	NP_626972.1	WP_011028553.1	.	17.7371	12.4889	18.2795	5.169	11.0835	12.2725	16.43	11.3398	9.49122	14.7595
SCO2743	2989276	2989761	+	486	ProtCodGene	conserved hypothetical protein SCC57A.14	hypothetical protein	NP_626974.1	WP_011028555.1	.	0.946424	1.3511	5.39499	2.95869	3.81338	2.53668	3.72115	4.6819	2.7341	5.53156
SCO2745	2990408	2991451	+	1044	ProtCodGene	probable LacI-family transcriptional regulator.	LacI family transcriptional regulator	NP_626976.1	WP_003976055.1	K02529	4.33234	2.32715	15.4873	12.7402	11.2725	14.9879	11.7216	8.08234	5.00017	12.7722
SCO2746	2991448	2993001	+	1554	ProtCodGene	ABC transporter protein, ATP binding component.	ABC transporter ATP-binding protein	NP_626977.1	WP_011028557.1	K10441	6.95567	4.69023	4.49929	5.3205	3.69706	6.52967	6.78858	5.30782	3.42026	14.324
SCO2747	2992991	2994946	+	1956	ProtCodGene	bifunctional carbohydrate binding and transport protein.	bifunctional carbohydrate binding and transport protein	NP_626978.1	WP_003976053.1	K10439	4.58551	4.39769	4.09589	3.67567	2.84249	5.28464	3.91405	3.19906	2.42618	11.2701
SCO2748	2994994	2995914	+	921	ProtCodGene	carbohydrate kinase	carbohydrate kinase	NP_626979.1	WP_011028558.1	K00852	0.915596	1.71109	1.73975	1.69137	1.30798	2.05934	2.61814	1.33823	1.5458	5.37084
SCO2749	2995911	2996300	+	390	ProtCodGene	carbohydrate transport protein.	D-ribose pyranase	NP_626980.1	WP_011028559.1	K06726	3.9313	8.25	8.40373	8.2957	3.80165	6.32218	8.50139	5.34818	5.59739	9.099
SCO2753	2999879	3000925	+	1047	ProtCodGene	putative LacI-family transcriptional regulator.	LacI family transcriptional regulator	NP_626984.1	WP_003976047.1	K02529	8.20054	10.2226	48.8331	16.8238	12.4793	13.8581	9.55769	7.42531	7.25213	10.9896
SCO2754	3001125	3001931	+	807	ProtCodGene	hypothetical protein SCC57A.25.	hypothetical protein	NP_626985.1	WP_011028563.1	.	3.98976	6.9162	13.3571	4.30604	4.24859	5.17056	6.05067	3.407	3.05789	5.19679
SCO2757	3003658	3004599	+	942	ProtCodGene	putative LysR-family transcriptional regulator.	LysR family transcriptional regulator	NP_626988.1	WP_011028565.1	.	0.732424	2.09119	3.16998	3.30732	1.96741	3.02015	5.31152	3.82455	1.41059	2.16894
SCO2758	3004794	3006641	+	1848	ProtCodGene	beta-N-acetylglucosaminidase (putative secreted protein)	beta-N-acetylglucosaminidase	NP_626989.1	WP_011028566.1	K01207	0.58076	0.959365	2.08881	1.75072	2.75789	3.02767	4.82782	2.71908	1.84894	3.2004
SCO2760	3008299	3008949	+	651	ProtCodGene	putative membrane protein.	hypothetical protein	NP_626991.1	WP_011028567.1	.	0.235516	0.20173	1.45441	1.10439	0.711714	1.01971	1.7594	1.45635	1.02056	1.48664
SCO2765	3015897	3016268	+	372	ProtCodGene	hypothetical protein SCC57A.36.	hypothetical protein	NP_626996.1	WP_011028571.1	.	3.91545	2.64771	10.7682	1.61058	1.7437	5.86331	5.02355	4.07779	2.5514	3.75789
SCO2766	3016395	3017255	+	861	ProtCodGene	putative secreted ribonuclease	ribonuclease	NP_626997.1	WP_011028572.1	.	0.534219	0.38132	2.96066	2.36592	3.0135	3.08399	7.56158	5.2855	3.30705	1.62362
SCO2771	3022836	3023624	+	789	ProtCodGene	hypothetical protein SCC105.02	hypothetical protein	NP_627001.1	WP_003976029.1	.	27.0109	29.2946	37.6623	17.3134	14.211	17.0675	19.3301	11.1752	9.50325	6.81455
SCO2776	3027514	3029130	+	1617	ProtCodGene	acetyl/propionyl CoA carboxylase, beta subunit	acetyl/propionyl CoA carboxylase subunit beta	NP_627006.1	WP_011028579.1	K01969	10.6196	4.62932	75.8501	12.9683	9.34101	13.3716	16.9253	11.7851	7.39576	44.8888
SCO2777	3029169	3031109	+	1941	ProtCodGene	acetyl/propionyl CoA carboxylase alpha subunit	acetyl/propionyl CoA carboxylase subunit alpha	NP_627007.1	WP_011028580.1	K11263	4.69994	2.57105	37.5231	6.72907	4.86957	4.88577	8.41658	5.95912	4.79207	22.7145
SCO2778	3031106	3032059	+	954	ProtCodGene	hydroxymethylglutaryl-CoA lyase	hydroxymethylglutaryl-CoA lyase	NP_627008.1	WP_011028581.1	K01640	6.26783	3.09732	43.4398	4.27056	3.10826	3.47919	6.25574	3.27954	3.68108	24.4599
SCO2779	3032065	3033225	+	1161	ProtCodGene	acyl-CoA dehydrogenase	acyl-CoA dehydrogenase	NP_627009.1	WP_003976021.1	K11410	16.5734	6.95657	55.2672	7.84396	7.42279	8.16819	13.5519	7.67615	6.94879	41.9575
SCO2780	3033355	3034404	+	1050	ProtCodGene	putative secreted protein	hypothetical protein	NP_627010.1	WP_003976020.1	K02016	109.077	363.024	32.1156	115.947	150.559	216.399	138.42	141.671	88.5848	31.2359
SCO2781	3034632	3035477	+	846	ProtCodGene	hypothetical protein	hypothetical protein	NP_627011.1	WP_011028582.1	.	11.5081	63.0243	3.09925	51.84	33.7362	46.1833	34.7729	32.9477	24.6817	8.77047
SCO2782	3035641	3037083	+	1443	ProtCodGene	putative pyridoxal-dependent decarboxylase	pyridoxal-dependent decarboxylase	NP_627012.1	WP_011028583.1	K13745	45.3162	126.913	1.41324	17.3554	31.2737	83.7262	86.9356	78.383	54.5269	3.9496
SCO2783	3037106	3038347	+	1242	ProtCodGene	putative monooxygenase	monooxygenase	NP_627013.1	WP_011028584.1	K03897	62.2788	222.155	2.11108	20.743	39.2447	99.6431	95.1804	92.3658	54.7923	3.89614
SCO2784	3038344	3038898	+	555	ProtCodGene	putative aceytltranferase	aceytltranferase	NP_627014.1	WP_003976016.1	.	32.5979	103.05	0.656147	9.28388	20.2027	45.4514	66.5824	47.8313	30.7823	2.1313
SCO2785	3038895	3040682	+	1788	ProtCodGene	conserved hypothetical protein	hypothetical protein	NP_627015.1	WP_011028585.1	.	68.1711	187.552	4.15486	25.1985	43.223	87.0361	106.472	94.0662	65.0796	3.72879
SCO2787	3042474	3043370	+	897	ProtCodGene	conserved hypothetical protein SCC105.18	hypothetical protein	NP_627017.1	WP_003976013.1	.	15.4688	10.3216	15.1835	10.5533	10.5372	12.8981	9.34144	7.61005	4.65567	6.95312
SCO2788	3043459	3043716	+	258	ProtCodGene	hypothetical protein SCC105.19	hypothetical protein	NP_627018.1	WP_003976012.1	.	40.113	40.9759	17.7846	18.5778	16.8809	30.1406	23.8326	14.3315	10.3006	4.16797
SCO2789	3043786	3045603	+	1818	ProtCodGene	glucosamine-fructose-6-phosphateaminotransferase	glucosamine-fructose-6-phosphate aminotransferase	NP_627019.1	WP_003976011.1	K00820	190.006	148.699	8.33285	6.59113	7.90049	14.8665	15.4851	11.5251	5.63835	8.63581
SCO2792	3047135	3048331	+	1197	ProtCodGene	AraC-family transcriptional regulator (ArpA target)	AraC family transcription regulator	NP_627022.1	WP_011028588.1	.	82.8726	242.082	100.882	135.844	94.7553	116.857	107.622	79.0467	49.2402	27.0406
SCO2793	3048673	3049275	+	603	ProtCodGene	oligoribonuclease	oligoribonuclease	NP_627023.1	WP_003976007.1	K13288	181.925	144.503	100.009	56.2371	50.8659	61.02	46.8864	37.4203	25.184	38.8762
SCOt19	3049397	3049469	+	73	tRNA	0	tRNA-His	0	0	K14226	1468.1	1405.91	2678.83	13492.8	10996.7	8710.32	11838.5	13829.1	18169.8	8935.6
SCO2795	3051258	3052583	+	1326	ProtCodGene	putative sugar binding secreted protein	sugar binding hypothetical protein	NP_627025.1	WP_011028589.1	K10240	47.1178	12.1323	8.67836	1.08441	2.02661	3.43286	4.50073	3.86098	1.9326	19.8686
SCO2796	3052589	3053602	+	1014	ProtCodGene	putative cellobiose transport permease	cellobiose transport permease	NP_627026.1	WP_011028590.1	K10241	31.8284	5.95761	12.7852	2.1271	3.10712	3.27332	2.97251	2.43099	1.96564	5.09035
SCO2797	3053615	3054526	+	912	ProtCodGene	putative cellobiose transport permease	cellobiose transport permease	NP_627027.1	WP_011028591.1	K10242	19.3332	6.91192	5.5902	3.28473	2.33695	4.57526	6.08114	3.22266	1.45699	6.72085
SCO2798	3054670	3056109	+	1440	ProtCodGene	putative cellobiose hydrolase	cellobiose hydrolase	NP_627028.1	WP_003976002.1	K05350	5.05745	0.911989	0.404624	0.332852	0.321754	0.460992	0.711669	0.92175	0.329556	1.49352
SCO2802	3060038	3060619	+	582	ProtCodGene	putative secreted protein	hypothetical protein	NP_627032.1	WP_011028593.1	.	9.35204	19.6313	46.928	25.5301	16.5587	23.9526	23.9266	18.5708	17.1233	10.5316
SCO2805	3062230	3063669	+	1440	ProtCodGene	conserved hypothetical protein	hypothetical protein	NP_627035.1	WP_011028595.1	.	0.266182	1.09439	0.404624	0.416065	0.579157	0.724416	3.97697	2.69941	1.05458	1.49352
SCO2807	3064780	3065769	+	990	ProtCodGene	putative integral membrane protein	hypothetical protein	NP_627037.1	WP_011028597.1	.	17.2679	20.3622	142.575	35.948	28.1739	31.3235	52.7929	33.5182	24.1595	20.2033
SCO2808	3065876	3066904	+	1029	ProtCodGene	putative secreted protein	hypothetical protein	NP_627038.1	WP_011028598.1	.	10.0575	11.4863	44.025	31.6743	21.3427	27.5559	25.191	21.8364	13.6511	12.4359
SCO2809	3066931	3068574	+	1644	ProtCodGene	putative membrane protein	hypothetical protein	NP_627039.1	WP_011028599.1	.	3.17087	5.23229	1.59487	4.22747	2.70555	3.74947	4.18018	3.57551	2.1361	2.28934
SCO2810	3068571	3069932	+	1362	ProtCodGene	hypothetical protein	hypothetical protein	NP_733584.1	WP_003975990.1	.	5.40337	7.32806	3.20847	3.95904	2.65341	4.31691	6.37349	3.89815	2.22995	1.97382
SCO2812	3070648	3071898	+	1251	ProtCodGene	putative drug efflux protein	drug efflux protein	NP_627041.1	WP_003975988.1	.	0.735351	0.419909	0.640412	0.383139	0.444437	0.758055	1.49381	1.51572	0.379345	1.20341
SCO2813	3071960	3072526	+	567	ProtCodGene	conserved hypothetical protein	hypothetical protein	NP_627042.1	WP_003975987.1	.	9.86985	8.5698	14.772	10.9894	10.9498	12.2095	14.034	9.1966	11.048	10.4309
SCO2815	3073580	3074278	+	699	ProtCodGene	putative TetR-family transcriptional regulator	TetR family transcriptional regulator	NP_627044.1	WP_011028600.1	.	3.8385	8.26662	10.9405	7.02847	5.70043	6.91912	9.48653	5.42538	2.17253	4.61518
SCO2816	3074377	3075477	+	1101	ProtCodGene	conserved hypothetical protein	hypothetical protein	NP_627045.1	WP_011028601.1	.	2.92437	3.4591	2.91065	3.70037	3.45075	4.30666	4.48971	3.70279	2.75858	1.95338
SCO2818	3077642	3078952	+	1311	ProtCodGene	conserved hypothetical protein	hypothetical protein	NP_627047.1	WP_011028602.1	.	0.0584747	0.0500864	0.944431	0.731209	1.20161	1.44672	2.20714	1.44635	0.796365	0.738217
SCO2824	3084248	3085231	+	984	ProtCodGene	putative NAD-binding protein	NAD-binding protein	NP_627053.1	WP_003975976.1	.	1.94767	2.66924	6.66149	5.96699	4.14356	5.10786	5.14607	4.04671	3.56885	4.04344
SCO2825	3085268	3086671	+	1404	ProtCodGene	putative amidase	amidase	NP_627054.1	WP_011028604.1	K02433	1.47424	2.75935	3.42374	2.5604	2.70603	3.64741	4.80887	3.37637	2.97446	1.99136
SCO2826	3086692	3087165	+	474	ProtCodGene	hypothetical protein	hypothetical protein	NP_627055.1	WP_003975974.1	.	9.70384	13.4374	198.215	24.2687	30.1064	35.0121	22.7649	17.6016	15.8187	25.6356
SCO2828	3087748	3088677	+	930	ProtCodGene	probable amino acid ABC transporter protein, solute-binding component.	amino acid ABC transporter substrate-binding protein	NP_627057.1	WP_003975972.1	K02030	44.1827	36.9267	11.0423	6.82884	7.27371	11.0128	12.0565	9.17502	3.36785	15.6097
SCO2829	3088674	3089375	+	702	ProtCodGene	probable amino acid ABC transporter protein, integral membrane component.	amino acid ABC transporter transmembrane protein	NP_627058.1	WP_003975971.1	K02029	36.0369	34.7024	10.0637	7.8519	7.52409	14.8598	10.3906	7.83319	3.38007	17.0032
SCO2830	3089372	3090022	+	651	ProtCodGene	probable amino acid ABC transporter protein, integral membrane component.	amino acid ABC transporter transmembrane protein	NP_627059.1	WP_003975970.1	K02029	36.1517	33.7898	10.4046	6.81043	6.40542	10.9254	8.05619	6.26232	4.22804	12.2235
SCO2831	3090012	3090797	+	786	ProtCodGene	probable amino acid ABC transporter protein, ATP-binding component.	amino acid ABC transporter ATP-binding protein	NP_627060.1	WP_003975969.1	K02028	79.7814	60.2331	12.602	6.40296	8.01683	14.4783	12.578	11.2178	6.15843	18.0591
SCO2832	3090880	3091737	+	858	ProtCodGene	putative IclR-family transcriptional regulator.	IclR family transcriptional regulator	NP_627061.1	WP_011028606.1	.	6.34369	13.1633	12.9876	12.2899	7.45209	9.17379	23.3261	10.387	8.07528	8.64781
SCOt21	3091827	3091900	+	74	tRNA	0	tRNA-Lys	0	0	K14229	493.113	414.388	1317.87	1935.04	2454.37	2056.84	2263.04	2520.11	2975.63	1848.42
SCOt22	3095139	3095215	+	77	tRNA	0	tRNA-Lys	0	0	K14229	2712.98	1953.69	7095	8453.24	9105.25	7350.15	6626.38	7175.9	8321.46	8664.13
SCO2836	3095506	3097467	+	1962	ProtCodGene	putative glycosyl transferase	glycosyl transferase	NP_627065.1	WP_011028608.1	.	68.4551	77.3434	172.912	61.7456	53.5115	65.9285	47.7775	38.8029	26.171	57.0005
SCO2837	3097464	3099401	+	1938	ProtCodGene	metal-dependent galactose oxidase-like protein	hypothetical protein	NP_627066.1	WP_011028609.1	.	175.947	178.016	125.747	35.1814	35.9568	43.2081	49.0846	40.6043	26.8379	54.5991
SCO2840	3101313	3102206	+	894	ProtCodGene	putative LysR-family transcriptional regulatory protein.	LysR family transcriptional regulator	NP_627069.1	WP_011028612.1	.	6.00249	4.55383	5.94716	2.81472	2.384	2.43977	3.84352	2.86335	1.91098	1.68397
SCO2847	3106290	3107372	+	1083	ProtCodGene	putative oxidoreductase.	oxidoreductase	NP_627076.1	WP_003975953.1	.	5.66282	5.82056	17.6196	12.724	10.0109	9.80726	13.0807	9.62968	6.30996	2.97877
SCO2848	3107369	3107845	+	477	ProtCodGene	conserved hypothetical protein	hypothetical protein	NP_627077.1	WP_011028617.1	.	19.1249	19.1346	10.3828	3.76814	2.3312	3.97621	5.05514	5.16776	2.18875	3.38156
SCO2849	3107953	3108825	+	873	ProtCodGene	conserved hypothetical protein SCE20.23.	hypothetical protein	NP_627078.1	WP_003975951.1	.	3.42469	6.16768	6.92449	3.56873	3.07822	2.93297	4.07408	3.47523	1.41336	2.7099
SCO2854	3111998	3113431	+	1434	ProtCodGene	putative transmembrane efflux protein.	transmembrane efflux protein	NP_627083.1	WP_011028622.1	.	0.267296	0.183161	0.304738	0.167122	0.25848	0.198395	1.00891	0.793377	0.529496	0.299954
SCO2855	3113643	3114659	+	1017	ProtCodGene	hypothetical protein SCE20.29.	hypothetical protein	NP_627084.1	WP_011028623.1	.	9.79926	14.8501	6.7318	3.88819	4.10023	5.6881	7.40936	5.40698	3.82635	3.91223
SCO2856	3114765	3115223	+	459	ProtCodGene	hypothetical protein SCE20.30.	hypothetical protein	NP_627085.1	WP_011028624.1	.	13.3613	20.3141	9.52056	6.52652	6.6622	8.88411	10.5068	8.05563	4.75595	6.55978
SCO2861	3117159	3117881	+	723	ProtCodGene	hypothetical protein SCE20.35.	hypothetical protein	NP_627090.1	WP_011028627.1	.	13.4659	18.2549	20.6509	4.47486	4.7422	6.29595	5.50297	4.85189	3.15061	4.31324
SCO2863	3118362	3121199	+	2838	ProtCodGene	putative helicase	helicase	NP_627092.1	WP_011028629.1	.	36.0612	29.361	15.4236	3.46223	7.44456	8.15334	9.87716	8.55215	5.58504	7.23711
SCO2865	3122091	3122933	+	843	ProtCodGene	putative regulatory protein.	regulatory protein	NP_627093.1	WP_011028631.1	.	74.7507	66.1306	29.634	7.81788	9.45338	9.33703	8.58115	9.22219	5.06649	10.8427
SCO2866	3123223	3123477	+	255	ProtCodGene	hypothetical protein SCE6.03.	hypothetical protein	NP_627094.1	WP_011028632.1	.	132.577	139.824	97.3954	36.183	40.3366	60.2467	24.5858	31.2311	24.5655	30.7841
SCO2867	3123679	3123906	+	228	ProtCodGene	hypothetical protein SCE6.04	hypothetical protein	NP_627095.1	WP_011028633.1	.	29.252	34.8476	25.2358	5.78112	8.12852	14.1417	5.28794	5.82158	8.74192	6.60294
SCO2868	3123914	3124393	+	480	ProtCodGene	conserved hypothetical protein	hypothetical protein	NP_627096.1	WP_011028634.1	.	22.9981	16.5526	23.367	10.7345	15.8303	17.5836	11.9309	6.51809	7.90935	10.5293
SCO2869	3124417	3125262	+	846	ProtCodGene	putative regulatory protein.	regulatory protein	NP_627097.1	WP_011028635.1	.	3.89645	4.19127	9.03947	2.97442	3.6146	5.49267	4.63164	2.80167	2.24379	2.66927
SCO2870	3125334	3125630	+	297	ProtCodGene	hypothetical protein SCE6.07.	hypothetical protein	NP_627098.1	WP_011028636.1	.	2.83927	4.20068	4.41408	0	1.87202	2.23511	3.04457	4.46909	1.91742	2.89653
SCO2871	3125634	3126614	+	981	ProtCodGene	conserved hypothetical protein SCE6.08	hypothetical protein	NP_627099.1	WP_011028637.1	.	2.81322	3.94916	14.7743	4.88591	5.28975	5.89683	4.91601	4.63895	3.19277	4.38465
SCO2872	3126611	3127843	+	1233	ProtCodGene	hypothetical protein SCE6.09.	hypothetical protein	NP_627100.1	WP_011028638.1	.	0.683912	0.639058	1.24045	0.485916	0.676388	1.07677	3.61793	1.30717	1.23163	0.87213
SCO2875	3129670	3130077	+	408	ProtCodGene	putative MerR-family transcriptional regulator.	MerR family transcriptional regulator	NP_627103.1	WP_011028639.1	.	10.522	8.36884	24.2774	17.9153	19.5324	14.6433	26.152	13.7101	7.90935	7.90688
SCO2876	3130105	3130731	+	627	ProtCodGene	putative acetyltransferase.	acetyltransferase	NP_627104.1	WP_011028640.1	.	2.56757	16.1278	38.9136	10.5111	10.9366	13.3099	32.7853	24.6472	21.3439	14.9209
SCO2877	3130825	3131211	+	387	ProtCodGene	putative membrane protein.	hypothetical protein	NP_627105.1	WP_011028641.1	.	29.1191	46.8296	114.236	30.963	25.6206	27.6902	46.7307	48.2617	30.6564	31.3987
SCO2878	3131350	3133899	+	2550	ProtCodGene	hypothetical protein SCE6.15.	hypothetical protein	NP_627106.1	WP_011028642.1	.	1.56327	1.44202	7.51172	16.6348	12.8641	11.194	40.9449	24.9105	19.5035	4.04832
SCO2879	3134618	3136273	+	1656	ProtCodGene	putative membrane protein	hypothetical protein	NP_627107.1	WP_011028643.1	.	3.88857	36.202	5.89344	2.17078	1.45489	1.43165	5.788	4.17936	2.80839	1.49352
SCO2880	3136276	3136698	+	423	ProtCodGene	conserved hypothetical protein SCE6.17.	hypothetical protein	NP_627108.1	WP_011028644.1	.	4.71198	61.472	5.85413	2.83279	1.9716	1.34514	7.26811	3.58614	2.91692	0.762649
SCO2881	3136695	3137048	+	354	ProtCodGene	conserved hypothetical protein SCE6.18	hypothetical protein	NP_627109.1	WP_003975928.1	.	7.36286	53.4209	4.11482	1.35398	0.261766	2.67889	5.61956	3.48167	1.8768	0.303767
SCO2882	3137116	3137664	+	549	ProtCodGene	putative conserved ATP/GTP-binding protein	ATP/GTP-binding protein	NP_627110.1	WP_003975927.1	.	4.74764	50.593	4.90855	3.27396	0.843945	1.72737	7.79611	4.66272	3.11188	1.56697
SCO2883	3137661	3138893	+	1233	ProtCodGene	putative cytochrome P450.	cytochrome P450	NP_627111.1	WP_003975926.1	.	5.84434	29.1304	2.59904	1.36056	1.20247	1.23059	4.10684	2.84503	2.38628	1.04656
SCO2884	3138905	3140131	+	1227	ProtCodGene	putative cytochrome P450.	cytochrome P450	NP_627112.1	WP_003975925.1	K20420	5.81044	62.2383	3.26469	1.95317	1.35939	3.63255	6.68169	5.79514	2.86206	1.22695
SCO2887	3141805	3142107	+	303	ProtCodGene	putative membrane protein.	hypothetical protein	NP_627115.1	WP_011028647.1	.	40.2277	52.6606	26.9215	18.1915	15.9029	28.4811	40.1884	29.7255	19.7342	18.4546
SCO2892	3145726	3147090	+	1365	ProtCodGene	putative secreted protein.	hypothetical protein	NP_627118.1	WP_011028649.1	.	35.0447	37.2332	185.256	54.2513	43.1758	67.0429	56.5729	34.3117	20.6512	34.2689
SCO2897	3151125	3153395	+	2271	ProtCodGene	probable secreted penicillin-binding protein	penicillin-binding protein	NP_627123.1	WP_003975913.1	.	38.7859	30.0993	35.5984	9.60303	12.4043	17.3714	11.8919	10.6874	5.89283	11.1748
SCO2901	3154677	3155144	+	468	ProtCodGene	hypothetical protein	hypothetical protein	NP_627127.1	WP_011028654.1	K03564	306.805	136.658	66.6073	35.3336	51.8766	71.7324	65.5637	50.0379	31.6374	39.9804
SCOt23	3155187	3155273	+	87	tRNA	0	tRNA-Leu	0	0	K14228	125.124	85.2867	471.317	223.126	306.754	244.167	253.602	213.592	213.825	149.558
SCO2906	3157707	3159002	+	1296	ProtCodGene	predicted IIC component of the GlcNac-specific PTS permease	PTS transmembrane protein	NP_627132.1	WP_011028656.1	K02804	1.952	1.46932	10.8462	6.37967	4.93356	6.14656	6.55852	5.92554	2.85616	5.72517
SCO2907	3159229	3160479	+	1251	ProtCodGene	IIC component of the GlcNac-specific PTS permease, major permease for N-acetylglucosamine	PTS transmembrane protein	NP_627133.1	WP_011028657.1	K02804	54.1709	21.3104	23.2295	14.1762	14.0738	19.6336	12.6251	11.8227	5.08323	8.25198
SCO2909	3161531	3161698	+	168	ProtCodGene	putative membrane protein	hypothetical protein	NP_627135.1	WP_011028658.1	.	3.65049	6.64449	11.2717	13.5518	17.6505	23.7082	21.8883	17.4944	10.7341	23.683
SCO2917	3166796	3168142	+	1347	ProtCodGene	conserved hypothetical protein	nicotinate phosphoribosyltransferase	NP_627143.1	WP_011028662.1	K00763	22.9355	20.864	33.1449	16.4573	15.2034	19.1496	14.8581	13.5139	7.32804	15.6471
SCO2918	3168248	3168835	+	588	ProtCodGene	putative nicotinamidase	nicotinamidase	NP_627144.1	WP_003975893.1	K08281	10.5604	10.4972	6.44095	2.44545	3.15188	3.54816	6.86893	4.99841	2.58265	3.29184
SCO2921	3172118	3172417	+	300	ProtCodGene	putative membrane protein	hypothetical protein	NP_627147.1	WP_003975890.1	.	21.2094	30.2051	49.7687	13.9798	10.1932	10.7477	23.9121	21.806	12.0222	3.58445
SCO2924	3175140	3175568	+	429	ProtCodGene	putative regulator	regulator	NP_627150.1	WP_003975886.1	.	28.2339	19.4388	13.7516	10.8933	14.4722	22.3266	18.1269	21.6579	14.1594	16.0423
SCO2926	3177221	3178576	+	1356	ProtCodGene	putative secreted protein	hypothetical protein	NP_627152.1	WP_011028666.1	.	0.226137	0.290545	0.698245	1.50225	0.683371	0.839227	3.60095	3.07638	1.67986	1.50674
SCO2928	3179891	3180382	+	492	ProtCodGene	putative asnC-family transcriptional regulator	transcription regulator AsnC	NP_627154.1	WP_011028667.1	.	15.893	7.20694	11.6946	11.934	8.85216	11.3722	8.33174	8.09341	2.89367	7.43118
SCO2930	3181757	3182404	+	648	ProtCodGene	putative permease membrane component	permease membrane protein	NP_627156.1	WP_003975880.1	K05846	2.12945	1.11465	1.91072	0.739672	1.28702	2.1952	2.79086	1.6094	0.878817	1.49352
SCO2931	3182412	3183686	+	1275	ProtCodGene	putative ABC transporter ATP-binding protein	ABC transporter ATP-binding protein	NP_627157.1	WP_003975879.1	K05847	1.74365	1.95702	2.97042	1.50371	1.45357	2.75201	3.92428	2.37951	1.86102	2.19284
SCO2932	3183683	3184555	+	873	ProtCodGene	putative permease membrane component	permease membrane protein	NP_627158.1	WP_003975878.1	K05846	1.405	0.977803	1.33484	0.823552	1.37989	0.543143	2.20967	1.41181	0.761037	1.6013
SCO2933	3184552	3185520	+	969	ProtCodGene	putative permease binding-protein component	permease binding-protein component	NP_627159.1	WP_011028669.1	K05845	1.8196	1.35528	2.93133	1.36026	1.14756	1.7616	2.73729	2.15252	2.15487	0.998764
SCO2938	3191138	3192148	+	1011	ProtCodGene	putative oxidoreductase	oxidoreductase	NP_627163.1	WP_011028671.1	K23107	7.58263	12.4702	6.05135	2.48898	1.2832	4.22104	5.90304	3.18842	2.53475	2.55273
SCO2949	3204872	3206218	+	1347	ProtCodGene	UDP-N-acetylglucosamine transferase	UDP-N-acetylglucosamine 1-carboxyvinyltransferase	NP_627173.1	WP_003975861.1	K00790	99.3682	45.0429	78.7259	23.6629	19.675	25.345	20.4522	16.1885	12.1195	13.9706
SCO2956	3213669	3214232	+	564	ProtCodGene	putative integral-membrane protein	hypothetical protein	NP_627180.1	WP_011028680.1	.	0.135923	0	0.387406	0	0.4929	0.168143	1.81703	1.0086	0.336568	0.953312
SCO2965	3225334	3226434	+	1101	ProtCodGene	putative transport protein	transporter	NP_627189.1	WP_011028689.1	.	0.626651	1.55063	2.31529	2.17669	3.11409	2.8424	3.66842	3.44445	1.20688	4.1021
SCO2970	3230696	3230890	+	195	ProtCodGene	putative membrane protein	hypothetical protein	NP_627194.1	WP_003975842.1	.	156.859	145.469	281.618	361.324	200.062	288.875	515.029	294.636	204.913	200.178
SCO2975	3236737	3240774	+	4038	ProtCodGene	hypothetical protein SCE50.03	hypothetical protein	NP_627198.1	WP_011028692.1	.	7.13826	12.6676	14.6999	16.2618	11.4971	17.7312	18.7058	11.9743	8.93181	7.6163
SCO2977	3241532	3242731	+	1200	ProtCodGene	hypothetical protein SCE50.05	hypothetical protein	NP_627200.1	WP_011028694.1	.	23.5092	15.3214	82.0577	46.8323	60.6957	83.2947	51.2402	41.9528	36.5412	53.4083
SCO2978	3242925	3244322	+	1398	ProtCodGene	putative secreted protein	hypothetical protein	NP_627201.1	WP_003975833.1	K10232	2.52244	3.00604	9.22126	3.08567	3.44677	4.20574	5.90752	4.95066	2.44409	6.38433
SCO2979	3244399	3245682	+	1284	ProtCodGene	putative integral membrane transport protein	integral membrane transport protein	NP_627202.1	WP_003975832.1	K10233	1.91054	1.63647	2.7227	2.14643	1.58772	1.32943	5.02355	2.14132	1.5523	3.09871
SCO2980	3245679	3246596	+	918	ProtCodGene	putative integral membrane transport protein	integral membrane transport protein	NP_627203.1	WP_003975831.1	K10234	2.83927	1.93127	5.23631	1.69689	2.92733	2.9958	5.58172	3.71798	1.96441	5.50553
SCO2981	3246749	3249046	+	2298	ProtCodGene	putative glycosyl transferase	glycosyl transferase	NP_627204.1	WP_003975830.1	.	0.0333596	0.0857222	0.665569	0.26072	0.322594	0.412675	0.944374	0.742626	0.413021	0.514739
SCO2982	3249066	3251276	+	2211	ProtCodGene	putative glycosyl transferase	glycosyl transferase	NP_627205.1	WP_011028695.1	.	0.0693445	0.148492	0.230586	0.216783	0.209555	0.514696	1.11786	0.728967	0.429273	0.486357
SCO2983	3251284	3253521	+	2238	ProtCodGene	putative glycosyl transferase	glycosyl transferase	NP_627206.1	WP_011028696.1	.	0.0685079	0.117361	0.488152	0.428335	0.62108	0.55086	1.80471	1.01671	0.72096	1.00903
SCO2984	3253518	3254849	+	1332	ProtCodGene	putative integral membrane protein	hypothetical protein	NP_627207.1	WP_011028697.1	.	0.345317	0.394374	1.25762	0.53976	0.486979	1.13913	2.8512	2.34886	1.78139	1.61462
SCO2985	3254989	3256542	+	1554	ProtCodGene	putative integral membrane protein	hypothetical protein	NP_627208.1	WP_011028698.1	.	9.52088	13.3101	36.9317	44.9543	28.5032	38.8729	48.4123	29.8946	24.3083	32.3154
SCO2987	3257116	3257622	+	507	ProtCodGene	putative regulatory protein	regulatory protein	NP_627210.1	WP_011028699.1	.	4.23371	6.47566	29.018	19.3803	18.2771	20.9492	23.899	11.9679	8.61137	9.7565
SCO2988	3257700	3258680	+	981	ProtCodGene	UDP-glucose 4-epimerase	UDP-glucose 4-epimerase	NP_627211.1	WP_003975823.1	K01784	52.6698	77.3099	63.0322	28.5825	29.9438	39.2478	43.138	33.2458	19.9306	36.5022
SCO2993	3261047	3261601	+	555	ProtCodGene	hypothetical protein SCE50.21	hypothetical protein	NP_627216.1	WP_011028702.1	.	1.10501	3.19443	3.80565	2.37495	1.50268	2.56305	5.75671	4.61231	2.22317	2.90631
SCO2995	3262446	3263402	+	957	ProtCodGene	putative ABC transporter integral membrane protein	ABC transporter	NP_627218.1	WP_003975816.1	K09692	29.0781	9.60591	3.1964	4.6328	3.87315	5.15287	10.5825	4.85436	5.25637	2.5844
SCO2996	3263440	3264306	+	867	ProtCodGene	putative ABC transporter ATP-binding protein	ABC transporter ATP-binding protein	NP_627219.1	WP_011028704.1	K09693	17.7725	13.1781	2.18413	3.1788	4.27521	5.14087	12.2373	6.77985	2.95574	2.72865
SCO2997	3264435	3266675	+	2241	ProtCodGene	putative transferase	transferase	NP_627220.1	WP_011028705.1	.	0.957827	0.791123	4.45249	2.08534	2.64639	3.34305	3.28178	2.11532	1.31293	1.48752
SCO2998	3266672	3268393	+	1722	ProtCodGene	putative transferase	transferase	NP_627221.1	WP_011028706.1	.	0.0445182	0.19066	0.803609	0.417515	0.861	0.715926	1.19025	1.04609	0.826762	0.562022
SCO3004	3276479	3276748	+	270	ProtCodGene	hypothetical protein SCE33.06	hypothetical protein	NP_627226.1	WP_003975808.1	.	0	0	0	0	0	0	0.893075	0	0.351527	0.796545
SCO3006	3280002	3280577	+	576	ProtCodGene	putative acetyltransferase	acetyltransferase	NP_627228.1	WP_011028711.1	.	4.65818	9.34789	40.7153	12.898	11.5831	11.0309	30.0366	22.55	16.8074	22.7762
SCO3007	3280662	3281837	+	1176	ProtCodGene	conserved hypothetical protein SCE33.09	hypothetical protein	NP_627229.1	WP_011028712.1	K09927	11.5382	12.8423	11.891	7.8458	6.06736	8.14465	11.1236	10.2387	6.13378	6.03505
SCO3015	3290867	3292255	+	1389	ProtCodGene	putative integral membrane protein	hypothetical protein	NP_627237.1	WP_003975797.1	.	19.7032	18.0113	4.66672	3.88208	4.26967	6.21294	7.7686	6.21136	4.03155	3.71606
SCO3016	3292317	3293012	+	696	ProtCodGene	putative integral membrane protein	hypothetical protein	NP_627238.1	WP_011028717.1	.	5.83764	7.92487	1.67431	0.860825	1.3314	2.04381	4.41726	2.17951	2.31826	2.47204
SCO3017	3293063	3294226	+	1164	ProtCodGene	putative secreted protein	hypothetical protein	NP_627239.1	WP_011028718.1	.	1.64649	1.12823	1.25141	0.926496	0.875701	1.22207	2.17514	1.71046	0.652318	0.461914
SCO3018	3294226	3295215	+	990	ProtCodGene	putative regulatory protein	regulatory protein	NP_627240.1	WP_003975794.1	K03924	4.02661	5.30612	0.588544	0.605186	0.374405	0.766325	1.94853	1.24496	0.862839	1.19482
SCO3019	3295215	3296525	+	1311	ProtCodGene	putative lipoprotein	lipoprotein	NP_627241.1	WP_011028719.1	.	2.33899	2.00345	0.333329	0.365604	0.141366	0.651025	1.37946	0.867813	0.723968	1.14834
SCO3021	3303453	3304409	+	957	ProtCodGene	putative integral membrane protein	hypothetical protein	NP_627243.1	WP_003975790.1	.	9.21206	12.4191	44.3691	30.6767	24.885	32.3046	32.1255	20.0118	14.3806	18.2032
SCO3031	3314858	3315211	+	354	ProtCodGene	hypothetical protein SCE34.12	hypothetical protein	NP_627253.1	WP_011028723.1	.	12.7767	20.0328	56.9903	43.6657	20.4177	37.5045	32.355	26.2464	17.4274	14.8846
SCO3035	3321701	3322195	+	495	ProtCodGene	hypothetical protein SCE34.17	hypothetical protein	NP_627257.1	WP_011028726.1	.	30.1995	7.82653	24.5717	3.63112	4.86726	6.89692	16.3189	7.46977	7.66968	9.77578
SCO3036	3322266	3323225	+	960	ProtCodGene	conserved hypothetical protein SCE34.18	2-phospho-L-lactate transferase	NP_627258.1	WP_003975775.1	K11212	66.9181	57.2501	88.992	68.9004	73.4564	85.4482	77.6138	57.5765	36.2842	42.3413
SCO3037	3323222	3324553	+	1332	ProtCodGene	putative oxidoreductase	F420-0--gamma-glutamyl ligase	NP_627259.1	WP_011028727.1	K12234	17.0356	24.0568	18.044	15.9229	11.8962	16.5886	18.5102	13.1679	7.33931	10.495
SCO3038	3324630	3325610	+	981	ProtCodGene	conserved hypothetical protein SCE34.20	hypothetical protein	NP_627260.1	WP_011028728.1	.	20.5522	25.1676	43.9518	34.6899	24.5596	24.6507	21.0774	17.5894	14.7061	11.0712
SCO3041	3328322	3329113	+	792	ProtCodGene	conserved hypothetical protein	hypothetical protein	NP_627263.1	WP_003975771.1	.	21.0042	20.8099	37.9795	25.2665	23.8683	24.9056	20.7792	16.5197	18.4552	11.2693
SCO3042	3329406	3330596	+	1191	ProtCodGene	putative transcriptional regulator	transcriptional regulator	NP_627264.1	WP_011028731.1	.	3.47578	5.67868	11.1909	5.53356	5.60192	6.05146	8.60456	6.60715	3.10796	4.33385
SCO3043	3331178	3332596	+	1419	ProtCodGene	conserved hypothetical protein	hypothetical protein	NP_627265.1	WP_011028732.1	.	20.3131	13.4195	22.8916	9.37335	12.0811	18.1111	13.5519	13.1623	8.42773	7.57812
SCO3044	3332956	3334479	+	1524	ProtCodGene	conserved hypothetical protein	hypothetical protein	NP_627266.1	WP_011028733.1	.	54.1753	40.9318	223.945	21.8582	25.1728	29.433	27.3328	20.2806	15.3205	54.4018
SCO3045	3334869	3336392	+	1524	ProtCodGene	putative secreted protein	hypothetical protein	NP_627267.1	WP_003975766.1	.	70.6744	53.4699	83.7763	15.5681	19.4572	24.7038	21.0435	19.9073	12.6425	23.0026
SCO3046	3336677	3338146	+	1470	ProtCodGene	conserved hypothetical protein	hypothetical protein	NP_733590.1	WP_011028734.1	.	16.2708	19.4756	44.0462	10.5969	8.0688	11.4831	14.6401	10.5773	5.42356	3.58445
SCO3047	3338276	3339850	+	1575	ProtCodGene	putative membrane protein	hypothetical protein	NP_627268.1	WP_011028735.1	.	2.09295	4.62769	3.19075	2.20634	2.23573	4.09436	4.55468	3.13019	2.10916	1.36551
SCO3049	3341259	3341852	+	594	ProtCodGene	putative acyl-CoA hydrolase	acyl-CoA thioesterase	NP_627270.1	WP_003975762.1	.	59.7538	58.8095	68.4182	49.2218	46.6446	69.9271	56.4261	47.5639	33.395	28.7842
SCO3052	3344420	3345763	+	1344	ProtCodGene	putative UDP-glucose 6-dehydrogenase	UDP-glucose 6-dehydrogenase	NP_627273.1	WP_003975759.1	K00012	25.4394	32.1965	38.5296	17.7422	15.651	21.4503	19.6457	17.6355	11.5816	12.8016
SCO3055	3348964	3349323	+	360	ProtCodGene	conserved hypothetical protein	hypothetical protein	NP_627276.1	WP_011028740.1	.	1.91651	5.28954	6.87861	3.32852	4.37585	3.42451	7.70277	6.32057	3.42739	20.3119
SCO3056	3349353	3349745	+	393	ProtCodGene	conserved hypothetical protein	hypothetical protein	NP_627277.1	WP_003975755.1	.	3.3161	2.00498	6.30101	2.13432	1.88631	0.482609	4.14155	5.30735	3.3811	21.0689
SCO3061	3354084	3354656	+	573	ProtCodGene	putative integral membrane protein	hypothetical protein	NP_627281.1	WP_011028743.1	.	65.556	45.9528	71.307	29.2771	38.004	45.3476	34.8229	24.1572	20.0425	19.5174
SCO3064	3357162	3358658	+	1497	ProtCodGene	putative peptide transporter	peptide transporter	NP_627284.1	WP_003975747.1	K03305	90.3845	89.7441	164.055	99.5755	84.1848	107.756	108.041	77.8988	46.9172	49.4209
SCO3065	3358788	3359225	+	438	ProtCodGene	conserved hypothetical protein SCE25.06	hypothetical protein	NP_627285.1	WP_011028745.1	.	4.55062	6.74622	16.7947	9.02805	6.98162	6.92842	8.25789	11.2558	6.28414	4.91021
SCO3068	3360694	3361608	+	915	ProtCodGene	putative RNA polymerase sigma factor	RNA polymerase sigma factor	NP_627288.1	WP_003975743.1	.	119.054	138	231.551	110.66	110.894	158.987	62.4567	58.9575	42.0103	53.473
SCO3076	3369483	3369953	+	471	ProtCodGene	putative integral membrane protein	hypothetical protein	NP_627296.1	WP_011028754.1	.	3.90626	4.87943	13.2985	27.4762	13.1817	16.1075	28.1575	21.9408	9.26956	13.2419
SCO3078	3371912	3372934	+	1023	ProtCodGene	putative secreted protein	hypothetical protein	NP_627298.1	WP_003975733.1	.	3.74684	7.50987	3.84452	3.74825	3.71385	4.54233	8.24981	5.09723	3.06169	3.78417
SCO3079	3373160	3374380	+	1221	ProtCodGene	putative thiolase	acetyl-CoA acetyltransferase	NP_627299.1	WP_003975732.1	K00626	32.0203	20.382	24.3371	12.3654	8.34821	12.9706	13.824	12.812	8.62839	17.1737
SCO3080	3374675	3375484	+	810	ProtCodGene	putative secreted protein	hypothetical protein	NP_627300.1	WP_011028756.1	.	4.54284	6.89059	14.7463	15.5331	14.529	15.2201	20.6151	17.6742	9.49122	11.4171
SCO3082	3375950	3376180	+	231	ProtCodGene	hypothetical protein SCE25.23	hypothetical protein	NP_627302.1	WP_003975729.1	.	7.96471	3.41108	48.2396	15.5619	16.4471	25.8635	24.5306	16.4171	12.7371	47.0168
SCO3086	3379423	3380202	+	780	ProtCodGene	putative lipoprotein	lipoprotein	NP_627306.1	WP_011028759.1	.	28.3054	31.0638	136.607	68.8236	63.3212	53.8601	49.2308	41.9346	29.3254	99.8132
SCO3089	3381453	3382223	+	771	ProtCodGene	putative ABC transporter ATP-binding protein	ABC transporter ATP-binding protein	NP_627308.1	WP_003975722.1	K02003	2.58517	1.61816	2.07822	1.55417	2.28358	4.55099	6.17681	6.51732	2.21585	2.37104
SCO3090	3382330	3384861	+	2532	ProtCodGene	putative ABC transporter integral membrane protein	ABC transporter	NP_627309.1	WP_003975721.1	K02004	2.11936	1.58193	1.58206	0.946499	0.91494	1.76032	4.3093	3.48231	1.16204	2.33584
SCO3105	3401899	3402504	+	606	ProtCodGene	hypothetical protein SCE41.14	hypothetical protein	NP_627323.1	WP_011028769.1	.	19.3548	8.12664	12.8598	11.2708	9.32768	14.2406	11.2408	9.69989	7.67442	44.7169
SCO3106	3402554	3403453	+	900	ProtCodGene	putative lipoprotein	lipoprotein	NP_627324.1	WP_011028770.1	.	12.7767	14.6648	6.39306	4.39365	3.70661	4.74164	7.97069	5.8992	4.21832	12.3066
SCO3108	3404444	3404641	+	198	ProtCodGene	conserved hypothetical protein	hypothetical protein	NP_627326.1	WP_003975703.1	.	27.8765	53.7245	1497.84	494.437	272.379	322.814	170.801	167.591	122.235	520.289
SCO3113	3413130	3413195	+	66	ProtCodGene	undefined_product	hypothetical protein	NP_627331.1	WP_011028776.1	.	0	0	6.62112	0	1.40402	2.87372	10.9605	7.18247	1.43806	4.88789
SCO3117	3418879	3419409	+	531	ProtCodGene	hypothetical protein SCE41.26	hypothetical protein	NP_627335.1	WP_011028780.1	.	33.9269	11.995	52.3954	25.0485	25.304	23.7528	25.3164	18.5689	17.1593	14.1758
SCO3118	3419502	3419999	+	498	ProtCodGene	hypothetical protein SCE41.27	hypothetical protein	NP_627336.1	WP_003975695.1	.	14.3161	5.1423	5.11874	2.64678	3.90757	5.52239	5.32617	3.42682	1.90587	1.72745
SCO3121	3422071	3422199	+	129	ProtCodGene	hypothetical protein (doubtful CDS)	hypothetical protein	NP_627339.1	WP_011028782.1	.	43.9757	12.2164	277.779	22.2934	66.0868	52.9299	31.7769	13.2291	27.9586	17.5055
SCOt25	3422227	3422299	+	73	tRNA	0	tRNA-OTHER	0	0	K14223	275.137	223.975	505.835	407.083	585.187	445.584	530.156	364.948	875.013	322.601
SCO3122	3422409	3423857	+	1449	ProtCodGene	putative nucleotidyltransferase	bifunctional N-acetylglucosamine-1-phosphate uridyltransferase/glucosamine-1-phosphate acetyltransferase	NP_733593.1	WP_003975692.1	K04042	240.351	180.857	68.1578	43.9944	40.0973	57.2661	54.5414	42.4643	24.7597	28.4975
SCO3123	3423989	3424963	+	975	ProtCodGene	ribose-phosphate pyrophosphokinase	ribose-phosphate pyrophosphokinase	NP_627340.1	WP_003975691.1	K00948	800.256	574.469	299.173	219.007	176.682	227.404	122.544	117.854	75.4431	100.034
SCO3124	3425176	3425772	+	597	ProtCodGene	ribosomal L25p family protein	50S ribosomal protein L25/general stress protein Ctc	NP_627341.1	WP_003975690.1	K02897	1007.76	1309.96	518.854	331.983	259.369	360.11	306.159	289.666	165.818	161.03
SCO3125	3425878	3426480	+	603	ProtCodGene	peptidyl-tRNA hydrolase	peptidyl-tRNA hydrolase	NP_627342.1	WP_003975689.1	K01056	42.3348	57.3873	29.8335	25.8333	22.59	21.5457	20.9939	22.3264	9.6014	13.1965
SCO3126	3426533	3427051	+	519	ProtCodGene	putative membrane protein	hypothetical protein	NP_627343.1	WP_011028783.1	.	45.0509	69.3323	65.1141	55.4113	37.1375	41.4779	31.0124	31.9682	26.8827	18.0259
SCO3128	3430174	3431184	+	1011	ProtCodGene	putative fatty acid desaturase (membrane)	fatty acid desaturase (membrane)	NP_627345.1	WP_003975685.1	K00507	46.4815	67.0272	13.6876	11.0226	11.0905	13.0383	20.0346	16.5985	10.7023	12.2318
SCO3129	3431181	3431858	+	678	ProtCodGene	putative TetR-family transcriptional regulator	TetR family transcriptional regulator	NP_627346.1	WP_003975684.1	.	39.1217	65.9538	28.7892	20.3246	15.5809	24.3376	24.0063	24.8907	14.6988	9.99206
SCO3130	3431891	3433066	+	1176	ProtCodGene	putative dehydratase	dehydratase	NP_627347.1	WP_003975683.1	.	8.2788	10.4972	5.14038	4.48332	2.83669	6.69312	5.22859	4.51469	3.71255	2.37744
SCO3133	3434529	3435026	+	498	ProtCodGene	putative MarR-family regulator	MarR family regulatory protein	NP_627350.1	WP_003975680.1	.	38.792	59.0705	82.4848	62.8008	65.3122	85.1209	144.17	63.3961	60.2254	21.809
SCO3135	3436004	3436459	+	456	ProtCodGene	putative acetyltransferase	acetyltransferase	NP_627352.1	WP_003975678.1	.	10.5912	5.18394	17.8886	3.94167	8.53495	9.77442	9.1217	8.52445	4.99538	3.77311
SCO3139	3439885	3441573	+	1689	ProtCodGene	putative sodium:solute symporter	sodium:solute symporter	NP_627356.1	WP_003975674.1	K03307	3.17716	2.41037	5.0021	1.41891	1.31673	2.1336	2.67685	2.58212	1.23628	2.29201
SCO3140	3441595	3441891	+	297	ProtCodGene	putative membrane protein	hypothetical protein	NP_627357.1	WP_003975673.1	.	6.96912	3.97959	25.994	8.4726	9.04811	10.2177	8.32184	5.42675	3.83484	8.68958
SCO3141	3441921	3442073	+	153	ProtCodGene	partial CDS, hypothetical	hypothetical protein	NP_627358.1	WP_011028788.1	.	1.0021	0.429171	0.476028	0	0	0	0.788007	0	0	0
SCO3142	3442013	3442183	+	171	ProtCodGene	partial CDS, hypothetical	hypothetical protein	NP_627359.1	WP_011028789.1	.	1.34492	2.68797	5.53696	5.60593	4.87711	3.88204	4.93541	2.21774	2.22017	0.628851
SCO3143	3442183	3442347	+	165	ProtCodGene	partial CDS, hypothetical	hypothetical protein	NP_627360.1	WP_011028790.1	.	3.71687	7.95918	4.85549	2.17867	1.68482	1.72423	4.74954	4.02218	2.3009	4.56203
SCO3154	3454768	3456543	+	1776	ProtCodGene	putative integral membrane protein.	hypothetical protein	NP_627370.1	WP_011028798.1	K00728	13.2084	12.8664	11.6876	6.47713	4.17411	7.79593	8.72332	6.88643	4.38221	4.96495
SCO3155	3456597	3457136	+	540	ProtCodGene	hypothetical protein SCE87.06	hypothetical protein	NP_627371.1	WP_011028799.1	.	191.509	122.45	166.84	65.9048	71.2149	85.3494	52.8031	44.5951	31.6374	44.8057
SCO3156	3457367	3458992	+	1626	ProtCodGene	putative penicillin-binding protein (putative secreted protein)	penicillin-binding protein	NP_627372.1	WP_003975660.1	.	52.9456	161.089	75.0719	34.8574	38.468	45.9583	38.1864	41.3986	23.1152	62.6287
SCO3157	3459077	3460852	+	1776	ProtCodGene	putative penicillin-binding protein (putative secreted protein)	penicillin-binding protein	NP_627373.1	WP_011028800.1	.	26.1146	64.3322	36.5392	15.5181	11.7397	19.65	20.7391	18.8977	11.009	22.7056
SCO3159	3461363	3462424	+	1062	ProtCodGene	putative membrane protein	hypothetical protein	NP_627375.1	WP_011028801.1	K02007	13.1377	19.0436	37.2391	24.7101	21.2903	37.4152	34.1715	24.0146	17.1593	14.0745
SCO3160	3462426	3463187	+	762	ProtCodGene	putative integral membrane transport protein	integral membrane transport protein	NP_627376.1	WP_003975656.1	K02008	18.0081	21.4569	21.9835	16.6688	12.6472	24.1438	20.0151	12.9398	7.59796	9.17281
SCO3161	3463196	3463978	+	783	ProtCodGene	putative ABC transport protein, ATP-binding subunit.	ABC transporter ATP-binding protein	NP_627377.1	WP_011028802.1	K02006	18.7	19.5396	20.2777	19.1294	14.9116	26.7663	17.6305	13.9246	10.5458	5.90542
SCO3162	3463996	3465258	+	1263	ProtCodGene	putative esterase	esterase	NP_627378.1	WP_011028803.1	.	4.73437	8.47435	13.7822	20.0186	12.3994	14.4164	17.5645	12.3109	11.1219	6.21532
SCO3168	3470354	3473869	+	3516	ProtCodGene	putative protease	protease	NP_627384.1	WP_011028806.1	K08676	0.19623	0.280133	1.36716	0.647528	0.711592	1.15979	2.33175	1.4561	0.539888	0.97869
SCO3173	3477824	3478471	+	648	ProtCodGene	putative merR-family transcriptional regulator	MerR family transcriptional regulator	NP_627389.1	WP_003975643.1	.	5.32364	2.93863	6.29415	2.21902	4.71906	5.12214	5.58172	3.36512	1.4647	1.65947
SCO3175	3479362	3479847	+	486	ProtCodGene	putative acetyltransferase	acetyltransferase	NP_627391.1	WP_003975641.1	.	39.7498	77.8231	17.9833	10.602	11.6308	19.708	18.7298	13.8506	8.59288	13.0545
SCO3183	3487555	3488169	+	615	ProtCodGene	conserved hypothetical protein SCE87.34	5-formyltetrahydrofolate cyclo-ligase	NP_627398.1	WP_011028815.1	K01934	7.22976	9.28894	22.3826	10.7162	11.15	13.2612	14.605	7.86217	4.62987	4.89584
SCO3185	3491383	3492930	+	1548	ProtCodGene	putative Na+/H+ antiporter	potassium/proton antiporter	NP_627399.1	WP_003975632.1	K11105	8.96352	17.1369	18.6786	13.7785	13.4089	18.0721	12.3447	7.71698	4.72109	4.3069
SCO3186	3493179	3494444	+	1266	ProtCodGene	putative ABC transporter integral membrane protein	ABC transporter	NP_627400.1	WP_003975631.1	.	10.839	7.88374	19.6751	17.3209	10.3205	13.9328	13.8088	9.36104	5.17294	5.60602
SCO3187	3494512	3494844	+	333	ProtCodGene	conserved hypothetical protein SCE22.04	hypothetical protein	NP_627401.1	WP_003975630.1	.	1686.3	1029.32	483.58	303.345	389.027	401.259	837.258	495.111	323.785	291.923
SCO3188	3494975	3495817	+	843	ProtCodGene	putative methylthioadenosine phosphorylase	5'-methylthioadenosine phosphorylase	NP_627402.1	WP_003975629.1	K00772	41.3766	46.5796	61.7736	28.2865	24.8426	29.2485	32.8944	27.5541	17.2261	24.7468
SCO3189	3496079	3496558	+	480	ProtCodGene	putative membrane protein	hypothetical protein	NP_627403.1	WP_011028817.1	.	2.55535	5.06154	8.19364	3.24531	3.47494	4.14893	6.53061	6.91312	4.15241	5.82474
SCO3190	3496670	3497140	+	471	ProtCodGene	putative mechanosensitive channel	mechanosensitive channel	NP_627404.1	WP_003975627.1	K03282	100.098	76.6768	45.6168	16.0278	15.936	16.5102	13.9507	11.2724	5.84385	11.6438
SCO3192	3497381	3498703	+	1323	ProtCodGene	putative integral membrane protein	hypothetical protein	NP_627406.1	WP_011028818.1	.	12.516	15.8326	12.6067	5.34375	4.90292	6.59456	8.06501	5.80461	3.08483	4.55169
SCO3193	3498864	3499910	+	1047	ProtCodGene	conserved hypothetical protein SCE22.10	hypothetical protein	NP_627407.1	WP_011028819.1	.	3.00198	5.89527	7.16497	4.12012	2.92068	3.7136	7.31221	4.34652	3.44476	5.44344
SCO3194	3500071	3501294	+	1224	ProtCodGene	putative lipoprotein	lipoprotein	NP_627408.1	WP_011028820.1	.	254.971	228.909	1011.68	192.761	142.329	169.599	89.9806	75.0568	44.1218	143.817
SCO3195	3501532	3502212	+	681	ProtCodGene	hypothetical protein SCE22.12	hypothetical protein	NP_627409.1	WP_011028821.1	.	6.86679	12.2456	27.379	10.9093	6.80361	7.38052	17.5271	7.65708	8.64106	9.94804
SCO3200	3507970	3508941	+	972	ProtCodGene	putative deoR-family transcriptional regulator	DeoR family transcriptional regulator	NP_627414.1	WP_011028824.1	.	1.18303	1.95909	3.4468	6.65705	3.81338	6.34169	7.07018	5.26714	4.10115	2.54452
SCO3203	3511595	3512110	+	516	ProtCodGene	phosphinothricin acetyltransferase	phosphinothricin acetyltransferase	NP_627417.1	WP_003975614.1	K03823	17.0852	16.2886	86.2414	35.2978	41.1246	38.5947	20.0942	13.2291	9.19692	22.2986
SCO3205	3513024	3513515	+	492	ProtCodGene	putative MarR-family transcriptional repressor	MarR family transcriptional regulator	NP_627419.1	WP_011028826.1	.	9.0372	6.80655	17.0238	9.74202	8.09878	12.5287	9.43447	7.32261	4.82278	9.39826
SCO3208	3516275	3517573	+	1299	ProtCodGene	putative secreted protein	hypothetical protein	NP_627422.1	WP_003975609.1	.	0.413104	0.505491	4.0369	2.39838	0.713357	1.6791	3.3413	1.89763	0.949853	1.15895
SCO3209	3517633	3519207	+	1575	ProtCodGene	putative transcriptional regulator	transcriptional regulator	NP_627423.1	WP_011028828.1	K02624	0.730099	0.87551	2.31214	1.67377	1.35321	1.26444	3.0237	2.22725	1.02445	1.29723
SCOt27	3523851	3523926	+	76	tRNA	0	tRNA-Arg	0	0	K14219	107.93	181.438	160.998	1663.39	1458.26	937.097	1434.09	2038.38	4367.21	1618.66
SCO3260	3531031	3531420	+	390	ProtCodGene	MutT-like protein	MutT-like protein	NP_627472.1	WP_011028867.1	.	35.1851	15.6582	28.9462	3.37973	8.79131	12.6444	8.9651	6.32057	4.1372	8.27181
SCO3261	3532118	3533413	+	1296	ProtCodGene	putative ATP-binding protein	ATP-binding protein	NP_627473.1	WP_011028868.1	.	220.931	91.6549	31.0212	10.9102	12.1551	13.4639	11.9542	13.5336	10.3993	17.8393
SCO3262	3533410	3534159	+	750	ProtCodGene	hypothetical protein	hypothetical protein	NP_627474.1	WP_011028869.1	.	297.544	92.2787	35.7364	6.55053	12.9731	13.6559	7.39466	6.57339	6.58058	6.16526
SCO3267	3536076	3536276	+	201	ProtCodGene	hypothetical protein	hypothetical protein	NP_627479.1	WP_011028874.1	.	0	0	10.5081	5.36538	4.14919	1.41541	5.69835	1.88674	3.3054	2.67496
SCO3269	3536722	3537477	+	756	ProtCodGene	putative gntR-family regulator	GntR family transcriptional regulator	NP_627481.1	WP_011028876.1	K03710	13.0809	12.5941	34.9711	21.7147	23.2889	28.4749	19.536	16.3031	9.29035	9.38785
SCO3270	3537528	3538040	+	513	ProtCodGene	hypothetical protein	hypothetical protein	NP_627482.1	WP_011028877.1	.	21.5187	17.0238	21.296	7.70816	9.57359	11.0915	9.63581	8.50135	7.03054	10.9001
SCO3271	3538317	3538619	+	303	ProtCodGene	putative dehydrogenase	dehydrogenase	NP_627483.1	WP_003975563.1	.	3.79507	2.81723	8.65334	1.58187	2.75243	3.75575	3.78009	4.06769	1.56621	2.12938
SCO3273	3539455	3539721	+	267	ProtCodGene	hypothetical protein	hypothetical protein	NP_627485.1	WP_003975561.1	.	20.0982	23.1174	25.3686	33.6592	33.6649	29.835	34.5439	27.6969	14.5745	19.7346
SCO3274	3539718	3540164	+	447	ProtCodGene	hypothetical protein	hypothetical protein	NP_627486.1	WP_011028878.1	.	44.9329	39.3686	28.6767	19.301	17.6209	25.2463	22.1171	17.1801	14.0139	20.2077
SCO3276	3541134	3542633	+	1500	ProtCodGene	putative integral membrane transporter	integral membrane transporter	NP_627488.1	WP_011028880.1	K03321	12.8789	25.8275	19.4705	9.66603	7.90742	8.59817	9.96672	9.10162	3.98631	4.87486
SCO3278	3543707	3543835	+	129	ProtCodGene	hypothetical protein	hypothetical protein	NP_627490.1	WP_011028882.1	.	1.7828	2.03607	0.564592	2.78667	0.718334	0.735137	2.80384	3.67475	0	0.833594
SCO3279	3543832	3545046	+	1215	ProtCodGene	putative integral membrane efflux protein	integral membrane efflux protein	NP_627491.1	WP_003975556.1	.	0.189285	0.378307	1.01905	0.986229	0.762676	0.780516	2.48076	1.17048	0.703054	0.973555
SCO3280	3545043	3545654	+	612	ProtCodGene	putative membrane protein	hypothetical protein	NP_627492.1	WP_011028883.1	.	2.37998	1.71669	2.73716	1.56636	1.21131	1.54955	3.25053	3.09832	1.55085	2.1085
SCO3282	3546249	3546905	+	657	ProtCodGene	putative precorrin-8X methylmutase	precorrin-8X methylmutase	NP_627494.1	WP_011028884.1	K06042	4.08389	5.8967	4.10167	1.82385	1.41043	2.02079	3.94543	2.88611	2.16695	1.96408
SCO3284	3547875	3550010	+	2136	ProtCodGene	conserved hypothetical protein	hypothetical protein	NP_733598.1	WP_011028885.1	.	1.65093	1.90596	5.62609	3.19763	3.08016	4.04016	4.14866	3.41772	2.57721	2.46683
SCO3287	3557571	3558089	+	519	ProtCodGene	putative serine/arginine rich protein	serine/arginine rich protein	NP_627498.1	WP_011028887.1	.	0.590831	0.253037	4.20996	3.4632	2.49964	3.289	4.18145	3.65351	3.47463	7.04459
SCO3288	3558098	3558829	+	732	ProtCodGene	putative integral membrane protein	hypothetical protein	NP_627499.1	WP_011028888.1	.	0.209455	0.179408	0	0.327396	0.379775	0.647764	3.54119	3.8856	2.98222	11.0178
SCO3289	3558836	3560446	+	1611	ProtCodGene	putative large membrane protein	large membrane protein	NP_627500.1	WP_011028889.1	.	0.42827	0.407593	0.406884	0.297522	0.287601	0.529792	2.32	2.53058	1.82637	6.87521
SCO3290	3560443	3561192	+	750	ProtCodGene	hypothetical protein	hypothetical protein	NP_627501.1	WP_003975544.1	.	0.306641	0.787959	1.06821	0.319538	0.247107	0.505774	5.62637	5.43569	5.06199	14.1944
SCO3291	3561420	3562853	+	1434	ProtCodGene	putative regulator (SARP domain)	regulatory protein	NP_627502.1	WP_003975543.1	.	5.13207	5.6322	19.554	6.51778	6.39738	6.41476	9.41652	7.27262	5.75827	5.62414
SCO3297	3567373	3567711	+	339	ProtCodGene	putative membrane protein	hypothetical protein	NP_627508.1	WP_011028891.1	K09771	1.80909	0.968484	6.23049	3.88819	3.82688	5.31511	4.26779	3.07638	2.23982	1.90325
SCO3298	3567781	3568563	+	783	ProtCodGene	putative oxidoreductase	oxidoreductase	NP_627509.1	WP_003975536.1	.	8.51782	11.3212	6.69722	2.29553	3.90543	4.60235	6.00516	3.87468	2.54554	7.14144
SCO3300	3569890	3570873	+	984	ProtCodGene	putative secreted serine-rich protein	hypothetical protein	NP_627511.1	WP_011028893.1	.	21.6581	26.4922	39.8949	22.0413	17.7043	31.5145	22.4834	16.6686	10.0314	15.5181
SCO3301	3571006	3571857	+	852	ProtCodGene	putative secreted protein	hypothetical protein	NP_627512.1	WP_011028894.1	.	66.223	80.6147	45.6484	16.1738	13.0514	15.8055	25.1885	18.027	11.0285	14.7669
SCO3302	3571947	3573248	+	1302	ProtCodGene	putative integral membrane protein	hypothetical protein	NP_627513.1	WP_011028895.1	.	47.5742	54.5176	108.186	30.647	27.7568	30.5912	37.2252	28.9086	24.858	49.2243
SCO3304	3575417	3577177	+	1761	ProtCodGene	putative arginyl-tRNA synthetase	arginyl-tRNA synthetase	NP_627514.1	WP_011028896.1	K01887	72.5683	79.1613	93.1807	48.2437	42.1492	52.7746	58.0917	48.6156	31.5296	53.6141
SCO3305	3577313	3578638	+	1326	ProtCodGene	putative membrane protein	acyltransferase	NP_627515.1	WP_011028897.1	.	16.3611	9.0126	9.94167	3.70505	5.10147	5.93598	5.45544	4.64748	2.29049	4.46029
SCO3310	3582979	3583233	+	255	ProtCodGene	hypothetical protein	hypothetical protein	NP_627520.1	WP_011028902.1	.	2.40503	1.28751	2.28494	0.939818	0	1.48757	2.60042	2.97439	1.48882	2.5302
SCO3312	3584808	3585218	+	411	ProtCodGene	conserved hypothetical protein	hypothetical protein	NP_627522.1	WP_011028904.1	.	2.98435	4.79294	1.24045	0.874648	0.676388	1.38442	2.93346	2.30678	2.3093	2.09311
SCO3315	3587507	3588199	+	693	ProtCodGene	putative transcriptional regulator	transcriptional regulator	NP_627525.1	WP_003975521.1	.	3.20801	1.80029	3.04782	1.90201	1.60459	1.64212	2.78361	2.59937	0.95871	1.24137
SCO3322	3595212	3596108	+	897	ProtCodGene	putative membrane protein	hypothetical protein	NP_627532.1	WP_011028909.1	.	21.5367	14.787	9.74345	8.6831	6.19834	9.30354	17.1372	8.45561	5.39635	4.79525
SCO3323	3596684	3597217	+	534	ProtCodGene	putative RNA polymerase sigma factor	RNA polymerase sigma factor	NP_627533.1	WP_011028910.1	K03088	2.72762	5.16452	3.68253	2.01955	1.90883	3.55179	46.2844	32.1355	27.5494	21.7484
SCO3324	3597456	3598715	+	1260	ProtCodGene	hypothetical protein	hypothetical protein	NP_627534.1	WP_011028911.1	.	8.76118	11.6213	16.6474	4.08933	3.67719	5.6448	21.8165	14.2213	12.429	22.1895
SCO3334	3612616	3613626	+	1011	ProtCodGene	tryptophanyl tRNA synthetase	tryptophanyl-tRNA synthetase	NP_733600.1	WP_003975499.1	K01867	10.919	9.74232	160.361	43.1424	30.8884	34.9877	25.401	22.6003	14.0819	38.3973
SCO3336	3614660	3615241	+	582	ProtCodGene	putative hydrolase	hydrolase	NP_627545.1	WP_011028916.1	.	3.02953	2.25647	10.7622	7.00019	5.73186	6.19183	6.93975	3.74673	3.75083	2.03242
SCO3344	3621813	3623975	+	2163	ProtCodGene	putative serine/threonine protein kinase	Ser/Thr protein kinase	NP_627553.1	WP_011028924.1	.	18.1107	20.0967	32.4934	27.256	17.3506	30.471	35.5341	19.8121	14.6559	15.3619
SCO3349	3628641	3629456	+	816	ProtCodGene	conserved hypothetical protein	hypothetical protein	NP_627558.1	WP_003975485.1	.	59.2803	32.1074	74.7959	34.3621	36.6799	43.9299	35.682	28.0011	16.5166	23.8524
SCO3351	3631930	3633339	+	1410	ProtCodGene	putative DNA repair protein	DNA repair protein RadA	NP_627559.1	WP_011028928.1	K04485	42.571	36.79	105.529	124.671	99.1714	158.727	189.056	132.396	72.3622	73.6719
SCO3352	3633421	3634545	+	1125	ProtCodGene	putative DNA-binding protein	DNA integrity scanning protein DisA	NP_627560.1	WP_003975482.1	K07067	103.509	86.3836	144.499	149.544	128.331	169.603	110.706	81.0719	51.4635	67.6745
SCO3354	3634973	3635377	+	405	ProtCodGene	hypothetical proline-rich protein	hypothetical protein	NP_627562.1	WP_011028930.1	.	1.51428	0.810657	3.59666	5.32564	5.26246	6.08803	7.44229	5.1501	3.28092	4.24824
SCO3355	3635620	3636546	+	927	ProtCodGene	putative adenine glycosylase	adenine glycosylase	NP_627563.1	WP_003975480.1	K03575	16.3741	17.7085	23.0204	14.2189	13.5949	16.9819	12.8759	7.2615	9.01001	8.81613
SCO3356	3636846	3637379	+	534	ProtCodGene	ECF sigma factor	ECF sigma factor	NP_627564.1	WP_003975479.1	.	261.277	339.506	2205.29	1087.87	715.118	989.883	749.92	601.697	370.051	541.293
SCO3357	3637436	3638044	+	609	ProtCodGene	hypothetical protein	hypothetical protein	NP_627565.1	WP_011028931.1	.	87.9895	91.6482	622.603	167.049	136.639	162.57	100.57	82.3542	59.2227	118.834
SCO3358	3638168	3638872	+	705	ProtCodGene	two-component system response regulator	two-component system response regulator	NP_627566.1	WP_003975477.1	.	30.0117	34.741	198.765	84.6436	74.1321	94.9672	75.0753	56.2127	38.2342	64.2151
SCO3359	3638889	3640412	+	1524	ProtCodGene	putative sensory histidine kinase. Contains possible hydrophobic membrane spanning regions	sensory histidine kinase contains hydrophobic membrane spanning regions	NP_627567.1	WP_011028932.1	.	11.5695	15.2094	67.7188	27.2834	22.2542	36.0912	30.6951	19.6585	11.9574	18.8395
SCO3362	3641938	3642573	+	636	ProtCodGene	putative membrane protein	hypothetical protein	NP_627570.1	WP_011028934.1	.	2.65177	18.3774	8.24517	6.97106	5.0995	5.81521	9.09925	4.4721	4.32776	3.21248
SCO3363	3642584	3643027	+	444	ProtCodGene	putative acetyltransferase	acetyltransferase	NP_627571.1	WP_011028935.1	.	54.7327	78.5297	109.084	76.3761	49.8806	40.7952	25.7966	23.2751	20.9491	11.3831
SCO3364	3643034	3643486	+	453	ProtCodGene	hypothetical protein	hypothetical protein	NP_627572.1	WP_011028936.1	.	15.2305	36.238	33.9241	17.7227	15.1374	17.5849	14.9043	14.441	7.33318	9.49524
SCO3367	3646840	3647427	+	588	ProtCodGene	putative tetR-family regulator	TetR family transcriptional regulator	NP_627575.1	WP_003975467.1	.	85.917	61.4197	68.3732	36.0703	32.6219	36.1267	31.3715	24.5083	20.1769	34.0157
SCO3369	3648546	3651134	+	2589	ProtCodGene	putative large ATP-binding protein	large ATP-binding protein	NP_627577.1	WP_011028940.1	.	1.59894	4.18479	8.4957	3.93406	2.46964	5.1647	11.0134	5.52958	4.4725	4.23655
SCO3370	3651144	3653729	+	2586	ProtCodGene	putative large ATP-binding protein	large ATP-binding protein	NP_627578.1	WP_003975464.1	.	1.334	2.36144	3.43602	1.89981	1.72	1.79691	4.10276	3.15295	1.90852	1.53857
SCO3371	3653800	3654519	+	720	ProtCodGene	hypothetical protein	hypothetical protein	NP_627579.1	WP_011028941.1	.	0.745309	0.547194	2.42774	2.49639	1.28702	1.97568	4.52119	3.16029	1.97734	1.64287
SCO3372	3654563	3657595	+	3033	ProtCodGene	putative large ATP-binding protein	large ATP-binding protein	NP_627580.1	WP_011028942.1	.	9.95852	12.2104	19.5708	9.04726	6.44654	8.87982	11.7465	7.18957	5.22596	6.41727
SCO3374	3660640	3661341	+	702	ProtCodGene	hypothetical proline-rich protein	hypothetical protein	NP_627582.1	WP_011028943.1	.	1.31043	2.05782	3.21624	4.95011	2.90404	5.53866	6.52632	4.05165	3.10966	5.51454
SCO3385	3670278	3671489	+	1212	ProtCodGene	putative L-allo-threonine aldolase	L-allo-threonine aldolase	NP_627592.1	WP_011028948.1	.	3.41556	14.1403	10.4561	5.14109	5.04612	3.834	9.45024	7.43136	5.79497	5.58962
SCO3386	3671661	3671933	+	273	ProtCodGene	hypothetical protein	hypothetical protein	NP_627593.1	WP_003975447.1	.	3.9313	17.0773	19.4753	8.3396	6.10979	11.1159	10.8199	8.6821	4.51963	5.12065
SCO3387	3671930	3673036	+	1107	ProtCodGene	putative transcriptional regulator	transcriptional regulator	NP_627594.1	WP_011028949.1	.	4.08578	7.05865	13.7506	14.9378	9.20792	16.7906	22.1091	14.1314	8.40235	8.83971
SCO3391	3675845	3676933	+	1089	ProtCodGene	hypothetical protein	hypothetical protein	NP_627598.1	WP_011028950.1	.	3.80134	4.94434	4.81536	3.30101	3.40368	4.52828	7.47304	4.87537	3.92199	2.76487
SCO3393	3678183	3678638	+	456	ProtCodGene	putative integral membrane protein	hypothetical protein	NP_627600.1	WP_003975440.1	K09167	5.37967	6.62392	13.097	8.67168	5.89318	11.6461	11.2369	7.6928	6.24423	4.9522
SCO3394	3678635	3680359	+	1725	ProtCodGene	hypothetical protein	hypothetical protein	NP_733603.1	WP_011028951.1	K08981	2.22204	3.23558	1.77331	1.45876	1.34297	2.30897	2.86561	2.69311	1.32052	1.55846
SCO3397	3683111	3684916	+	1806	ProtCodGene	putative integral membrane lysyl-tRNA synthetase	integral membrane lysyl-tRNA synthetase	NP_627603.1	WP_011028953.1	K04567	33.4063	43.9573	189.299	51.0226	33.8643	52.3523	40.0215	30.8679	19.6551	22.6857
SCO3398	3685385	3686251	+	867	ProtCodGene	putative dihydropteroate synthase	dihydropteroate synthase	NP_627604.1	WP_003975435.1	K00796	65.1657	47.638	73.3363	27.3653	35.5911	43.0958	38.7978	27.4475	22.5512	22.6974
SCO3399	3686248	3686751	+	504	ProtCodGene	hypothetical protein	hypothetical protein	NP_627605.1	WP_003975434.1	.	5.47574	5.21137	2.74566	2.13976	1.47088	3.95136	5.62159	3.38602	2.44813	3.62712
SCO3400	3687056	3687415	+	360	ProtCodGene	putative dihydroneopterin aldolase	dihydroneopterin aldolase	NP_627606.1	WP_011028954.1	K01633	53.2364	53.625	53.815	59.9134	44.5307	90.3545	108.006	87.4346	41.1286	48.3901
SCO3401	3687412	3688023	+	612	ProtCodGene	putative hydroxymethyldihydropteridine pyrophosphokinase	2-amino-4-hydroxy-6-hydroxymethyldihydropteridine diphosphokinase	NP_627607.1	WP_003975432.1	K00950	26.0545	25.7503	13.5668	11.1603	6.81361	13.946	14.6766	9.91462	7.75427	10.8939
SCO3402	3688094	3688582	+	489	ProtCodGene	possible secreted protein	hypothetical protein	NP_627608.1	WP_003975431.1	.	194.865	242.511	142.388	85.0305	54.1968	83.3907	149.782	126.024	89.0894	80.9251
SCO3409	3696387	3696878	+	492	ProtCodGene	putative inorganic pyrophosphatase	inorganic pyrophosphatase	NP_627615.1	WP_003975424.1	K01507	2319.13	1427.51	533.215	164.397	188.909	282.185	257.304	201.95	176.707	272.112
SCO3410	3696965	3698701	+	1737	ProtCodGene	putative membrane protein	hypothetical protein	NP_627616.1	WP_011028957.1	.	20.8311	17.5026	18.9943	11.3825	8.96243	13.5397	15.6172	9.66098	7.10339	8.79089
SCO3412	3699790	3700110	+	321	ProtCodGene	conserved hypothetical protein	hypothetical protein	NP_627618.1	WP_011028959.1	.	18.6278	23.3197	28.8153	18.2913	16.1659	22.4526	28.3572	18.3119	15.6709	12.0598
SCO3415	3701710	3702510	+	801	ProtCodGene	putative esterase	esterase	NP_627621.1	WP_011028960.1	K14731	0.191412	0.24593	0.181853	0.299193	0.809808	0.591964	1.73096	0.946902	0.592461	0.671246
SCO3416	3702570	3703997	+	1428	ProtCodGene	putative glutamate decarboxylase	glutamate decarboxylase	NP_627622.1	WP_011028961.1	K01580	3.48944	2.62101	5.81434	1.76216	1.23294	2.25792	3.4616	3.05406	1.86102	2.40972
SCO3423	3709421	3709885	+	465	ProtCodGene	putative regulator	regulator	NP_627629.1	WP_011028967.1	.	36.5991	23.1586	278.956	140.442	136.108	155.811	164.902	125.596	75.5216	112.621
SCO3429	3712418	3712654	+	237	ProtCodGene	putative 50S ribosomal protein L28	50S ribosomal protein L28	NP_627635.2	WP_011028971.1	K02902	0.646923	0	0.307309	0	0.781984	0.400138	1.7805	0.400036	0.400474	1.36118
SCO3430	3712654	3712959	+	306	ProtCodGene	putative 30S ribosomal protein S14	30S ribosomal protein S14	NP_627636.1	WP_003975403.1	K02954	0.751572	0	1.42808	1.17477	0.908482	0	0.788007	0.929496	0.310171	1.05425
SCO3431	3712961	3713695	+	735	ProtCodGene	possible membrane protein	hypothetical protein	NP_627637.1	WP_011028972.1	.	3.54619	4.46689	7.72914	5.37998	3.0258	4.51584	5.00304	4.64368	2.19525	2.34087
SCO3433	3714997	3715773	+	777	ProtCodGene	conserved hypothetical protein	hypothetical protein	NP_627639.1	WP_011028974.1	.	13.8127	18.9299	3.46821	2.15904	3.5778	4.27174	6.2067	5.8569	2.8095	8.58054
SCO3434	3715975	3717666	+	1692	ProtCodGene	putative DNA polymerase I	DNA polymerase I	NP_733604.1	WP_011028975.1	K02335	13.6829	17.8129	28.4959	45.537	36.9675	60.7557	86.9679	58.1067	33.2081	33.493
SCO3435	3717757	3718644	+	888	ProtCodGene	putative transcriptional regulator	transcriptional regulator	NP_627640.1	WP_011028976.1	.	4.23013	2.07046	6.56147	4.58796	3.44364	5.23289	7.19589	3.95036	2.67208	4.48057
SCO3436	3718732	3720285	+	1554	ProtCodGene	putative fatty acid CoA ligase	fatty acid CoA ligase	NP_627641.1	WP_011028977.1	K00666	1.67725	1.39439	5.85846	2.08193	2.68335	2.99022	4.61623	3.78258	1.64905	2.83712
SCO3439	3722999	3723871	+	873	ProtCodGene	hypothetical protein	hypothetical protein	NP_627644.1	WP_011028980.1	.	0.439063	0.902587	9.51075	4.39228	2.65364	4.88828	4.21218	3.25803	2.06567	3.57213
SCO3440	3723931	3724650	+	720	ProtCodGene	hypothetical protein	hypothetical protein	NP_627645.1	WP_011028981.1	.	0.319418	0	2.73121	1.33141	1.02961	1.44883	2.76295	2.63357	1.45005	1.04547
SCO3441	3724647	3725216	+	570	ProtCodGene	putative secreted protein	hypothetical protein	NP_627646.1	WP_011028982.1	.	0.537967	0	0.63888	0	0.650282	0.998239	0.846071	2.1623	0.999076	1.13193
SCO3442	3725274	3725618	+	345	ProtCodGene	hypothetical protein	hypothetical protein	NP_627647.1	WP_011028983.1	.	1.11102	0.570985	2.74441	1.04197	1.34297	1.64926	4.01884	1.64884	1.92576	1.55846
SCO3451	3732634	3732945	+	312	ProtCodGene	hypothetical protein SCE46.08	hypothetical protein	NP_627655.1	WP_011028992.1	.	2.70277	0.841836	9.57091	4.22466	5.34607	6.68692	9.85388	6.38135	2.73785	6.54852
SCO3457	3738395	3739012	+	618	ProtCodGene	putative transmembrane protein	transmembrane protein	NP_627661.1	WP_011028998.1	.	6.57443	9.98761	24.9845	13.3787	13.4949	18.1072	17.2654	12.5798	13.3614	15.3122
SCO3460	3740657	3742174	+	1518	ProtCodGene	putative oxidoreductase	oxidoreductase	NP_627664.1	WP_011029001.1	.	0.606011	0.562333	1.96714	1.49981	0.732531	1.1245	2.97839	1.9986	1.00039	1.48762
SCO3461	3742171	3742629	+	459	ProtCodGene	putative integral membrane protein	hypothetical protein	NP_627665.1	WP_011029002.1	.	1.0021	0.429171	0.476028	0.522121	0.807539	0.413214	0.919342	0.826218	0	0.468556
SCO3462	3742629	3744065	+	1437	ProtCodGene	hypothetical protein SCE46.19	hypothetical protein	NP_627666.1	WP_011029003.1	.	0.800213	0.822504	1.16572	1.00064	0.580366	0.791922	0.713155	0.725744	0.462342	1.12248
SCO3463	3744092	3744880	+	789	ProtCodGene	putative phosphorylase	phosphorylase	NP_627667.1	WP_011029004.1	K00772	1.55458	2.24703	1.9385	1.51872	1.05702	1.32213	3.13255	2.16293	1.44353	1.22662
SCO3464	3744919	3745551	+	633	ProtCodGene	conserved hypothetical protein SCE46.21	hypothetical protein	NP_627668.1	WP_011029005.1	K09931	0.968851	0.9336	1.49577	0.3786	0.878343	0.898888	1.4285	1.04844	1.19952	0.509638
SCO3465	3745548	3746258	+	711	ProtCodGene	hypothetical protein	hypothetical protein	NP_733606.1	WP_011029006.1	.	0.431282	0	0.819492	0.337066	0.130331	0.666897	0.508714	1.20011	0.533965	0.302485
SCO3466	3746613	3747452	+	840	ProtCodGene	transposase	transposase	NP_627669.1	WP_011026846.1	.	3.19418	2.26694	4.24855	1.42651	1.54442	2.70951	3.37295	3.04742	2.93776	1.53619
SCO3467	3747715	3748554	+	840	ProtCodGene	transposase	transposase	NP_627670.1	WP_011026846.1	.	3.28544	1.71975	3.2948	1.14121	1.54442	2.03213	3.73178	2.59595	2.25982	3.07239
SCO3468	3748699	3750204	+	1506	ProtCodGene	transposase	transposase	NP_627671.1	WP_011029007.1	.	0.407226	0.828421	1.40248	0.63653	1.29214	1.76316	2.84201	2.07748	1.26045	2.1421
SCO3486	3771630	3773108	+	1479	ProtCodGene	putative aldehyde dehydrogenase	aldehyde dehydrogenase	NP_627689.1	WP_011029025.1	K07248	25.709	19.4903	17.9249	8.58799	10.9018	15.4528	10.6789	8.01289	6.22481	11.7058
SCO3487	3773491	3775887	+	2397	ProtCodGene	putative hydrolase	hydrolase	NP_627690.1	WP_011029026.1	.	35.212	28.4349	9.69274	2.74947	4.17515	5.61796	6.84057	6.20982	3.36568	10.7668
SCO3490	3776647	3778188	+	1542	ProtCodGene	transposase	transposase	NP_627691.1	WP_011029008.1	.	13.7213	12.0085	13.3195	6.91608	6.43007	7.19548	9.73434	8.11591	3.93929	4.53287
SCO3491	3778842	3779375	+	534	ProtCodGene	possible transmembrane protein	transmembrane protein	NP_627692.1	WP_011029027.1	.	0.574235	0.24593	0.681951	0.44879	0.694121	0.532768	1.58044	2.13053	0	0.805495
SCO3506	3794857	3795918	+	1062	ProtCodGene	putative lacI-family transcriptional regulator	LacI family transcriptional regulator	NP_627706.1	WP_011029042.1	.	38.6911	40.2512	80.1018	19.0685	18.8471	22.5027	18.7886	15.2658	12.8695	18.5298
SCO3507	3796003	3797505	+	1503	ProtCodGene	putative integral membrane efflux protein	integral membrane efflux protein	NP_627707.1	WP_011029043.1	.	1.98919	2.31547	1.93832	0.637801	1.41803	1.4512	2.968	2.01855	1.26297	2.28947
SCO3508	3798433	3798870	+	438	ProtCodGene	putative maturase-related protein	maturase-like protein	NP_627708.1	WP_011029044.1	.	12.4267	18.5896	135.521	62.102	48.6598	70.7998	52.8505	43.941	36.6214	60.3956
SCO3509	3798939	3799901	+	963	ProtCodGene	conserved hypothetical protein	hypothetical protein	NP_627709.1	WP_011029045.1	.	8.35861	6.81861	39.2523	17.918	11.0659	11.2263	12.8327	13.2909	6.89912	12.6182
SCO3511	3801325	3802470	+	1146	ProtCodGene	putative lipoprotein	lipoprotein	NP_627711.1	WP_011029047.1	.	0.802726	0.630275	1.14396	1.04561	0.566017	1.82052	4.1556	2.81282	1.49077	1.40751
SCO3512	3802559	3802867	+	309	ProtCodGene	putative integral membrane protein	hypothetical protein	NP_627712.1	WP_011029048.1	.	0.248092	0.637507	5.18547	1.55116	0.899662	0.613804	2.53616	5.21601	2.15012	2.08803
SCO3513	3802867	3803547	+	681	ProtCodGene	putative secreted protein	hypothetical protein	NP_627713.1	WP_011029049.1	.	0	0.192844	0.106949	0.527871	0.272144	0.139255	1.15077	1.11376	0.278744	0.157905
SCO3514	3803575	3804984	+	1410	ProtCodGene	putative ATP-binding protein	ATP-binding protein	NP_627714.1	WP_011029050.1	.	0.163107	0.0931393	1.03308	0.509901	0.13144	0.336286	1.7529	0.874122	0.403882	0.686385
SCO3515	3805116	3806582	+	1467	ProtCodGene	putative integral membrane protein	hypothetical protein	NP_627715.1	WP_011029051.1	.	0.0522566	0.671403	1.83694	0.653452	0.505331	0.452508	1.72588	1.48643	0.776378	0.733017
SCO3516	3806609	3807061	+	453	ProtCodGene	hypothetical protein	hypothetical protein	NP_627716.1	WP_011029052.1	.	0	0	0.321555	0.264518	0	0.418687	1.33074	0.837162	0.209519	0.712143
SCO3517	3807124	3808593	+	1470	ProtCodGene	putative ATP-binding protein	ATP-binding protein	NP_627717.1	WP_011029053.1	.	0.1043	0.223344	1.13955	0.570604	0.315188	0.516096	1.72236	1.16092	1.29132	1.09728
SCO3518	3808686	3809321	+	636	ProtCodGene	hypothetical protein	hypothetical protein	NP_627718.1	WP_011029054.1	.	0.120535	0.103244	0.801614	0.188407	0.5828	1.34197	3.507	2.83233	1.49233	1.69078
SCO3519	3809452	3810063	+	612	ProtCodGene	hypothetical protein	hypothetical protein	NP_627719.1	WP_011029055.1	.	0.125262	0.214586	0.119007	0.195795	0.302827	0.309911	0.591006	0.309832	0.465256	1.05425
SCO3520	3810114	3810878	+	765	ProtCodGene	hypothetical protein	hypothetical protein	NP_627720.1	WP_011029056.1	.	0	0	0.0952056	0	0.121131	0.123964	0.866808	0.371798	0	0.281134
SCO3523	3812346	3813071	+	726	ProtCodGene	hypothetical protein	hypothetical protein	NP_627723.1	WP_011029059.1	.	1.90067	1.44712	1.60512	0.990304	0.382914	1.43686	2.40798	2.48122	0.915132	0.592472
SCO3524	3813163	3813828	+	666	ProtCodGene	hypothetical protein	hypothetical protein	NP_627724.1	WP_011029060.1	.	1.49637	1.28171	4.04624	1.25944	0.556547	1.13913	3.07749	2.42004	1.2826	1.45316
SCO3525	3813924	3814364	+	441	ProtCodGene	putative membrane protein	hypothetical protein	NP_627725.1	WP_011029061.1	.	1.39066	0.595585	9.0834	3.26059	1.89113	4.08576	6.69806	3.43977	1.93698	0.487681
SCO3526	3814429	3815712	+	1284	ProtCodGene	conserved hypothetical protein	hypothetical protein	NP_627726.1	WP_011029062.1	.	0.179113	0.153419	1.07774	0.746585	0.79386	0.369286	1.50237	1.25525	0.443515	0.75374
SCO3527	3815709	3815939	+	231	ProtCodGene	hypothetical protein	hypothetical protein	NP_627727.1	WP_011029063.1	.	0	0.568513	0.630583	0	0.401148	0	1.56578	0	0.410876	0
SCO3528	3815948	3817108	+	1161	ProtCodGene	conserved hypothetical protein	hypothetical protein	NP_627728.1	WP_011029064.1	.	0.0660296	0	0.564592	0.30963	0.239445	0.653455	2.23269	1.71488	1.06276	0.833594
SCO3530	3818483	3819082	+	600	ProtCodGene	conserved hypothetical protein	hypothetical protein	NP_627730.1	WP_011029066.1	.	0	0.328316	2.79191	0.599134	0.308884	0.316109	0.803767	0.790071	0.158187	0.537668
SCO3531	3819079	3819858	+	780	ProtCodGene	conserved hypothetical protein	hypothetical protein	NP_627731.1	WP_011029067.1	.	0.0982825	0	0.560249	0	0.83161	0.729482	1.00471	0.850846	0.486729	0.413591
SCO3532	3819855	3820331	+	477	ProtCodGene	hypothetical protein	hypothetical protein	NP_627732.1	WP_011029068.1	.	0.160714	0	0.152688	0.251209	0	0	0.758271	0.39752	0	0
SCO3533	3820328	3820993	+	666	ProtCodGene	hypothetical protein	hypothetical protein	NP_627733.1	WP_011029069.1	.	0	0.29578	0	0.17992	0	0.142391	0.995658	0.854131	0.285022	0.484385
SCO3534	3821065	3823587	+	2523	ProtCodGene	putative large ATP-binding protein	large ATP-binding protein	NP_627734.1	WP_011029070.1	.	0.881154	0.884879	9.03548	2.46968	2.46079	2.14247	2.17428	1.46553	1.57999	2.51466
SCO3535	3823623	3825743	+	2121	ProtCodGene	hypothetical protein	hypothetical protein	NP_627735.1	WP_011029071.1	.	11.2045	6.71802	32.5531	11.4121	12.8447	11.5355	11.1129	9.38699	7.5178	13.4861
SCO3539	3828511	3829350	+	840	ProtCodGene	putative transposase	transposase	NP_733608.1	WP_011026846.1	.	2.55535	2.18877	4.50867	0.713255	1.54442	2.70951	4.37766	3.95036	1.92084	2.94437
SCO3550	3845944	3848391	+	2448	ProtCodGene	putative helicase	helicase	NP_627748.1	WP_011029077.1	K06877	4.22759	3.94301	5.35532	4.01381	4.50456	5.26848	5.51605	3.52434	2.71399	2.94312
SCO3558	3854994	3855800	+	807	ProtCodGene	putative morphological differentiation-associated protein	morphological differentiation-associated protein	NP_627756.1	WP_003975378.1	.	17.6689	12.2864	7.76156	2.96969	4.36341	5.05304	6.72296	4.93427	3.52834	3.33128
SCO3560	3857147	3858136	+	990	ProtCodGene	putative ATP-binding protein	ATP-binding protein	NP_627758.1	WP_011029085.1	K07321	9.44703	13.199	8.23962	4.35734	4.58646	7.1843	9.92531	6.22481	5.2729	8.36372
SCO3562	3859739	3862231	+	2493	ProtCodGene	putative integral membrane transport protein	integral membrane transport protein	NP_627760.1	WP_011029087.1	K01673	5.84255	3.3714	4.90807	2.59553	3.2338	4.98319	6.23863	3.99314	2.3985	6.72894
SCO3563	3862493	3864448	+	1956	ProtCodGene	acetyl-coenzyme A synthetase	acetyl-CoA synthetase	NP_627761.1	WP_003975373.1	K01895	57.2601	50.5567	29.5276	10.782	11.37	14.5934	23.3302	20.1153	12.3735	53.1071
SCO3564	3864632	3866056	+	1425	ProtCodGene	putative sodium/proton antiporter	pH-dependent sodium/proton antiporter	NP_627762.1	WP_011029088.1	K03313	141.324	37.0018	73.8034	47.7626	38.4967	54.8366	32.616	22.4214	18.1832	40.5986
SCO3565	3866191	3866679	+	489	ProtCodGene	putative integral membrane transport protein	integral membrane transport protein	NP_627763.1	WP_003975371.1	.	83.2447	80.4341	81.322	37.4918	31.4569	48.289	36.4901	25.0108	19.7976	33.2057
SCO3566	3866676	3867650	+	975	ProtCodGene	putative hydrolase	hydrolase	NP_627764.1	WP_011029089.1	.	15.2534	12.7286	21.2894	12.6586	11.5	17.8966	13.0458	7.97364	6.13279	9.48501
SCO3570	3870969	3871304	+	336	ProtCodGene	putative membrane protein	hypothetical protein	NP_627767.1	WP_011029092.1	.	0.912623	0.586279	1.95087	1.78314	1.65473	1.4112	4.48531	1.97518	1.97734	2.24028
SCO3571	3871568	3872242	+	675	ProtCodGene	putative transcriptional regulator	transcriptional regulator	NP_627768.1	WP_003975365.1	K10914	240.089	257.984	194.435	127.283	99.1174	144.146	143.517	107.731	62.4312	107.693
SCO3577	3876239	3877216	+	978	ProtCodGene	putative ion-transporting ATPase	ion-transporting ATPase	NP_627774.1	WP_011029095.1	.	40.2114	33.3016	37.3098	25.4846	20.9397	32.3866	40.7431	27.8221	15.0423	20.2313
SCO3578	3877213	3878658	+	1446	ProtCodGene	putative ion-transporting ATPase	ion-transporting ATPase	NP_627775.1	WP_011029096.1	.	26.5607	20.5254	18.334	7.12663	8.20272	11.7393	11.0476	9.17925	7.08888	8.70085
SCO3580	3879485	3881755	+	2271	ProtCodGene	putative transpeptidase	transpeptidase	NP_733610.1	WP_011029098.1	.	109.539	73.1519	64.6864	12.1885	17.464	27.9362	28.4026	22.7106	14.3768	21.2605
SCO3582	3882468	3883397	+	930	ProtCodGene	putative secreted protein	hypothetical protein	NP_627778.1	WP_003975354.1	.	109.303	81.2671	52.7055	22.2904	25.3085	34.4661	38.5679	28.8503	17.1454	27.7506
SCO3583	3883521	3884285	+	765	ProtCodGene	putative integral membrane regulator	integral membrane regulator	NP_627779.1	WP_011029099.1	.	11.6243	11.7593	15.3281	5.01236	3.75506	4.58668	3.86124	4.33765	2.7295	6.04437
SCOt29	3884353	3884426	+	74	tRNA	0	tRNA-Pro	0	0	K14232	500.364	524.418	2487.13	3377.82	3772.97	2450.27	1684.65	1933.33	2381.78	2046.04
SCO3585	3884959	3885300	+	342	ProtCodGene	hypothetical protein	hypothetical protein	NP_627781.1	WP_011029101.1	.	2.01738	0.959989	3.62032	10.5111	5.41901	9.15052	5.64047	3.32662	1.11008	3.14426
SCO3588	3886891	3888054	+	1164	ProtCodGene	hypothetical protein	hypothetical protein	NP_627784.1	WP_011029104.1	.	0.0658594	0	1.00113	0.411776	0.636874	0.733243	1.08757	0.977408	0.244619	0.739062
SCO3592	3890064	3891056	+	993	ProtCodGene	putative membrane protein	hypothetical protein	NP_627787.1	WP_011029107.1	K18353	1.08081	1.19027	4.47409	2.41343	1.39978	2.48303	3.58174	1.62311	1.43372	1.84096
SCO3593	3891247	3892440	+	1194	ProtCodGene	conserved hypothetical protein	hypothetical protein	NP_627788.1	WP_011029108.1	K18354	0.642047	0.934904	2.62294	1.405	1.47457	1.74734	3.07976	2.30272	1.35135	1.44099
SCO3594	3892535	3893548	+	1014	ProtCodGene	putative D-lactate dehydrogenase	D-lactate dehydrogenase	NP_627789.1	WP_011029109.1	K18347	0.453612	0.19427	2.37028	3.54517	4.29513	4.95674	5.88558	4.02048	2.71445	6.78713
SCO3595	3893559	3894599	+	1041	ProtCodGene	putative D-alanine:D-lactate ligase	D-alanine--D-lactate ligase	NP_627790.1	WP_011029110.1	K15739	3.38749	4.10001	11.8938	4.02876	4.18373	6.01245	8.68625	6.37522	2.27935	6.71439
SCO3596	3894596	3895204	+	609	ProtCodGene	putative D-alanine:D-alanine dipeptidase	D-alanine:D-alanine dipeptidase	NP_627791.1	WP_011029111.1	K08641	0	0.215643	3.46821	1.9676	1.5216	3.11437	2.37567	1.08975	0.623397	1.58917
SCO3600	3898151	3898654	+	504	ProtCodGene	hypothetical protein	hypothetical protein	NP_627795.1	WP_011029114.1	.	3.9547	7.29591	8.3815	3.56627	4.04491	6.39744	12.3197	6.2077	3.2014	5.33401
SCO3601	3898771	3899256	+	486	ProtCodGene	conserved hypothetical protein	hypothetical protein	NP_627796.1	WP_003975338.1	K07228	3.7857	9.72789	17.8334	7.39672	5.33873	5.65874	7.81441	6.82778	4.68702	19.0286
SCO3605	3903348	3903644	+	297	ProtCodGene	hypothetical protein	hypothetical protein	NP_627800.1	WP_011029116.1	.	44.9121	34.4898	26.2393	7.26223	5.92807	10.537	12.1783	12.4496	5.43269	10.4999
SCO3606	3903767	3904849	+	1083	ProtCodGene	putative regulator	regulator	NP_627801.1	WP_003975333.1	.	8.35265	14.7939	20.7132	16.4859	12.8345	13.7477	16.2535	10.4176	7.88744	7.84409
SCO3609	3907226	3909097	+	1872	ProtCodGene	putative membrane protein	hypothetical protein	NP_627804.1	WP_011029118.1	.	3.68559	5.57717	16.0682	16.5146	14.0582	16.1601	12.8487	9.36944	7.09814	7.63994
SCO3611	3911222	3912058	+	837	ProtCodGene	putative membrane protein	hypothetical protein	NP_627806.1	WP_011029119.1	.	66.036	34.4399	128.871	72.5833	82.1476	83.5026	63.8837	42.5902	40.0287	58.7131
SCO3616	3917215	3917433	+	219	ProtCodGene	hypothetical protein	hypothetical protein	NP_627811.1	WP_003975323.1	.	5.25071	6.59631	78.1534	36.1122	21.5796	22.5174	23.1221	15.1521	15.1686	16.2037
SCO3620	3919497	3920261	+	765	ProtCodGene	putative membrane protei	hypothetical protein	NP_627815.1	WP_011029121.1	.	0.901887	1.80252	5.52193	4.07255	3.1494	2.72722	7.01327	4.33765	3.47391	2.5302
SCO3622	3922907	3924262	+	1356	ProtCodGene	putative aminotransferase	hypothetical protein	NP_627817.1	WP_011029123.1	K15372	26.8537	39.2236	7.73441	3.88819	3.34852	5.52491	10.7139	7.48121	4.61962	6.97858
SCO3623	3924389	3925090	+	702	ProtCodGene	putative transcriptional regulator	transcriptional regulator	NP_733612.1	WP_003975316.1	.	4.14971	6.92176	9.44123	4.09664	2.11203	3.64741	6.69806	4.72692	1.08162	2.29773
SCO3624	3925192	3925857	+	666	ProtCodGene	hypothetical protein	hypothetical protein	NP_627818.1	WP_011029124.1	.	15.6544	16.1693	18.4815	4.67792	5.84375	5.41088	7.69372	4.55537	4.56035	6.29701
SCO3630	3929611	3930516	+	906	ProtCodGene	hypothetical protein	hypothetical protein	NP_627824.1	WP_011029127.1	.	1.60767	1.59447	5.62722	2.51292	2.45471	3.24483	5.58911	3.66258	2.93327	3.20464
SCO3631	3930513	3931022	+	510	ProtCodGene	hypothetical protein	hypothetical protein	NP_627825.1	WP_011029128.1	.	25.8541	75.7058	1476.35	109.019	99.933	103.944	312.169	220.848	213.273	119.341
SCO3633	3931633	3932568	+	936	ProtCodGene	putative ABC transporter ATP-binding protein	ABC transporter ATP-binding protein	NP_627827.1	WP_011029129.1	K01990	1.39234	2.10459	34.4708	5.24882	5.74207	9.01721	4.57272	5.57102	3.14346	10.4547
SCO3634	3932565	3934184	+	1620	ProtCodGene	putative ABC transporter membrane-spanning protein	ABC transporter membrane-spanning protein	NP_627828.1	WP_011029130.1	K01992	1.18303	1.94558	5.43994	4.21613	2.97444	3.45378	3.5723	2.98471	1.81622	3.98273
SCO3637	3936506	3936943	+	438	ProtCodGene	putative membrane protein	hypothetical protein	NP_627831.1	WP_011029133.1	.	8.05109	19.639	43.0675	24.0748	12.6939	19.9192	29.0402	17.7495	16.0354	9.57491
SCO3658	3957931	3959121	+	1191	ProtCodGene	putative aspartate aminotransferase	aminotransferase	NP_627852.1	WP_011029150.1	K14267	9.52622	12.9562	13.4535	4.72868	4.12364	6.44958	7.0355	4.53744	3.42672	3.79212
SCO3664	3965233	3966243	+	1011	ProtCodGene	putative regulatory protein	regulatory protein	NP_627857.1	WP_011029153.1	.	65.9689	19.6795	119.802	16.9488	26.7638	33.2055	22.36	17.255	14.2697	35.9509
SCO3665	3966240	3967223	+	984	ProtCodGene	putative regulatory protein	regulatory protein	NP_627858.1	WP_011029154.1	.	11.0628	4.60443	18.06	5.84521	5.27363	10.6976	5.2686	4.52846	2.50784	4.91769
SCO3673	3975510	3977792	+	2283	ProtCodGene	putative iron-sulphur-binding reductase	iron-sulfur-binding reductase	NP_627865.1	WP_011029156.1	.	83.309	41.0431	71.5243	21.5195	20.0917	27.997	20.6487	16.5697	9.89449	28.7792
SCO3674	3977927	3979228	+	1302	ProtCodGene	putative sensor kinase	sensor kinase	NP_627866.1	WP_011029157.1	.	2.88507	3.07639	8.27894	4.87774	2.20631	3.13196	3.704	3.42243	2.5514	2.31255
SCO3675	3979347	3980579	+	1233	ProtCodGene	putative conserved secreted protein	hypothetical protein	NP_627867.1	WP_003975264.1	.	7.27434	11.9823	12.5817	3.88733	5.18564	4.99929	7.67588	5.2287	3.77186	6.7154
SCO3676	3980657	3981709	+	1053	ProtCodGene	putative integral membrane protein	hypothetical protein	NP_627868.1	WP_011029158.1	.	27.4463	40.2211	96.0723	65.7739	68.4648	69.526	53.1265	36.825	25.4181	27.6748
SCOt30	3983406	3983479	+	74	tRNA	0	tRNA-Gly	0	0	K14225	849.48	1482.75	2083.59	19560.9	10007.8	8764.34	14277.2	21599.7	29367.6	13097.3
SCO3679	3983829	3985733	+	1905	ProtCodGene	hypothetical protein	hypothetical protein	NP_627871.1	WP_011029159.1	.	0.804833	1.06854	3.2115	3.77407	1.7998	2.78773	4.27199	2.78702	1.84344	1.58055
SCO3681	3986130	3986630	+	501	ProtCodGene	conserved hypothetical protein	hypothetical protein	NP_627873.1	WP_011029161.1	.	0.459044	0.393193	2.61673	1.9134	2.21952	3.40716	4.21136	4.16325	2.84168	3.21957
SCO3682	3986731	3987768	+	1038	ProtCodGene	putative delta fatty acid desaturase	delta fatty acid desaturase	NP_627874.1	WP_011029162.1	.	1.40322	0.759112	2.80664	2.07792	2.14255	2.46675	2.84571	1.64408	1.37156	3.4187
SCO3685	3989009	3989410	+	402	ProtCodGene	conserved hypothetical protein	hypothetical protein	NP_627877.1	WP_003975253.1	.	1.71628	1.30673	13.4069	7.15384	3.68816	11.5592	12.7463	6.60358	5.6664	9.62987
SCO3687	3990330	3990929	+	600	ProtCodGene	conserved hypothetical protein	hypothetical protein	NP_627879.1	WP_011029164.1	.	1.14991	1.64158	5.82659	3.5948	3.24328	3.95136	8.03767	6.95263	6.01111	4.83901
SCO3688	3990933	3991895	+	963	ProtCodGene	conserved hypothetical protein	hypothetical protein	NP_627880.1	WP_011029165.1	.	2.14936	1.77284	4.15969	2.61305	2.30941	3.84058	4.19411	3.74115	3.54812	5.24826
SCO3690	3992814	3993623	+	810	ProtCodGene	putative hydrolase	hydrolase	NP_627882.1	WP_003975248.1	K19707	4.16427	2.10771	9.44123	5.47357	3.43204	5.38556	6.40037	4.79895	3.16374	3.84997
SCO3691	3993623	3994891	+	1269	ProtCodGene	putative regulatory protein	regulatory protein	NP_627883.1	WP_011029167.1	K07315	0.785331	0.413953	2.18095	0.660983	1.24138	1.41988	2.61272	1.19538	0.747929	1.44056
SCO3692	3994888	3995247	+	360	ProtCodGene	putative anti-sigma factor antagonist	anti-sigma factor antagonist	NP_627884.1	WP_011029168.1	.	0	0.547194	0.809248	0.332852	0.257403	0.526848	1.33961	0.790071	0.790935	0.597409
SCO3693	3995451	3995993	+	543	ProtCodGene	hypothetical protein	hypothetical protein	NP_627885.1	WP_011029169.1	.	56.1894	44.8638	98.451	30.2326	30.0351	46.2812	40.0774	29.5076	21.4995	23.7643
SCO3696	3997180	3997548	+	369	ProtCodGene	putative transcriptional regulator	transcriptional regulator	NP_627888.1	WP_003975241.1	K03892	6.64805	7.11797	14.2112	13.9636	8.53825	14.392	17.1536	17.4715	10.0314	14.2795
SCO3700	4000331	4000744	+	414	ProtCodGene	putative heavy metal reductase	heavy metal reductase	NP_627892.1	WP_011029173.1	K03741	1.29619	1.26885	6.33324	5.78874	4.92423	6.18474	10.1927	8.93124	2.75108	2.07794
SCO3701	4000741	4000971	+	231	ProtCodGene	hypothetical protein	hypothetical protein	NP_627893.1	WP_011029174.1	.	0.331863	0.284256	2.83762	5.70604	1.60459	0.821062	3.65349	2.05213	1.23263	1.86205
SCO3702	4001105	4001752	+	648	ProtCodGene	putative DNA-binding protein	DNA-binding protein	NP_627894.1	WP_011029175.1	.	2.83927	2.73597	3.14708	1.10951	2.14503	1.90251	4.46537	3.51143	1.75763	1.82542
SCO3703	4001892	4002287	+	396	ProtCodGene	putative substrate binding protein	substrate binding protein	NP_627895.1	WP_003975235.1	.	24.0048	27.8571	39.3589	9.38038	17.0822	16.2844	18.2674	11.2525	7.66968	23.6248
SCO3704	4002464	4003273	+	810	ProtCodGene	putative substrate-binding transport protein	substrate-binding transport protein	NP_627896.1	WP_011029176.1	K02020	15.616	12.9705	21.3102	26.1844	30.0876	51.1628	35.4253	16.3867	12.7721	71.4235
SCO3705	4003270	4004121	+	852	ProtCodGene	putative ABC transporter membrane subunit	ABC transporter membrane subunit	NP_627897.1	WP_011029177.1	K02018	2.42938	4.85538	5.3	4.92246	5.9819	12.355	8.63201	4.22855	2.67358	15.6504
SCO3706	4004118	4005242	+	1125	ProtCodGene	putative ABC transporter ATP-binding subunit	ABC transporter ATP-binding protein	NP_627898.1	WP_011029178.1	K02017	1.15842	1.63428	1.42428	2.02374	2.30633	3.70901	3.1079	2.19113	0.843664	4.11017
SCO3710	4007281	4008915	+	1635	ProtCodGene	putative large integral membrane protein	large integral membrane protein	NP_627902.1	WP_011029180.1	.	18.8017	8.83542	30.692	25.651	20.12	31.5529	24.7398	17.0481	13.1194	25.1241
SCO3711	4008984	4009295	+	312	ProtCodGene	putative small membrane protein	small membrane protein	NP_627903.1	WP_011029181.1	.	44.9643	22.3087	46.2205	13.4421	19.3052	26.7477	12.3657	13.3704	7.60515	39.2911
SCO3712	4009390	4010226	+	837	ProtCodGene	putative hydrolase	hydrolase	NP_627904.1	WP_011029182.1	K22278	51.5649	63.7804	683.51	253.111	223.526	240.764	119.341	84.2743	56.6979	138.111
SCO3723	4018696	4020192	+	1497	ProtCodGene	putative regulatory protein	regulatory protein	NP_733615.1	WP_011029190.1	.	0.307256	0.219316	0.973044	0.560312	1.05231	1.14027	2.69802	2.46996	1.58504	1.65215
SCO3727	4022881	4023465	+	585	ProtCodGene	putative stress response protein	stress response protein	NP_627918.1	WP_003975213.1	.	85.0471	67.4591	11.3295	4.30148	7.9201	14.5896	16.4875	13.7756	8.43664	13.0511
SCO3730	4025440	4026297	+	858	ProtCodGene	putative oxidoreductase	oxidoreductase	NP_627921.1	WP_011029194.1	K05275	0.268043	0.229592	0.594203	0.558633	0.324004	0.663166	1.19441	0.883996	0.995583	0.877314
SCO3731	4026582	4026785	+	204	ProtCodGene	cold-shock protein	cold-shock protein	NP_627922.1	WP_003975209.1	.	5208.77	2650.35	9481.41	2071.71	1855.12	2183.01	1041.06	917.412	631.353	2105.34
SCO3732	4027061	4028647	+	1587	ProtCodGene	putative DEAD-box RNA helicase	DEAD/DEAH box helicase	NP_627923.1	WP_011029195.1	.	6.85934	12.2472	13.4467	8.07906	6.07257	5.61706	8.54668	6.1533	3.76778	4.81089
SCO3733	4028735	4029064	+	330	ProtCodGene	conserved hypothetical protein	hypothetical protein	NP_627924.1	WP_003975207.1	.	20.9074	17.5102	13.6836	11.2565	7.30089	9.48327	13.1526	9.48086	7.47793	7.49476
SCO3739	4031750	4032754	+	1005	ProtCodGene	putative epimerase	epimerase	NP_627930.1	WP_011029199.1	K17947	0.228837	0.718702	1.08705	0.953845	0.368816	1.41541	2.09939	2.07541	0.56664	0.534993
SCO3742	4034907	4035635	+	729	ProtCodGene	putative glycosyltransferase	glycosyltransferase	NP_627933.1	WP_011029202.1	.	0.210317	0.270219	1.89824	2.3012	1.27113	0.65043	1.65384	1.43058	0.650976	0.737542
SCO3743	4035632	4036273	+	642	ProtCodGene	hypothetical protein SCH22A.21	hypothetical protein	NP_627934.1	WP_011029203.1	K09931	0.238817	0	0.226892	0.559938	0.144338	0.147714	1.03288	0.295354	0.295677	0.334996
SCO3744	4036270	4037055	+	786	ProtCodGene	hypothetical protein SCH22A.22	hypothetical protein	NP_627935.1	WP_011029204.1	.	0.0975323	0.083541	0.555972	0.457354	0.471578	0.844566	1.38052	0.72373	0.120753	0.136811
SCO3747	4038748	4040118	+	1371	ProtCodGene	putative integral membrane protein	hypothetical protein	NP_627938.1	WP_011029207.1	K23176	0.670988	0.622627	1.38121	1.22361	0.946252	1.24507	2.7701	0.898987	0.969199	1.01965
SCO3751	4042906	4043175	+	270	ProtCodGene	putative membrane protein	hypothetical protein	NP_627942.1	WP_011029210.1	.	0.283927	0.486394	0	1.33141	0.343204	1.0537	1.33961	1.40457	0	0.796545
SCO3752	4043172	4043930	+	759	ProtCodGene	putative ABC transporter ATP-binding protein	ABC transporter ATP-binding protein	NP_627943.1	WP_011029211.1	K02003	0.202004	0.259538	1.24746	0.315749	0.244177	0.249889	1.11193	0.749475	0.375147	0.141678
SCO3753	4043933	4046485	+	2553	ProtCodGene	putative integral membrane	hypothetical protein	NP_627944.1	WP_011029212.1	K02004	0.0300276	0.15432	0.798788	0.516293	0.544449	0.59433	1.58203	0.668451	0.780712	0.505446
SCO3766	4061549	4062571	+	1023	ProtCodGene	conserved hypothetical protein	hypothetical protein	NP_627956.1	WP_011029221.1	.	13.9382	15.79	16.9444	7.1451	4.982	5.74744	7.01234	5.28259	2.87613	3.36371
SCO3767	4062679	4063134	+	456	ProtCodGene	conserved hypothetical protein	hypothetical protein	NP_627957.1	WP_003975175.1	K05793	118.521	171.79	16.2914	7.09501	3.0482	6.03103	6.34553	5.61367	3.33025	4.71639
SCO3768	4063238	4063486	+	249	ProtCodGene	putative translocase protein	translocase	NP_627958.1	WP_003975174.1	K03116	32.9424	46.94	22.5224	17.3244	11.5366	14.0916	16.4627	12.565	8.38582	9.0691
SCO3770	4064312	4065496	+	1185	ProtCodGene	putative cytochrome P450 oxidoreductase	cytochrome P450 oxidoreductase	NP_627960.1	WP_011029223.1	.	1.29385	0.942004	1.16778	1.21344	0.625587	0.640221	1.57701	0.960087	0.560663	0.362983
SCO3773	4068304	4069266	+	963	ProtCodGene	putative lysR family transcriptional regulatory protein	LysR family transcriptional regulator	NP_627963.1	WP_011029226.1	.	6.9257	5.86401	22.7648	23.2686	22.8054	25.4069	32.4887	20.0841	14.5867	10.2732
SCO3774	4069928	4070806	+	879	ProtCodGene	putative beta-lactamase related protein	beta-lactamase	NP_627964.1	WP_011029227.1	K17836	1.04656	1.86755	0.662865	0.954252	1.05421	1.18676	2.19459	1.29431	1.18775	0.856354
SCO3776	4072543	4073085	+	543	ProtCodGene	putative membrane protein	hypothetical protein	NP_627966.1	WP_003975166.1	.	1.97651	2.29761	73.1006	41.0457	59.0463	69.8583	126.338	79.0944	44.3973	45.3503
SCO3777	4073090	4074217	+	1128	ProtCodGene	putative peptidase	peptidase	NP_627967.1	WP_011029228.1	K01274	0.407768	0.640333	28.0869	10.8354	6.9006	11.5178	9.88677	5.12706	2.52426	7.81716
SCO3778	4074392	4075684	+	1293	ProtCodGene	putative threonyl tRNA synthetase	threonyl tRNA synthetase	NP_627968.1	WP_011029229.1	K01868	0.770754	2.08213	19.2642	3.61427	3.79834	3.52047	4.98858	3.8862	2.64257	10.8947
SCO3779	4075833	4076813	+	981	ProtCodGene	putative nucleoside hydrolase	nucleoside hydrolase	NP_627969.1	WP_003975162.1	K01250	7.50193	7.42978	18.5607	5.98523	5.38421	6.18684	5.71486	6.18527	4.45052	8.22122
SCO3780	4076924	4078594	+	1671	ProtCodGene	putative sugar hydrolase	sugar hydrolase	NP_627970.1	WP_003975161.1	K01187	1.1928	1.53253	1.65627	0.645387	0.443639	1.4188	2.27277	1.8156	0.795195	1.67317
SCO3781	4078726	4079580	+	855	ProtCodGene	putative secreted protein	hypothetical protein	NP_627971.1	WP_011029230.1	.	1.07593	2.53437	4.00365	1.68178	2.27599	1.4419	3.73681	3.32662	2.22017	3.3958
SCO3783	4081284	4081460	+	177	ProtCodGene	putative lipoprotein	lipoprotein	NP_627973.1	WP_011029231.1	.	1.29933	1.48391	1.64593	2.03096	1.04706	2.67889	1.7029	2.14257	1.07245	0.607534
SCO3786	4084027	4084545	+	519	ProtCodGene	putative integral membrane protein	hypothetical protein	NP_627976.1	WP_011029233.1	.	1.9202	1.01215	3.5083	2.53968	2.32109	2.37539	5.11066	2.00943	2.01163	2.07194
SCO3787	4084618	4085562	+	945	ProtCodGene	putative integral membrane protein	hypothetical protein	NP_627977.1	WP_011029234.1	.	0	0.0694849	0.539499	0.634004	0.392233	0.301056	1.14824	0.902939	0.80349	0.455169
SCO3788	4085569	4085979	+	411	ProtCodGene	conserved hypothetical protein SCH63.35	hypothetical protein	NP_627978.1	WP_011029235.1	.	0.186522	2.39647	9.03759	1.45775	3.15648	2.76884	5.72024	2.76813	2.54023	2.09311
SCO3789	4086015	4087031	+	1017	ProtCodGene	putative integral membrane protein	hypothetical protein	NP_627979.1	WP_011029236.1	.	0.150758	0.645656	2.93621	1.29606	0.273348	0.74598	2.54882	2.14415	1.30656	0.422944
SCO3791	4089400	4090737	+	1338	ProtCodGene	hypothetical protein SCH63.38	hypothetical protein	NP_627981.1	WP_011029238.1	.	27.5015	32.9788	26.0738	6.44808	9.00334	13.8209	12.2548	11.6916	5.74581	8.11726
SCO3792	4090853	4092469	+	1617	ProtCodGene	putative methionyl tRNA synthetase	methionyl-tRNA synthetase	NP_627982.1	WP_003975149.1	K01874	357.132	281.739	182.644	61.9513	71.5762	86.0356	62.5194	56.2285	45.9007	66.7679
SCO3793	4092570	4092935	+	366	ProtCodGene	conserved hypothetical protein	hypothetical protein	NP_627983.1	WP_003975148.1	.	68.2822	54.1811	173.524	60.2408	63.549	58.817	52.0472	48.4404	33.9713	70.22
SCO3796	4095959	4098127	+	2169	ProtCodGene	conserved hypothetical protein	hypothetical protein	NP_627986.1	WP_003975145.1	.	2.12062	2.17969	11.5175	8.89448	7.391	9.35648	11.4784	6.16321	3.98203	4.11493
pbtR	4109623	4110336	+	714	ProtCodGene	.	.	.	.	.	5575.7	5553.23	7274.36	3743.5	3422.38	4766.21	4155.78	3365.84	2325.08	4129.95
pbtG1	4110390	4112213	+	1824	ProtCodGene	.	.	.	.	.	3.6565	5.18394	27.5118	17.212	13.0056	22.6683	26.8033	19.5439	12.4885	18.5708
pbtB1	4112210	4113673	+	1464	ProtCodGene	.	.	.	.	.	1.06126	1.31006	2.55032	2.2931	1.84878	2.70289	5.86626	4.40072	2.78244	3.67786
pbtO	4114662	4115696	+	1035	ProtCodGene	.	.	.	.	.	0.592544	0.570985	2.25182	1.73662	1.52204	2.10739	3.66937	3.02288	1.37554	2.49353
pbtX	4115821	4116468	+	648	ProtCodGene	.	.	.	.	.	276.238	196.179	618.4	194.349	166.597	138.151	466.539	507.109	427.837	911.214
pbtM1	4116513	4117631	+	1119	ProtCodGene	.	.	.	.	.	76.2493	87.9031	152.173	75.0658	58.7128	58.8149	208.915	251.128	140.799	530.653
pbtM2	4117706	4118890	+	1185	ProtCodGene	.	.	.	.	.	43.0851	34.8542	150.397	63.8065	59.9782	55.6992	161.008	176.016	118.78	492.84
pbtA	4119016	4119183	+	168	ProtCodGene	.	.	.	.	.	2136	2897	5902.02	16449.8	14863.4	17516.4	11508.9	13369.1	11554.4	59421.9
pbtB	4119241	4121730	+	2490	ProtCodGene	.	.	.	.	.	4.1255	7.88486	22.7272	19.3937	11.7599	11.8827	31.037	28.7091	24.5857	30.1008
pbtC	4121723	4122631	+	909	ProtCodGene	.	.	.	.	.	1.26502	1.15579	5.36828	3.29557	3.1602	2.29518	12.534	7.82249	4.80304	5.79664
pbtD	4122612	4123613	+	1002	ProtCodGene	.	.	.	.	.	2.83077	3.08001	3.48897	5.50103	4.25409	4.25895	8.90401	8.89422	8.90394	9.87334
pbtE	4123613	4124983	+	1371	ProtCodGene	.	.	.	.	.	2.5162	4.54997	2.76242	5.76847	6.21823	5.46447	9.49747	9.95801	7.33822	13.8045
pbtF	4124971	4126767	+	1797	ProtCodGene	.	.	.	.	.	2.17567	4.01945	5.99843	9.53547	5.72389	8.76028	14.9952	10.2881	7.34157	9.27529
pbtG	4126767	4128503	+	1737	ProtCodGene	.	.	.	.	.	3.3983	5.40578	3.73177	7.03646	4.69461	4.96821	14.3679	10.1522	7.10339	15.2293
pbtH	4128520	4128888	+	369	ProtCodGene	.	.	.	.	.	17.8666	15.1257	11.6453	3.89681	6.78038	8.48097	15.8466	17.2146	13.3752	32.0561
pbtM3	4128938	4130104	+	1167	ProtCodGene	.	.	.	.	.	9.19662	12.7163	6.61545	5.9554	8.01986	7.23231	17.6664	16.9794	13.9888	23.6813
pbtM4	4130114	4131121	+	1008	ProtCodGene	.	.	.	.	.	2.88997	4.4948	8.30924	7.8458	9.2849	8.56129	13.0373	9.68778	5.17874	8.85445
tuf	4132835	4134028	+	1194	ProtCodGene	.	.	.	.	.	1428.36	1084.32	674.034	199.009	345.438	397.122	310.955	264.098	165.659	470.932
SCO3800	4139059	4140885	+	1827	ProtCodGene	putative acyl-CoA dehydrogenase	acyl-CoA dehydrogenase	NP_733617.1	WP_003975141.1	.	76.1149	28.4289	28.5828	26.7594	26.1714	34.3619	22.8658	23.6632	16.1564	72.0422
SCO3801	4140984	4142282	+	1299	ProtCodGene	putative aminopeptidase	aminopeptidase 2	NP_627990.1	WP_003975140.1	K01267	28.5042	27.5492	10.1483	4.52003	5.06484	8.03048	10.6272	7.88247	4.6762	8.36096
SCO3802	4142397	4142648	+	252	ProtCodGene	putative membrane protein	hypothetical protein	NP_627991.1	WP_003975139.1	.	30.1166	38.3036	35.5491	12.8386	7.35438	15.0528	11.004	9.02939	9.4159	16.6421
SCO3804	4143164	4144168	+	1005	ProtCodGene	putative araC-family transcriptional regulator	AraC family transcription regulator	NP_627993.1	WP_011029241.1	.	0.915348	1.69875	2.53645	1.66923	1.47527	1.32105	3.35903	1.98107	0.84996	2.24697
SCO3805	4144165	4144659	+	495	ProtCodGene	hypothetical protein	hypothetical protein	NP_627994.1	WP_003975131.1	.	9.44703	8.09183	5.88544	2.66282	2.80803	2.10739	4.62775	3.25605	2.49264	6.95167
SCO3808	4146184	4147008	+	825	ProtCodGene	conserved hypothetical protein	hypothetical protein	NP_627997.1	WP_011029242.1	.	12.4515	19.3408	14.1251	4.79307	4.7175	9.1959	10.8874	8.15928	7.01775	11.4702
SCO3811	4149312	4150256	+	945	ProtCodGene	putative D-alanyl-D-alanine carboxypeptidase	D-alanyl-D-alanine carboxypeptidase	NP_628000.1	WP_011029243.1	K07258	280.682	204.633	44.4701	3.67723	3.23593	2.40845	17.7977	16.0522	10.8471	24.5791
SCO3812	4150374	4150721	+	348	ProtCodGene	putative gntR-family transcriptional regulator	GntR family transcriptional regulator	NP_628001.1	WP_003975124.1	.	4.62606	8.49093	16.7431	19.2825	12.5151	22.0731	14.551	14.4392	7.63662	7.41611
SCO3813	4150718	4151704	+	987	ProtCodGene	putative membrane protein	hypothetical protein	NP_628002.1	WP_011029244.1	.	2.56311	2.86071	5.16541	2.67091	1.59606	3.45894	4.39751	3.36201	1.73092	3.15955
SCO3814	4151852	4152829	+	978	ProtCodGene	putative DNA-binding protein	DNA-binding protein	NP_628003.1	WP_011029245.1	.	10.5036	10.2053	25.2456	7.59638	6.63247	10.3754	16.0877	11.633	6.9874	10.1156
SCO3818	4156895	4157551	+	657	ProtCodGene	putative two-component system response transcriptional regulator	two-component system response transcriptional regulator	NP_628007.1	WP_011029248.1	.	9.45128	2.59854	33.5893	15.5027	11.9886	12.9908	11.6528	6.78235	6.06745	5.89225
SCO3819	4157676	4158083	+	408	ProtCodGene	hypothetical protein	hypothetical protein	NP_628008.1	WP_011029249.1	.	3.56997	7.72509	10.3536	18.209	3.63393	5.81083	16.9914	6.73884	3.95468	3.68988
SCO3821	4160142	4161812	+	1671	ProtCodGene	serine/threonine protein kinase	Ser/Thr protein kinase	NP_628010.1	WP_011029251.1	K12132	50.6023	43.1468	68.9096	25.0267	24.4002	27.3545	27.634	20.9929	17.3807	20.5929
SCO3824	4164599	4165627	+	1029	ProtCodGene	putative ABC-transporter ATP-binding component	ABC transporter ATP-binding protein	NP_628013.1	WP_011029252.1	K01990	2.4585	4.97739	8.49356	7.56924	7.11423	8.29441	17.0478	11.8856	9.40821	34.904
SCO3825	4165624	4166472	+	849	ProtCodGene	putative ABC-transporter transmembrane component	ABC-transporter transmembrane protein	NP_628014.1	WP_003975109.1	K01992	5.2371	6.96077	11.7527	6.21011	7.0945	6.03176	19.6682	14.2939	9.6142	55.9833
SCO3832	4174109	4174516	+	408	ProtCodGene	putative transcriptional regulator	transcriptional regulator	NP_628020.1	WP_011029258.1	.	3.94575	5.63288	13.2098	5.58017	5.22377	5.34596	8.71733	3.95036	3.48942	3.42632
SCO3835	4176851	4178542	+	1692	ProtCodGene	putative dehydrogenase	dehydrogenase	NP_628023.1	WP_011029260.1	.	6.88675	24.4103	28.1085	16.0761	13.3631	22.2509	8.26569	5.54731	3.42178	35.1454
SCO3842	4185165	4186049	+	885	ProtCodGene	putative dioxygenase	dioxygenase	NP_628030.1	WP_011029265.1	.	0.519731	1.26133	0.822964	0.54159	0.732945	0.9644	1.15797	0.64277	0.643473	0.729041
SCO3843	4186749	4187621	+	873	ProtCodGene	hypothetical protein	hypothetical protein	NP_628031.1	WP_003975091.1	.	155.867	99.8863	312.353	83.8651	85.5534	93.5292	54.5512	44.635	27.9409	90.5351
SCO3844	4187632	4188150	+	519	ProtCodGene	putative secreted protein	hypothetical protein	NP_628032.1	WP_003975090.1	.	124.075	129.682	199.973	66.7244	54.2778	58.6538	44.3698	27.036	29.26	42.8891
SCO3845	4188292	4189839	+	1548	ProtCodGene	putative protein phosphatase	protein phosphatase	NP_628033.1	WP_011029266.1	K20074	134.75	100.192	98.7565	40.8712	31.6067	46.865	49.3398	31.3579	20.2332	37.7201
SCO3846	4189867	4191306	+	1440	ProtCodGene	putative FtsW/RodA/SpoVE family cell cycle protein	FtsW/RodA/SpoVE family cell cycle protein	NP_628034.1	WP_011029267.1	.	145.708	72.4576	53.9667	17.3915	25.1612	23.8399	27.2109	21.6611	16.346	18.2956
SCO3847	4191303	4192775	+	1473	ProtCodGene	putative secreted penicillin-binding protein	penicillin-binding protein	NP_628035.1	WP_011029268.1	K05364	173.878	96.4666	103.488	25.1368	34.8517	39.5941	35.0727	26.5824	19.8459	36.5016
SCO3848	4192966	4194987	+	2022	ProtCodGene	putative serine/threonine protein kinase	Ser/Thr protein kinase	NP_628036.1	WP_011029269.1	K12132	153.927	158.832	100.424	36.8607	36.7544	44.6023	68.1235	51.0616	27.5537	49.8313
SCO3854	4198705	4198959	+	255	ProtCodGene	cputative membrane protein	septation inhibitor protein	NP_628042.1	WP_003975080.1	.	839.656	517.838	473.838	92.5721	143.177	175.162	110.636	93.3214	72.2077	162.355
SCO3857	4201079	4201777	+	699	ProtCodGene	putative regulatory protein	regulatory protein	NP_628045.1	WP_011029273.1	.	26.1018	30.8119	46.7836	24.1711	17.499	23.7421	30.2706	18.175	10.4553	61.5357
SCO3859	4203313	4203861	+	549	ProtCodGene	putative DNA-binding protein	DNA-binding protein	NP_628047.1	WP_011029275.1	.	71.9127	77.5041	58.372	36.2318	30.5508	34.3747	35.7962	35.0567	18.3255	26.2468
SCO3860	4203948	4205678	+	1731	ProtCodGene	putative serine/threonine protein kinase	Ser/Thr protein kinase	NP_628048.1	WP_011029276.1	.	14.6589	26.0604	24.4037	13.291	8.88643	10.957	12.0147	10.8994	7.29251	8.88348
SCO3863	4207642	4208031	+	390	ProtCodGene	putative secreted protein	hypothetical protein	NP_628051.1	WP_003975071.1	.	0.589695	0.168367	3.54824	0.614497	0.712809	1.45896	0.927424	0.243099	0.243365	0.827181
SCO3864	4208179	4208967	+	789	ProtCodGene	putative transcriptional regulator	transcriptional regulator	NP_733619.1	WP_011029278.1	K03710	12.5338	8.65523	19.1081	13.3647	10.3353	15.9857	10.8493	8.41141	6.73648	5.72422
SCO3865	4208976	4209758	+	783	ProtCodGene	hypothetical protein SCH18.02	hypothetical protein	NP_628052.1	WP_011029279.1	.	11.3571	11.9921	6.79024	4.59107	3.43204	7.02464	7.39097	4.23793	4.00013	1.92269
SCO3868	4211242	4211868	+	627	ProtCodGene	hypothetical protein SCH18.05	hypothetical protein	NP_628055.1	WP_011029282.1	.	13.5715	23.7728	56.8022	38.4134	21.5775	15.4273	21.5364	16.0282	8.77976	6.51719
SCO3869	4212232	4217262	+	5031	ProtCodGene	putative WD-40 repeat protein	WD-40 repeat-containing protein	NP_628056.1	WP_011029283.1	.	13.531	14.6571	14.8241	7.85984	7.2386	8.21846	7.80043	6.6334	5.71624	2.86414
SCO3871	4218368	4218778	+	411	ProtCodGene	putative decarboxylase	decarboxylase	NP_628058.1	WP_003975062.1	K01607	17.3465	7.02964	8.50596	1.7493	3.6074	7.15283	6.30693	5.07491	1.84744	4.97114
SCO3880	4232502	4232639	+	138	ProtCodGene	putative 50S ribosomal protein L34	50S ribosomal protein L34	NP_628066.1	WP_003975051.1	K02914	530.512	613.808	743.101	436.76	459.968	383.454	581.858	362.746	319.125	172.989
SCO3881	4232661	4233032	+	372	ProtCodGene	putative ribonuclease P component	ribonuclease P component	NP_628067.1	WP_011029288.1	K03536	337.553	524.953	918.235	667.745	360.447	408.647	349.704	219.946	141.858	140.776
SCO3882	4233029	4233403	+	375	ProtCodGene	hypothetical protein	hypothetical protein	NP_628068.1	WP_003975049.1	K08998	125.723	161.969	224.712	143.792	116.635	132.766	127.156	88.2352	33.6622	76.5639
SCO3883	4233407	4234702	+	1296	ProtCodGene	putative membrane protein	inner membrane protein translocase component YidC	NP_628069.1	WP_011029289.1	K03217	271.505	208.136	168.2	90.055	96.7407	99.3695	68.7947	60.0601	34.7133	76.3356
SCO3884	4234718	4235230	+	513	ProtCodGene	conserved hypothetical protein	hypothetical protein	NP_628070.1	WP_011029290.1	K06346	207.416	267.261	175.763	138.046	92.3039	106.849	78.4966	63.3905	36.2628	59.5313
SCO3885	4235355	4236074	+	720	ProtCodGene	conserved hypothetical GidB-family protein	16S rRNA methyltransferase GidB	NP_628071.1	WP_011029291.1	K03501	91.2471	98.9508	46.9364	25.4632	20.721	24.6302	29.4715	30.2861	14.8959	22.5522
SCO3886	4236626	4237453	+	828	ProtCodGene	putative partitioning or sporulation protein	partitioning or sporulation protein	NP_628072.1	WP_011029292.1	K03496	161.005	132.833	50.4021	32.5616	37.6032	63.4509	44.2655	41.1066	23.4988	41.9485
SCO3887	4237570	4238556	+	987	ProtCodGene	putative partitioning or sporulation protein	partitioning or sporulation protein	NP_628073.1	WP_011029293.1	K03497	198.525	211.626	62.1325	37.5142	46.004	80.9008	56.8623	62.5333	26.1562	62.8641
SCO3888	4238894	4239511	+	618	ProtCodGene	conserved hypothetical protein	hypothetical protein	NP_628074.1	WP_003975043.1	.	33.8645	32.3004	89.803	47.892	35.5366	55.7027	28.1904	23.0118	16.7402	39.4986
SCO3896	4249591	4251042	+	1452	ProtCodGene	tRNA nucleotidyltransferase	RNA nucleotidyltransferase	NP_628082.1	WP_003975035.1	K00970	77.7163	53.4531	54.6242	20.0537	17.2949	26.9085	19.0563	17.695	11.7006	17.2557
SCO3901	4255590	4257977	+	2388	ProtCodGene	putative secreted penicillin-binding protein	penicillin-binding protein	NP_628087.1	WP_003975030.1	.	154.123	160.033	33.2442	19.3188	16.2591	24.3436	15.9289	13.856	8.10808	13.194
SCO3902	4258098	4259606	+	1509	ProtCodGene	putative integral membrane protein	hypothetical protein	NP_628088.1	WP_011029301.1	.	28.8556	24.2375	16.2654	12.4671	8.41294	13.2602	16.379	11.372	5.84946	10.2617
SCO3906	4262617	4262907	+	291	ProtCodGene	putative 30S ribosomal protein S6	30S ribosomal protein S6	NP_628092.1	WP_003975025.1	K02990	4011.63	3575.6	1421.86	814.081	795.455	965.273	943.391	970.892	487.281	763.082
SCO3907	4262988	4263587	+	600	ProtCodGene	putative single-strand DNA-binding protein	single-stranded DNA-binding protein	NP_628093.1	WP_011029303.1	K03111	1156.04	929.135	362.341	273.405	280.775	321.325	377.268	312.71	182.232	228.15
SCO3908	4263633	4263869	+	237	ProtCodGene	putative 30S ribosomal protein S18	30S ribosomal protein S18	NP_628094.1	WP_003949403.1	K02963	5455.18	3782.42	825.126	411.557	523.147	500.172	550.937	634.857	271.521	697.834
SCO3909	4263888	4264334	+	447	ProtCodGene	50S ribosomal protein L9	50S ribosomal protein L9	NP_628095.1	WP_003975023.1	K02939	3939.86	3581.66	964.743	588.679	404.037	521.474	860.139	615.089	306.182	558.116
SCO3911	4266232	4267707	+	1476	ProtCodGene	putative replicative DNA helicase	replicative DNA helicase	NP_628097.1	WP_003975021.1	K02314	19.8922	17.5725	80.5794	57.072	79.7322	104.663	138.413	119.538	65.0753	60.9794
SCO3912	4267802	4269187	+	1386	ProtCodGene	putative beta-lactamase	beta-lactamase	NP_628098.1	WP_003975020.1	.	5.19919	16.0131	28.0084	11.7579	10.0287	13.8896	22.0079	21.137	11.2991	22.4222
SCO3915	4270366	4271580	+	1215	ProtCodGene	putative transmembrane efflux protein	transmembrane efflux protein	NP_628101.1	WP_011029306.1	K19577	1.00952	0.918745	3.53671	1.47934	1.52535	2.65375	1.88538	1.17048	0.781171	2.38964
SCO3916	4271729	4272148	+	420	ProtCodGene	hypothetical protein	hypothetical protein	NP_628102.1	WP_003975016.1	.	0.365049	0.469023	0.520231	0.570604	0.882525	1.35475	3.44472	2.03161	0.903926	1.28016
SCO3923	4277034	4277351	+	318	ProtCodGene	hypothetical protein	hypothetical protein	NP_628108.1	WP_011029310.1	.	48.9373	44.8079	39.3936	19.2175	19.8152	24.7519	17.4402	17.8884	11.6402	17.5841
SCO3924	4277493	4277705	+	213	ProtCodGene	putative membrane protein	hypothetical protein	NP_628109.1	WP_011029311.1	.	513.229	311.053	686.607	401.673	401.984	478.171	232.923	188.727	129.669	320.076
SCO3925	4278023	4278748	+	726	ProtCodGene	IclR-type transcriptional regulator of ssgA	transcriptional regulator	NP_628110.1	WP_011029312.1	.	5.38523	7.68784	36.6168	28.0586	16.8482	29.6515	19.1808	11.3614	5.62152	9.77578
SCO3926	4278876	4279286	+	411	ProtCodGene	sporulation factor	regulator	NP_628111.1	WP_011029313.1	.	2.23826	2.87576	8.15155	7.28874	7.2148	9.4602	9.97376	6.45898	3.92581	5.49442
SCO3928	4281131	4282969	+	1839	ProtCodGene	putative thiamine biosynthesis protein	thiamine biosynthesis protein ThiC	NP_628113.1	WP_011029315.1	K03147	13.0894	6.07001	10.4951	3.84436	5.34122	7.52886	9.11286	6.49586	3.61276	8.24483
SCO3930	4285365	4285931	+	567	ProtCodGene	hypothetical protein	hypothetical protein	NP_628115.1	WP_011029317.1	.	1.48724	1.73712	3.98201	1.05667	1.96117	4.01408	8.18652	5.01633	2.00872	7.7758
SCO3931	4286241	4286540	+	300	ProtCodGene	hypothetical protein	hypothetical protein	NP_628116.1	WP_011029318.1	.	5.62176	6.56632	18.9364	13.5804	9.88428	8.85105	12.0565	8.8488	12.0222	7.52735
SCO3933	4287896	4288246	+	351	ProtCodGene	putative regulatory protein	regulatory protein	NP_628118.1	WP_011029320.1	.	0.655217	1.4966	2.69749	1.36555	2.37603	2.97197	4.63712	3.51143	1.08162	3.67636
SCO3934	4288246	4289547	+	1302	ProtCodGene	ftsK/spoIIIE family protein	ftsK/SpoIIIE family protein	NP_733622.1	WP_011029321.1	K03466	0.176637	0.302596	0.95096	0.0920329	0.355857	0.291345	2.6854	1.31072	0.728973	0.660729
SCO3935	4289544	4289741	+	198	ProtCodGene	hypothetical protein SCD78.02	hypothetical protein	NP_628119.1	WP_011029322.1	.	0.774347	0	1.10352	1.81556	0.468006	0	0.913372	0.957662	0	0
SCO3936	4290038	4291396	+	1359	ProtCodGene	putative plasmid replication initiator protein	plasmid replication initiator protein	NP_628120.1	WP_011029323.1	.	0.225638	0.483173	7.71733	0.881728	1.5001	1.1165	1.81868	1.46503	0.698398	2.13643
SCO3938	4293174	4293305	+	132	ProtCodGene	putative thiamin biosynthesis protein ThiC	thiamin biosynthesis protein ThiC	NP_628122.1	WP_011029325.1	.	0.58076	0	0.55176	0.907779	0.702009	0	6.3936	2.15474	0.719032	0.814648
SCO3939	4293385	4294833	+	1449	ProtCodGene	conserved hypothetical protein SCD78.06	hypothetical protein	NP_628123.1	WP_011029326.1	.	2.69819	3.12682	3.31741	1.57123	1.79063	3.2069	4.57632	3.40238	1.83405	3.41376
SCO3942	4297216	4297440	+	225	ProtCodGene	hypothetical protein SCD78.09	hypothetical protein	NP_628126.1	WP_011029329.1	.	2.38499	5.25306	6.79768	7.98846	4.11845	6.32218	8.03767	6.32057	2.95283	3.82342
SCO3944	4298940	4300019	+	1080	ProtCodGene	putative histidinol-phophate aminotransferase	aminotransferase	NP_628128.1	WP_011029330.1	K00817	95.6835	90.5301	57.7264	33.1743	36.4654	55.9337	44.5979	40.4692	26.716	71.5895
SCO3945	4300307	4301812	+	1506	ProtCodGene	putative cytochrome oxidase subunit I	cytochrome oxidase subunit I	NP_628129.1	WP_003974998.1	K00425	1377.24	385.957	59.6296	248.326	323.097	605.33	244.333	182.314	99.2608	526.743
SCO3946	4301833	4302837	+	1005	ProtCodGene	putative cytochrome oxidase subunit II	cytochrome oxidase subunit II	NP_628130.1	WP_011029331.1	K00426	424.492	222.406	33.2637	117.8	115.255	250.906	69.3399	47.4515	23.61	185.964
SCO3947	4302913	4306431	+	3519	ProtCodGene	putative ABC transporter	ABC transporter	NP_628131.1	WP_011029332.1	K16014	14.4433	26.478	3.76683	20.1584	13.9564	36.6503	18.3983	11.1001	7.03953	18.4876
SCO3948	4306536	4308218	+	1683	ProtCodGene	putative two component sensor	two component sensor	NP_628132.1	WP_011029333.1	.	2.04974	2.41897	10.6457	14.5245	9.36011	16.7915	14.4349	10.1963	5.63947	8.11454
SCO3949	4308341	4309390	+	1050	ProtCodGene	possible secreted peptidase	peptidase	NP_628133.1	WP_011029334.1	.	0.949128	1.31326	2.49711	2.39654	1.6768	4.78679	4.88002	5.05646	2.35021	2.76515
SCO3956	4315365	4316327	+	963	ProtCodGene	putative ABC transporter ATP-binding protein	ABC transporter ATP-binding protein	NP_628140.1	WP_003974987.1	K01990	10.906	6.47768	13.6135	6.34597	11.3546	13.3928	20.7202	16.6383	11.7285	8.59822
SCO3957	4316344	4317225	+	882	ProtCodGene	possible integral membrane protein	hypothetical protein	NP_628141.1	WP_011029341.1	K01992	8.51782	4.61578	2.97275	1.49444	1.99619	4.40832	9.22692	4.94466	3.87397	3.77952
SCO3958	4317222	4318133	+	912	ProtCodGene	ABC transporter ATP-binding protein	ABC transporter ATP-binding protein	NP_628142.1	WP_003974985.1	K01990	3.02607	5.25594	3.43398	1.44528	2.43856	3.43145	5.35404	4.98992	2.28955	1.76864
SCO3959	4318145	4318864	+	720	ProtCodGene	possible integral membrane protein	hypothetical protein	NP_628143.1	WP_003974984.1	K01992	4.6848	4.19515	3.74277	2.49639	2.18793	3.55623	6.36316	5.39882	3.03192	2.98704
SCO3972	4333660	4334325	+	666	ProtCodGene	conserved hypothetical protein	hypothetical protein	NP_628155.1	WP_003974971.1	.	17.1507	30.4654	133.745	64.7713	44.8021	49.4098	33.6713	26.3357	14.6786	20.0213
SCO3973	4334381	4335046	+	666	ProtCodGene	putative membrane protein	hypothetical protein	NP_628156.1	WP_011029349.1	.	2.18701	9.95794	30.8389	26.6282	17.3921	24.2065	18.7365	15.232	8.26563	13.4013
SCO3977	4338739	4340298	+	1560	ProtCodGene	putative protease (putative secreted protein)	protease	NP_628160.1	WP_011029350.1	K08372	16.3149	19.8252	35.0622	19.2798	14.078	18.7842	18.7031	15.2545	8.09188	22.4718
SCO3979	4341405	4341995	+	591	ProtCodGene	putative TetR-family transcriptional regulator	TetR family transcriptional regulator	NP_628162.1	WP_003974964.1	.	11.8039	13.2215	27.8513	12.1652	11.1324	12.1951	13.2601	9.46481	4.97848	4.18489
SCOt34	4342059	4342143	+	85	tRNA	0	tRNA-Ser	0	0	K14233	255.234	191.582	589.513	546.974	709.706	627.012	434.744	412.696	348.384	333.987
SCO3982	4343826	4344104	+	279	ProtCodGene	conserved hypothetical protein	hypothetical protein	NP_628165.1	WP_011029354.1	.	0.274768	0	0.522095	0	0.332133	1.01971	3.02493	0.679631	1.70094	3.0834
SCO3983	4344117	4344428	+	312	ProtCodGene	hypothetical protein	hypothetical protein	NP_628166.1	WP_011029355.1	.	0.245706	0.631377	2.33437	1.9203	0.594007	0.607902	0.966067	1.51937	0.608412	1.37864
SCO3984	4344428	4344631	+	204	ProtCodGene	conserved hypothetical protein	hypothetical protein	NP_628167.1	WP_011029356.1	.	0.375786	0.321879	3.92723	1.17477	0	1.3946	1.18201	0.464748	0	0
SCO3985	4344628	4344852	+	225	ProtCodGene	conserved hypothetical protein	hypothetical protein	NP_628168.1	WP_011029357.1	.	0	0	1.2948	0	0.411845	0.842957	1.60753	6.74194	0.421832	2.38964
SCO3986	4344861	4345592	+	732	ProtCodGene	putative GntR-family transcriptional regulator	GntR family transcriptional regulator	NP_628169.1	WP_011029358.1	.	0.418909	0.538223	4.67639	1.47328	0.75955	1.68419	1.81177	1.42472	1.55594	2.20356
SCO3987	4345592	4345897	+	306	ProtCodGene	conserved hypothetical protein	hypothetical protein	NP_628170.1	WP_011029359.1	.	1.75367	1.93127	6.42638	1.56636	2.42262	3.09911	3.54603	2.16882	0.620341	3.51417
SCO3988	4345927	4346274	+	348	ProtCodGene	hypothetical protein	hypothetical protein	NP_628171.1	WP_011029360.1	.	40.3128	13.2081	86.8546	30.301	35.1488	26.1607	18.0155	11.4424	14.1823	20.0853
SCO3989	4346615	4346884	+	270	ProtCodGene	putative ribonuclease inhibitor	ribonuclease inhibitor	NP_628172.1	WP_011029361.1	.	80.0675	45.7211	56.3776	18.1959	23.6811	23.8838	20.3175	13.3434	11.9519	12.7447
SCO3994	4349294	4349506	+	213	ProtCodGene	hypothetical protein	hypothetical protein	NP_628176.1	WP_011029365.1	.	5.75853	9.55662	3.76129	0.562567	5.22057	2.67134	1.98112	2.22555	2.22799	3.02911
SCO3995	4349497	4350024	+	528	ProtCodGene	partial putative replication initiator protein	partial replication initiator protein	NP_628177.1	WP_011029366.1	.	0.43557	0.746173	0.6897	0.45389	0.702009	0.359215	0.685029	0.718247	0.719032	0.407324
SCO3996	4350027	4350236	+	210	ProtCodGene	putative excisionase	excisionase	NP_628178.1	WP_011029367.1	.	0	0	2.08092	0	0	0.451584	2.00942	1.35441	0	2.56032
SCO3997	4350236	4351375	+	1140	ProtCodGene	putative integrase	integrase	NP_628179.1	WP_011029368.1	.	0.672459	0.345596	2.93885	1.15622	1.6257	1.74692	3.01413	1.82964	0.999076	2.16954
SCO3999	4353378	4354508	+	1131	ProtCodGene	putative lipoprotein	lipoprotein	NP_628181.1	WP_011029370.1	.	15.4541	26.7065	105.996	140.91	101.432	124.934	88.7982	76.1151	62.6035	46.6835
SCO4002	4356287	4356613	+	327	ProtCodGene	cell wall protein involved in maintenance of spore dormancy	hypothetical protein	NP_628184.1	WP_003974960.1	.	6.32975	9.43783	22.2729	10.6268	9.91829	11.8903	16.0385	14.4967	11.3198	15.127
SCO4005	4357274	4357747	+	474	ProtCodGene	putative RNA polymerase sigma factor	RNA polymerase sigma factor	NP_628187.1	WP_011029375.1	.	4.36673	3.04766	6.29984	4.04479	2.34595	3.60124	4.95996	3.60033	0.400474	1.36118
SCO4006	4357876	4359552	+	1677	ProtCodGene	putative fatty acid CoA ligase	long-chain-fatty-acid--CoA ligase	NP_628188.1	WP_011029376.1	K00666	2.65134	2.50593	2.60581	1.35761	1.87872	1.92267	3.95413	2.48752	0.905543	5.06568
SCO4008	4361054	4361632	+	579	ProtCodGene	putative tetR family regulatory protein	tetR family regulatory protein	NP_628190.1	WP_011029378.1	.	9.5329	10.0933	21.5101	19.6607	12.1633	15.5598	24.3629	15.2283	9.83547	6.5003
SCOt35	4366887	4366977	+	91	tRNA	0	tRNA-Ser	0	0	K14233	2095.94	3607.87	16797.9	18178.1	16521.9	13154.7	12515.6	13141.9	14550.8	8600.32
SCOt36	4367169	4367241	+	73	tRNA	0	tRNA-Arg	0	0	K14219	618.534	628.748	1924.57	2641.11	2682.21	1771.94	2302.3	2222.16	3178.91	1882.57
SCO4011	4367316	4367789	+	474	ProtCodGene	putative integral membrane protein	hypothetical protein	NP_628193.1	WP_003974952.1	.	4.85192	6.09532	188.227	110.726	78.9804	101.435	205.393	113.81	63.6753	60.5727
SCO4013	4368442	4369929	+	1488	ProtCodGene	putative secreted penicillin-binding protein	penicillin-binding protein	NP_628195.1	WP_003974950.1	.	175.732	150.743	55.8968	19.3269	22.9795	36.1358	40.5125	35.5532	18.1788	23.9204
SCO4015	4370346	4371269	+	924	ProtCodGene	hypothetical protein 2SC10A7.19	hypothetical protein	NP_628197.1	WP_011029383.1	.	26.3831	30.5576	123.2	181.685	144.614	140.299	143.595	124.462	113.915	59.3529
SCO4016	4371379	4372332	+	954	ProtCodGene	hypothetical protein	hypothetical protein	NP_628198.1	WP_011029384.1	K07045	5.22319	6.19464	20.5366	15.3238	10.9761	15.8055	17.9458	13.6151	6.56626	8.22846
SCO4019	4373752	4374444	+	693	ProtCodGene	putative gntR family regulatory protein	gntR family regulatory protein	NP_628201.1	WP_011029386.1	.	2.6549	3.41108	5.46505	6.7435	6.41836	8.48431	11.0475	6.29321	3.56092	2.94825
SCO4020	4374504	4375319	+	816	ProtCodGene	putative two component system response regulator	two component system response regulator	NP_628202.1	WP_011029387.1	K02483	2.53656	2.57503	4.01649	1.90901	2.61188	1.97568	3.84154	1.85899	1.51208	9.48826
SCO4021	4375316	4376890	+	1575	ProtCodGene	putative two component system histidine kinase	two component system histidine kinase	NP_628203.1	WP_011029388.1	K02484	0.243366	0.0833819	0.693641	0.608644	0.70602	0.722535	1.91373	1.32431	1.02445	3.48204
SCO4022	4376905	4378254	+	1350	ProtCodGene	putative glycosyl transferase	glycosyl transferase	NP_628204.1	WP_011029389.1	.	0.113571	0.0972789	0.809248	0.355042	0.411845	1.40493	2.18803	1.68549	1.19519	1.35413
SCO4023	4378251	4380452	+	2202	ProtCodGene	putative integral membrane protein	hypothetical protein	NP_628205.1	WP_011029390.1	.	0.382954	0.417477	0.893039	0.925094	0.504987	1.33507	2.81976	2.23889	1.24998	1.61154
SCO4024	4380511	4382034	+	1524	ProtCodGene	putative integral membrane efflux protein	integral membrane efflux protein	NP_628206.1	WP_011029391.1	.	4.12477	5.47194	8.21992	9.43518	6.87084	9.76951	9.33509	8.14956	4.91999	4.16305
SCO4025	4382096	4382854	+	759	ProtCodGene	putative tetR family transcriptional regulatory protein	TetR family transcriptional regulator	NP_628207.1	WP_011029392.1	.	10.3022	13.7555	20.0553	9.9461	11.9647	11.4949	11.993	9.24352	9.75383	8.359
SCO4028	4383941	4384762	+	822	ProtCodGene	hypothetical protein	hypothetical protein	NP_628210.1	WP_011029393.1	.	41.0347	32.1127	132.64	54.6655	53.8856	54.6846	37.5483	28.4887	22.4002	26.818
SCO4029	4384781	4385530	+	750	ProtCodGene	hypothetical protein	hypothetical protein	NP_628211.1	WP_011029394.1	.	5.31512	7.26673	6.60346	2.71607	1.35909	3.16109	3.93846	2.90746	2.53099	2.86756
SCO4033	4389653	4389943	+	291	ProtCodGene	putative membrane protein	hypothetical protein	NP_628215.1	WP_003974929.1	.	16.0697	24.3699	21.5243	23.0595	34.7096	34.218	69.3975	37.7931	24.1358	29.5625
SCO4040	4394304	4394768	+	465	ProtCodGene	hypothetical protein S2SCD60.06	hypothetical protein	NP_628222.1	WP_011029399.1	.	0.164861	0	0	0.257692	0.19928	0.203941	2.20388	1.42723	0.612337	1.15628
SCO4041	4394844	4395488	+	645	ProtCodGene	putative uracil phosphoribosyltransferase	uracil phosphoribosyltransferase	NP_628223.1	WP_011029400.1	K00761	98.6482	120.332	37.9406	20.064	16.809	26.1709	33.833	22.7835	18.2467	15.8383
SCO4044	4396609	4397313	+	705	ProtCodGene	hypothetical protein 2SCD60.10	hypothetical protein	NP_628226.1	WP_011029401.1	.	0.326214	0.279418	1.03308	0.339934	1.18296	0.941601	1.71014	1.88272	1.4809	1.37277
SCO4049	4400002	4402350	+	2349	ProtCodGene	putative antibiotic binding protein	antibiotic binding protein	NP_628231.1	WP_011029405.1	K01434	1.50122	10.4267	0.434079	7.03963	8.28424	13.2822	13.4988	11.7451	8.68716	2.01425
SCO4050	4402343	4402963	+	621	ProtCodGene	putative acetyltransferase	acetyltransferase	NP_628232.1	WP_003974913.1	.	9.75228	37.537	1.29011	6.94648	15.0711	29.0148	24.0742	29.0075	19.5632	5.71434
SCO4051	4402960	4403457	+	498	ProtCodGene	conserved hypothetical protein	hypothetical protein	NP_628233.1	WP_003974912.1	K09705	3.54054	9.49348	2.33999	5.77479	8.37336	11.6161	11.9839	9.70931	8.00465	2.37524
SCO4052	4403454	4404248	+	795	ProtCodGene	putative glucose 1-dehydrogenase	glucose 1-dehydrogenase	NP_628234.1	WP_003974911.1	.	4.14641	10.82	3.66452	7.0841	7.80951	16.9387	13.9522	13.1182	7.64073	4.86945
SCO4053	4404651	4406420	+	1770	ProtCodGene	putative transport integral membrane protein	transport integral membrane protein	NP_628235.1	WP_011029406.1	K14166	1.73244	2.81944	3.82678	3.38494	2.40825	2.83962	4.32536	3.05316	1.8768	2.55164
SCO4054	4406659	4407345	+	687	ProtCodGene	putative integral membrane protein	hypothetical protein	NP_628236.1	WP_011029407.1	.	97.6387	30.9678	87.5684	99.5941	67.0372	107.394	70.2858	51.0614	36.0584	76.8544
SCO4056	4408616	4408807	+	192	ProtCodGene	putative secreted protein	hypothetical protein	NP_628238.1	WP_003974907.1	.	4.79127	3.07796	265.155	92.9906	67.0857	90.3874	113.658	61.2305	38.0638	39.765
SCO4058	4409950	4410453	+	504	ProtCodGene	hypothetical protein 2SCD60.24	hypothetical protein	NP_628240.1	WP_011029408.1	.	11.712	15.3735	10.9827	10.2233	8.64139	7.90273	12.6785	7.52449	4.33131	4.48057
SCO4059	4410450	4410785	+	336	ProtCodGene	putative transcriptional regulator	transcriptional regulator	NP_628241.1	WP_003974904.1	.	15.7428	13.6798	10.8381	3.56627	5.23999	5.6448	5.20296	3.95036	3.6722	6.72085
SCO4060	4411028	4411438	+	411	ProtCodGene	hypothetical protein 2SCD60.26	hypothetical protein	NP_628242.1	WP_011029409.1	.	5.96869	2.716	18.6068	8.45493	6.31295	4.38399	6.45361	4.61356	2.3093	6.27933
SCO4062	4412123	4412632	+	510	ProtCodGene	putative transposase	transposase	NP_628244.1	WP_011029411.1	.	0.901887	0.772509	11.1391	7.98846	4.17902	7.25191	6.26466	4.64748	2.41933	4.217
SCO4066	4415161	4416234	+	1074	ProtCodGene	hypothetical protein SCD25.02	hypothetical protein	NP_628247.1	WP_011029415.1	.	0.42827	0.489112	3.11945	0.892565	0.517682	1.58937	2.91871	1.67725	0.972099	3.7046
SCOs03	4416407	4416488	+	82	sRNA	0	Undefined	0	0	K01983	5611.16	6330.9	6608.2	83742.9	100951	77576.6	91997.8	96560.2	126317	31225.4
SCO4067	4416543	4418897	+	2355	ProtCodGene	DNA polymerase III subunit gamma	DNA polymerase III subunits gamma and tau	NP_628248.1	WP_011029416.1	K02343	25.4558	18.6255	57.0288	30.58	31.3606	38.2552	42.7481	30.1938	20.5542	23.0136
SCO4068	4419017	4420267	+	1251	ProtCodGene	phosphoribosylamine-glycine ligase (EC 6.3.4.13)	phosphoribosylamine--glycine ligase	NP_628249.1	WP_011029417.1	K01945	33.2134	48.342	22.4726	11.0153	7.92579	11.2192	14.2635	10.9132	6.06953	4.12599
SCO4069	4420574	4422568	+	1995	ProtCodGene	putative integral membrane protein	hypothetical protein	NP_628250.1	WP_011029418.1	.	2.30557	3.94967	30.5202	21.5028	11.6122	17.5405	22.0885	15.1599	9.37229	12.8825
SCO4070	4422733	4424250	+	1518	ProtCodGene	hypothetical protein SCD25.06	hypothetical protein	NP_628251.1	WP_003974902.1	.	9.49417	28.1167	15.0654	6.31498	6.04338	9.43329	16.4804	10.9298	10.8167	16.7888
SCO4071	4424361	4425260	+	900	ProtCodGene	phosphoribosylaminoimidazole-succinocarboxamide synthase (EC 6.3.2.6)	phosphoribosylaminoimidazole-succinocarboxamide synthase	NP_628252.1	WP_003974901.1	K01923	82.9636	92.3663	103.827	39.8091	35.7276	45.0982	44.5421	42.3478	30.0555	31.4237
SCO4077	4430304	4430576	+	273	ProtCodGene	hypothetical protein SCD25.13	phosphoribosylformylglycinamidine synthase subunit PurS	NP_628258.1	WP_003974895.1	K23264	2313.85	1405.87	523.966	131.239	127.287	156.665	138.01	143.081	77.1814	77.5975
SCO4078	4430573	4431253	+	681	ProtCodGene	phosphoribosyl formylglycinamidine synthase I (EC 6.3.5.3)	phosphoribosylformylglycinamidine synthase I	NP_628259.1	WP_003974894.1	K23265	626.003	623.849	119.141	40.998	35.3788	49.157	63.6463	63.4842	34.9823	16.1064
SCO4079	4431250	4433508	+	2259	ProtCodGene	phosphoribosyl formylglycinamidine synthase II (EC 6.3.5.3)	phosphoribosylformylglycinamidine synthase II	NP_628260.1	WP_003974893.1	K23269	316.381	423.744	55.39	28.4847	16.7363	27.7487	37.4665	32.1065	15.0834	7.61637
SCO4081	4434301	4434783	+	483	ProtCodGene	hypothetical protein SCD25.17	hypothetical protein	NP_628262.1	WP_011029420.1	.	5.5551	5.5739	12.2141	36.2209	28.778	44.1767	42.3101	34.1546	19.8471	26.2711
SCO4082	4434852	4435691	+	840	ProtCodGene	possible secreted peptidase	peptidase	NP_628263.1	WP_003974890.1	.	5.38448	3.90853	5.46242	8.27376	7.28083	10.4993	11.7695	9.14225	3.27673	9.34518
SCO4083	4435796	4437109	+	1314	ProtCodGene	hypothetical protein SCD25.19	hypothetical protein	NP_628264.1	WP_011029421.1	.	1.05014	1.99888	4.60052	4.10366	2.9619	4.69112	6.19341	4.97853	2.81703	4.41919
SCO4084	4437115	4437723	+	609	ProtCodGene	hypothetical protein SCD25.20	hypothetical protein	NP_628265.1	WP_011029422.1	.	3.77637	2.91118	1.7939	2.36112	1.21728	2.4915	3.95945	1.86815	2.33774	1.76574
SCO4085	4437806	4438639	+	834	ProtCodGene	lipoprotein	lipoprotein	NP_628266.1	WP_011029423.1	.	3.21716	5.19637	5.41439	10.3448	9.5554	18.8756	26.6718	16.5972	11.039	39.7126
SCO4086	4438636	4440228	+	1593	ProtCodGene	amidophosphoribosyltransferase	amidophosphoribosyltransferase	NP_628267.1	WP_003974886.1	K00764	577.816	344.722	278.482	139.459	167.705	195.916	151.293	122.662	84.009	91.0626
SCO4087	4440308	4441375	+	1068	ProtCodGene	phosphoribosylformylglycinamidine cyclo-ligase	phosphoribosylaminoimidazole synthetase	NP_628268.1	WP_003974885.1	K01933	142.985	170.183	12.8889	10.4344	10.325	15.5391	25.6822	20.5063	13.1526	15.8078
SCO4090	4443353	4444204	+	852	ProtCodGene	conserved hypothetical protein SCD25.26	hypothetical protein	NP_628271.1	WP_003974882.1	.	6.74827	5.3178	20.3452	11.1107	7.72209	12.355	12.099	10.4601	7.57516	8.58249
SCO4091	4444738	4444944	+	207	ProtCodGene	pleiotropic transcriptional regulator BldC	DNA-binding protein	NP_628272.1	WP_003949541.1	.	721.793	1030.31	2246.54	1090.02	1031.85	1489.38	1932.25	1219.69	679.058	1298.71
SCO4094	4452203	4452553	+	351	ProtCodGene	conserved hypothetical protein SCD25.30	hypothetical protein	NP_628275.1	WP_011029427.1	.	69.0162	65.8503	105.202	86.0295	76.2969	89.9695	71.7895	57.2633	34.8823	37.07
SCO4095	4452650	4453207	+	558	ProtCodGene	putative lipoprotein	lipoprotein	NP_628276.1	WP_011029428.1	.	8.6552	15.5332	20.4922	24.266	15.4442	22.2636	22.795	15.4616	15.4785	8.47935
SCO4096	4453511	4455733	+	2223	ProtCodGene	ATP-dependent RNA helicase	ATP-dependent RNA helicase	NP_628277.1	WP_011029429.1	.	31.2435	28.7406	116.899	100.853	72.7815	87.1539	69.6924	47.98	26.0443	36.9571
SCO4097	4455872	4457407	+	1536	ProtCodGene	possible amino acid/metabolite permease	amino acid/metabolite permease	NP_733625.1	WP_003974876.1	.	0.848455	0.683992	3.0821	1.32621	1.93052	1.11132	3.13972	2.16035	1.23584	1.47019
SCOt45	4457524	4457596	+	73	tRNA	0	tRNA-Lys	0	0	K14229	1329.48	553.19	3369.24	814.166	1406.48	1071.74	1772.14	1348.1	2874.67	1355.22
SCO4099	4458384	4459064	+	681	ProtCodGene	probable tetR family transcriptional regulator	tetR family transcriptional regulator	NP_628279.1	WP_011029431.1	.	4.50281	1.54275	13.1547	21.6427	15.2401	21.4453	21.1564	14.8965	10.0348	8.21108
SCO4100	4459102	4459494	+	393	ProtCodGene	hypothetical protein SCD17.04	hypothetical protein	NP_628280.1	WP_011029432.1	.	3.51116	4.17705	5.74504	3.04903	3.30105	2.89566	6.28902	3.61865	2.89808	1.09449
SCO4101	4459501	4459899	+	399	ProtCodGene	putative secreted protein	hypothetical protein	NP_628281.1	WP_011029433.1	.	2.49771	4.60795	3.10313	1.80191	2.09019	2.37676	4.98578	3.089	1.18938	1.07803
SCO4105	4463262	4463582	+	321	ProtCodGene	hypothetical protein SCD17.09	hypothetical protein	NP_628285.1	WP_011029437.1	.	0	0	0.453784	0.373292	0.577353	0.295429	2.06576	1.47677	0.295677	1.33998
SCO4106	4463634	4464764	+	1131	ProtCodGene	putative bifunctional enzyme deaminase/reductase	bifunctional enzyme deaminase/reductase	NP_628286.1	WP_011029438.1	K00082	3.25349	3.59958	3.6062	3.81412	2.37603	4.02473	4.47722	3.52074	1.93013	2.85235
[truncated: 5,885 more rows]
